# Supplementary material for: Comprehensive analysis of long non-coding RNAs and mRNAs in skeletal muscle of diabetic Goto-Kakizaki rats during the early stage of type 2 diabetes
Source: PeerJ. 2020 Feb 12;8:e8548. doi: 10.7717/peerj.8548 (PMC7023842; doi:10.7717/peerj.8548)
Supplement: Table S1 [file peerj-08-8548-s001.gz › Table S1.txt]

Table S1 The ID and the sequence of novel lncRNAs in GK and Wistar rats
>16:79537037-79550848	MSTRG.10006
TCACGTTCACTGGGGGTTCAGTCTTAGCAGGACCCAGGGCTTCCCCTTACACTGGTGATCTTACTAGGATATTCATTGCTACCTATGAGGTCAGAGTCCAGGGTCAGTCCATGTATAGTCTTTAGGTAGTGGCTCTGGTTGCTTGGCATTGTTGTTCATATGGTGTCTCGAGCCCCTTCAAGCTTTCCAGTTCTTTCTCTGATTCCTTCAACGGGGGTCCTGTTCTCAGTTCAGTGGTTTGCTGCTGGTATTCACTTCTGTATTTGCTGTATTCTGACTGTGTCTCTCAGGAAAGATCTACATCCGGCTCCTGTCTGCCTGCACTTCTTTGCTTCATGCATCTTGTCTAATTGGGTGGCTGTATATAATCATGTATATCTTAAGGCCAAACAAATGGAGAAAAATCGGAAAGTTTCTATAGACTATCAAATGTTAAGCTGTCAACCGCTCTGGATGTAAATCTATTTGAAGCTCAGCTTCCTCTGGGTCATTCAGCTCCCAAACTGCTGTACTTGGAGGAATAAAGGGAACATGAGGGTGGGCTGATGAACAGATGGTAAATAATTCACAAATTTAAATTAATACAAAGCCATTGGCTTCATATGCAACATGCTTGCTTCATGCCCTCCTGACCAATGACTTGCCCTGTCTTTGGGCTGTCTAGCTTTCATTCAGGACCCCTGAATAGGCCTGTGTGTCTATGAGCACATAGAATTTACTCTTCTTGGTAACAGCATGGAATATGTTTTGGAATCTCAGGGGTAGCTTTGGATACCATGTTTGTCCTCTGCTCTATGGACATGTCACTGGCCCTCCTTGTCTACCAGGGCACTAAGGGGTTTCCATCAGAAGATTTATGCTGTGTTGTGTAGGAGATTAATGTTTTCCAAGGTGGAGGGAAGCTTGTTGAGATACAGGATGTACCCACTGGGAGGGCCAGATATAAAACAGCCAGCTAGAAAACATGCTACCTTACCAGGGTGCCATGCTGACATCTGTGGCACAAGTTACTGCTGAGGGCCATGAAGATGTCTGTGGTTTGTGCTGCATCCTGAAGCCAGGTCCATGTCCATAGGCTGTGCTGCTGCTACTGCAGGACATGTTGATGTGAGTGGCTTGGGGTGCCACCTGAGGCTATAGCGATATCTGGGTCCTTGCTGCCACAGAAGACCATATCTGGGCTCATGGTCCTACTACAGCAAGGTCCACAATGATGTCACCATAGTATGTGCTTCAGACTAATGCCATGTTGGTTTCCAAGGGCCATGTTGTAGCCAGGGACCACTTTGATGTGAGTGGCCTGTACTGCCACCTGAGGCCATGTATGTCCATGGTCTTGGCAGCTTCTGGGGGCCTTGTCTGAGTCTGTGGTCCTTCTACAGCAGGGGGCCATGTACATAGACTGTGCTATTGCCAGAAACCATGTGGAGGCCTTGCTCCATGCTTCTGTAGAAAGAACAAGGAGGCTTCATTTGCCATGATATCAATGACTGCAGATTCACAGTTGAGAGGGAAGGACCTAAAAGGCTTCTGTGACAACCCTTCCCTAACCCAACCCCTCACATTGAAGAAGCAACAGTTCACACAGGAAGCTAAGAGAACTCTTAAGTGTTATGGGGATGCTGAAGAGTGGCTCTCCACAATTGATGGCCCCTGTCAGGGATGTGGGAGGAGGGACTCAGTTCTGTTTAAGGGACAGGCCACTGAGAGTTTGACCCTGCTCCACTGAGTATACAAATAGCACAAATTGCTACTGTTTTTTATGTGTCTATTTTTTAAACTATTGGAGGTTGCCAGGGGGGAAGCAGACAGGGGAGGACTGGAAAGTGAATGTAATTCAGGTATATGATGTGAAACTCCAAGAGAATAAAGATGTTGGGGGAAAACAACAAAAAAATATATATAGGATGTTAGAAAGGGGGTAAACAGGAAAATATTCTAAGAGGAAGTGAAACATCACATCCTGCAAAAAAGCTTTCAGCTCAGGAAATAAATAACTCAAAGTCCCTGAAACTGAGCAAACACACTGGGCCCCTCCATCTCCAAGCACACACAGGTTGTAAGGAAGAGTGACACACAATGGACACTACAGGTGAGAGTTTGCAATGCCACTTAACAAAGATGATTCTCAAAAGAGAAGGAAATTAAATCTCATTCCCCACAGGGACCTCCTACATACGTTCCAAGAGAATTGCTCACGCCTCACTGTTTTGAGGTACATTCAGATAAAGCACTGTCTATATGGACTTGGTAGAAACTGACTTCAGGTCAGGCTCAGGAGAAGTTTGATGTCAGCATAAGGGGCAGTGTAGTGACAACCCCAATAGCCAAGGGCTTTTGACGAGTAACGTGGACAAGTGTCCTCTGGTCACTTAGTTTTTGTATGACCCTGGTTAATGCCCGCAACTGATATCAACTCAGTAAAGGTACAAAGTCTTCCTAAGATATGAGCAAACCAAGGACAAAGATCTCACTGCTAACTGCTGTCATCATTTGACTCTGTGGACTGTTCTCCAGTTGGACATCCCCTCCTACTTCAGGACTCAGTTACCAGGTTCCATGCTGTATATCTGTATAGCCCAACTCCAAGACAGGTACTGTGCTCATCAGGTGACATAGGATACGGTTTCCTTGACTATAGATCAGCCTACCTTCAGGATCAGATGAGCCAAACAAAACTCCAGCAGCTCTATTCAATGCTCTGAGAATGTATTTCACTGGAATTAAATAGCAATAATATTTAAATTGGCTGTATGCTTAATGTATGAGCTGAATTATCCTCCACCGCTAGGCGAGTTTATCATGATGCTTCTTAAAAGTTAATGCTTTGGGGTTGGGGATTTAGCTCACTGGCAGAGCACTTGCCTAGCAAGTGCAAGGCCCTGGGCTCGGTCCCCAGCTCCGGAAAAAAAAAAAAAAAAAGAAAAGAAAAAAAGGAAAAGAAAAAAGTTAATGCTTTGGGCATTATACTCCTCAGATTTTATGAGTGGAGAGGATGCATAGAAGCCAACTATGGAACAATCCGTTTCCTAGGAAGGTCCAGATGCCCTTCAATGGCCAAAGTACCTGACAGGGATGCAAAGTTCTTCATCCATCTGGGCTTCAACTGAAAATCAACTAGAGTCCTTCTTCCCCCTTCCCTTTCAGGAAACAGGATACATGAGAAGGGTGTCCATGGCAACAGAGAATGCTCAAGAAGGGTGTCCATGACAACAGAAGATGCTTGGGAAGGGTGTTCTAGTCGTGATCCCACAGCAGATACTGACTTGAGAAATCCATGGCCCACCAAGAAGGGGGCCTTCTTAAAGAGGCATTAACCTGACTCTAAAAAGGAAAACCATCTATCTGGTACTTAAATATTTCCTGTCATTATATAATTAACAACAAAAATCGAGTTTGCCTTCCTTAGTCAAACTTTCAAGTCCTTACCAGGCTGACGAATGTACATGAATAACATGTTTATCAAAATAAAAAAAATAATTAGGTCAATGAAAGCTCTCTATAAAATGCTACAGTGGTAGCTGCAACTCATTGTCCATTGTACCAAACCATAGAAAGAGGGGGCTGGATGTAGACCATGGGCTTGGGCTGACAAAGCACCTTTGTATGTCCTGCTCACTCTGCGGTAAACGCAGCACATGAATCATGTCTTCTAAGTAAACATGCATGGAGAGCAAGAGAGAGAAGCATGCAGCTCACGAATTATTGCCAAAAGAACACAGCCAAGCAGCCACCATTCTCATCCAGATACTGTCTATCCTCAGGGAGCTCCTTGGGTTCCTCTTTCTCTCTGTCCTGACCTCTGTGTCCAGTTCTTTCTTGGGCACCAGACAGTGCTAGGATTGTAAACCAGGACTAGCAATCAAAACCCAGGGGTGGATGGACATGGCTTTCTTCATAAGATCCCTGAATATGTCAGAGATGGGAAGAGAGGTGTGAGCTGGGGATCTGACACCTACATGTTCTTCTATGGTAGAGTGGAGTGATAGCAAGGACAGACAAAACAAGGACATTTTCCTCAGCACCAGGGGAATTTCAGGACTTCAAGCCAGACGAGATAATAAGGTTGGTATTTATTAATGACAGTGCCACAGTATCTAGTGCTAGATGAAAAATTAAAAGTCCCTTTATGACTCCAGAGGGACCAAGTTAAGGCAGCCTTATTAGTCTTCAATGAGGGGAGCTACAGACTTTTCTTGCCTTCGCCATTACCAAACCACTGCCCTGATATTGATAACATTTTGAAAAATCTGCACAGCCAGGTTCAACAGCTCTCACTACCACCCTGATACTAAATACTTATTTGTTTTTCAGCTCCAGGAGTTCTTAATCTCCTGTCCTAGCAAGGAAGTCACAGCTAATTAGATGTTCGGCTCTAACCCTTAGGAGGACCCTACCTCTAAGTGCCACTACAAACTAGCATGTGCCCCTCTAGCTGTGAGTACTAGAGTATGTGTGAGTGCAGAGAAGAAGATGGTGACCAGCTGAGGGTTCCCTGCTCTTAGCCAAAGTCCATGGAGCTGACACCACGTATGTGTTAGCGAACTGACTGGGATGGCTATCCCTGGCTGTCAACTCGACTATGTCTGAAATTAAGTAAAATCCAAAAATGGAAGGCACAACTCTGAGGGAGATTTTTAATTAATTTGAAATAGGTAGATTCACTTCTAATCCAGATCTTTGCAGTAAAAGGACACAGGCCTTTAATCCAGATCTTGAGGTTGAGGTAAGAAGACATACAATTTAATCTGGATCTTGAGGTGAGAAGGCACACCTTTAATATGGCCCTCACCTTCTGCTGGAAGTCTATATAATGTGTAGGTTTATATCTTATAGTATATAAGGACGAGAAAGAAGGAGCTTTTGCTCTTTGCCTGTTTGCCCTTACCTTACTAGCACATCCATTCCTTCACTGTCATTGAAGCCAAATTCTTCACAATTTTAGCATATACTGAAGACCAGCTGAGACATCCAGCCTTGTGGACTGAGCAAATACTACATTCTTGGACTTGCCATTCACAGCCAGTCATTGTTGGATTAGCTGGACCACAGCCTGTAAGTCAGTCTTAATAAATCACATATATGTATACACACACGAGAGAGAGAGAGAGAGAGAGAGAGAGAGAGAGAGAGAGAGAGAGAGAATATGAGAATTGGGAGGAACTCTTTGGGAGCAAAGACCCAACAGCATTAGGACAAAAGCTAACATTCTGTGACTATTACTAGTTTAAAAGTTCTATTACTCATTATGAAAAATTAAACTGCAAATGTATTAAGCTATCAATAACAGAGAACAAAGAAGAAATAAAATAATAGTAAATCTGTAGCAATAAAATCAGAAGTTTATAGAATAGAAAACAAACAAAATGAAGAAAGTGAAATGAGGAGATCACTCAGCAGGTAAGAGTGCTCGATGCACAAACCAGATGATCTGAGTTCAAACCCTTCCACACAGAGGAAAGAGAAAACCAAATCATAACAGTGTCATCTGATCCCTACATGCACACAGAGGCATGTGTGTTACAGTGTGTGCACTACGGCACACATGTGTTCATACTCACATAGCGCGCGCGCGCGCGCGCGCACACACACACACACGTGTGTGATAATTGTAAGTAAATACAATATGAAGAGCCTGCCCTAGTTCTCTGAAACATAGAGCGGTGTAAGGAAATACTCCATTTTATATGAGAAAAGACAGATATTCAGATAAACCACTCTAATTATGAATACACACCACATATCGCTGTGTCAGAGACTTGGAGCAGGTGGGTGATCTCACCACTCCAGACTCTCCTGACTCATTGTCTCGTACAGAATGAGTCAGCAATGGAGGACAACAGAGCTGAACTGAAGAATGGGTTCTCACTAACACCCTGGGGCAGCAACAGGACCAACAGTCTGACTCCACCACAGAGCCAAGTCCAATTCCTTTGGAGGGAAGCAGGGCTGGCTCTGTGGGTGGGGCTGGACTGTTCCAAAAAAGACTTAGCTTTTGACCATGGTTGCAGGTAAATAGTAGTGGTCAACATTGGAAACAAAGGAAAATGTCCTATCTAAACTGATGGAGTTATGGGAACTGTAAGGATTAATTGTGTTAAAAGACACCCAGTAAAACTAAAAATAAAATTTTTAAAAATTGCTTGATACACTTGCCTTTTTGCCCATGCTGGAGGAGCTGAATCACCAAGTCTAAGTCTCTTGTCTTAATGGATGTCTTAGTCAGGCCTTCTATTCCTGCACAAACATCATGACCAAGAAGCAAGCTGGGGAGGAAAGGGTTTATTCAGCTTACACCTTCACATTGCTGTTCATCACCAAAGGAAGTCAGGACTGGAACTCAAGCAGGTCAGGAAGCAGGAGCTGATGCAGAGGCCATGGAGGGATGTTTCTTACTGGCTTGCTTCCCCTGGCTTGCTCAGTTTGCTTTCTTATAGAACCCAAGACTACCAGTCAGAGATGGTACCACCCACAATGGGCTGGGCTCTCCCCCTTGATCACTAATTGAGAAAAGGCCTTACAGCTGGGTCTCATGGAGGTATTTCCTCAACCGAGGCTCCTTTCTCTGTTGTAACTTCAGCTTGTGTCAGTTGACACATAAAACCAGCCTGTACAATGAGTGATGGTATCAAATGCGTTGTAAGAAACCGTGGGTGTGTAGGTTTTAGAGAACACATGACATGGTTTGTGATACTCGAGAGCAAGAAGAAGAGGGTGAGCCCATGCTGTATTGGTCCCTTCCTATGGAGACAGGAAGACTCTGAGAGCCCATGGGAGTCCATTGACCTGGCAGACTCTGGCCCACACTGCTGGAGTCTCTGGGAGGCTTATTAAAGCAAGAATCCAGAAGGAGGCTGGGGAGAACTAAGCTAGAGGTTTCTTTGGGCTCCTGGTATCTTTGACAAATGGTAAGGGGTGTGGGGAAGGACACTCCAAGTGGTTGCATGTTGCAAACTAATAAGTCCTCTGCCCGCTGTCTTTAGCAGGGAGATTCGAGACTGAAAAGACCAAAGACACCAGTAAAATTGAAACAAGTTAGAAGATCCCAGAGATTTGGGTGTCATTCACGTCCCCATCATGATGACACAGCATGGATGATTTGGCTCCCACTGGTCTGACATCATGTATGACCCCATCATGGTGACACAGCATGGATGACTTGGCTCCCACTGATCTGACATCATGTAGGACCCCATCATGGTGACACAGCACGGATGACTTGGCTCTATCATGTCATTTCACACGGTGCCCGCTCCAGTGTCACAGGGAGAGTAGAGAAAGTGCTTAGGGACAGAAGCAGCAGCAATGGGGGTAGGGATGTAGGAGTAAAGCCAGTTCTGTCATCTATAGCTAAGACCCTGCAGAGCAGAGGCATGGTCATCATTGCGCATAGAAGGAGGCTTTGCATAAGAGCAGAGTGAAGGGAACTGCTGCTGGTTATGGGGGTGAAAGTGTGCGCTCGCCTGGAAGCCATTGATCCTCTTGTGAGAAAAAGTGCACACAGTAAGAGGGGCTTCACATGGCCAGAGCCCAAGAGGTATAAGCAAAGAACCTTCCGTAGCTTAATTTAAATCTCTCCCTCACTGGGAAAATAATCTCATCTTTTAAAATTGAGTAAGGGAGACTTCACGATTGCCTTGGGTTCAATGCCAAGACTAGATACCTAATTGGAAGAACACTATGCGTGGTAAGCCTATTTCTTGAATACCTACCACTCTTTCTCCCACACCATGGTGTGCCAACCCATATTTGTTTAACTCAGAAGAGAAGTCTTTAGTTTCTCCATCCATCTAGCTTTCCAGCATACTGTTCCAATATTTCATTGCAAAAAAAAAAAAAATAGTTTCTCACGCTGGAAAGAAGCAATGTGCTTGAGGCTGGCTTACAGTTTCTGAGACATATTTCTTGGTCACTTCTGTGTGTAACAGACATGGTATTGCTCACTTTGGGCTGAAATCACAGTACACAAGTCACAAAAATAATTTACAGGATATCTTCTGTCCTGGCTGAATTACGATTTCCCCTACAGAATGTCCTTGGCCCTGTGCTCCAAGGGTTAGCATAAATCTCAAAGGAAGACACGTATATAAATAAGTTTAGTGCATCTGCGTAGAAATGCTCGCATATTCTTGAAGGAAAGAAACATATGGTTGACAGGTACAGGATAAAATAATCAATCCTGGAGTTGCCACACTAGTTGCTTTCTGCATACGTGACCAACAAGATCTACTTAAACATAAAAACGTGATAATTCTCTAGTTTTTGTCTCCTTTGTTGGCTTGTTTGCACTCTGGAAAACTGTCCCACTAAATAATTTCTGAGGGACGTATTTGGATAGCGAATCAGAATTAATCCTTATGACAGCAAGCTTGGAGTACTTTTCTGAAATAAATGCGGGTGTGTAAGATTTATTTCTTTTATTTTTAATAAAACTATATTATAATTTTCACATACTTTTTCTTATTTAAGAGTGTTGCAGGGGGGCGGTGGATTTAGCTCAGTGGTAGAGCGCTTACCTAGGAAGCGCAAGGCCCTGGGTTCGGTCCCCAGCTTCGAAAAAAAAAAAAAAAAAAAAAAAAGAGTGTTGCAGGCATTCATATTTTCTCTTCGTTCCTGTGCACACCCACACAGCTGCAATGCTAGGCTGAGGGGTTCGTGTTACTGAACCCCTATTTTCTGGGCGCTTTCTGGTTTGCCTCCTCTCTTCCCATGTTCCTCAGACCCACCAGCAGCCAGTCACCCCACAGACCACAGGTCCTCTAGTAACCTCCAACAGCAAGCTGCAAGCGATCCACCCTGGATTTCTCAGTTGCTAATACAATCAATTACCGACAAGCAGATTTCCAAAGGACATGCATACCCTTGTCTGTGAGCTATTTCTCTCCAGAAATTTCTCCTTCTCTTTCACTTATCAGCACTGAGTAAGTTGACACAGATAGAGTACACAGTTCAAGGCTTCATAATCCTAGAGAGTGCTTGGCTCCCCATTGATGAGAAAGCCCCTTCTCAGCGGCTGTTTTCATCTCTGTGAACAAGGCTGTTATAAGTGCCCTTTTTGTAGACTTTCAGGGTACTCATCTTTTGTAGATACTACTCAGAAGTAGATTTCTTCATGATAGTACACATAGGCATTTAACTTGTTAAATTGTTCAAAAGCATAGCATGACAGCTAGCTTTGTCAACTTGACACAAGCTGGAATATCTTAGAAAGAGAGTCTCAGTAAGAAATTCTCCACATTAGGTCGAGCTGCAGATATATCTGTAAGGAATATCCTAACAAATGTAAGTAATGTAGGAAGACCTAGTCCACTGTGGGTGGCATCATTCCTTAGGCAGAGGGTCCTGAACTAAGAGTGGATAAACATAGCATGAGCTATAAGCCTGAGTGTGTTTGTTTCTCTGCCCTTGACTGTGGGTATGATCACTGTTCTAAGTGGGCCACTTTGACTTCCAGATAGGATGGACCATAACCTAGAAAGGTAACTAAAATAAACCCTTTCTCTGCCTAAATTATTGTAATAAAAGTATTTTATTACAGCAATAGAAGTAAAACCAAAACATTTAAGTTCTATCACTTTCTGTTTCTGGTAATAACATGAGATGCCATTTGGTCAATATCTTTACCTGCAAGAATTAAAAATAGCTGCTGATGAGTATATTTGCCATTAGGTAAGTATTCAATGACACCCTACTATCGGTTCAGTGGGGATCGCCCTACCCACCTGTGAGTGTTGAATGTCCATTTCTGGGTCTGGGGATTATCTGAGCTGTGCTTCTCTGGCTTGATAATCTGCACCATTTACTTTCCTAGTGTACAATTTTTCTTTCTCCTTAAATTTATAAAATCGAATCAGCAAGAACACTTTGCCATATCTGTTGTTTTTCTTTAACCTGTTCACAGGATCCTCTGTCACCTTTCTTCAACTTCCCTCATAGCTTTCAGGCTCCCTTCTTGGTGAGGACAGATCTCAGACCCCAACTGGTGAAGTAGTTTGGTCTTGCTCTGTAATTCTAGCTGGCTGAGAAATTGCTATGTAAACCTGGATGACCTGAAACTTAGAGAGATCCGTCTGCCTCTGCTTCCTGAGTGCTAAGATTTGCCCCCCACACCCAGTGGAAGTTTTGCTTTCACAAATCCTTACAACACAAAGTTGGACTGTCTTCCTAAGCCATCTTCCTGTCTGTTTTCATCTTTCTTTTGTGAATGACTGTCTCATTTACTAACTCTGGTGTCTAGCTGACTCCATATTTACAGTACCCAATGTTCAGAATAGAATCAGCCTGGCGCTTAGATGGAAGCTAGCACCAGAAACCATTCACTCGGTCCCGCCTTTAGGTCCTTCAGTCTTCAGGGTGGCAGTGTGACAGTGTGACAGTTCAAGAAAAACATGGTAAGGGTACAAATAATTGCTGTGGCCCCATCACATAGATCATATACATACACATACATATATGTGCACTGTGGTGCACACACATACATCATATACCTATACATATCCATTACATATACTCATGCATATACATATATCCTATATATTCATCATATGCATATATATTATACATACACTGTATATATACATATATATATACTATATGTGAGTTACAGTAAACCAACAAATGTCAGCATTATTAAGTCTTTATATTGTTCCTTGCATCAACAGTTACCAGATTTAGAAAGCCCAAACCAGAGAGCAGCACAGTAATTTCTCAGTAAATTTTAATCATTCTTGGCCATTACAACCTGCCAGGCCTTGCGCTGAGGCCTCTCCTGGCACCTTTTATTTGATTCTAATTAAATTAATTGAGTTTTTATGTGCCTGTCCTTTGTTTGCATTTTTGGCTATACTTCAGCGAGCGCATCACGTCCTCTGTACCATGAAAACGCTTCCTGTTGAGGACTCACCCACAGGGCCTTCATTTTGGCCCAGGCCCCTGAGGTAATGGTTCTCTCTTTAAAAGTCACTCATTGTGACTCACAAGGTACCTGGTATCATTTTAGAACAAGGGTTTATGGGTAATAAATGTTATGGCCATGCAGGCTGTCATCACCCAGATTAGAGGTGCCCAGGAAGGCAACACCAAGCAGATCAGACAAGTATAAGCTTGTCCCCAGCCTCCTCTCCAGGAGCCTCTCCCATGGAGGATGCCCACTCACATGCTGCCCACTCAGCCCCTCACCCTCCACACCCTTTGCCCTTATTCTTGTTGGCACTCCATTTGTGATCGAATCGACGGTCCCTGGGCCCCTCTGTTCAACAGTCTCTGAGCCCACAGCATTACAATGTTCTGCAATAAACTGCCCTGTTCCCAGTAGACTAAGGGTAGTTCCCATCAGAGGTGATGACTGATTCCAGCTTGTCTGTGGTCCTCCCATCCACCTTGCCACTGGGGTGTGGGAACACCAATTGGGAAGATGAAATGAGTGATGCTAGACTGCATTTACTCTACTCCTTTGGGTGCTGGGCTTGTGGGAAGCACAAGGAGGGAGGGAGCCCATGGGCTGAAGATGAAGAGCCCCAGGGGCTGGGAGGGAGGGGAACTCTGGCTTAGCTTGGGGACAGCAGCAGCTCCTCAGGGAGCTCAGAGGGGCCTTCTGCAGGAGACTTAGATGATGTGGCTGTAGATGAAGGCTTCCCCCATGTACTCCACAGCAGTTCTTGATGAGAGAGAAAGTTCTTGGTTCCAAACTGTTTATTGACTCTTCATCTGATGGTTCATCATGGAAAATATCCACTTCCTCAGGGTGGACCAGAAATAAAATACCTTTTGCAGGAAAGAATGTCTAGGAAGGGAAGCTTATCAGCTAAACCATCAAGGTCCATCTAGATACTTCATTAGCATAACTGTTCTGATCTACATGACTACTGATCATGTCCCTATGTAGGGATTATAGTCACACATTCCAGGCCAGGGATCCTCTAATGGGTGCCTGGGTGCTGGGGTCTCTGAACCCACTCAACCTTACCAAGTTTCCTGGAACAGACCACTGGCACCAGAATATTAAAGACATTTCCTCCATGCTCAGCAAAAGTCACATCTCTAAGAAAAGATGTGAGACCTTCAAAGCACTGCTCAAAGTAAAAGAAACCAGACTAAGAAAGGCGAGTGCCGTCCATTCTCTCACAAGGGGAAACAAAGATGGATGCCACATGTGCACAGAGCATGTTCTCTCATGAGGGGAAACTAAACTTAAAACTATACATGTGTGTGCATGCAAGAGCACACATGCACACATGTGCATACATGAACATTTATGGGGGTAAATACCATCCCAGAACAGCATGTGTTCTCTCATGAAGGGAAACAAAACTTACATCTGTGTGTGTGTGTGTGTGTGTGTGTGTGTGTGTATACAAGAGCACCCATGTATGAGTTGAGTGCGTGTGTGCACATGTGTGTGTTTGTGCATATATGCACACTTATGGGGGGTCATGAAACTAAAAAGGCAATCATGAGTAGAGAGGAAAACACCTAAGGGAGGGAGAGAAAGGATAATGGACCATTTGACAGGAAGGCAGAGAGGGAGACTATCTGGAGGAAGGAGAGGAACCAGGCAGAGTCAACAGAGAAGGGTCCTGGGGGGGGGAAATATGAACCAAGAATAATGACACATAAACATGAAGATGCCATGCTGAGACCCATCTCTGTGTGCTGAGCTGCAGTATTAACTTTTAAAGGAGATGGAAAAGAGCCAGTGCTTTTGGAAGCGGTTCTCGACCCTCATAGGACCACAGAGGATACCAAAGTGCCTGTTCGTGATGCCCACTGTGTTATTCTCCAGGGAGCAGAGCTCATGCAGTGACTATATATTCAGAGGAGGATATGTGTGTGTGTGTGTGTGTGTGTATGTATGTATATATATGAATAATTGACTTACAAGGTATGGTCTGGAGGGTCAAAGAAGCTGGAGTCTGTTGTCCAAGGAGTGACCATGGCTGCAACTGAGTAGATGGATTCAACAGCAAGACGCAAGCAGACAAGCAGAGTAGATGGATCTGACAGCACACTGTGAAGGCAAGCAGGCAAACAGCCAAGCTTCCCCCGGGACCTCCTCCTGTCCGAGATGCCACCAGAAGGTGCCTCTCACATCCAGCATGGGCCTTCTTACTTCAAATACCCTGATCAAGTGAAATTCTTACAGGAATTACCCAGCGGTTTATTTCTTAGCTGATTCCAGAGGCAGTCAGGTTGACAACCGAGATGAATGGTCACACCAAATAAACAGGAATGGTGCCAGCGAACCTGTTCTCCTCAGCTCCAGTCTTTCCGCTCACTTGTTCTGGGGCCATGCTCCTCACGCAGCCTGGGTCAGAGTGCCTGCCATGCATCTCAATTACAGGTTCTCATCCACACCTGGAAAATACAGGAGACAGGTAAGGGGCTTCCACCTCCTTCATCAATGGCCAATATTTATGTCCTGTGGAGAGATCATATACATATATATTACAATATACATGCATATATATATATATATATATATATATATATATATATATATATAGAGAGAGAGAGAGAGAGAGAGAGAGAGAGAGAGAGGTCGCTTTGTCAGACATTCAAAGCTTGCAGAGTATTGTGGAAAGTGACCAAAGCTGTTGCTTTTACCTCTTAGGAATTTGAGAAATTTTCCTCTGAAGCATGAAAGTGTTCCTCTCATGAGTAGCCATATCACAGGTAGAACAGTCAAGGTCAAGCTCTCTCATTTGGTGTCGTAAGGTTACACAGCCACCCTTTGGGAATCCATGGCCTTTCTTATTGCAATGACCTCTACAGGGTGCAGCTCTGGAGAGCGGCCTCTCTAGAGACACTTTCTT
>16:79587234-79587875	MSTRG.10011
CCACAAGGGTTTCCCGAGATGTGCCCTGCAGGCCCCACCACCCACCTCAGGATGGTAATAACTATCTAGATGACCACATGCCAAGACCATCTGAGCCTCAGCCCACGTGCCCATGACCCTGGACGTGCCAGCTTCCCCCTCTCTGCCCACTCTCACTGCCATCTACTCTGGCCTCACACACGTCTTTCAGCCTTACGCTCAGAGACATTCCTTTTCCCTCTACATGTCAAATTTGCATCCCAAAGTGCAAGATCAAAAGCCTAGTGTGCGACCGCCCATCGCGCCACACGTGACATCACACCGAACTGGCATCCACTCAGCACAGCATACAACATCCTAAGACCTCCAAACGCTCCGCCCCTGCCCCGCCCCCCATCTCTCGGGCCTGGGGCAGATGGGATTCCCTTAATCAGCTGAGGTGGAAGCTGGGATAAGCTTGGGTTTGGCCTGCTGGGGAGCTGAGATGTCGGGGATCTTCTCCCCGTGTTTGTACACGCTGACGGTGACATCGATCTTCTCTCCTCCGTATTTGTTCTTCACGTTGATGCTGTACTTGCCCGAGTCCTCAGCAGTCACCCCCTTAATGGTCAGGCTGACGTACTTGGACTGCTCCACCTTCACCGAGAAGTGCTCGCTTAGCT
>1:88897524-88908627	MSTRG.1002
GCCGGGTGGGGAAGAGGACTTTATTGGGATGTTAGTGAAGAAACGTGGGACGGTGAATTCCAGGGGGTGACATACACTGGGACCCAGATGGTGGTCACCTTAAGGAGCAATAAATTAACGTAAAATAAATTAAGGTGAGAAGGTCCCTGGTGGGGCAGGAACTGGGAATTTCTAAGGGGGTGGAATTTGGAATGAATTTGTCAAGATCTCCCTCCCCCACCGGAAGCTGGGAGTTGGGATTAGGGGACCGGAAGAAGGGCAGTAGGGTTCAGCTGAAGGCAGCTAGGGTTGGGGTCAAGGTCGTTCTTCCAGGAAGCGGTAGGTGGGGTTCTCATAGCCATGCCTCTGAAGTTCCCGGAGCTGCTGCTCCTCCAGGGTCAGCATGGGGTCCACCTGCAACAGGGCCGAGGGAAGGGCTCAGCGCGTGGGAGCAGAGCTGCTTTTAACTCCGCCCCCACCGCGATGTCTGCCCCTCACCTCCACCACTCCATGGCTGATAGTGCCATAGGGTTTCTTCTTGCGCAGAAGCAGCAAGGATAGGACAATGAGGGAGCCTCCTCCAGCTCCCATGATCAGCAGACCTGACAAGGCCTCTCGGGACACTCCAGTCCCAGCTGGTGCCTGTGGAGAAAGGAGGCGGAACCAAGAGTTTCTTTGAGGCTCACCAGGATCCACTGTGGCTTTGGAGGTCACGGCCTAGACGCTGACCTCTGACCTCGCCCCCAGGATCTGCCTCTTCTTACCAGTTCATCCCGCTGAATATCTGATGAGTGGAAGGGAAACCCCCTTGGGGCAGATGCATTCACCTGGGAAGCAGGAGATGTCAGGAGATGTCACAGACCCCGGGGCCTAGAAGGGTACCTCCCAGTCCAACAACACTAAGTCCATGTCCCAGCAAGCTCCTTCCCGAAGCTGAGGAATCCAAGCCTCCAGAACCTTCCCTCCACCCAGGGTCCAGACACCCACTCACCTTTTGCTCATATTGCTCCAGTGGGGTTAGCTTCTCTCTCCCAGAGGAGGAAGACTCTTGATCTGTGGACCCTACCCCACCCCAAGTCACATCAGAAAGGGCGCTGGATTCCACTCAGGCGGCATGGGCTTCCTGCGGCATGCAGCCCTTTCCCCTCATGGTTTAGGGTTCAGTGGTATTTGGTGGTCGGGGTCTATGCCGTGTGACACTTACCTTTTGGAAGGGTCACTGGGGCATCTGCTAGCACAGGAGACAAGATGAAAGGTGAAACAGTGAAGAGAAAGAAAGAGTAGAGAACCCCACCAGGGCCAACGACCCCACAGAGGCCCAATACCCCCCAGATATCCTTCCTTATTCCTTCCCACCTGCTGTGGTGGCACAGATACCCCCAGACCTTAGAGAATTGGAAAGAAGGCTGTATGCTGGCTATGGTACTACACAGTCTATGAACTCAGCACTTAGAAAGCTTACACAAGAAGATCACGAGTCTGAGGCCACCCGAGGCTAAATAGTGAGTTCTAGTCTAGCCTGAGCTATAGAGTGGGACCCTGTCCTAACAATCTAAGGACTGAGTTAGGCCTAGTGACACATGCCTGTGATCTGAGCTACTCCAGATATTGAGTTCAAGGTCTGCCTGGGCTACTTAGACTGTCTAAAAAAAATAAAAGGGGAGGGGGTAGCTAAGGCTAGCGCTGAGTGCTGAGTGGAAGAACTCTCTTCTCTTTGCCAGCATGCACAAAGTCCTGGGCTCCCCAGCAGCTTCTTCCTTTAAGGCAAGGAATCTGGCATTGCAAGGGGAAGAGGCTTGACGCTCAAAGGTGGGAGGGACTCTGTATTCGCTCACCATCCTTGGATTCAGGAGGCTGAAGGCTACCTTTGTCCTCACTGCTGCTCCCGGGCACAGAGGCTTCCAGTTCACTAGGTCCCAAGTGTTCCGCATGGAGAAGCTCCTCTGAGGGGACACACAGAAAGATGACTATGGCAGTGAGTGTATGACGGTCACAGCAGGGCAAGGGCAGGGCACCCTCACAGCGGAACGGACAGGAGATTAGAGAGACGGCAGAAGCATGCAAGGTGCTCTAGCAGGAAGGATGGAGGCTGGATCTGCTGTATCCTCTCTTCAAGTAGGTTTGGACCGAGGCATGGACTGTCTGGAAGGAAATCACAGTAGCCTGGGACTGTGCAGGCTGATACTTCCTGGTCTTGTCTCTCTTGTGTAGGCTCCCTCTGTTGAATCCAGATTTAACTTGGGACTTGTTCTAACCAATAGAACCTAGACTCAATAACCCAGGGTTGTAGCTCAGTGGTGTACACGCCAAGCATATAAAAGGTCCTGGGTTTAGTCCCCAGGACTACCCAATTTTCTTCTCTTTTGAGACAGGGTTTCCTCTGTGTGTTCTGAAACTGGCTCTGGAGAGCAGGCTAGCCTCAAACTCAGAGATCGGCCTGCCTCCACCTTCCAAGTGCTGGGATTGAAGTGTGTGTACCACCACACTTGACACTACACAATTTTTTTGAAGAGGGTAGGGCCAATGTATGGCTGTATCCTGACACTGGGGAAACAGAGGCAGGAGGACTGTGAATTTAAGGGCTGGTCTGAGCTACATGGTTCCAGGCCAGCCTCAGTTACAGAACAAAACCTGGTCTTAAAAAGCCAAAGGCTGGGGGTTGGGGATTTAGCTCAGTGGTAGAGCGCTTGCCTAGCAAGCTTCAAGGCCCCGGGTTCGGACCCCAGCTCCGGAAAAAAAAAAAAGCCAAAGGCTGGGGATGTGGGATGGTGAGGCACTTGCCTATCAGGGCTCACAGTCCTGATTCCATCCCTGATGCCATAAAAAAAATCATCTAGCCAGGTGATGGGGCACAAGCACTTGGAAGGCGGAGGCAGAAGGATTGCTCAAAGTGCAAGGTTAGCCTGGTCTAACATAGTGAGTTTCAGACCAGTCAGTGTTACAAAGTAAGACCCTGTCTCAAAACAAACAACAAGAACAAAAACAAGCCATGATTAAAATCAATCTGTACAACTAATAGATTACTAGCCATACCACCAAAAGAAACAAATCCAGATCAGAGGACACTGATTCAAATTAATTGGATAAAAACAAAAAACCTGGCCCTTACTCTGAACTACCGAGTTGTACGGTGATTTAAATGAAGACTGGGAAATTGAGGGTTGGGAGTCAAAGTCCACCCTCGGAGAACTGAAGTTCAGGACACAGGTAACGGGCACTCACGGATCTGTGGCCGCAGCTCCTGAGCCAGGTGAGGGTTCTGGTCGAGCAGCCCCAGGCTCTGATTCATTCGTTCTTGAACCACCTGAAGGTGGGTCTGGACCTGTGGGGAGTGAGTACGAGGGATGAAGCAGGCAGTGCGGGCTGGAGAAGAATGAGATGAAAAGGAGTTCAACAGGCACCATGGAAATAGACCATGGAGCATGGACAGGGAGTAAGGCACAAGGGTCAGACACCCAACCACAGAGGAAGGAAACTGAGGCAGGAGAAGCAGGATCCAGAGAGAAGGAAGAGATGTGTATAAGACCAGAAGTTTAAGGCTTGGACAGAGGAAAACAGTACCGGAGGCAAGAAGACAGGAGGATACAAAGAATATGGTTTAGAACTGGGCGTGGTGGTGCATGCCTTTAATAGTAGCGTTTGGGAAGTAAAGGCAGATAGATCTCTGTGAGTTCAAGGACAGTCTGGTCTACGTAGCAAGCTCCAGGCCAAGGAAACAGGGCTATTATATAGTGAGACCCTCTCTCCAAAAGCAAAAACAGGAGAGAGAGAGAGAGAGAGAGAGAGAGAGAGAGAGAGAGAGAGAGAACACACCAATGGAGGAGAAGACTCATGGGTCAGAGGGAGAAAGCAAGAGGGCTGGAGGAACACATGTGGGGTTGTGGGGAGATGGGAATCGGTCTAGAGGATTCATAAAGGAGTCGTAATGGCTTATGGGCAAGGCTTGCTATTCAGAAGTACAGGGGAGAGCATCTGTGGATCAAAAGAGAATGTCCAAGAAACCAGAAGTAGAATCTGAGTGCATACAGCAGGGGCTCCAGGGAAAGCAAGCGGGGCTAGGGAGGAAGGTTGAAGGACAAGCTCCAGGCTCAAGGGAAAGGATTCTGGGAAGAGAAGTAAAATCCAAGGGAGAGGAAACAGGAATCTGAGAGACAGGAAGTAGGATTCCAAGGGACTGGAAGGGGGGTCAAAAGCATGGTATTGGGGCTGGGGATTTAGCTCAGTGGTAGAGCGCTTGCCTAGGAAGCGCAAGGCCCTGGGTTCGGTCCCCAGCTCCGAAAAAAAGAACCAAAAAAAAAAAAAAAAAAAAAAAAAGCATGGTATGAGAGGTGTGGACTCATGCCCACGTTTGAATGTGTGTGTGTGGGCAAGCTTTGGGGGCAGTGTTCCCACATCAAGAAACTGGGGGCTAAGGATGGAGGGACTGGAAAGGGTTTGGGGACACAAGGGGGAAGTTCCAGGCATAGTGAAGGGTTCTAAACTGAAAATGAGGGTCGGGGTTGGGGATTTAGCTCAGCGGTAGAGCGCTTGCCTAGCAAGCGCAAGGCCCTGGGTTCGGTCCCCAGCTCTGAAAAAAAGAACCAAAAAAAAAAAAAAAAGACTGGACATCACCCTCGTACGAAGGCTGGACCAGGCAACTCAGTAGGGGGAAAAGGGTCCCAAAGGCAGGCAACACCCCCTGCTCCTGCTGTTAAGAGTCCCTCAAGAAGACCAAACTACACATCTGCAACATCTGTGCAGACGGCCTAGGTCAGTCCTTAACCATTTCTTAAAGAATGGTTCAGGGTTAAGTACATGCAGATGGGGGGGGGGCAACCATCACTGTACACATAAAGTAAATCAAAGAAACAAATAAATATTTAAAATAAATACAGCTATGTGTATCCATGTGCCCATGCACTCCCCCACACAAAGGTCCATCATCCACCCCTCTTTTCCTCACCTACTTGCTAAAAAAAATAGACTTGGTCTGGTGGCTGGAGAGATGTCTCAGCAGTAAAGAGTCCTGGCTACCTTTCTGGAGATCCAGAGCTCAATTCCCAGCAACAACATGGTGGCTCACAGCCATCTATAAAGTGATCTGATTCCCTCTTCTGGCCTGCAGGGTTACATGCAGACAGAGCACTCATATACACAAAAAAAGAAAACCAGGTGGGCTGTGCTCACACTGTGAGAAACACTGATTTGAGCACAGGGAACACTCTCTCTTCAAGTCTCTTGTTTTGATTCTTTCAGGACTAACCCCTGAAGAAACATTGCTAGAGCTCAGTGTCATAATTTGCACCTTCTCCACTTTCTGGACAGCTATTGTTGGTTTCAACTTCCTTTGTTGTTTTATTTTTTAGAAGAGGGGGTAGAAGGAGAGGAGGATGGGTTAGCATCCGGGACCGGAAGTGTGTGCGAACCTGAAAGCGCATCTGCTGGGCCTTCTCAGGGTCCACGGCGGCCACGTGCTGGTAGTGCCTCAGGGTGTGCCTCTGCTCCTTCTGCTCCGCTCGCAGGTAGCGCCTCAGGGCCATCAGAACTCTCTCAGCCTGCGGAAGGGACCAAGGCTGTCCAAGCCGATCCTAATCCTTCTCAACTGGTGTTTGTGCCCTACCCACAACCCCCATACCTGAGGCGGATCGCCCTGTAATGCTGCCAGGAAACCTTCCAGGGCAGCTCGGCGCTGGTCGTTGATCAGAGCGATGACTCTGGTGGCGTGGGTCTCCACCAGGCGCTGTCGCTCACCAGACACTTGTTCTTCCAGGGTCTGCAGAATGGACTGGAAGTGCTAGGGAGAGGTGCAGAGGTCGGAGAGAGAGCAGGTGTGTGAAAACCTGAGTGAACATGAATCTAGAACAAAGAGGCTTCAGTGGGTCTCCTTCCTGACAGAGCCAATCTGGGATGGAAGGCCCAATAGAAGGGATGGACTGGGGGCTGGGGATTTAGCTCAGTGGTAGAGCGCTTACCTAGGAAGCGCAAGGCCCTGGGTTCGGTCCCCAGCTCCGAAAAAAAGAAGGGCTGGACTGCAGGATCAGGGGCGGGGCTAGCCTACTGGGAAGTGGTCTGAGTGTGTAGGCTGTAAGATTAGGTGGGGACAATCTAAAAACAGAACCGGTCAATCAAAGGGAAGGCAGGCTTGGGCAGCTCCAAAACAAGAGACAACGCTAACGGAGTGAGGCTCAAGCCTGGAGGCTGGCCAAGAGTATTCTACATAGGATCTCCCAAAGGCAACCCGTAGGGACGTAGGGCCAGGGTTAGGAAGCTGGGTTTGTTAGAGAGGGACTGAGAAAAAAATGAGACCGGAGAGACAGGACCAAGTAACCACAGCCAGTGGACGGGGCCTAGCTTTGATGGGACACCTTCAGAGAAAGGACTGGTCATGACTCCGTTTGAGAGAATATTCCGAAGCCATCCCCCAGGGGGCAGTGCTTGCTCAGCGGCATGCCCCAAACCCTGGGCTCCACTCTAGGAGTAGAGGCAGTGCCAAATGACTGGAAGGGGACGGGTGAGTAGAAAGTGGAGTTGTCCCCAGTAGCGGACAGGCATGAGTGAGACTCGGAGGAGGATGTCCTACCTCATTCAGGGCCTGCCTGTCGGCTTTTGGCAGGTTCTTAGATTGGCTGTCAGCCATGGCCCACTCACGCATCACCTGGGGGTGGATAGGGACACTTCAGGATCCCATGATCTATCCTGCTCCACACAGGTACTCCCCCTCCCCATCTCCAATGCTTAAGAGGATGAAGATCACCTAGTACCACTGAACTTTGGGTTCCCGGGAAGGAATAACCAGATGGTTTCTTTTATGTATTTTATTTCTTTAGAGACAGGTTCTCATGTAGCCCAGGCTGGTCTCAAAGTCATTATATATTATATATATGGCCTTGCACTTCTGATCCTCTTGCCTTAACATCTAAAGCATCTGGATTAAGGCGTATGATATTACACCCAACCAGCTCCAAAGGAATTTAGAGTGGATTGTGCCATAGACCAGAGTATCTATGGAATCCGGTGGCATTGCAGTGGTCTGCTAGGCAGATCAGTAATCCTTTGGCATATTAGAGGGTAGTATGGGCTCAGGTAGAAGGATGCCTGGTTACCCTTTAAGAGGCGGTGTCAACTAAGAACTTCCCTGTATTTATGGACTCCTGTGGGGATGCTGGTTTCCCCATCTCATCACCTCATTAATCTGACGCATCCTACGTTCCTCCAGGTCCATCTTGGCCCTCAGGAAACCCTCGTGCTCGCTGATCTCCCCAGGCATGCCAAAGTAAACATCCACACCATCAGTGGGTCTCGGGGTGGGAGTGACTGCAAGACAAGGGGTCAGGCCAGCCGGTCACTTTTCCTCCCTGAGAAGGACATTACTCAGGATATGTGCTGGAGACATCATCCAGTTTAGCCACAGATATTGCCTGGCTAATCTGACCAGCGTTTGCAAAATTCTGGAATCCATCATCCCATCTTCAAAGTAATGTCTGTCAAATGACTCCTCTTCTGAGCCCCCCTTTGTGAGCGCCCCCCTTCGTCCTTCACAGACTAATCTACCATATCCAAAGCCACCACTATCTCTTCCATTCCCCCAGCTGTGTCCCACCCCACTAGGTCACTCCTAAAGGCACCCCTATACTCCCCCCCCAAATACCCAAACCACACGTGCAGAAGAGGGGGCAGAAGAGCCTGCCTCACCTCTGCTGACCATGACAGGGGTGTGGGAGCTGGGAGGTGGGGCCCTTTCCTCCTCTTCTTCCTCTTCTTCTTCGGCCTGAGGGGGCTCTACGAAGTAATCGTCTACTGGCTGAGGGAAGGATTCCACCTCCTCTTCATCCTCACCTCCCTCTGCTCTGCCCCCCAGGGGCCAGGACCGGGTAGAGGGGTCACTGAAGGAGCAGAAGACTCAGCCAGTAAGATCTCCAGATAGGCTCCCGGCTTCCATGCCTGCCTCAAGAGCCTTGTGGGTGGGGGTTGCGTATAGAAAGAGTCTCTGTCACTCACCCAACTGCCATCCCAGATGGGTTGGGAGTTGCGGGAGGTGGACAGCATACATACTCCACACCTCGGAACCGATCAGAGCCACAGGGCAAAAGCATACCAGAACCGTGCAGGATGAGGCCCTGGGAGCTGCAGGCCTGCAGGAAGAGGAGGCCCGGGGGACCAGAATGACATGGTTGGAAGGTATGGACAGAAAGCCTGGAAGCTGGGTTCTTAAGTGGCTGAGGCATGGAATCCCTACATCCCGGTTTGAATGCTTGGGTTCTGGAAGGAAGGTCCTAGGGCTAGGAAACAGGTGGGACAAAGTCCTAACCTCTTGAGCCTCCTGGTGCCTCCTGGTTGAACTCTCACATTGGTCCATTCGCTCCTGGTGCAAGAACCTACAGCCTTCGGGCACCAGCAGGGCTTCACTCACGAATTCGCCAGCTGGGGAATGGGAGACACCAGAATCCTAGTAGCCCAGCCCTGCCCTCCTCAGAGTCCAGGCATTTCATAGCTTTCTCAACCCATCGCCCAGACTTCTAATGTAGACCGGAGTCATCTCTAGGAGACTCCCACTTCACCTCAGTTCCCACCCCACTCCCCCAACGGGTGACTCACGCAGGCAATGGAAGGGCACAACCTCATGGTGGGGGTGGGCACATCTGCCACTTCGGGTACCCCCACACCAGCGCTCCATCGGGATGGCCTGTGCAGCCTGCTCCACACGAGCTATGTGCAGCTCTGGGTACATCTGTAGGACACAGTGTGGGGGCGGGGGGCGAGGGGCGCGGTCAACCTACTGGCTAACCTCCGCCTTCTCCATCTCTTCTTTTGCAGTACTGGAGATTGAACCCAGGGGCTTGTACACGCCAAAGCAAGTGCTCTACCACCAAACTATATGCCCAGCCCTCTTTTTACTTTTTATTATGAGACTCCTTTATTATGAGTCTCCTTAATGTTTCCTAAACTGGTCTTGAACTCGTTCTGTGGCTTATATGGGTCTTTAATTTGTGATCCTTCTAAAGGTCCCCCCCGGCCCCTCCCCCCGCACGCCTGTTCATGCCAAGCTCAACTTCTCTGAGCTCACGTTTCAGGGCGACCTTGCTCTGCAATCAGGTTTCTTTCTCAATGTATCTCGGTCTCTTTCCTACCCTGCCTTTCTCTGACTAGCTTCTAAGTAACTGTTCTCTTTGTATTAGCCCCGCCTTTTCATTTCACCTCTCTTAGGCAGGCAGCCACTCTCACCCGGCTCCAAAACCTACTGAATCTTGTTGGTTTAAAGATCTTTTGATCTAAGCCCTGCCTCTCTTTCGGCCACGCCCACTTACACTCCCACTTTTTCTAAATGGCTCCACAGATTCCTAAACCCTGCCACTCTTCAGGCAAATCTTGATTAGTCGACGGTTTTTTTGCAGTCTCCTCCCCCCCACCCCCGGCGCCCCTAATTTCTCAAAATAGGTTCTGCGCTAGCCCCTCCTAGCCTCTTCGCTGGCCACAGACCCCAAGCTTTCCCTGGCTTTCCAGATCCTCTCATCTCCCTAGGCTCTGTCTTTCGCCAAATCCAGCTTCCTGAAGGGCGACCCCGCCCCAGCTTGAACCCACTTTCCCACTGACCACGCCTCTCCCCACGGGGTCCCGCCCACCTGTCTGCAGTACTCCAGCACGCGCTGCGGGTCCAGAAGACAGCGTCGTGATCGCTGTGGGTCTGGTTCCCAGCGGCCGGTGCGCAGGTCTCGGTGAAGGGTGAGACGCCCACATAGTCCAGCCACTTGAGCCGACCCCGGAGCCTGGGAATGGAGGCAGATGGGGCAGTGAGGGGCCAGGGAACGTTGTCATCTGGGTTGTCTGGTCCTTTGCTCCCTAAAATCCAGTTAGGACTCGTGCCCCTATCGTCTCTAGAACCAGATCCTTCTAAGCACCTCCTGGGTAAAGAGATTGTTCCCCGGGAAACAGATCCCATGGGGCTGAAGCGCCCCAGCTCTCCCGTTGCTATGGTGACCAGGATTTCCCCCCCCCGCCCCCGTTTCTCGCGGCCTTGTGGCTGAGAAGACAGGCTCCGCCCCCGCCCCAGCGGCTTGGGTCTGGAGCCTGAAGGGGTTAAACTTGAATCGTGTTGGGGGCGGAGGGCGAACCCAGGCGTTCTGGCCCCTCCTCCCTCCATCCCCAGTTCAGGTTCCCACTGAGGGGGTGTAAAGATGACAGGGCCCAGCTTCCTAGCAGGCCTGCACATCAGACCTTTAGGACTAGGGGAGCTATATCCGGATTGAGTAGTGGGTGGAGACTTAGGGATCGTGCCCCTAATGGTCTCGAGAACCAATCTTCTAAGCACCTCCTGGGAAAGAGATTGTTCCCCGAAACAGATCCCATGGGCTGAAGGGGCCAGCTCTCCCGTTGCTATGGTGACCAGGATTTCCCCCCCCGCCCCCGTTTCTCGCGGGCCTTGTGGCTGGAGAAGACAAGGCTCCGCCCCGCCCCAGCGGCTTGGGGTCTGGAGCCTGAAGGCGGTTTAAAATTGAATCGTGTTGGCGGGCGGAGGGCGAACCCAGGCGTTCTGGCCCCTCCTCCCCTCCATCCAGTTCAGGGTTCCCACTGAGGGGGTGTCAAAGATAAGGGCCAGCCTTCTAGCAGGCCCTGCACATCAGACCTTTTAGGACTAGGGGGACTATATCCGGATTGAGTAGGTGGGTGGAGGACCTGAGCTCCTGAGGAGGGAGGGGTTCATGTTGGATGTACAGTGGATATAGAGAGAGCCGATCTGGGATTTTAGATAAGTGTGCGCTGCCGTTGGGCGCTTGGTGGTGTCCTAAGCTTTGATGGTGAGGGCAGCGGCCCGTTGGGCGGGACGTCTCCTGTTCCTCTCGAGTGGAGTGCCTCTGGATTCTATGACCCGGGGCTCTTGAGAAAGAGCAGCGTCTCGACGGGATGCGGCGTTGGGAGGGGGCAGGGACGTCAGGACGATGGAGGAACCTAGGAATATCTACAGTTCGGATCGCGTGGGGCCAGGCCACCTGGCCAAAAGGACTGCCGGGTGGCGGGTCCGGCGTCCAGGTCCAGAGGCCCTCCGCCCCTTTCCCCATCCCCAGGGAGGCCCGGCCGGCTCACCTCGGCCGGCCGCTGGGGCTCCCACCAGGCAGGTTCCGACGGCGAGCTGCGCGCGCAGAAGCAGCA
>16:81990341-82099991	MSTRG.10056
AGATGTTTGATCTGGTTTAATTCACAATTTAATTTTTCAAAGCAGGTTACTGGGCTCTCAGTTAAACATTAGTGTTGGAGAATGATGTTTAATGTGCTTGCTATATTTGATAATTTAAAATAAATCCAAGTACTTATAACGACAGCTACAGATAACCATTCATGTTAAATACATCTCCGATTCTCTCTTATTCATACATTACATACTAGATGAACATTTTAAGTGGTAATGCAGACACACATGATTCTAAGTCAGACAATATATGCATATTAAAATTCTGTATCTCTTGATAAGGTAAAAAATAAAGCTATATAAATTGATAGACTTTTTTCTGCAAAATTAGAATCACACTTTCATAATACTTCCAACATACATATCTTCATTAAAGCTTTGTTCAGACACAGTATCAGAACCACTCCCCTTCCCATTCACCCGTCTTCTAGGTTTTAAAACAAAAAGATTGCATTTACCAAGTGACATTTTCCTGTTTTTACTCATGAATGGGTAACTTCCAAAAGAAATGTAGAATGCAAGGGCCTGCTGTTCTATGGCGTTGCCAATAAGTGACACTAAGGTGACGTGTGGATGGGTGAGTCCAGTACCAGTCGGTGCAGATATGCCTTGAACTTGGGGGTTCAGAGACCCAGGCTGGAGCTTCCTCCAGACACCAGACACCTGGGTGATGCTTAACAACCTGGGTGGCCACGATGGCACTCACGACTTTCAGCCACTGACCCTGGGAAATGTGCTCAGATGAACACTCGGTTACCTTGTTCTAGCTTTGGCTGCGCCATCCCCCTGGGTGGGGCCTTTGGTCTGCTTGTACTCAGGAATGGATCGCTGGGATTTGGGGACAGGCTTTCCTAGCTAGTGTGTGGCAGGGGCAGGCACCTGTACTCAGGATGGTATGCAGCTTTCGTTAGCCTGAATCCTGCTCGCTGGACTGAGGAAGCAAGGGGAGGTCCTGACTGGGGGGGAGCGCTCAGTCCAGCACAGCTCTTACACAGCCCACATGTGAGCACAGCCCAAGCACTCTTCCGTGTGTGTGTGTGTGTGTGTGTGTGTGTGTGTGTGTTTGTGTTTAAGGAGGCTGACAGTCCAGAGGGGAACATCTCTGCACAGGGCTGTCAGAGGGCAGGCTGGTACATGGTCTTGAAGAAGAATGCACATGTGTGTTTGTGTATGCACATGTGTATTTGGGTATACACGCTTGTACATGGCACGAGTGTGTAAGGAGCAGAAAGAAAGAGAACACGTGAAGCCAGGGCTCCTTGAACATATGTGAGATGAACTGCTCATAGGGCAGAGCCATGAATTCCGGCCAATGTAGTAAGCCATGAATGCTCATTTATGCAACAGAGTTAAGAAAAAGATGCTTAATTTGAGTTGACGTTCCTTGCTTTAAGAAAAGTAAACAGTAGCCACTGTGAGATGAGGGGACAATCTTCCGCATGCGTGTTTGGTCTCTGTCTCTGCGTTTCACCGGTGCCCAGGTCTATTTCAAAGTTCCAGGCAACTTCATTAGGTAATTTCCTAAGCACAATTTTACAGGACATTGGAGTGTGCACACAGTCTGGGATGTTCCTATGTAAACTTCAGCTACTGGGGGGTGGTGCAGGAGAGTGTCCCCCACACCCAGCGAGGGCCGCATGAAGAACATTGTTTAAGGCTGAAGGATGAAGAAAAAAACAAAATAGAAACCATGAAGTGACAAAGAACTGCGCTGAAGCAAGCAGAGGAATGGTTCGCCCTCAGCTCGCCTCAGCTCGTCAGTCCCTGGAAACACCAAGAGAGAGAGAGGCACACAGGGGAATTAGAGAGGTCCCTGCCAGAGAGGAAACATTCTGCTGAAACACTCACCAGCACTTACAGTGGCCAAAACTCTTCAACTTAAAACGTGAAAGCTTTAAAAACATTTAAAAATCAGAAGGTACATCAACGAATGAGTAAGATATAGAAACAGCTATGAAAATACTTTAGTGCAAAGGTAATTTTAAGATCCTTAAAAAAATACATTACAAATAATTTGTTAACTAAACACAGAGAGAATCTGCCCCTCCCCACAGGTATTATATTTGAACCCATCTGGGTTCTTAAAAGGTCTGTAAAAACACACACACTAAGGGCTACTGAGGACCGGGGCTCCAGGCCTCTGACACACGGTGACAGGTGGGTGAACGGGCATGAGGGTGTGGAGGCACAGACAGCCCTCAGCGGAGCTGGACGCCCTCTGTCTGGTCAAAGCTCAAGGCCAGCCCCTCCCCATCTTTGGTGTGGCGTTTATGTTCCCCCAACCTCCCTCAACTGCCAGGTGTAACAACTGTTCCTACTGCTGGCTGGTCCCCAGTTCAAGCACACGGTTTACAGGGAAACCTTGTGTAATCATGGTATAAAATTTGTGCTTCCCAGAATACAGGCTCTCAAGTGCCAGAGACCCTCATGATGGCTCCAGGCCCACAACATGACTCCACAGGAGTGGGGACACTGATCCCAGGCTCTGCCTGGCACTTTCTGAAAGGCCACATCACACTAAAACATCTTGAGTCAGGCCCGTTATAGCACTGTTGGGTGCTTTGCTGAGAACAGAAACACCAGTGCGGGCAGCAGCAGAGATTCACAGTGGCCACAGAGTACAGCGGCCTCCTGACGGCCTGTCGGCTCCAGGTGAAGCCCTGGATGGAACTTTCGTGACACCAGTGGGAGGCAGGCTGAGCAGCAGACTAGAACAAACGAATCCACATTAGCCCCAGACAGCTTGGTTATCGGGACTCACCTCTGGGCGAGATAAATACCTGCCTGCCTAGGCACCCCCAAACCTCCACCTTTCCCAGCACCCATGAAACAAATGTTTTCCAATAGGTAACTGACATAATTCCAGAATGGGACGGAAATCACTACACTCCTGAGAGACTTGGCTAACCATGTGACTTATTCACATAAATAAATGTCATCTTCCACAGGCAAGCGGTGACAGGAAGGGGAGGCTGACATCTTCAAAAGCTCCCATGTGTAGGGTCAGCATCTCAGCAAACTGACTCAGACATGATCTAGAAAGACGGCTTTGTGAGGGGACAGTGAACGTAAGCACAGCGAGGCCACAGGTCCAGGAGACACACACCACTTAGTGTCTGACACAGCCACTTTCCCGGTGGGAAGCGGGCACAGTTTACACAGGAAACAATGGGTTGGGAACATCGGGATACAGTGTGAGCTGAACGCCATGTGCTGTGCACAGGGCTGCAGACGAAGGGATAGGATCTTCTTCTCAAGAGACAGCAGAAGTGACAGCAGCAGCAGCAGCAGCAGCAGCAGCAGCAGCAGCAGTAGCAGCAGGGTGGATGCTCAGGCTGGCAAGGCTTAAGATGAGGCCAAGCATAATGTCCTTGTCCACAGCCCAACTGGATATACGGACGTACGGTCACCAGGTCTAGGTCACGCACGGTCCAGATTGCAGTGTGCTGTGCTTAAGTGGGCAATCTGTGACCCCACCCTCCCCTCCCTGAGGATGAAGGGTGGGACAGGCGCAGGCACACGCAGGTGCCCAGGAACAGAGTTCTCTCAGAGGTGGGGACAGAGGGGTTGTCTGTCCATCAAGTGGGTGTCTCCAGGCTGGACCTACAGCACCCATACCTCGCCTTGTGGAGAAGGCCTGGGTGAGTAGGGAGCACAGGATACTCTTCGCTCTCCCACCTGGAGCATACAACTCTCCCAGAGGGGGAGCTGCATTGGGCAGCCAAGAGTCTGGTGCCCTGAGCACCCCGGCTCTGCAGAGAGGCCAGAGGGGTGAATTCTGAAATGCTGTCCCGGAGCTGTACAGTCTGCCAAAAGAACAGAAGGCCCACCATCAGTCACAGAATCTCTCTGAGGAGCCCCTAAAACCAACGCTAAGACCTGTAGCTTTGCTAGCCTACCTTGGACCACTATCTCACCCTGAGGGGTAGGTGAGTGGGCCCAACCCATGGGAACTGGGTCCAGAGGCAATGTGCCTTCAGGTCTGGAGATCAATACTATGTTGTAGTGCCAACAGAGGGGCCACCCCACATTGCTGACATAGGTGACAACGTAGGAGGACGGGGGGCAAAGTGTTAAACACACTGTGCATCTTCCCTGTCACTACTTGCACATGCAGTGATCAAAGGCCCCAGGCATTCTTGAACTAGGGTTCTAGCACTACCCCAGGAAGAAGCCAGGACTCACCTGTGCGGACTAGCATGTCCTAGCCCGATGGGACCTAGGTCAATGTCATGCTGACCACATCAAGCTATCATGCCCTCAGCTTACAGTGAACGGAAGTGGCTGGTGCTGCCCCTTAAGACAGACACAGCTTGCACAAACAGCAGCTGGCAGCCAGGAGGGAGGGACAAAGAGGCTGCAGTGTGGATCTGCTCTCCTGGGTGACAATCTCCCATTACACTGTCTTCCGGTGAGCATCACTAGATGAGGCTGGATCACAAATACTGTAGGGCCTCAGAGCCCCAGGGCTGTCCAGACACGGTTGTGTGCTTAGCTATGGTTTCAGCCAGAGACTCCCTGAGATCATGTCCCATGCTGTTGTGTGAGATTTTACTTCCAATGCCCAGGCAGGATTCTCCCCAGTGGCTTTTAAGTGAAGCTGTGTCTGTCACAAGGACAGGGGCCAGCTTGTCAGGCAACACTGGACATGTGTTATAACATTTCCCCTATGTGCTTAGCTCACTCTCAGGTACTACTTACCCGTGTATGTATGTGTGTGCATGTGTATGTATGTGTGTGCATGTGTAAAAATGGTACAGTTTGTTTTCAAAGCAAACCACTCATTGAAAAACCAACAACACAGCAAAACTTTGGAGGAAGAACAGTCTGAGAGTCACAGCACACTGGCCTGGTGCCCAGCAGGCAGCCATACTGTTACCTAGCGTGGGGCTAGACACGTCTTGGCTGCGGTAAGAAGTCCTTCAGCAGGGGCCTGTCGGTGTTCGGAGTGGCATCGGCCAATGCTTTGAGTCTGGCGCTCTGCTGCAAGGATGAGGAAAGACACTGAGCTGCTGTCTGCACAGAGGCTGGGGAAGGAGGCCAGGACGTGTGGCCTGGCTGCTGTGGCCCAGGGCCACACCTACACTGACCTATGCCATCCCCACACTCAGCCATGGCAGGCAAGGTTTGCACGCATCCGTCACGAGGCCATCAAGAAAGGCAGAGCCGGCTTCAGGGGTTACCTGTCCACAGCGTGCACAAAGACCCCTGGAGGGGAACAGGCGACCCTGAACAGGTTCATTTGAAGAAGGCTGCACCCAGAGAAGAAGTGGCAAGGTCAAAGGGCATGCTGCAGCACCACACGAGGGGGCCACCAGCTGGAAATCCTAACAAGTTCCTGCTCCCAACAGAGAGGTTGCGCCCAGAACTGTGAAACTGCGTCCTGCCACAGGCCCTGTGTGCTGCTTCCTCTGCAGAGCCACTGACTCTGACTTTCTGCCTGGAAGACGGACATTCACAGGCCACGTCCTGAAGGCTGCTGGCTCCTGGCCTGGCGTGGCATAGCCTTTAGACATTTCCAGTCCTCATTCACCAGTCCCTCAGCGCCGAGGAATGGGGGAGCTTTCAGAGTTGAAGGAGTGCAGGGCCGGATGGCAGAAGAGAAGGCAGAACTGTCCAGTGAGAAGCCAGAGGATGGTGGTGCTGCCCACACAGGCACAGGGGTGGGCAGGCAGGCTGCTGCAAGTGTGTGGACGCAGAGACCGTGCAGAGGTGCGCACTATGTTATATATGCGAGCACGCGTGCATATATAACATGCCCAGTGTCCGTCACGCTTGCCTTGTACTGGGAACAGGCTGAACCCGAACCCCAGGAAACTGATGTCAATCTGCCCCGCTGAGGCCTGTGGGATGTTTATTCCTCCAAAGCTTTGCTTTGCAGTGCAGTGTGTCTATCTGCTGTGCCTGAAGTGCAGTGACAGGGCCTGTGCCCATGTGTGTGTGTGGCCTGCTATGTACATGTGTGGCCTGCTGTGACACCTGGGGCTGAGACTCAGGCTACAGGAGACAGGACTCCAGTGCACCTCACCAGCAGTGGAGTCTGCTTCTGCACTGGTCCAAGAGCCTCAGTGCTTAAGAAGTGTCATCCCAGGGAACAGGGGGTGCAGGCTGAGTTGGTTTATGCAGTGTTTTACCAAGTACTTGTGACATTTTAGTCTTCCGAAAAACTTCCTCCAAAATGTTTTCAAGAGTGTAAATGGCAGCTGGAATGATGTAATTTATTCTAACAGATTCTTACGCACTAAGTTAGAGACATTTGGTTGTATTTCAAAATGTATCATCTTGTTACATATGGTGTTTAAGGTATTGGATAGGAGGTAACTGCCTTTCTTTTCCTGCTTTGGGTGTTTTTTAGGCAGGAGCCCAGGTGAGGCAGGAGCCCACCTGGTCATGTAGGTAGGTCATTCTCTGAGCCTCACTGAAGGAGCACATGTGGATGTCATATTGGGGCACAGGGAGAGCCAGCCAAAATACCACAGCACGACATGATGCTGTTGTCTGTCTCCTGATTATGTGGCTGAGGAGCAGATCCTGGCTATAGCAGCCACCAGGGGGAAAAGGAAGGGCCCTAGGGTGGAGTTCTGTGCTGCCACAGTGGGTGGAGATCCGTGCTGCCACAGGGGCGTTAAAAGCAGCACATCACAGAGTTTTCTAAAAACAGGTCTTTATTTTGAAAAGTAGAACAGGAATTGGTAAGTAGAGGTCACTGTTAGTGTGACCCCACCTCACAGAGCTCTCAGGGTGGACATGTGGGAAGAAGTCTCCATCTCCACCACGGCTGTGGCCAACGGCCATGCTGGAGTCGCCTTGCTCAAGCTGGATTGACTGTGTGTAGTCTGACTGACTGTCAGGTGCTTAGGGGCTGAGCCACCTGGGCCAAGTAATGCTGAAGGCCCTGCCCCCCGTGATGGACGCGGGGGGCTGCCGTGAGCTGTTGGAGGAAGACAAAGCCCATCATTAGTGCACCCTCACAGGTGGCGGTGGTCACCATGTTACCTGACTGACAGTACCAGAGTGTGGTGGGCCTCAACACTAAGTCCTGTCCACCTGGTCCTGCGGCCATCACCCCAACATGCGAGAAGCGGAGATGGTCACCTGTTGGTCAGAAACTCAGACCACTGGCGGTCTGCGAGAGCATAAACACGGTGGGCTGCTCAACAGAAAGGCACTTGTTCCTGGCCTGCAGGCCGAGTCCGGAGCCCACGCACGCACACGGAGCGGGTGAACAGGGAGGGGTTATTTAGGCAAAGCAGTGGACGGTAAGGGAGGCAGGAGAGAGAGACAAGAGGTAAGTTGGTTATAAGAGAACATCCTGGAACACAGTAACACCGCTGCCCTGGCTTCCGGTGCTGCCAGGCCAGAACCCCCTGCCTGCTCCTCCCTACCCGGGCCCAGACCTGGCCCTTCCTAGCTCTCTACACGTCCTGCACCGAGGCTGGGGTGAGTCTCCCCACAGCAACTGAGCGTTTCCCAACTAATACATGGGGTGCTGTCACGGTCACAGCCTCTCTGCCCGAGGCAGCCAACGAGCACACACATCCAGTGTCCCTAGTACTGGGACACCATTGGGACACCATGTCCACTGTAACCCTGGGTACAGGGATGCTCACAACCGTGTGCCCACTGTGTCTGTGCTGGGAACGTGCATGTCAGCCTCAGCCTGCACAGCTGACGAGCCTGCCAAGCCTGGTGTGTAGAAGACAGCGGTGAGCAGCTTCCCCGTCCCCACAGGCTGGGCTGCTGGCTCCGGCAGGAGTGTTACTCCCACAGAGGCAGACAGCATGGGAAGCACTGACAGCTCTGTGTGGGGTGATCAGGGGCAGGACTTCCATGCTGTGAACTGACGGTCCCAGGCTCTGCAGCCAGTGCTGCCTTTTGTCGTTTGTTGAGAAGCACTGACTTGGGACCGTTAACAGAAGAGTGACCATGTCCACTCCCTGACTGAAGGCTCGGGTACGAGTTCTAACAACAGATTTTATCAAACATTGCAGGAGGCACAGAGTAGAAAGAACTGAGGTGGGAATACTGGGGTGGAGCCACACCAGCGCCCAGGCAGGGCCTTCTGCTTCCTACCCCAAACATGGTCAGCTCTTCATTCTAGACTCCAGTTCCATCCAAAGGTGGTGGGCTCATCCGGGTTAGAGGGAACCTAACCCCGCCTTGGCTCCTTCCCAGCTCTCTCCCTCTGCAGAAGCCCAGTCCTCTGAGCACGGGGGCCCTGTGTGCTCAAGCTGTAGCACCACAAGTTATGAGGACGTTGCTGGAAATATAGATCCCACAGCCCTGCCTCATGGAGATTAAGGTTCACGGGCAAAGTGGAAAATCTGCGTCTTCATGAACTCCCAGGCAGGCCACAGAGACAGCCTCGTGCTCTGCCCCGTCACAGGGTCCTGCTGAGGGTTCAGCTTGATGGCCGGCTTGGGAGGTGGGAAACACTTCCCCATACCCACCACTTACTCTTGCAGAGGTGAATTTGAGCCAAATTCAACACCCTTAAAAGTGGCACAACTTCAATCTTTTTTCCCTCCCAGAGTGAGGAAAGGAACCCAGGGTCTTGCACATGCTAAGTGGGTACCTATAACACTGGGCACCAGACGAGACTACAGTTCAATCATCAGAGGAACACTTATGTTTTCTGTGGCTTTACAGAAAATAACTTATTTTCTATTTATCTTTGTTCTCGTCTTAGTTCAGATAACTGTTTTGGTCTAAAGAACAAACTAAACATTGTTCATCTTGAGTTTTACCGATAGTTCGAACACTTAAAACGTGTCATTGCAGAACTAAAGACTAAGGTGTGGGCTGGCCAGTTCTATGGTGCCCAGACTTTCTGAGATATCTCTTAATAACTTCCCAGAGACAGAGGAAAGAGGCTGGCCTGGCTAGGCAGACTCCTTACCTGAGTTCTCTCCGTTGCCGTGGGCCACAACTGCCTGCACAGGACCTTCTTGAGGACATCAGGGAGGAGGCCGACTGTGACAAGCAATATGATGCCCAACCAGGCAGGCCCGCTGGACAGCATGTATATGAACACATAGTACATCCGCTGGTAGCTGAGGAACGGCCTGGGTAGACAGGGAAGACACTGGTGAGACCCTGCCTGGCCAGGAGCGATGCCACAGCCCTCCCCACAGGTGCCACTCTCAGTGCTGCCAGGGCCTGACCAGGCCACCAGCTTTGGATTTCTTGTTAGGGAGTGTGGCTGGACACCTAAAGCATTCTCTGCCTTCACAAAGGTTCCCGGTTGAATGCCAGGGAGGAAGAGGCTAGAATGGTCTTGTCTAAAGCTGCTCCTCCACAGGGACTGAGATTCGGAGTGAGGAGAACTCTGATTGGGCCTTACAGCTTGTCCAGGCCTAGGGCACGGTCAGCCTACCCAAGTAGAGCATGATGTAGTCGGGCCAAACTCTTGTGCGGCTGCCTCTCCCACTGCTCTCTGGTTTGGGCTCTCAGGTCACAGGTCACTCAGCTAAAGGGGATACTGCATCCTTCAGGAGTTGGGGTTTGATGGGAGTTTAAGATGCTCAAGTCCTGTGAGCACGTCACAGGACTAGGGCCATACGGTCCTGCCCCACACTATATGGGACGGCTGTAGGTGGAAAGTGTCCCCCAAGAACACACATGGAAAGCAAACCAGGTCCCTATGTGGCACTTTGAGGTGGGTAATGAAGCTGAACTGAGGTCCTGAGTTTGGGTCTGTGTAGCAGCATCAGAGGGGGAGACAAGGCTCAGCCCTGGAACCACACCGGTTGTTCACTCAGTCACTATGAAACACCTGTTTGCTGGAGCTCCAAAACACGCACTGTGACACCAGGGACACGGATGTTCTGACAGCAACTCCAGTGCAGGAGGCTGAAAGCTGTGCAGGGAGTAGGGCACTTAGGGCCACGTGGGGGCTAAGGGTTCTCACCAGATAATCCCTCCCCAGAGCAGGGAGAAGACGATGTAGAACAGCAGCGACCCCCAGATGACAAAGTGGTTTATCCAAGTCCAGTAATGTGTGTCCAGTGCGAGCTACAAGAGAAGGAGGTGTGAACACTGCCGTCATCCAAGCGTGCCAAAAGGAGGGTCAGAAAACCATGAGAAGTGATCAAAACTGACACAATGGCACAGTGCCTGCAAGAGCTCACAAGAGAATCACACCACACGGGGAAACCCAAGTTTCCTCAGGAGGAGAGAGCTGGAGCATTTGTGTGTGTGTGTGTGAGTGTGAGTGTGTATGAGTATATATGTCTCTGTGTGTGCGTGTATGTGTGTATGTCTGTGTGTGTGTGCATGTGTGTGTGTGTGTGCTGTGTGTGTGAGTGTGTGTGTGCATGTCTATGTGTGTGCACGCTGTGTGTGAGTGTGCATGTCTGTGTGTGTGTGCATGTCTGTGTGTGTGCTGTGTGTGTGAGTGTGTATGTATGTGTTTATATCTCTGTGTGTCTGTGTGTGTGCATGAGTGTGTGTGCATGTCTATGTGTGTGAGTGTGTGAGTGTGTGATGTCTATGTGTGTGTGCTGTGTGTGTGAGTGTGTGCATGTCTGTGTGTGCGTGTGTGTGTGTGTGTGTGTGTGTATACAATCATGAAGTATCATTCATGCTGACACGCTGCTATCTAAGAAGGCAATATGAGAAGTGTGCATACTATTAAAGACCCAGTGTAACAGGTTTGGGGACTTTCATAATGAGGTTCTTTACAGAATCTAACTTGACTTAAAAAAACTGAATTTTGGGGGCTGGAGAGATGGCTTAGTGATTAAGAGCACTGGCTGTTCTTCCAGAGGACTTGAGTTCAATTCCTAGCACCCATATGTTAGTGCACAACTATAACTTTAGTCCCAGGGGACCTAAGAGCACTAGGAACCCATGTGGTATACTGACATGTATACATGTACACAAAATATCCCCACACATAATAAATAAAATAAAACAAATATTTTAAATTTTTAAAAATACATTAGTTCATGTAAACAGAGCTGATTTAATCCTATTGCGGCTAGGGCTCTGGATCCGTAGGGAGTGTCAATTCCTCCCTTTCTGAACACTCAGCTCTTCCTTATCTTCTGGGATTCTGAGGTTCACGTGCGGGGCAGCGTTCACTTTCTGGGACCTGGATATGAACTGAAGAAGACAGCTTAGGGAATCTAGCATGTGGGTGCCAGTCAGCATGGACCTAAGAGTCCAAGAGTTCACGGAGAGCTGCAGACAGGCTGGCCATGACTGGCACGTGCCCAGAGCAGTGACTCACCTTCAGTGTGACAGTGAACACCATCACAGTGAACACCAGAGTCCCAAAGGTCCAGTTCCCAAACATCTGTGAAGACAAACTCTACGTAAGCACCTGTGCCATTCCCCTCTCCTCCCTCCCTCATCCCGAACATGGATGCCAGAGAGTATAACCCACAGCCTCTGTGCCTCAGCCCGAGGATGTGGAGACTACTTTACTGAAGGGAACGCAAGGGTTCAGATGGCCCTGGGCCAGTATAATGGCTAAGCCTGGGTCAAGGATGACTCGTGCTGGTGTCCTGCTGGCCAGGTACTGGCCCTGCTGGGTACTAGGTTTCAGGTCCAGCAGGGAGAGATTGCACAGCGGGAGTCAATATGCACGGTGCAGACTTGGACCCTGGCTAGGATGCTTTCTATAGAAGAGACTATATGCCTACCATATCTCCCAGGTCTGCTCTACCTGTTTGCTCAAGAACACACTCAGGGAACCTGCTTCTGGTGACAGAGATGCCCACAGCTGAGGGACAGCTGCTAGAACACTGCAGGAGACAGCCAGAGGAGACACCAGAACACAGAGGTGACAGCATCAGGGAGGGCTTAACCTCAGGACAAGGAGGAAGTGGGCAGGTAGCACAAACTAGACAGAGGCTACAACGGCTTCTCCTCCAACAGCCAGGCTCTGGCCACAGCCACAGCTGCTCACAACTGACCAGTGAGGAGAGAGGATAAGCAGCTGTGGGCTGCCCTCCTTCTAGTGGGAACTTGGGTGGGCAGGATGGTGGGAGGTACAGACACAAGTTACATGTTAAAAAGCTAACACATTTCTCAACTACAGACATACATGTGAGCTCAGTGGCTGTGAGCCCTTTCTCTCAGGAAAGCCTTTTACAAGAAAAGTTCCCCCACACACCACATGAGCTGGGCACAGTTGTGCTCTGTGAACTGTGCCTCTCTGAGGAATGTTCCCAGAACTTTCTTAAAAGCTTATTTCACAAAGAACCAAAAGGCTAGGACCCAGCACTTTCGATTATGGTTAGTTTGAATCAAAGACGTGTGCCTATAACCATACTCTTGAGACTGGGTTTCTGTGGCCCTGCGGCCTGCAGGAGCCCTGGGCGTCAGAGCCCTGGATACATGAAGCATGCTAGAAGAGGCGCATCAGGATTCTGTGCGGACATCAACCATACAGGGATGCCACCAAGTCTGTCCTTCGTCCTACTAGGGAAAGGCCGTTCTCCCTGGGTGTAGAAACAGCACCAATAGAAGCCCTTAGGCCTTCATGTGAGCGGCTTCTAGTAGGGGCCACCTGGTCACCTCTGAGTGGCACTGCTGCGACGAGTGGGGAGAACCTAGAGCTGCTGCTGCACGGCGTGTGGGACTGGGTCCACAGGAAGGGAGCCAACGCCAAGCCCAGAGTGCAGGACTGACGCAAGGGGTCATACGCACTCTCACATGCTTGACCCCTGGGGGCAGGAATATTTTTACAACCCAGGGGCAGCACAGCTATATCGGCAATGAAGGTGTATGTCTAACAGGGTATTGGGGAGCAAGCAGCTGGTTCGTTTAATCAGAAGCTATCAGTGTTAGCCAAATGGTGAGCTTCAGTGCTGGGTGTTGGGGATGTCTCTGCCAAGCTCTTCTGTGCCACAGGGTGGCCCAAGAGTGAGAGAACTCTTTAAGATATAGATGTCAGCATGACACGGGCACAGGTGTAAGCAGGGGACAAGCACAGGGTCAAGCAGATCCCAGTAGTGCCACACACCAGGGCACAGTAAACTCAGCAACTTGCTACTCCCACAACTGCTACAGGGAGGACAGTGCCCTTCCCTTACTCCAGGTTTCCTTGAGTTTGGTGGGTTATGGCAGACCTATGATGGGCACCAGGCCCCGGAGTCCCTACAGGACACACCATCACCACCATCACTTCAACAGGAAGATGAAACATAATAATCTCAAATGAGAAACTGTAAACTGCCTAGGAGATGTGTGGTCACCTTCCTCCCTGTGCCCATGGCTCCTGGTCAGTGAGTGCCAGCTCACTGGGATAGATAGACAGCCACAGAGCCGTCTCTGTGTAATCTTCATTTCCTCCTCTGTTTCCAGAGTCACTCAGCATGTTCTAGATTCCCTGACACCAGCCCCTTTACCCTTTACACTGCAGTCACTTTACACTTGCCCCAGCCATGCTTGACCTACTCACGACAGACACACACCTCCACTGATGCCTATTTGACTTGCATTTCCATAATAAACCAACACTGACTGCTGTCTGGCCGGCTCACACCTGAACAACACAGCTCCACTGATGACTCATACTTCAACAACACCCCAAAGGAAAAGTCTGAGTAATTACCGCCTTAATGACGCACCTCCACTGTCCAGCTGACTAACGTAGAACTCAACAATACACCCCCATCCGTGGTCTGACTGACTTCCGACAGCCGCAGCCCTGTAGGAAAGTCCCCAGACAGCCTGCTTATATACCTGGCTCTCCCTCTTGCCTGACGAGGGACACTCGCATAAGGCATTTTCTATCCACTAAAACTTTAAACCACGGCCAACTTAATCTTCATGTGCAGTAATATTCCGTAACTGACAGAGCTTGGCTCTAAGGTCAGAGTCACGACACCTCTGCACCCCTCTGGCCCAGCTCCACATGGCGTCTGCCAGCTGTGTGCTGTGCTCACTCCCCATGGGTGACTAAGCTGCCCACTAGGTGGTTCCTGACTACTGTAACATTCCAAATCAACCCCCAGGGGGCGGCTAGAGGGTGCTGATTATTGCTTTAGTAGCATCAAAAAGAAGTCTTTGTGGATTTTGATGTCGGTGCGAATTTTCAGAAGTTATTCATAATTCCACTGTCCTCAAGACATGAGACCCATGACTGTCTCCATGACTGTCACAGAGCTTTTTAGAGAAACCTTTCACAGCAATCAACAGATCGAGCTTCTAAACAGAAGGATCTAGAAGATGTGCCCTGGGTCCATGGGGAGCAGACCCAGGAGGATCACCATGTGGTCACTCTGCACCTGAGTCCTGCGGATCTAGTTCTCACACCTTCTACCCCCAAGCACCGGCTTAATCAGGCTGAGTAGGGGTCCCCAGAGGCCTGGGCCAGGGTGGAGGATGAGGGCGGCCTGCATGACTGAAAACAAGATCTCTCCCTCGGCTTCCCCGATCCATGGAGTGGACTTGGTCATCCCAATCCCTCCATTCCGACCTCACAGATTGGTGTCACTGTGTCTGCTGAAATACATGTGGAGGGGCCTCAAGGTGACTGCCATCTCGGCTCCACCTGACCAGAGCACACGCCCCATCATACCTGAGTCTGAATGTAACCGTGTGAGTCTGTGTGGCCTGCCCTGAGCACTGGGGTGACTCTGGAAGCCTCCTCTGCAATGGAGCACACCTGCTGACAAGCCTGCGTGTGGGGCAAAGGTGGCCCTGCAGGAGGCTCAGGTGAGTCTGCCTCTGCCTTGACAACGGCAAGTGTGTGATGGGGGCAGGGGGGACATTGCAGGGCCACCAAGAAGCATCTTCCTAGTAACCCACACAGGCCTAAAGGGCTGTCTGAGGGGTGGAAGACAAAGAGTGCAGGCAAAGAACACAGGGATTCTGCGCCCCCATGACAGGCAGCAGAGTCACCACCCAAACTAGCAGGGCCTGCCTGGCAGGAGACTTGCCAAAACCCTAGGGGTACAGTAAGAGGCAGGGGACATCGAAGACAGTGTCTGGGACAGCCTGGGAAATGAACCCACTGCTGCTGTCCTCCCTTCCCCCTCAGGCCTTTCCCTAGTTCTCCATGTCCAGCCCCACCCCCTGGGGAGTCTGTTACTGTTCTCTAAGACACAGGGACAGCTCGGGCTGGGCTGGAGGGCATCATGCTGACACAGGTCAGGGTCTGAGTTCTGGCTAGGCCTCACACCAGTTTCCCAGCCTGTGCAAGCTCCTTCCTCAACCTCCTATGCCAGTGACGGCCAGAAGCAGGGTCCTTGAATGGCGAGACGAGGTTTGACAGTGAACAGAGCTGAGTGCTGGTGCCTGAGTGTTTAAGACACTTGTGAGATGCTTCTTAGAGGCTGACTCATGGGGAAGAGGGTACGAGCCACCTAAGACGCAGAGGACTGCACCACGTGTATGGGCAGGCATTGCCTGACGAAAATAAAGGAGGACAGTAGGCGACCGAGAACAGCGAATCTTCAGGGTCGAATTTTGTGAAAACTGATTTGTCTTTCATGAGGAGAGATCAGTACCTTCAGTTATGAGGCAACAGAGACAAATGCACAGGGAAACAAATTACCAGGGCACAGGCCAGACTCCGGCACTCTGCCGAGAGTCCGAGGGTCAGCATGGGGAAGACAGCACTGGACAGAGGGAGCTGGTTCAACGGGAAATGAGAAGCCTTTCTGTTCTCAGTCTCCCTGGAGGGAGGTCTAGAGGAGTTTTCTCTGATGTCAGTTGCAGTGTTTCTTTGAACAGTCACCTCAGAACCAGGGACCTTAGCGGTCCGAACACTAAGTTTGGGACTTAGGAGATTATGAGGACAGGATCTAGGCTCTACTTGATGCCTCGGGTTCTCCCCAGGTGGCACGGGTACACCACTAAAGCCAGGTCCAACCAGGCCTCCTGACCTCAATTTACAGTGACATGCAGACCTATGCGGCCATTTCCCCTTCTAGAAAAGCCTTGACAGAGACCCAGGGCAAAGATACCTTGCAGGGTCAGGTGACTCTGACACCAGCAGAGGACAGGAATGGCTAATAGCTTTTCTACCCACAAAGCACACAGAAGAGGTCACATTTGAAAATATTTTCAAGAAATATTTTATTTGTAATGCACTCCAAAAACACAGAGAGGACAAACCCACAGTGTCTTACCATGCTTGTGTTGGTGGTCATTATCTGAGGTGGGAAGGAAGCAAGTGGCAAAAAGAAAAAAAGCAAGATAGGAATATAACACACCCCAGAAGGTAGGCAAACAACAGGCTGCAGTCCATCAGAGAACCACAGAGCTGCTCACTGTGAGGGGCCACGCCCACGCTCTGTGGAGGACACCCACACAACCTAACTCCCACACGGAAGGACACTGGCTGGATGAAACCACGGAGCCCCTGGGACCAGTCAGGGGCCCTCAGGACTGACCTCAACGCCCTGCCGCTGGAAAATGTGACTCGTCCCTTCCTCTCAGTGGTTCCACAGATCCTACCTAGTGCTGCTCACCGACCCACAGGCCGCCCTGTGCTCACTCAACTGCTCCACACAACGGCTGCACACAGTGGGGCTCATTACTAGGCAGTAAAGCAGGAGGCCGCGCTCGGTACTGACCTGTCCATTGATGGTCACGGTTGTGTTCTCAAACATGAAATAAGCACCAAAGAAAAATACCAAAGCGTCAAAAACGCCGAGAAACGTCCAGTATATGAACAGCCGCCAGCGCAGCAGCGCGTTCTTGGCAATGTCTCTGAGGAGGAGAGGGGAAACGGACATCAGGCTGAGGTCCGGCCAGCCAGTCCCTCATGGTGGCATCACTGTCCACACGCTCCTAAGCAGCATCAACTGTGAGTGGCAAACACAGCGTCTGCACCACTGACTGGCAAAGCTCACACGCTCCTCAGACTTCACAGTGCTGCACCCAGTGCTCTCCACTGGCTTTGAATATTCTTTCTCTGAGTCAATTGTAATACTGTCAAAGAGAACCTGGTGCTCTCTTGTCTTCTGAGTGTAACTAACACACACAGCACAGACTGTCTACATACTGACTATCAGAGTGAGGACGTGGGTTTCCTACCAGCCTACACTGAGTTTCTACGACTGTTCATTTTATAAGAGTAAGTAGGTCAGCCGAAGTGTGTGTGTATGTGTGTGTGTCGATCGCGGTGCACGCATACACATGCACACGACGCGCAAACACACACACACACACACACACACACCTATTTTCTCTAGCTTCACTGTATTGTAATAAAGACCCCAAAGCCTGTGACCAGGTTCTGAGGAACTGGACAGGGGAAGCAACCCTGTCTGATGTTATGTGTGTCATAGAACTAAGTGCATAAGGGTGTGCACACACATGAATAAGACAAAAGACCCTGGGCAAACTGAGGTAGGTGAGGAACGATAATGTGGGTTCTAGCTGGTGGCTACACTGTAGCATCTCACTCCTTGTTACTGGGAGAACCTGGACAGAAGCACCAGAAACTCCTTTCATGCCTTAGATGGACAAAGCCTACAAAGAAACATTGTATCTGTCAGTGAATCTGGGCCTCTCTGAAACAGCAGAAAAGCTATCACTTTCCTACTAAGAAATGAGCAGAGCAGATGCCAGCTACACTCCTAGCTTCCCCACTCTATCAAGCAATGGAACGCAGAAGGGCTTCACATCTCTATGGAGCTGTGAGGTACAGAGGAGGTTCACATATGTGCTCTAGCCTCGTGTAGACCCATCACCTACGGAGCATACTCCAAGACACCGCCTGCCTGTTTAACTACCATCCTGTGGAAGCATGTACACCCCAACTTTAGAATCCCACCCCGAGAACTGACTGAAGGAATCTGCTCTGCTTCCTCTTCTCCTGTGCTGTGCAGAGCAGCTGCAGGGCTCACACTTGGACTGGGACAGGGGCACACACCTGTAGAGGGACGGGTCTCTCTTGAGCACGTCAATGCCCACGTGCTGCTCCATGAGGCTGTACAGGAGAATCGGGAGGGAAGTGAAGCTGATGTTGTAGAGAGTCAGATATGCAGTATCGTACAAAGTCTGTAAGAAGAAGCAATTTGAGTGGCACTTCAAGGTGGCTTTAACACACTGATGTCATGATTTCACACATTCTCTCTCTCTCTCTCTCTCTCTCTCTCTCTCTCTCTCTCTCTCTCTCTGTGTGTGTGTGTGTGTGTGTGTGTGTGTGTGTGTGTGTGTGTGTGTGTGTGTAAGCCAGTGGGCAGCATCAAATGACTGGCTCAGCTGGAGTGGATAGCAATGAACCCCAGGTATCCTCTGCCTCTATCTTTTCATCACCAGAAGCTCAGGCCTATGTGGCTATACCCAGCTTTCATCATGGGTGCTGAAGGATTTGAACTCCGGTCCTTATGCTTGTACAGCAAGAACTTTATCAACTGAGCCATTTCTCTAGGCCATGAATATGCTACTTTTTTAATTCTCAAAAAACTTAAATATATAGAAAGTGTACCTAAAATGCATAAAAGCTACCATTCTACAGAGACAGATTTTAAACTTCATGAAGGAAATCTGTCAGGCAGAGCTCAGACCCAAAAACTTGCAATTCTGTTCACTTTCACATCTTCTAGCTTCAATTAGCTTGGCCATAGTGGCTTTGGATACAAGCTATTGGCCACTGTCCATCTGAGTACATGGGGCAGAAAAGTGTCTGTCCAGGCAGCAAGGAGCCCTTCTCCCAGGTCACGTTTGCACCCACATACTTCCATGCCTCTGACTTCAAGGACGACCCACAGACCCATGAAGGTTCAAGTGTATGCACAACCCGATATCATCAGACAGCCCAGCCCAGAGTACCACTGGCTTTGTATTCCAGGCTGTGCTTAGGGACATACCCAGCCTCATGACACCCAGACTGAGTCCTCAGCTCTGTGGACTGCTCCTTCACCTTTGTCTATCGATGGGACCCAGGGACAGCAGGATGGATGGCACCTGGGCCCCTACCAGATCTCCGTGGGGTCTGTCTGCACATTCCTGAAGATTATTTCCTCACCATGGCCCCCATTGGGAAGGAAGACAAGACTATTATGAGCTTCCAATTTATGACTGACCTGCTGTGAAAATCCGCAGAAGAACTGGTACAAAAACTGAGGGAAAATGAAGCAGACATTCTGGAAAATAAGTAATGGCCATTAGTTCAAGGGCATGGGAGAGATGCATGGGCTTGCCTAGCCACCAGCCACTGTGGACACATTATGCTTCATATGGGGGATTGTTCCAAGTGGACCACCATCTACACAGCAGCCACATGGGCGTTGGAAATGCTTCTTTTCCATACACACCTATAGTGGCCCTGGTGACCCTGGCAGCAGAAGGCAGCTGTACTGGCTCACAAGCAAAGGTGGTGGTAATAACATCGACAGCAAGGACCTGCCCACGTGGAGAGGGCTGAAGACAGTGCCCTCAAACATCTATGTCACACTCTGGCAAGGTCAAACAGGTGCCAGAATTGTGGTTTCATTGAAAGACACAGCAATATTATAAGACTATGTTTTCATTTTAATCCTAGGTGTGATCTATGGGGATTTTACACAGTGGTGACTATGATCTGCCTCATGCTCTAGCAGGGGCATGATTTTGCCAGCTGCTGATAGTCTCTGAGTGTGTGATGTTTGGAATTCTGAGAACTTTTCAGAGGGTAGATAAACGCTAAGTCCCCAAGAGGCAGGGTGGGTTGCTGGTTGTTTGCTGTGGGTTGAAAAGAAGAAGGAAGAGGAAGAGGAGGAGGAAGAGGAGGAGAAATAATTAAGTATATAATAATAAACAGATGGTGAAGACAAACTTGCTCCAGGGAACTCAGAGATACTAATCAACAGGAAGGAGCCGAACAGTACACGGCACTCCCTGCTCTTTTCTCCCCCCATCTAGTGTTAGGCAGTTGAAAGGGTGGAAGGATAAGGGTGGAGAAGGGTGGGAGAAGAACCTACAAATCACCAGTCTGGCTACAAGGCACCCTCTTGTTAGAGGGACAACCCACTCCTTATGGTCACTTCTTTTTGTGATAAAGGACCCTGGAAGCATTAAGTTACCTGACAAAGTTCTCATGCAACGAAAACTGTGAGAGGAGGAAAGACAGACTTCTTACCTTATAAAAGAAGTATTGCACAAGCTCAGATATCCTGATATAATAAAAATGCCCGTGAACGAGAAGCATCTTCTTCAAGTGTTTGAACTTGGGGATTGCATAGTCGCTGTTCCTTGCAGCCTGGCGGCCCTCTTTCCCAATGACGCCTACAGTAAGGACAAACAGGTTGTTAAGCCCGAGCCAGCTAAGTCCAGCAGACCTCTGCCCGATATGTCCCCTTGACATAGCACACGTCACAGGTGGAGCCCGAGTCTACCCAAACTGCACCCAGCTGGAGCAGCCACGGCTCACCTATGCCCACGTGGGCCTCCAGGATCATGCTGACGTCATTTGCACCGTCACCAATCGCCAAGGTAATAGGATGCTCCTTTGAAAATTTGATTAACTTAACGATCTGGAAAAGAAAGAAACATGGAGTTTACCTTCTCTGTTTCGGTTTTGTTATTAAGTGGGCAGAACTAACAAAGACATAGAGCTGGTACAGGAAGGAGGGAAACTGTTGGCCCTCAGACCATTTCCTCCATAGAGGACCACAGAGACTCATGCAATGATCAATAAGACTTCACAAATGCATGAAGACAAAATTAGAGGTATGTTCAGGTATCAATAAAACCTAGAGCCAGTGCCAGCCTATTCCATGCCGCCTATTATCACAATTTCAAAAAGTTGTTTTTAATGCTACTTTAGTCAAGTATGTCGACTTAATGCAATGAGTACTCTTCATGATTTCTCTTTACTGTTTGACTTCTAAGCCGATTTCTTTATGGACTTCCCTGCATGCACTGCACATTAAGATATGAGGCTGGGAAGAAGGGAAGCTACAGATTGCATTTGTATAAAATCAATGGAGAACCAGAAACAGCACTGGGAACCCCAGGCTGTCGTCAGGGAATCAAGCATGGGGGAGGGGTACTCATGAGTACCTGCACCCCAGCCTGTCTCCTCTGAGGACTGCCCAGGGACATTCTGCTGTGTCTAGGGACACTGCTAATTGGAGCTGCAAGCTCACCTGCTAGAGAGTACCTCCCTGAACCTGACTCTTGGACAGTACATAATGCATTCGACCTTTGTGGCTGGGCCACACGAGCAGCTCTCATTTCCTTATAAGCAGCTCAAGGCTCCCAGGCCTCACACCTAGAGAGGCCACAGTGAAGCTACACCTCACTCAGGTTGATGAACTTTGGAAAATACCATATCCGTATAGGCATCATACAACACATCTGATGTATGTACAAAGACAGTTTAGGGAGGCTCCCACAAGGACAGGAGAGTGCCAAGGACTGTCTGGAGTCCACAGGGAGGAAGACAAATCCAGACTGATCCTGGCACAGGAGGTGCAGTGAATGCAAGCTTCCTTCCCATCCCTCGAGTAGATGTCCAATCCTTGGGTTTCAATGTTTACCTCTCCCTAACTGTGTAACAATCAGACAGTGAGACTCATGAAAAGGTTTCTCCCCACCCTGACACCCATGGCCCACCAGTGGGTCAGTCCTGACCTGGGCCTTCTGCAGGGGTGCCATCCGGCAGCACAGCACGGCACTGCAGTTCCTGCAGATCTCCAGGAAGAGCTCTCTGTAGTTGCCTGAGGAGCTCCCATCCTCTCTCGGCTTCATTATCAAGGACAGTGCGGCTCCATCGATGATTAAACCATAGTCGTGCATATCTGTGGAGAGGCTTTAGAGCACACAAGAGGGAAAACCGCTCGACTGCTGCATCTGCAGTCTAGAACACCTCACACAGGCGCTGGCACCGTGCTGGCCCCCAGCAGCAGGATGCTTGTGGGTCTCCGTCCTTCACTACGGTCTTTACATTCTGGATCCACCTCCCTGACTACACTGCAAATCACATTTAACGACATTTCTTGGCTCAAGCAAAGCAGCCGCAGCCAGCTGTGAGTCTGTGTGAGTCTCAGTACTGAGACACCACAAGGAGAGCCTTGGAAGTACAGGTCTCCAACCTCCTCTGTCTACCTTTCTGCCCTGGTGACCTCACTGTTTGAACATGGTCAAAGTCTTGTGTGGGTGAGTGTGCCTGTGCGTGTGCATGTGTGTGTGCATGCGTGCCCATGTGTGCATGTATGTGCATGTGTGTGCATGTATGTGCATGTGTGTGTATGTATGTATATCTGTGGGTAGGATGGGCACACTCCTGCACAGACCAGCAGAACTGATCCCAGGAGCTGGAGTTACAGAGTTGGGAGCAGCCTCACGTTGGTGCTGGGAACTAGAGTCTGGCCTCCGCCAGAGCAGTGCATTCTTCGCCACTAAGCTGTCTCCAAGGCCCTCTGCTAGGTTTGAAGATGACAAACACATCTGTGACCTCAAACTCTGCAGATCAACATGGAAATGACTCTGTGCTGTTCTTAAGACAGACTTTAGCTCAGGCCTACAGAGCTGACTTGTTTTGCCAAATTTCTAGGACTCAAGATGGCCAGTGACTGTTCCGTGAGTAAGGGTGCCTGTTCCAAGCTGACTCCCTGGTTCACCCCCAGGACCTGTACGTCTGATGGAAGAAGAGAAGGCATTGATGCAAGGTGTCCTCTAATCTCCAAATTACGCTGTGGCACCTGCGTACTGACAACCAGAACAATAAATCAAAGTGTAAGACACTGAGTCAGAGCCAGTCAGACGACTCGCCCACAATGGTATGGGTGCCCCTGTAAAATGCATGAATAAACCCATGGATATTCTTGGAAAGACAAGTTCAGCAGTAAAAGCCTCCGTTATTACTAACTGCCTTCTGGATGTTCTGGCAGCATCCTGAGGCATCCATGATGGGTCCAGGGGCACAACAGCAGATGGAAACTGTCCCAGTCAAACGTCTTTCCACACTCCCTTCCTAGCATCAGAACGTCTTTCTACTCTCCCTCCCCAGCAGCTCGAAACTGGCTGCCTCGGCATGTCCGGCTGTGGAGAGAAGGTTTGGCCTCACCCACAGCATCCACTTGACCCACAGGGATGCAGGCATTCGTACGCCACAGACCCAGGTCTCATGTGGTGGGCAGCTGCATACCCTGAGAAGGAGTCCCTGGTCAGGCTTCCACTGCAGCGCAGCACTGTCTTGCTGAGCTCGAAGAGCACGTCATGCAGGCTCTGCTCCTCTAGCTTTTTGGTGGTCAGCTCCAGCAGCTGCGTGCTCCTGCGGAACAGCTTGCAGGCATAGCAGGTGGCCGAGGCTGTCTCCATCTTGTCCCCAGTGAGCACCCAGACCTTGATGCCTGCCTTCTGCAGTGCCTCAATTGTGTCAGCGGCTTTCTCCTGGAGCCTAAGAGGATGGGACCCATGGGATCAGGATCCAAACAGCACCAAAATGAAGAGCGTCAAGAAGCACAACACCATCAGAAGACGCGGCTCTACAGGGGAGCACACAGTGGCTGAGGGTCTACGGAAAGGACCAGAACCCGCTCAAGTGAACCCAGGTGAACACGTGATGTGCTGTAAGGCTCTTCCAACCATGGACGAACTATTTAGGGAGGCTGTTCTGTGTGATGTCCTTTTGCTGAGCCTCACATCCTACAACCCAGTATCACTCCATTTAGGAGAAGAATCATCACAACCAGATAAAGTGGAGAAACAGAGGTGGGAAGTAAGGTATTATCTTTTCTTTGGTTCCATGTGTTCTAATACACAGGAATCCAGGCTCTAAGTAATAGATCAGGTGCTGGTAATAATGCCAGTGGCCCCATGGCCAAACTTTATCAGTGGCTCAGCACTGTGTGAAATCTGGTATGACCTTTCGTCTCTATGGAACCCTGGAAGTCAGACTAGTCCTTGGGCAGAAGTCTGTGGCCCGAGGTACAGAGATCCTATTATTACAGCTACACAGACAGATGAGGGAAACCACCTCCCACCCTGTCATTTTCTGAAACAATAGTAAGGACCTGAGGCAATGTTTGCTCATGTGCTGGCTCAGTTAAAGGAGTAGCTTGTGATCACTTCAACAGGACACCGTATCTGTAAGTCCCAGGAGGATGCCTGTTCTATGTCATCTGGGCTACACAGAGAAACCCTGACTAGGAAAAGTTTGTTTTACTGCCACTCACCCCTGTATGATCCAGGCTCCATGACCTAAGTCAGCCATGCCAGCTGCCCACAATGGCTCCGTGTAAAGGCAGTCAGAGCCCATCCCAGGTCCAGCTCCCTTCTTGCCCCACTGCCCTCAGGTCACTGCACTAGCCTTGGTCTTTACCTTGTAACTGAGAATTCCAGAAACTTTCTCAGCGACTTCACAGGTTTTTACAACAACCCACTTCATTACTGTAACTGTCTTTGACAAACAAAGACAACCATGTTGAGGACACTGGGCTATACTGTCATAGATTCCGAAGAGCCAGCAGCAGCTAGAAGACGATTACTGATTCCTCTGTGTGTATGAAGAGAAACTGACCCTCCATATGTGACACAATGTGAAGACGGCACTTCCACCATTTGGAGGGAAAGTGTCCTTCCAGGCATCCTATTTGTGGTCAGTAACATGTCACCTAGTACTAATCTCCTGGTTGTCACTCTCTGTGAGGGAAAACAGATGAGCCTTGTCCTTGGGAAGAACACACTGGCACAGGACACGTGTGCTATCTTATCTGCCCTCTACCCCACTCTTACACCCTCCCCCTGAGCACAGACACAGGAGACATCTTTACCGGTCCTCAACAGCTGTAGCACCAAGCAGAATGAGGTCCTTCTCTATCTGCTCGTAGGCTTCTGCCAGCTTCTTCTCCCGATCCTGAAGCGCCACTTTGGCATCCTGTAGCAGTCGGCAAGCATCTTCATATTGTTCTGGCTCGAGCCTCTTGTAGGCAACACACAGGGTTCGCAACCCTTCCTGTTTAACACAAGTCAGTATTAATGTGAATCTCATCACCTGCTGAATGCATTCTCAGGTTTTCATCATACCCATCTCTGAAGAGAATGAATGAGTCATAACCCAGTCACCCTCTAGGAATTACCGGATTACATTAAATACAGAGAGTCATGTGCTCTCTAGACCTGTAACCTATGATGCCTGGTCCACAGACAGTCACATGCACTGACCTGTAAACAGATTCTGTAACAGATACAGAATTCAGTCTCACTTTTGAGAGTAATACTTTGCGGTGCTGTGGGAGTCGTGTTTTGGTAGATGGAAGACTGCATTATTCATCCTCATGCTGGGTACAGGAGAGACTAAAATAAGCCTGAGGGATGAGGGGATCCAACACACGTGGAGCATGGGCCTCCCTCCTGCCATGGCACAGCCAACTATCACTGGGCAGTAGCCACTGGTGGGGTTTCTTGCCCCTTCACCCTAATCCACTCATAGGCTTCCTAAGCAAGCATTTCCGACTCTGGATGTTAGGTTTCAAAAATGTCTCCTGTGCTGTCAGCACTTCTCTCAGCTCTTCAGATCAGAGTTTATTTCTCAGCTCTCCTTACTGGTGTGACGGGCATGCCGCACTGGTTAACAGTTCTCACGACCTCTCCCTATGTGAAGGACATGCCGCACTGGTTAACTGTTCACATAATCCCTCAAGAGGGAGGGAGGGGCACAGAGGCAAAGTACATTGCTTCATTAACAAGTCAGAAGGCTCATCAGACACGAAGAGTCTCTAAAGAGAATGATCTAGAATTGTCCAGGATGTAAGGTGTTGTGTGTGATCAGTAAGTAAAGCTTTCAGAAGTGAAGAGGCCTTTGCTTGTCCAGGTATTCAGGGACTTCCTACTATAGTGACACGGGGTGGGGTGATGGCATGTACAAGCCTTGCTAAGCATGACATAAAGTCCTGTATAAAACACTGCCAAGCTGTACAAACACAGTCACGCTTAGTGCTAACCTTGTAAGCACAGAGAAAGCAATCCTCAGCTGCACTCGAGCAAATGGAACCCAACAGCTACGAAACGATGGCATGCCATGAACAGGACTCCTCCCTGAATGACAGGCAAACTCGGCATAGGAAACAGGCTAACGCAACATGTGACATTATCAGATGAATGCTCTGTAATGCTCTGAACTGATGAAGAGGAAACATCTGAACACTGGGAGCAATACAGAGCAGTCCCCAAGAACTGCTGGAGGTGAGGAGCAGCAGGGCGCCTTGCCACAAGTCTCGCCTCACAGACTCTGACGTGCAGTGGAGCAGATCTCACAGGCAGAACCCGTAGAGCACAGCACTGAACTGCACGGAGCTGGTGTGAAGACAGAGGAAGGGAGGGGCACAGGATGGAACTGAGACTCCAGAGAAATCCTGGAACGTCTGGCCACATGATTTAACAAGAGAAGCAAGACCATTTAACAGGGAAAAACAAAGCAAAACAAAATAGCCATGCAACAATGGGGTTAAAAAACTGACACCCACTTAACAAAAAATAAGACAGCTCCCTTCACATCACACATAAAGTAAGATCAATGTCTTCAATTTAACAGCTAAAACTATAAAGTTCTTAGAAAAGCAGAGGGTAAAGTCTTCCAAAGCTTACATTTGGAGTCCATTTCTTAATTGTGATTAAACATCCCAAAGCAAGCGATGGAAGGAGTAAGTGGGTCTGAAGCAGACAATGGTCCTCCCGCCATTACCTACGACTGTCTTCACTTGGACAGAGCTTTAGCTCAGCCAGGAGTCAGTGCTGACTCACTCTGGTGAGCTGTAGGATAGATCTCAGGATTCCAGGACAGTGTGAGGGATGCTGTCTGTCCTGGTTGGGTTTGGTCACCTTGACGCAGCGTAGATATATCTGGGAAGAGGGTTGTACCTGATGAAATACCTTGGGAGTGGCCTCGGGGGCCTTTTCTTAGTTAGTGACGGATGTGTGAGAGCTCCTTGCTTTGCAGCAGCACCAATGGGGATGTCGCCAGTGCTCCCCACTGACGCTCATGCTGCCTTTGGGAGCAGGATGCATTTAGTTAAGGAAATGTCAATCTACTCATCTGTTCTGCTATTCCAAAATTAAGAGTAGACACTGGTTTTTGTCAGGTCCCTTCTCTATATCTTGGGGTGGCCAAGGACCATTTTTCTCAATAGTCTATTAGTATGACTGTGTGAGTGGGATACAAGTAGGAAATGATCTGTTTCTGGAGTCAAAATGAGCTTACACTATGTCTACTGTCAATGTGCTTCTGGATTCTGCTTGGCTGATGCTTGAAGACAGGTGTGAACGGCTTCACAGTAACATTTTTACATAGCATTAGGATTGATCTGTACTTTTGTCTGTTTTAGTTCTTCAGTTGTGCTGCTTAGAAGGAAAGAAAGTTGCTCTAAGGAGGAAGGGAGCATACGATGAAAACAATCAGTCTGAGGCATCACTGGAGCACTGTGGGTGGGGCCCCAGGGATGTGTAAGCCTTAGTGAACCTTTCTTTCTCAAGTTCTTTTTGGTCGAAGTGTTTTACCACAATAGAAACTAACTGAGGAAGATGCTGCAACACTCAAAGGCTCTGAGGGATCTGGAAGAGGACAATGGACGACAGGCCCAGAGGTCAAGCACAAACCATCAGAGGCCAGCAGACAGCATATGCCAGCATCCCCAAGGGCTCCAGGCAGAGAGCACTGTTCCAAATCCAGCAAATGATATGAAGTCACAGCCTGAAGGAGCAAGCGGTTTCTGAGGAGTTCACCGCATCTCTGATTAACTTCTAGATCTGCAGGAAGTGTGAAAGATCTGGCAGCCCATGGGGAAAGTTTGCAGCTGTGACCAGCATGTGGACAGTCCACATGACAGGGATCAACTACAGCTGTGGTAGACAAGTGAGGAGGCAGGCGGAAGGGGACGCCCATCACTGCAATGCATTACTGAAAACTTTCTAGTCGTGGTAAAAGCCCACAGACCACACACTTCAGAGGTCCGAACAGAAAATGTATGAGAATTACTGCACCTGAACTTACCACAGCCAGATATCATCCATGCGGAAACAACAAAGAAAAAAGATGAACACAGAAAGTGAGCACAGCCAAGGCATGGTTGCTCTCAGAAAAGGGTGTGTGTGTGTGTGTGTGTGTGTGTGTGTGTGTTTGTGTCTGTGTCTGTGTGTGTGTGTATGTCTGTATATGTGTGCATGTGTCTCTGTGTGTGTGTGTGTGTGTGTGTGTGTCTGTGTGTGTGTGTGTGTGCGCGTGTGTGCGCACGTGAGTGTGTGTGAACCAGAACCCACAGTTCACTCACTCTGGCACTTGGGCTCAAATGCTCACTGACAGGTGAACCGATGGGAAAGCTGGGCATCAGGAATGGGCTGCTCAGTAAGAAAAGGAGCACCTGGCCAAGGTGGACACCCATTCAGACGAATCTGGTAAGTAACAGACCTGGGATTCTGCTAACTGAGAACACTCCGGAAGGCAAGACCTCATCCACAGTGACAGCCAACAGTGGTGCATTGTGGGAGGGTTGGCAGGAGGGGACGCAAAGGTTCCTGGGACAAAGTTTCTACAAGTAGGAATCAGACTTACCTACTTTTAGATCTTCAATATGAACACATTAATGTTTACTGACCATCACTCAATACAGCATTTTAAAAAGCTGTACTTTAATCTTAAATAACATATTACTTCTTTTAGGGAAAATGATTTTGAGGTGAGAGAGAATGTTCTAGAACAAATGAAGCATGGACTAGGGCAGTGTGCTCTTTAGCACAAAATGTGTCTCCAGGTCCTGGGGGTGACCCTTGGTAGAAACGGTCAGAATCCCCATTTGAAATTAGAGTTAACATCAGGAATTCCAGAACTTTGCCCTAATAAGTTCAACGAAGCTCAGTGCATGCCTTGTGGCACCCTGTGGGGACTGTCCCTAAGGGAATGACAGCGCTGTATCCAGAATGTCAATGTAGCACAGCCTAGGTGTACAGACTAAGGCCATCTAAGGCCAAGCGCGGGGTCTTCCTGCTCTCAGTGCTGGAGGAGTGGCTGAGAGGCTGCGGGGCAGCAGAGCAGCCTCTAGCATAAACAGGAGGATGATGGCCTCTCTCTACGTCAGCAAGCAAGAAGAGGTAATGTCAGGCAGCACTGTGGCTCAGAGCAGAGTCAGAACGCACGGTCTGCAGACACGAGAGGGACGGGAGGGCCAGCAGCTTACCACCGCATTGCGTTCCACTCTAGACCGGACCTGGTCCACTTTGCCTTCTATCACTCTGGGAAAGATTGAAGAATCTGCTCCTTTGCAAAACAGATAAATTTCTCCTGGAAAATGAGGAGGAAAATAATGCTGAGCTTAATTACTACATGGGAAGACAAATTTACTTTACTTTTCTTTTTTATTATTTTAAAAGACTAATTTATTTATTTTATATATGTGATATATTGTCGCTGTCCAGCGTGGAGACCACTTTAAAGGCTATAACAAAGGAGCAGTTAATACGTTAAGATCCAAAAGAAGTGGGGTCCATGGAACATGCGGACCTCAGCCCCGCTTGATTCCCACTGCCTTGGAACAGTGAGGGGTCTGGATGCTCAGACTCCCAGTGAGAAGTGAAATTCTTCCTGGCACTCGGGCTGGGCAGGTGGAGTGAGCATAGGAACAAAGCGTGTGCAGCTGACCCGAAGGGAGCGCTCAAACTTCAGGAAAGACCAGAAGGCGAGGGTGAATCCTCCCAAAAACAGGTCTTCCTGACAATCCACCCTCTGTACCACACGGGTCCTGGGGAACTCTGTCTTCCAGACATCTCTAGTCTCGTCCTCAGGGCTTTGGGCACCTTTGTGCTGGTTTTTCATGCTCCTTTTCTCAACACAAAGCTTTTCCTCCTTCCAGGTCAGAGACACCAACAGACAGCAAAGACATGACTGAGGCACTGAGAAGCCAGCTCTGAGGTGGCTTGCTTGGTCCAGATGCTCTGCAATCTGTCTCAGGTCCAACCCTCCGCTGCCCTGCTGTGAAACACAAGCTGAGGCCCACACCCAGTCACCCTGCCCAGCAGCAGTGCAATCTCAGGCCTGCAGTGTCTACAGCTTGTGATGAACAGAACATTTGGGAGTAGCTATGGAAACATTGCAGTAAGCCAGCGATGTACATCTCTAATCTCCGTGGGCAGAGACAGGCAAATTCCTAAGTTTAAGGCTAGCCTGATCTACAAAGTGAGTTCCAGGACAGCCAGTGCTACAGGGAGATACACAGTCTTAAAAAAAATAATAATAACAATAATAATTAACAACAACAACAGAAGAAGAAGAAAGGAAATACCACTGTGCATCCCAATGGCAGCAAAGCTGTATAGAAAGGACACAGCATGGTTTATGGTCCCAGGAAGGTAGGATATCCAGGTTCCTTATAGGGACAGGCTCCTAAGCCCCTAACACTGAGGGTGCTTGGAAGTCTGTGGAGACTAAACCCAGAGCTGTCTGGAGTGGAAAGAAGAAGGGCACACTTCTGGGCTAAAGACGGGGATGAATTTCCAAGGCAAACCATTTGACAGGCACCACTTGCCCTCTTTCCAGACTGTGGGAAGCATTAGTGCTGAAGATGCCTACACAGGAAGACACTGGCAGCAGACACGGCGCTGTCCAGTCACTGTCTCCTGGAAGGCGCAGAGAGTGATGTGGCCCTGGGAGGAACCGTCTGCACGAGGCAGGAGGATACTAGGCAGCTCCCAGCTGAATGCTGTGGATACCTGGGGGTATCTAGGAAGGCATTCGGGGGAGGGGGTGTGCCACTTCATACCATGATCCAGGAAGAGGAAACACAGCCGGACAAGTAGTCTATGGGAAGCAAGGAGAAGGGCAGCAAGGACAGGACCTGAGGATGCACCCAAGTGCAGGCTGCTTGAAGGCCGGAAGCCCAGTACTGAGCCTCTGAGTCCAGAGCTATGTGGCCATAAGGGCAGCCTTATAAATGCTGGGGAGATCAATATGAGGGCAGGGGGGAGGAGGCACATACGTATCTGCTCTTGTGGGGATTCCTCTGGATAGGATGACACGGGGCTAACTCATGGCCTTCTAGACAAGATGCTGCCAGGGAAGTGCCCACTCACATGGAGGTCACATGTCAAGGTCAACATGAATCACCCAGTCAAAGGGCTCCACTGCACCCACTCCTTCACCATCCCACACTCTAACCATAAACCAGAATGTGCAGTTTTCAAATAAATATCCATTGTCACAGCAACCAACCAGTCAAGCAGTCGGTGTAATTAGTAGCCTAAATGTTCGTACAGAAACACCTGCAAACTCACACTGTATGTCCGTAAGTCTGTATGTCCATAAGTCTGTATGTCCGTAAGTCCGGTTAAAGACGTGTGCAGCTTTCCAGATGTGTAGAGCACAGCAGCAGGTGCTCCCAGATGATGACGAGTGCTGATGGAGGCCTAGCCCTGAACTCATTCCTTACCAAGGTTGCTGTCATAGAGTTTACCTGTGTCTTTGGAAAAGTGGGAGGCAGCTCTGGTGGTAAAGCTCTGTCTTGCAAGCATGAAGACCTGGGTTCAATTCCCAGAACCCTAGGCAGGGTAGCATGCATTTGCAAATTCACAGCTGGGAGACAGGGGCAGGAGGGTTTCTAGGGCTTGCTGGCTCATCAGTCTAGCCTACTCAGTGAGTTCCAAGCCAGTGAGAGACTCTGGCAATAGTTGAGGAATGAGACCCCAAAGTTGACCTTTGGCCTATACACAAACACTCATATGAATGCACACGCACGCACGCGCGCGCGTGCCTGCATGCACATACATAAAAGTGGAATAAATCGTTCTTATGTCCTAAATGTTTAATGATCCAAAAGAATTATCCGTCAGAGTATAACTGCTACCATGTAATGCTAGGAGAAACTTTACCTGTAGTAGATTTTACAATCACGCTCATTCTTCTCCTCACAGAGTCAAAAGTCAGAACTTCTAGCAATTCAAATCTGAAACAAAAGTGAGACACATACATTCTTCTCTGAATGGTTTCCAAATGACTGCCACAGCAGGAAGGGGACATTCTCACCTCTCCCTGGGCCCTGCCCATACTGTGTGCATGCCCCCTGGGATGTTCTGGACCTCATGGAATGCCCCTCTCCAGCCTCAGGTTGGGATTAGTGCTGGAGAGTGGTCATAGGTCATTTCAGCTCTGACTCCTCCGGGAAGGGTAATAATATCTCTGTCTCTTTGGAATATTCAACTCTCATATCACACCTGAAAACCTCTCAGGGAGTCCCACTGGAGCTGGAGTTACCACCGAGTGCAGAGGCAGTGCAGACACGGTCTCTGAAGCACTGCGGCATGCGGACCTGCCTCTCACACAGGGCCTGGGAGCCTCGCTAGTTCTTCTCCAGGGACATAACATGCAGGCAGTGTCTCACCTCTCTATGTCGTTCTCCCTGTTCAGTATTTCCATGTAATTGTCCTTCAGCCTCAGGTATGTGAATCCAAGCCTGCAACACAAGCAAAGCCAGTGCTTGTCTGACATCTGGACAAGCCTCCTCCCGTAGGCCTTCTCCTCACATGGAGGCACTTTCTTGTAGAGAAAGCACTTTTTCAGTAAGACAGGGTGCTCAGTGTGTTACAAAGCCAGGACACAGGAGTTCTGACTCACTTGTCGCCTCACACAATGATGCAACAGTGTGCACCCTACACTAAAGCGGTGCCCTCTGTGGTGCTGTAGCTGGTGGAAGGTCAGCCCCGGCTGTCTGGACTGCACTCTCTGCTCCTTAGCTGATTCGGTAGCTGACTGGAGTCAATCCACCATAGTGTCAACAGTCACCAAAACCCTGGGTTGGAAGCTGAACCCTAGTACAGCTGTCAAGAGTAGCTGGCTAGGAACACTTTACCTCTCATAAAGTGATTAACATGGCCACGGCAGCAGAGGGCTCCTCATACACAGAGTAATCCTGTCCTTTCCTCTCTCTATGCTGCCATAATTTTAGGACACAGCAAGAAACCCTCCGAGATGCTGGTGCCCTGACCTGACGGCCCAGCCTCCAAACCGTGAGAAATCCATTCTGGGTCTGTTTTATTTCTGTTTTATAAATTATGCAGCGAAGACAGTCTGCCCTTGGCCAACCTAGTTATCTGACAGGACGTGGGACCAGGCGGCTATTCATAGAGATACTGCCCCACCCTTCCTCTACTGCAAAAGCTAACACCCCCAGTCCCGGCACCTGCGGACAGCGAAGACGGCCGGGTCTGGAGCAGCTTACCCAAGATGGGGCAGAATCCCAACACCAGCTGTCATAGCAGGCAAGCGCTGTGAGTGTGGCTGAGAGCTGGCCTCAGCTGACAGAGACCCCGGGGAGGGAGAGGTACAGGGGTTGGGGAGAGCCTGACTCGACCTTTACTTTATGCAGCACCCAGTGTTCTCAGCCATCCAAACACTGCCACCCTGAATTTCAGACAGGTTCCTCATGCAGTGGTAACCCCCAACCATAAGATTTTTTAAAAAGATTTATTTATTATTATATATACTTAAGTACACTGTAGCTGCCTTCAGACACACCAGAAGAGGACATCAGATCTCATTACAGATGGTTGTGAGTCACCATGTAATTGCTGGGATTTGAACTCAGGTCCTCTGGAAGAGCAGTCGGTGCTCTTAACCACTGAGCCATCTCTCCAGCCAATAAAATTATTTTTGTTGCTTCTTCATAACTATAATTTTGCTAATGTTAAAAATCATAATATAAACATCTGATATTCAGATTATTTGATATATGACACCCCCTAAGGAGTTGAGACTCACAGGTTAAAAACCACTGCTATCAACGTTCCCAAACCTAGTTCAAAAGCTGTGTGTATGCGTGTGTTGGGCTGGCTTGGACACCTAGTGAGGATAACCTCATCCACACATCTCTGCAGCTTGCCAAACTGTGCAGGAAAAGCAGATTTGCTTAGTCACAACACAGTCCTGCTCCAGGAGGTGAGAGGCACAAGAATACGCTCCCATCATCCTCAGTCTGGGGAGGTTGCACACGTAACTTAGTGCAGCAAAGGGGACACCAGGGCTTTACTGTTCCATAAGAACTGTGAGCTGAGGATCTTAGAGATGTCCCCAACCTGAGACTGGGCCACGTCTGGAGTGTTTTTCTAGGTATTGATTTACCACGCCACAGCTCATGCAAGCAGAAAGAACTCAAGAAGACCCTCATCAGTGCAACTTCACAGACAGAATGATCCAGCCCAAGGAAAACAGGGGCAGGGAGAGCTGAGATAGTTCAGAGGCTGGCTCTCTAGTCCAGTCTCAGGGAGAGCTGAGATAGATCTCCTTGGTGTCTTAGGCTCACTGGCAGGGTTTGGGGAGGGGTCTCAATGGCTGCAAGCTCAGGAAACACGGCAACAAGAGCTTGTGCTGCTGCCCAGGAAAGCCACTTCTACAAAGGGTGCAAGGGACCTGAGGTTAAAGGGGCACAAAACAGGGTTTTCCAGAACAAGTCTTGAGCTGGTTTGCAGACCCGTTACCTCAACGACTTACCTCTGCATACCTTCGACCAGTGCGACCTCATCAGGCGAGGACGATATGTACACACAGGACTTTGCATCTGGAGATTTCTGGGGACCATCGACATCGTCCCCACAATGGTCGTCTTTCACTTGGACAGTGTGGCACAGGCAGATAGCCCTAAAAAACAGCTCTTCCCGTTCCTGCAGAGACAGAGAGACTGACAGCTCTGCTGCAATGGGAAGAATGGACAGGAGGAGAGACTGGGCAGGCCTACAGAGTGGGAGTGACTGGGCAGGCCTACAGAGGGAGGCTAGGACCTCCTGGGGTGAACTGGTTTTAGTTTGTTTCAGCGGTTGCAAAGGAGAAGCACACGTGACTCCTTACACTCCAGAGTTGCCATGGCAACTCGTACAGGCAGAGAAGACTGAGGGTTTTGCTCATCGTATCGCTCCAAGGAACAAGCAAGGCATGGCTATGAGCACACTCGGGAATGGCCATGTCATGGGAAAACGGGTCACCTACATATACAGTGGTACGCTCAGCCCTGACCTTGCGTTCTTGGACACATGACCTTCACATGACCTTCCTGGCGGTGGCAGTCTGCACCAGGCAAGGCCCTGCACGCCCCACGACCTGAGCCCCAGCTGTGTGCCTGCGGCTGGAGCTCACCTGTGACAGCTATGGGAGCAGAGCTAGGAGCCCTGTGCCAGAGCTGAGCTAGTGTGCATGAGCTCATAGGAGGCTGGCCCAGATCTGAGCTCGGCTTCCTCGCTGCTGACTGCACCCTGCAGTCAAGTCAGTCAGAAGACTCTGAGGTCCCCAGGAGCTGGGCAGCACAGTGACCATTGGTAGGCTTCCCTGACAGCTAGTGTGGTCCCTGAGAATTGAGGTGGGAAACAGGGTGTGACACTGCTAGAAGGTCTGTGAGAAAATGACAGCAACTGAAGTCCACACTGAAGGAGCCAGGGGTCTGACTGAACAGCTCCTGTATCGTTAATGCTCTCTTCTGGCTCTGTGGATCTCTACAGGTTCTGTAGCCATGATGTATCCCTTAGTCTCTGTACAGCAGGTGCTGGAACCCAACCCAACCCTACGACTTGAACACTTGTGTATGCGTGCCCTGCTCATGTGCAAACAAGCACAGCAGATGTATACATGTGCATGTGTCTAGATGTGTGTGTGCACACACTTGCATGCACATGCAGCTTTGTACACATACAGACTCTGTATGACATTACTTTTAGCATGCTGCCTGTTCCACTTGCCCTTTTATTTTGTTTTTGTTTTCCTAGGTCAATTCTAGCAGAGGAATTGCTATCAAGACCTCCTGCCTCTTGGACGGGGACACAGCACCACAGTGGATGCAAACCATAACCTCCTCACTGAGGTCCTACTGAGGATCTGTCGTGCTGTCCAAATGAAAGGGCCGCTTCTGTGGGTCAAAGCACCCCACCTACTTGTATCCTTGATCACATGGCAGGGCCACACCCACCACCCTGAGGAGCTACAACGTACCCTTCCACTGACACCTGGGGAAGAATCGATCATGTCAATGCCAGAAGAGTCAGGAAGGACCTGCCCGTTGCAGATGACATGGGGTACGTAGACGTGGCCCTCGATGCAGCACTCCTTAAAGGCCATGTTGTTCTCTGTAAGGGTGCCGGTCTTGTCAGTGAAGATGTACTCTACCTGAGGGTACCACACACCCAAGTTAAGCAACGTTTAGGCAGGTGACACATCTTACCCCAAGTCTGTTATAATCCTAGTAGGACAGGAACTTCTGGGAGTCTGCCCAGACAGATCAGATCCAGTGTTAGGTGTGGGTACCCATGGCACCCCCATCATCCAGACAAGTGCAATCTGGGGGGAAGAGGCCTCACACTGGTGACAGGTATAAACAGTAGAAAGTGGCCCTGCAGAGCCAGGGCTCCACGCATCTGTGAAGCAGCAGCAGATGGGTGAAGGAAGAACTTTCTCTAGGAGTCTGAGAGGTCAAAGTTCCCAGGAGGAGAAGAGGTTTACAAGACAGGATACACAGAAGGAGAAGCATAAAACCCTTCGGAAAGAGACCATGAAGTGCTGGAGACACCTCGGCTTTAAATGCAAGGGAATCACAGGACATACTCCCGCCCTGGACCACTGAACAGAGGGAAGCAAGGGCCAGCCATCCACACAGCTCAGGGTGGTCCACATGGGTTTAGTGTAGGAATGAAGCACACTGGGGGTCAGGGTGTAGAAGGGACAGCCAGACTCTGTGCTCTATGAAGTCTTCCCAGGAACATGCTCTTAACCCCAACAGAAAATGCCCTTTCCATAATGTGCTCATCCTTATCAAATAAACCACCAATCAGAGCACTTCTATACTGAGACTGTATGTAAGACAAACCCGCTGTTTAAACACAAGGCCAAAGCCCATGGGAACCTCTTCCAGGGTCACCCAGCCAGGGAGGGTGTGCAGGCTGCATCCCTAAGAGCCCAGCGGGTAGCAGATTTCTAGGGTCTGTGACTATGAAAACAAAGATGATAATGGATATTTATTAGGTCTTAGTTATGCCAGGCACTGGATATTACCTTGGGCGATCCTCACATCAACTGCTACCCAGTTTTAAAACAAAGGCTTAAAAACTGTTCTTAGACAAAAAAATTATATGTATATATGGGTGTCTGTGTCTGGGTGTATATACGTAAGTTCAGGTGTCTGTGGAAGCCAGAAGAGGGTGCTGGATCCCTGGGGGCTGGGATTACAAGTGACTGTACGCTGCCCTACGAACTCTGGGCTTCTGCTGAAACCACAGGGGTGGGAGGTCACACGGGAAGTGTACAAAGCACCTTCGTGAGGTGGGCGTGGAAGGCAGTCGTCTCTGCTTCATACAGAGACACTGTGGTGGGCACTTCCTATTTCACAGACAGAGCCGCCCTCTTGCTCTGCTGTGTAAACTAAGAGGCGTGCTTGCCCACATTCACTGAGAGGCAGGCTCACCCACATTCACTCAGCAGCTGGGAAAGCCATTGCTCTGTGTATTTATCAGCTGGTTTTGACCTCAGTGGCCCATTTACTGAACATAGGCTGCAGAGTCAGATTCTGTGTGGGACTCTAGGTTGGGAGAGCATCCTGCCCCAGAGTATCCCTTGACATTCTTCTTACAAAGCACTTCTTCAAACAGAGCACACGCAGCACACAGGAGATGGCACGTGAAATATCCCAGAGGGATGTATCAGAAAGTTGGAGCCTTGACAGTATCCTCTTCAGTGACAAACGCTTTTGCCACGGCAGGAGGCGGACCTGTGCCCGTCAGCCTACAGACTGCTTACATGGTTTTGCCAGGCACCTACAGGGCAGACTGCAGTGCCCAGTTCAACACGAGTATTTATTTAATCCACTGCCATTTGCCAAATGCCCTTCCCATGGCATATGGCTGGAAAAGGTCAGAGGCTCCCTGTGAGGCTGGGTGAGATGCAGAATGGGCCTTTCTCGAGCATTCTTTTCTATGCAGCAGTCTGAGGCATATCAGCTGTCTCACTCCGTGGGTCCCTGTGGCCTCATGCAGAACTCATCAGCTATGTGCATTAGATCAGCTATATGCATTAGATCAGCTATGTGCATTAGATCAACTATAGGCATTAGATCAGCTATGTGCATTACATCAGCTATGTGCGTTAGATCAGCTATGTGTGTTAGATCAGCTATGTGCATTAGATCAGCTATGTGCATTAGCCCTGCCTCACATGTTAGGTCCCCGGATGGCTGTCCCAGGTGGTGTTACTGTGGCCACACATCTGTCACCTCATTCTGCAGCAGTCTGGACAGGCAGGTCTGCTACTTATTTATTCTGTGCACCATGACATCCCTGTTTGCTCATCTACTTGCAAAATATCATCTATATAGAAGAAGGCCAGGCCTGAAAGCAAGTGCTGGACAGTACCTCACTGGGTTTCACCACACTCAACAGCAAGGCCCGGAATAACTAAGAAAGCCCAAGGATTGACAGTATTTCTAATCAGCTAATGCTCTTCACACTGTCAAGGTTTATACAACCACAACGACTGTTCTGTAGCTCTGAGGAAAGAGTGGAGTATCAGTTCATCTCCACGCTATTCCTGCTTCTGGCTGTCACCCACTGCAGCATACCTACTTGCTGAACACATGACCCGGATGAACTACCAGTTATCAAAGAGAACCCAGGCCACTAGGCCACAGTGGATTGATGCAGGGCTATGAACTCATGCAGTCCCTAGGAGATACTGACCTGTCCCAACTCCTCGTTGAGATCAGATGTGTTGACCAGAGGCCCTTCCCCCATTTCCTCATCAAACATGTCTTCATCCCAGGTGATGAAGTAGGAGCCGAGGAACTTCTGCATCTCCACGGTGACGTACATGGATACTGGGATGATGTAATTGAAGAGGACCATGAAGGCCAGGAAGTCAGTGAAGGCCCTGAGGAACTGAGAACATGGGCTTCATAAGGAAGCTACAGGTCACAAAGCAAGGCCAGAAAACCTCAGAGAGGTCATCCATTACCCCTGCCAGATAAGCAAAGACAAGTGTCCCAACCCAAAAGACAAGCACCTATGTGGCCTTGTAGTTCCCTGCCCATGATGTACTGTTAAGATCAAGAGTGGAATTAAAAGGCTGGTGTCTGTGGGGAGGGCCTGGGACAGGAGCTCATACAAACTGCACCATCAGGGATGAGGAGACCACGCTAAGTAGGGACCAATGGCCACTTCTGATATTCATGATGTCCTTCTGTAAAAATCACCAAGCTCGTGAAGAGATGGGCTCTTTCTATATATTCAAAATCACGATCCCCCACCCCACCCCCTTCATCCTTGCCCTGGATTGCAGGGCTGCACTGCCACACTCAGCTCAGAATGGGTTTTCTGTATATTTAGTCATATCTTTGAAGTATCAGAGAGAGGCCCTCTGACAGATGGAGCACAGCCTCACACAGGGTCTGTGCTTACACAGCCCCTCTGAGCGCCTTGGTGCACACTGGCCTGCTCTGAGGTCACAGCTCTTGTTTATCTGGTTACCACAAAAGCAGTGTTTATCTCAACGGTGGTGTGCTGAGCTTTGACACCAAGCTGATTTGGTCCTTGTACATATCCTGTGGAAAGGAGTTTTTCCAGGCTTGTACATTCTAGTACCCAAGACGGCAGGCAGCTCACACCTGCCTACAGCAGCTGCCGGTGAGGGCCCCATCCTACGCCCTGCAAGGCTCCACTGCCTGAAGCCGGTTCGTCTCCGCAGTTTTCTGGTTCCATCTTTGTGTGACAATGGCCTGAGGGTCACTTCCTTACACAAGGGGGATGCCTCCATACCAGATTCCTCTGGCGCTCTGACTCCGTCTTCTGGTTGTACCATGGCTCATCTCGGAAGGGCTCACTCTGCCACACGTACTTCAGCACCGTGTTGATCAGGGCCTTGCTCACCAGGATGCAGAGGTACACGATCAGGAATGTGTTCATCGACCTAGACGAGAGAGTCCAGCCTTCAGAGGCTGCTCCTGGTCCTCCTCACCACAGTGGACGGCACAGGGAACCTAGCAGTGCCCTAGTAGGCGGTGTCCAGTCCACCCAGTGAGACCAGACTCCAGCTCACTGCAGCCACCACTGCCAATGCTCAGGACACAGGAGCAGAGCCTCAAGAGGGGAGAAAAGCTGCATGCTACCCAGCGGCTGGCTAGCCTCTCTGCATGGGAACTGTCCTGTATAGAACAGGAACAGCCAGAGCCAGCTTTATTGACCATCAGGCACCACCAAAGGAACTCAGAATTTAGTGATCCTCATTCTGGAGAGAGAGAGAAGGGAAGACCCAGAGAAGGCTGAGAATGCTTGGGGTTGAATCAAGGTGAGGTAGATTTGGGGGAGGTTCTGACTTCCAGGTCTGCTTCTGAAGCTCATGTCTCTCTCTCTCTCACACGCGCACACACACACGCGCACACGCACGCACACGCACGCACACACACACTCTCTGTCTCTCTCTCTCACACACACACACACACGCACACACACGTACACACACACACGCACACACACACACGCGCGCACACACACACACTCTCTCTCACACACACACGCACACACACACACGCGCATACACACACACGCACACACACGCACACACTCACACACACACACGCACACACACTCACACACACACGCGCACACACTCACACACGCACACACACGCACGCACACACACGCGCACACACACGCACACACACACTCACACACACTCACACACACACGCACACACACACACTCACACACACGCACACACACGCACACACACGCACACACACGCACACACACGCACACACACACACGCACACACACACGCGCACACACACGCACACACGCACACACTCACACACGCACACACACGCACGCACACACACACGCGCGCGCACACACACACGCGCACGCACACACGCACACGCACACACACACACGCACACACACACGCACACACACACGCGCACACACACGCACACACGCACACACACACACGCACACACGCACACACGCACACACACGCACGCGCGCACACACGCGCGCACACACACACGCACACACACACACGCACACACACACACTCACACACACTCACACACACGCACACACACACTCACACACACGCACACACACGCACACACACGCACACACACACGCGCACACACGCACACACACTCACACACGCACACACACGCACGCACACACACGCGCGCGCACACACACACACGCACGCACACACGCACACGCACACGCACGCACACGCACACACACACGCACACACACACGCACACGCACACACACACACGCACACACACACACGCACGCACACGCACACACACGCACACACACACGCACACACGCACACGCACACCCCTCTATAAGCAGAGTGTCCTGGTTGATGAAAAGTCCATTCCCATGTCACACAGCGCAGACAGGCCCAGGGGCAGCATCCACACATGGTAATTAGCTCCTGTGCTTCACTCTATGGTCTCAAACAGGACGACTCTGGCAAGCAGCAGAGATGATAAAACCTCAGACTCCACTTTCTCATAAGTCTAGTCACTGTCCTGACAGTGGTCAGGATTCCATTGTCTGTAGGGAAATGTTCACTCTGCTCACTATGACCTCAGTAGAACCATGTCAGAATACATGTGCTTCCCGTCAAGTCCCCCAGTTAAAGGTAACCTGGATCAGTGGGGTCAGTGAGGATACGGGCATCTGTGACTGATCCGGGGAACTAGAACATTGGGAAATGACTTACAGGTAGCGTAGGTAGCAGGCTAGCAGAGAGGAAAGAAAGCAAGCCTCCAGAGTGATGGGCTCTGGAGTCCCTGGAGAAGTGGCCCCAAGGACATTGTCAGCCCAGAGAAGACTACTATATCTACAGGGGCCAGTGCTAGCTGGAAGGTTGGAGTGATGGCTGGGCTGCCTTACTTTTCCACAGCAGATCTCTTTTGGGACTTGGATTGGTAGTTCAGGGCCATCTTGGTCTCCATGCCTGTGTAGATAGCCACACCTGGAAGCAGAGGAGTCTGTGAGATGCTTGCCCACACAAAGAGGTCACATTTCTACCTTAGCCAGCAAGCAAGCTTCCCAAGATGGCTGGATTCTTCACACCAGGACTCTGCCTGCGTAGGATCTCATCTGCACTTTATATTCTTTAGTGCAAATGTTAACACATCGGGTAATCTGGCAGCAGGGCACAATGTGGCTCTTAGAAGTGACTTCAGTACATCCAAACAGGACCTAGCACTGTCAATGGGAGGCGCTGACAGCGATGTGCAGACTTAGTGAAATGGCCTGCATTCCAGCTCCGAGGACACGGTCATGCACTGAGGTCCTTAATAAGCCGCCGTCCTCACTGAACGGCTCTGTGGGTTCAGGTTACACAACAGCACCAAGTCCACATCTGCCGTACTTTAAGGCTTCTAATGGCCTCTCAGGGGGTTGTGAAAGAGTTCAGATTGCTTAGTGTGCCCTGGAGTTTAGAAATGATTGCCAGTGGTTTATAAAATTAAAATATTTACCAAAGATCTTCTCAGTGTTTTTGAGGGTGGCTCCTCTGAGCAGCAGGTTTTCTGATCCCAGTGGCCTGGAAGACAAGGAGACCATGCAGTGGGGGGTGGAGAGGTGGGGGTGAAAACTGAAAATCCACCCAGTCTTCCCAACAGGAAGCTGCAAGTGCATGCTGCTTACACTGAAGACAGCCAAGTCCATCTGCATAAGCACTGGATTCCCTGAGGTGGAGACGTTGTCTGCCAGACTGTATCTAGCCCTGTTTTCGTGGCCTGCCACTCTCAGGGACTGAAGCTTCACACCGACCATTGGAGAGGCCTCAGGGAAGTAGATCACCTGCAACTCACTCTCAAATAACCAAGAGCTTGAATGTTCGATGATGTCCCACCAGAGGTCACAGAACCCTCAGATGGGGTCCCTATCTGTGCCACCTAAAACACTTGGGGACACCAGAAATGTCACCTAGATCTGCTACAAAAGAGACCTGAAGGCAGGGCCAGCATCCTCTCCCAACACACCTCCACTGTGAGAGCCGCTGGGCTGGGACCTCAGAATGGTCTGAAAAGGCTCAAACTTTGAGTCTCACTCATTCTTCAGCTGTTTCTCTCCCATCCTCAGGGCATGGAGACTCCTACTTGGTGTATGCACATTTCTGAGTGTGAAGGGAGGCTGGGACTCGGGCCCGGTAATGGGAGCTCAGCATGCAAAGATTATTTGCAGGTAGTGGCTGGTTGTGAGCCTTCCCTTCAAGCAGTTCAGGGAAATTCAAATGAGTGAACTAACTGTGCAGATTCCAGTACTGCTAGTGTCCCCATGACCCACAGTGTCGGGGTGCAGATTCCAGTACTGCTAGTGTCCCCGTGACCCACAGTGTCGGGGTGCAGATTCCAGGACTGCTAGTGACCCAGTGACCCACAGTGTTGGGGTGCAGATTCCAGGACTGCTAGTGTCCCCATGACCCACAGTGTCGGGGTGCAGATTCCAGGACTGCTAGTGTCCCCATGACCCACAGTGTCGGGAGAACCCGTCGCCTGCCTTAACTTATGTGTCCACTCATCCACACTTTCGCAGAGATACAAATGTGCGCAGTATTCCACACTTAGAGGGCCAGTGTGCTTGGCCAATGTAGATCAGATTGCACCCTGCAGGAGGCCTGCAGGGAAGGCTGCAAACTGCTCAAGCACCTCCTGGAAGTGGTCAGCGGGTAACTGGCAGCGCTTTTGGTCTGACAGCCACTGACAACAAGGCTCTGCCGCCTGTGCACGCTGTCAGCTTCTGTTAGCAACTTGCTGACGATAACTCATGTCACAGGTGTTAATGAAAACAAGTGGCCTCACCTTAAATGGGTCTCTGAGAGCTCTAAAAATAACTTACTTGATGAAATACTTTGCTTCTAGTGTGGACAGATGGAGGAAGAATATAATTGAGTGGAATCTGGAGGGGAGCTGAGGAAAGCAAACATCTGCCTCCTGGTTGTATTACTCCAAACATTTATCAACATCGTAAAAATCCGAAGGACAAGCTGAACAACTCTGATGTTAAAAGGCTAAGTTCAAGCTAGCATCAGCTAGTATAGCCAGTATAGCTAGTATAGCTAGTATAGCTAGTATCAGCTAGCATCAGCTAGTATAGCTAGTATCAGCTAGCATTAGCTAGCATCATAGCATCAGAGCATTAGGACCACGGTGCCCGCTTTGGCCCAGCTTTGTGTCAGGGTGAAGCTCAGGGTCCATAGCACTGGCTTCCTCGGATTCATCCGTGGGCAGCGAGAAAGCCCTTCATGTGCTCTTTCATCCAAAATAAGTCAGTCATCCGCAGCCCAGTCTCCAAAGCCATAGGAATGTATCTCTGCAAACAAAGCAATGCCTCCCCCTCCCACAAGTTGGTGTCCTACAGCCCTGCTGCTGGGTGACCACCACAAAGGCAGGACAGGACCGAAACAGTGGCACCAGACTGTGATCCAGCACTCAGGAGGTGGAGGGTGGAGGATTAGTGCTTAAGGCCTCTAGCTAATAGTAAGATACGGTCTCAGAAACAAAGAAACAAATAAACCATTAACAATGCAAGCTAAGAGGCACACAGACAGCCTTAAAGCAGTGCCTTGCCGAGTCCCATGAGGGACAGGCCAGATATGAACACTCAGTGACTATTTACTCCGTGGTACTTCTCCCATAAGAAATCGGCCTCTACTTCTAGACAAATGTTTCCTTTTAGCATAGATTGATACCAGGATATCAATAATTTGGAACTGCTTAAGCTGCAAGAAAAGGACAACTTCAAAACCTATTAAAAGCCAATTTCCTAAGCAATAAACCCAGACACTTTGTCATCAAGCACAGCAGAGACAACAGCCTGAGGTACAGAGGTCTCCAATGGGTGGCATGGCAGAATGTGGTTTGTAGATGGGGACATGTGAGGTGGTTCCCAGGACCAATCCCTGGCTGGCTGTTGGGCTCATCAGTGCCCAGTGGTGCTCTCTCTTAGATGCACATCCTGACTGCAGGCACCGAGGAACGGATGACAGAGCAGGAGGCTGGCCAGCACACAGTGTCTCCCTCATCCTGGTTGGGCCTGAAAGAAACCCTGAGTCTCTCAACCCAGTAACGGCCACAGGCAGGCCAACCTGCTGCTGGACAGGCCTTTGGAGGAGACTTCTGATCGCACAGCATGTGCGGTGCTGCTCACAGTAGGTCTGCACCCTTCCCTCATTTAAAAACCGTACTACAGGCCTCTGACCTGGAGCAGCTCGGGAGGCTCCACACTGGTAGTGTCACGTGCGAGGTTCCGGGGTCCTCATTACATCAACATGTGCAGACAAACCCAGAGTAACCGTGGGAGAGTGGAAAGTGCTTACGAGGCAAGGCCCTGCCTCCTACACCAAGTGGCATGGTAGGACCCACCAAAGTTCCAACTTCTGTTGGAACAAAGACGAGAAAAGGCTTGGCCTCCCAAGAAGACTCACCTCACTACAGGGTCGTTGAGGTCATTGTAAACATTGATGCGCCCCACAAACCTGGCAACAGAAAATCTCACCTCATTACTCAGTCTACAGCACAGCAAGCTCAGCACTCTAACACGCAGGACTGGAGGAACTCAGCCATCCCACTCCTCCCACTTTCTCCTCTTACTCTCTGCACTTCCTCTCCCCTGGCTTACGTGACATTTCTTAACACACAGACATAAAGAACCTCGAGGCTTCCTTCTGGAGAAGCTGCAGGTCTGTCTGCATGGTGCTAGGCTACAGCCAGAGTGGCCTTCGCAGCAGTGCACCCGGGCTTTCCCGGTCAGAGTGCTTGGCTTACTTGTAGAGGTCGGGCTGTGGCTGTTCACACTCAATGGTGGCGTGCAAGCTGTCAACATCCGCCTCTGTGTGGAAGCCCTTGGTATCCTGCACTGCGTAGTGAGTCTGCGGAGGAAAGAAAACACAAGCCACACTCTGAACCTCACTGCTTCTGGTTTCTGGCACCCATCCAGAATTTGATCTTCATGCACATCCTATGAGTCCTACTGTGAGTTTGGATGTCCTACTGTGAGTCTGGATGCAAAGGGTCATGGAAAGATGAGACTTGGCTATTGCTCCACTGGTGGATGACAGGAACTCTGACTTCCATGCTTACCCAGCATCCTCATCTCAGAACTACAGGATGAAGGGCAAGCCTGGGACTTCGTTAAACCTGATGCACTGACCCTGGAAGAGCTGTCAATCACCCACGTGTTCCTCTTCCTTCAGGCAAAGTACTGTAGCTCCTAGGAGATGCTAGAAGCATCAGTTGGTCTTGTTCCCCAAACCCTGCCACCAAACATCCTCCTGTCACTGCTCTCCAAAGCTGTTCAACTGTTTAAACCACAAGGTCCCTCGACTCTCAACTAAGAGCATCTAAATCCCGGGGAGGCTGCCAGGCCATTGCTGTAAGGTCACCCTTCAGATCTCAGGGCAGCAAGTTTGAGCAGGAGGCCCAAGAACTGCACTTCTAGACAGATGCCAGCTGGCATGTGGTGCTGCCCAGGGCCATATGGCCTAGTTAGCACCTGTGGGATTGTGCACAGGTACACGTGGGGATGCATCTCCTTTACCTAGGAAGGAGAAGAGAGGAGCACAGGCGTGTGCCAGGGTCTGGTCAGGAGGAAGGGTGCCCTTTCGTCTCTGCTTACAGCTCTGATAGTGAGTGTTGGGATGCATGGCACCACGTGGCTCAAGTATACAGGTGGCTACATCATTGTTTGTGCCGTTCAAGCTCTTGTTGTGCACTGAGAATCTGGAGGAGGTTTCTAATCAGGGATCTGACAGCCTTTCACAGATGTAAAACATCCCGAAAGGCCAGGCTGAGGTCATGTGACCGGCGTAAGATTCCCTGAGGTCAGTAGAAGCCTTCCCATAATCTGTTCTTTCAAGGAAAGGTTCCACATACCTTCAGCCCCCAGAGCCAAACCAAATGTACAGAAATGATGGATGAACCAGACAGGTGCAGCGTGCAAACACACAGGAGTGCAGAGCAGCAGGACCCCAGCATTGCCTAGACTCGCCGCTACTGCCGCTGCTGACACTGCCCAGAACAGGACTAAGCCCCTGGTCTCAGATCTATCTGGATACTGGGCCATTCTGTCTGAGCCGTCATAGTCTTCCTGGAACGGAAGACAGGTCCACAGAGCAGGCTTTGTCCAGGAGGGTGAGTGGCTCACAGGCTCAACAACTCAAGTACTAGGAGCCTCTCCCCCAAGGGAGCGCTGCTCCACAGTGCGTAAAGAAGGGTGCTGAACCTCCTGGGATGGCCTACCTAGAAAATATGAAACCACCTGCAGGCCATGTATGACAGTACCATGGATGACTCCCAAGGATGCCACATCCTTTGCTAATCATATACAAGTGTCCTGTCTCACAGCATGGCTGCCTGCACCTGCAGGAATCTGTTCTAGGGTCTCAGAGGCTGACATGAGGCGCTGCCAGAAGCACCAGTTGTCAGCTTTCACTATCTCACAGAAGTACCTCCTTCCAGACTTTTAAGTTAAAAAACAATCCTGTAAATTAACAGTACTAATTTTTTTTTGCTCACCTAATTGTCAAAGTTTTTAAATCTAGTATAGAATTCCATATGGAGTTCAAACAATTAATTAATAGTTCCAGAAAATGACTTGGGATAATTTAAAAAGACACTGAAGTAACAGCTATTATCTGCAGAGGTCTACCTGCACAGACAGCTCTCCAACAAGATTATCACTAGGATAGGGAAAACATGGATTTTTACCAAGAGAGTGAAAACGCTGGTATTCAAACAATCTGCTTAAGGCTGGGTAATGGCAGGTGTGTCTGTTCACCTCAGACTGTGGTTGTCACAAACATCAAGGGAGGAAAGGAGAGGTAAAAATGGGAAACAGCAAAAGTTAAGGGAAGGGCCCAGGGCTGACCCCTAGGATGACCCTGCTATGAGCCGTGAGTGAGCTCGGAGAGCACAGATGTGCTTAGTCTGTACACAGGATCTCAGTCAGCCACGACCCTGAGCTGCACCCAAATCCAGGCACATTACTTTATGGCTCGACTCTCCGTCTAAGCTGGCTGTGGTGACGTGGCATGTCCCATCTGCCCGGTTGCTGGAGAGAAAGATCAGGTCACAGGGAAAGGTCTCATCTTCCTTCACCATGACAATATCCCCAACCTGCAAGACATGGAGACAGTATGGTCACAGAGAGGCCACCTTTGTGCCCAGCTTACCCTGGGCTGGAATTCGTTCTCCTCCTGTATCCTGCACCACAGTGCCCTAGGATACAGATGTGACTCTAGGGGTTGGGGATTTAGCTCAGTGGTAGAGCGCTTGCCTAGCAAGCGCAAGGCCCTGGGTTCGGTACCCAGCTCCGAAAAAAAAAAAAGAAAAAAAAAAACAGATGTGACTCTAGCAAAGATCCAGTGGGGGCTTTCTGCTGGAACAAGGCTGCCCTGGGCCTCTGTGGGCCACTGCAAACCAGAGCAGCTCCAGGGTAACCAGGACAGCACATTGTGTCAGTGAAAACACAGACAACTCTCTAACAAGATTATCACTAATTCAGACCAAGAAGGCTGAGCTCATGATTGGTTAGAGTGCTTGAGAGTGAAGTAGCCCTTGAGGGGTTCAATCAGACAGGGTTCCAAGCTTGCTCTGAGAGCTCTCAGTGGCCCCTCATTGAGCTGCCATGGAAGTTGGCAAGATGGATAGCTCAACTGCAGGTTAGCCTATATGTGACCATTAACTAAACCTTGTTTTGTGTCTTCCATTATTTCCTCAGTGGTGTAGGCATTTCTGTGACAGCAGACAGGATGGCTGTGCTGGCTGCAGAGCGTCCCTGCTGCTTTGATGGACTCATGGTGCCCTGTGCAGAGTCAGAGCATCCCAAGCCTGTCAACTTCTAACTGAGAGTGGGAGATGCTCACAGTGACTTCTGAGGGTCTAAGACCAGAGTCACTCTCCCAAATGGACCTTGGTTTAGTGAAACCCATGTCTCATCATAACAAGGGATCTGACAAGTACAGTGGCTAACTAAAAACTGAGTGGGAAGGATGGGTTCTAGAATACTGGAGCACCGTGATGGAGCCAACTGCAGTTGATCCAGCCATCCCAATCATGAAGAGCTGAGTCAGTATAGTGATAGTGTGTCATACCACACACACACACACACACACACACACACACACACACACACAAACATATACACACACACAGAGACACAGAGACACACAGACACATACACATGTTGGTGCACACACATGCACATGCACACACTCACATATAAACACACACATGTACATGTACACACACACACACACACACTTTACTAATAGAGGAGTACAAGAAGCTCTGTGCAGGAGGAAATTAAGATTGCTGAACACAGAGTTCTGACCTGAACTTCATACCTTACAACAACAGAAGCTCAGAGAGCTCAAATGAAAACATTAAATCAGAAATTAGAAAGCCCTAGTGGCAAATTTTTGGGCTCCAGGGCTGGGCGAAGAATATTTAATCATTATGCCATATTTGGTTGATATGTATGAGACACCTGCCCTTTTCTAAAGGGAAATGGAGGAGGAGTGGATGGGGGAGGAGACATGGCATGGGGAGGAACTGAGGAACAGGAAGAGAAGCCGTGACCAGGATGTGATATGTAAGAGAAGAATAAAGTTAAAGAATTTTTTAAAGGGAGTATTTAATCGCAATATCAAAACTGAGACCCCTAACGGGTAAACTGAGCAGTGGGAATTTCCTCCTTTACAAATTCTTGCTTCCAGAAAGCCTTGTAAAGAGAGTGACAGGCACACAGTTGAACTAAATACTCTTACAGAGACACAAACTCTCAAACCTGACAGTAACAGGAGCCTCATTGAACACACGAGGAAACAGTGAGGGATAAATTGTTGCATAAAAGGATTCCAGACAGAAAATGAGCACAGGCACATGGCACCAGGAGACAAACCCATCACCAGGATGACAGAGCAACTGAAGGAGAAACAAATGCACCCCTAAGCTGGTGGGCCCCCAAGATGGGCACCTGCAGGCCATTAGCAAGCTGGAATAGGCAGCCATTCTGGAAAGTGTTGGGTGGTCTCTCTTCAACCAGAAAGGGCTTCACAATTCAACCAGTAGTTGAGTTTTAGATCAAAAGAAACAAAACTGAGTTTCATACAAAATCCTGCACACAGAAGTTCCCAGCCGTTTTGTGGCAGAGGCTACAAGCAGCCGTGTGAGCTTGGATGTCTGAATGGGTGTGCTCAGAACACACACCAAGGGCTCTGCTCGGGGCAAGGAAGAAGGAGCTGCAGCTGTTCACTGTGCAGAGGCAGATGGGAGTGGGGGCCTGGACTGGGTGGAGAGGACACAGCAATGTGGAATGAGCAAATCCCAGACACAGGCTGGGACAAGTACAAAGAAGGCCTTCTCTACTGCTTCCATCACCTGATCCAAAACAAAAGATTAGGAGGGACACAAAGTACAGGACTGGTTTCCTAAGAGCCTCCTGTACCTTCTAAGAAAAGGGCATCGTCCCAAGGAACCAGTTTATTGCTGTTCGCTTCTAAACCCTGGATATGAGATACTGAGCACATGGTTCTCCTCAGGGGCTACTACACTGCAGATACACTCTCCTGCAGCAGACACCATTTACTTCTGCTTTAAGAAAGGAGCCGTGTCTACCTACAAGTATGGGAGACCCTGCAGCAGAGAGCCCATCATTACAGGAACTGCACTCAGGCTAGGACCCGAGTACAGTGGCCATGTGGCAGCCTTCCCTAAGCTTTGCCTATCTGCCCTGGGCCTGAGCCTCCTGACTCTTGACTCTAGGAAAACTTTCCAAGCTTCTGTCCCAGAAGAGAAGGGTCTCTCGGAAGCACGGACACATGAGATGACATTTATACACCAAACATGCTTAAAACAAACATGCACACAGCCATGACTAATAAGTGTAATGGGACTAGCAAACATATGTATGTCTGTGGTCCTTAGAAGGGGATGCCACCCCACTGTATGTGGCTAGGTGCTTGGCCACCTCCTGAGACCAACACCGGGGCATTAATGGTCAACCTGCTTTGAACAGTTCCCTTAAAAATGATTCTGAAACACATGTTGGTAAGCCAGGCAGACGAGCTGTGCCCTTACCCTCAGCTTCCGACTCTGCTTCCGCACCAGCTTGCCATGTTGAATGAAGTGCACGGGGCACTGGTTCATGGCACTGTCTGCCTTGTGTCGAAGCCAGTCTTCATAACCCTAAACCCAGAGAGACAGAGAAGGTGTGTTTAAAACAGCTGTGGCTGAGCACGGTCCAGCCTGGGTGCTCTCAACTCCCCTGTCCTCACAGCTGGATTCTCACCAACATTTAGGCTACTTTATGGTTCTGCAATTATAGCTGCTGGTATAATCTTTGTAATTAACACTTCTATATAGAACCAAGACCTTTGCTTGGAAAAATTCTTTCACAAGGAGTGACTCGGGCCAGAGTGGAGTCAGGCGTGAGGATCCTGCAGTGACCCAGCCTCCACAGTGGCTCGGCAGTGCAGTGCCCAGGTACGGACTGTGTTGGCCAACCACGCTCAGCGCCAGGCTCTGAAAACAAAGGTGCATTGTTTTCCAACCTGCACTTCCAGATGACTGCAAGGGAGAAACAAAGATAAACCAACAGCATTTAGCTTCTTTTTCCTTTTTTAAAATTATTATTTTAGATAAGATCTCTCCCTGGTTGGTTTGCTTGTTTGGGTTTTGTTTAGTTTTGTTTGGGGTGGGGTAAGTTAACACAAGGTAGAATCATGGGAGAAAGTTCTCCTACAAGACTGGCCTATAGAGGGGTTGGGGATTTAGCTCAGTGGTAGAGCGCTTGCCTAGCAAGCACAAGGCCCTGGGTTCGGTCCCCAGCTCCGAAAAAAGAAAAAAAAGAAAAAAAAGAAAGAAAAGAAAAGAAAAAAAGAAAGAAAAGGAAAGACTGGCCTATAGGCAAGTCTGTCCAGTATTTTCTTGGCTAATAACTGGTGTAGAGGGCCCATCTCACTGTGGGAGGTGCCACCCTGGGCAAGTGGTCCTGAGCTAGATAAGGAAGCAGGCTGAGCAACCCTGGACACGTAAAGCCAGTGAGCAACCCTCCTCCACAGCTTCCACTGACCCTTTCCTCCCCAATTTGCTTTTAGGTCGTGATATTTTGACACAGCCACGGAAAGCAACTAAGATGGTGGGATCACTATGTACTTAAGCCTGGTCCAGAGCGCACTGTTAAGTGGGCCTGGAACTCACAGAGGTCCTGCTCCTGCTACTTCACATTGTTCAAAATTCCCAAAACAAGTAATAGCAATAATGATGATGATAATAAACACATCCTTACTGTCTTATGGCAAGAACTGGTGCCAAGGGTCTCACAAACAGACCACACGCGCGCGGGCGCACACACACACACACACACACACACACACACGCCCCATGTGGAGACCCCACATCCATCAGGTTATAGAGTAAACCCCAAAGCCAGCCACCTGACACACCTGCTGTTGGCTGGCTACACTGCTTTCTCTTGGGAAAGAATTTACTTATAAGTTGACATTCTGCAAATCATCCAGACATCTCAAATGAAAACGTGAATTCTAAATGCAGAAGTGGAAATTTATGCTATCCAGTGCTGTGCAGAAGGATGTAGACCATGTGAAACAGGCAGGGGACAGGTCTCTAGAGATTTACAGATGCCTGCAAGTTTGTAGAAAGATCCCTGGCCTTACTGGCCACCAGGGAGACACAGGCCACCAGTCACACAGTGAGGGAGCTGTGACAGGCTGAGACCACATCGGGAGTGAGCCTGTGGGCCATGAGCACGATGGTTTGCTTGTTCAGGGTGAATGTCTAGGCAGTTCCTCAGAAGCTTAGAGCAATTCTACCTGTAGGTATACCCCAGGAATTAAGGATCTACATCCATCAATCTTCGTTTATACATAGGGGGAGGGGAAGAGAAAATCAAAATAAATTAGTATACAAAGAATCAGGAACGGGGCTGGGGATTTAGCTCAGTGGTAGAGCGCTTACATAGGAAGCGCAAGGCCCTGGGTTCGGTCCCCAGCTCCGGAAAAAAAAAAAAAAAGAATCAGGAACAGAACAAACCAGTGTCCACACAAAGACTCTGAGGAGTGTGCATCCCTAGGGATGACAAGCACAGAGGCCAAGTGTTCCCACAGACTATGGGATACACCCGTCAGGTTTACACACAGACACCAGAGCGCCTCTCACTGATGACACAGATGAAAGCTCTGACATGTTAGAGTGTGGACCAGCCTTTCGAACATTACACTGCCAGAAAGAGGTCAGTCAGAAAGGACAGCATGTTCCTGAGACAGCTTTCCCAGGGACACTCCCTGGCCACCTCTCTGAGGTTAAGAAGATATTCCCTTTATCTCACAACGGTGAGCAGGCCAGGCCTGGGCAGAAGCACATTCAGGGGTGAGGTTAAGTGGGCCTGGGAGGATGGACAGTACACTGGAATCCAGCCGCTCTGGCTGGCTCAGAATGTAGACCTACTTTCTTCTCCAATCCAAAGACACCAAACCAGTGACCGACTGATTCTAACTTGTTTCAACCTGAAGCAAACCTGACTCTCTATAGCAGTGGTTCTCAGCTTGTGGGTTGTGACCCCTTGGGGATTGAACAACCTTTCACAGAGGTCACATAAGACCATTGGAAACAGATATTTACATTATGATTCATAACAATAGCAAAATTACAGTTATGAAGTAGCAATGAAAATAATGGGGAACTATACTAGAGTTGCAGCGTTAAGGAGGCTGAGACCCAACCACTGCTCTACAAACTTAACTTCCTTATGAATTAGCTGAAACAAACTAGGCCACCCACCTAGAATGGAGGCAACCCCTGGTGCAACATAGCTACTTGCTTTCCTGGCTGTGAGATCTTTTTTTTTAATTAAAAAATGTACAAATATTTTTAAAAACTTAACATTTGATCCAAAAATTTATGTGAAAATGATAAGGATCAAGGTCCAAAATAGCGGAATTGTTCCGTTTATACATTAGCTGCAAAACTGTACTACAGAGCTTCAGTAAGGAGTCAGTGCATGAAACAACCTAGTGATGGAGATGAGTCAGTGGAACAAAGCTGAAACAGACACAAACCCTCGAAATGGGGGACACGGGCTCTCACTAACTGTCACTGAACACCTACATGCAGAATAAACACACATACGATTTAGTTTATACACTGTACTGTATTTAAAATTATCATGAAATGTTACCTAAACTAACAACTAAAATTGTAAGACTTTTGAGGAAAAAATAGGGTAAATTTAAAGGCACTTAAATTATGTCTCAGTCTTTGCTATGCTGTCCATGGCTAATGTTAGCTCAGAAAGTGAGAAGGAAATCCCCTCAACCCCGCAGGAAATGGTAAATAAACAACCAAAGGAAAGGCATGCTTAAGGAAGACAGAATCCAACGGGATGAACTAGTAATGGCTTAAGTAAGAACAATTTAAACATTATTGGATTATGGTCCGAAGTTTAAAATAAATATTTGTAAATCCATGTTGATATTGGTAAACAACCAAATACAGATAGCGGGGTATTAGACAAATCACCTTGAGTAAGAATTTGCAATAATTTACACACTTGGTTATGAAGGAGAAGCATGTCTGCACTCCTTAACTCTTAGGCTGCACTTAGTAATTACTTCCAAAGCACAGAACACACAAAGGGGGACGGGCAAACCCACTCCACAGCAAGGAGATGCAGCAATTGGATCACAGGTAGATAATGGAGTTTGACTGACACCCTCACACTAAGTCACACTGATGACATATACTTGTGATATTAAAGGGTGGTACTGCACATCTGCAGTCACCCTGTCCACCATCTAACACCAAGCTCACTATGACAAAAATCAATCATTACAAGAAACCACAAATAAGTATCCAAGTCCTACCTGCTTGATGGCTGTGACAGTAATGACGAAGAAGAGTGGGAGCCCGCTTGTCACTGGACTTGTGGGTGTGTCGATGATCAACTGAGGCAAAAAGAGAGTCATGGAGTCACCTTGCAAACACCTAGCAATCTGATAGCAAGCTGGTCCAGCCCAGTCTTTTTCCAATCCAGCTTCTTCCTGCCTCAAAGCACTTTGCTGGATGTCTCCTTGCCTAGTAACACGCACAGAAGGGTAACCACCCTGTCCTAGTGACTATAATGCTGAGGGAGGCTCCTTAAAGGGTGTGCTTAAGGAAACCATATCAGTATGTGGCTAGGGCACAAGTCTGACACAGAATACAATGTTTTATTTAGTCCATTCATTAGTTTGGCACAGAATACATATTTTCATTTAGTCCATTCATAAGTGTGACACAGAATACATTGTTTCATTTAGTACATTCACAAGTGTGACACAGGATACGTTGTTTCATTTAGTACATTTTTCAGGTGTAACGAGTGAGTTAGTTCTGACAGACATTATGCTAGGAAGTTTGAGGTCCTTTATAGTCATACTTAGAATAATTTAGAAAAATATTATACTGCTATTTAGGACGTGTACTGAACTGGCAGCATCTGCCCACATCCTTGCCGTATCCTTGCCTCTCTGGATGTACAACTGCTTTGCATTTTCTCTGAGTACCAGAAAGTAGGAAGTGGAGATGCCAGGTATGGCTGGAGATCTTGCCCTGTCTCCTTGTATGGCTGGGAAGTGGGCACAGGAAGGTTCATGCACGCAGAAGGATCTGGAGGGACAGAGCTGGGCTAAGCCTTGAGAACACAAGAATGAATGACAGCACTTAGGGTGCTAAGTCCTTGATGTTAGTGACTGTGTGTCACTTGAGAATCAAATGGCATTTGCAAAGACAGGAAGTCAGTACTGTCCTTACCTGTACCAGGAAGATGATGAGAAAATAAAAGTTGGCTATTCTTCTGAACTGTTCAAATAAGTTCTTGGGTATGAAGTTCCAGAAGGTGTACTGTAGAAAACAAAGGCAAGAATGGACCACTGTGCAGTGTTCTACTGTGCATAAGCAGATAAGCAGGAGGGAGTGCAAGTGTAAATACAAACTCATGAGAATTTCATTATTGACATTTTGTCAGGCTTTTTTTATAATTCCTGAGACAAGCTGCTAAGACAGAATACACCCTCTAAAGTAGTGACATCCACATCTCCCAGCCCAGTGTATCAAGGCAGAGAGCAAAGCACTCAGGCAGTTACTGTGCATGTACAGAGCATTACATCAGGGGCTATGTCTCCTCATCTCTGCTTTGTCATCAGGTACAATAAAGAGATGCAGCAGAAGGGACAGAGTCCGAGCTGTCTCAAGGTTGCTTCCCTGATGGCAGGGCATGGTGTCCACACTGCAAGGCGTGTACCTATCTGTGGCTACACACAAGGACCCTGGCTTGATTTACCAGGTAAGAGAAGAGAGCGGTTCCCACACTGCCTACTCTCCAAACGGACTCCTCAGCATCCACTGAAACGCTCTCCATGTCCTTTAGACTGGGTTGCTGTCCAAGCTCATCTGTCTTTTCACAACGTTTACAAGTATGAGGAGACCTTCAAAGTCACTGCTGGGGACTTTGGCAGCCATGCTGACTATGTCAACAGGATCGACATTTTAACAACACCGTCTTCCTGCCCATCCACATGGCTGTCTTGCTGTGCTCAGAGGGTCGTTCATTTCCCTTATTGCAGTTGTGCAGGTTTCCATGACTCCAGTCTCAGTGTTCTAGTCTGTGTGCAGACAAGCTGGGAAGGACTTAAACATGTTCAGAACCCCAGCTAAAGCAGGCACTCAAATATGACAGAGGCTGAGGTTCTAGGCCTTGATAAGCTGTACAGGCCGCCTCTCCTCAGACCTGATGGAACCTGCATTTCTTCCACCAGCTTCCTAAGGGGGGCGCTGAAGACACAAGCGGACTCCAGTGGCAGACTGCACCAGCCCGTGGGGCTCTCTGCGCTCTCTGCTTCACCTTTCTGGGACCACATAGGACCTTTCTCTTGGTTTTTGTACCTTTTGTTTTCATACATTGCCACTGCCAATGGAATTAGTTTAAGGCCCTATTCTATGAAGCCAACCTTATTTCTCTCTGTACCTAGGCCAAAATCCATTACTTGCACAGTAGTTAGTCAAACTATTTCTAGCACCCCACACCCAGTGTCTCACAACTGCCTGTAACTGCAGTGCTAAAGGATTTGACACCTTCTTTTGGCCTCCATGGGTACCTGCACTCACACATGCACATTTTTCTACACACACGCATACATGCATGCACACTCATGCACGATTCCATCTCAAGAGGCAGAGGCAGAGACAGAGGCAGAGCTCTCTGAGTTCAAGGACAGCTTGGACAACATAGTAAGTTCTAGAACAGCAAGGGTGACATAGAGAGACCTTGTCTAAAAAAAACAAAAAACTTAAAAAAAATTACTTAGCAACAAAGTCACATTGATGGAAGTTCTTACTTAATAGCCAATGTTTTCTCTGTTGAAATATTTATAGGTGACAATCACCTGATATCAGGATTTCCTTTAAAATGACATCAGAGGTTAAAGGGAGAGACAGGTAAAGTAGGAGGCACAGAGTCCAGTATGGGATGACAAAACCACTTGTATGACCACAAAGAGCTGTATTATGTTTCTGTTTTTATAGTTTTTGTTAATGGGGGTGGGGATGGGAACATGGTTTAGTGGCAGAGCACTTACCTAGGATGTGCAAGGCCTTGAATTCATTTCCCAGTATTATAATAAGTAAATAAATACTGTGTGTTGGGAAGATTCAGTAGAATCTTTATAAACACACTGATGATATACTCTCCCATCAGTTAATGAAAGCTTTACTTGAAAATAAAGAAATGGATCCAGATGAGGAACTGAGTGCAGCCTCTGGTGTGTCTAGATAACAGAGGGGCCTGGGGTTTTATGATGCAGGCCACTGTGGGAGGAACTACTACTGAGCTGCAGCAGACACCATGTCCAGGTGGTTTTAAGGTCACAGATGGTAGTTTTGTTGAATCTGCTAAATGAAACAGGTTTCAACACAGAGCCACTGTGTGGTTGAACTGGCTCTGTGGGCCGCTCCTGAAGTGGGTTAATGGAACTGCTCAGCTCCACTACCGTGAGCTACAACAGGTGACCCTGGTGTGCCTGGTGCATTCCCACAGAGGGCATTGTGCACATCTGGATCTGTACTCCAGTTCCCTGCTATGCGTCCTACCATTAAGAAGACCCTGCGGTTCACAAACTGTTAATAGTTATCACTGCTGACTGTACGTAACAGGAGGACAAATAATTTAAATGTCCACAGTAGGTGACATCACTGTAGCAGATAAAACAAGAGGCTGGAGAGATGGCCCAGCCAAATAAAATGCTTGCCACGCACACATGAGAACCAGAGTTCAGATTCCCAACACTGAATAAAAAGCAGGGCACAGAAGTGCACACCACAACCCCAGAGAGAAAGTGGAGACAGGGAGATGGCAGGGGCTCACTGGCCAGCCAATCTAATTAATTAGTAAGCGCCATGTTCAGGGAAAGACTCTGACTCAACCACCACCACCATCACCACCACCACCACCACCACCACCACCACCACCACCACCACCACCACCACCACCACCACCACCACCAAGCAAAAACCAAAGACCATGGAGAGTCATCAAGGAGGACAGCTGACTTTGACCCACGGCAAGCATATGCGCATATGTGCGTATCTGCCCCACACTCATGCTCTCACACACATGAACAATTCCTCCTAAGAGCCTGTACTGCACAGTGAGAGCGGCCAGTCAGCCACACGTCTTCTGTCTTTGCCGATCTGTAAAAATCTTCCTATCTGTTTAGTCATATGGCCAGCACAGGTCTCGCTGCCATCCACATTCAGGTATCGAGTTCTGTTTCCACTCTCCTATCAGCAGGGGAAAACTATCAGCCTGGAAAACTCTGCTATCAACAACCACGGGGAAGAACAAGGTGGCGGCTGCACCTGAGAGGCTGGGATAATGAGGACACCACATCTCTCCATGAAGATGCCCTGTGCATACTGAACCTCAAGAGTAGCCAACAAGTCTGCTTTTCATACTCATGGGAACTGGGCCAGGGTCAGGTGGGCCGTCTGTCATCCCGAGCAGAGTATGCCTGCTGGACTCTGTGTGTTCACACTGAGCTGAGGGTGTTCACTGGCCTCTCTGTGTTCACACTGAGCTGAGGATGACCACCGGCCTCTCTGTGTTCACACTGAGCTGAGGATGACCACCAGCCTGTGTTCACACTGAGCAGAGAATGACCACCGGCCTCTCTGTGTTCACACTGAGCAGAGGATGACCACCGGCCTCTCTGTGTTCACACTGAGCTGAGGATGACCACCAACCTCTCTGTGTTCACACTGAGCTGAGGATGACCACTGGCCTCTCTGTGTTCACACTGAGCTGAGGATGACCACCAACCTCTCTGTGTTCACACTGAGCTGAGGATGACCACCGGCCTCTCTGTGTTCACACTGAGCTGAGGATGACCACCGGCCTCTCTGTGTTCACACTGAGCTGAGGATGACCACCAGCCTGTGTTCACACTGAGCAGAGAATGACCACCGGCCTCTCTGTGTTCACACTGAGCAGAGGATGACCACCGGCCTCTCTGTGTTCACACTGAGCAGAGGATGACCACCGGCCTCTCTGTGTTCACACTGAGCTGAGGATGACCACCAACCTCTCTGTGTTCACACTGAGCTGAGGATGACCACCGGCCTCTCTGTGTTCACACTGAGCTGAGGATGACCACCAACCTCTCTGTGTTCACACTGAGCTGAGGATGACCACCGGCCTCTCTGTGTTCACACTGAGCTGAGGATGACCACCGGCCTCTCTGTGTTCACACTGAGCAGAGGATGACCACCGGCCTCTCTGTGTTCACACTGAGCAGAGGATGACCACCGGCCTCTCTGTGGTCACACTGAGCAGAGGATGACCACCGGCCTCTCTGTGGTCACACTGAGCAGAGGATGACCACCGGCCTCTCTGTGTTCACACTGAGCAGAGGATGACCACCGGCCTCTCTGTGTTCACACTGAGCAGAGGATGACCACCGGCCTCTCTGTGTTCACACTGAGCAGTGGGTGCCCATTGCATGTGAATTTCCTGTTCATAGTCTCCTTCTCCCTGGGTATGCCAATCTCTAGCTTTGTTGCTGGCATGGAGGAGGCCCACAGAAGTCCCAGCTATTCTGCATGCTGTCACAAGTCAATGGGACACACTGGGAAGAACTGGGCACTCTTCTGTTTGCCAGCAGCTAGGAAATAAGATGAAGGTCCAAAGCTTCTGTCATTATTCACTTAAAAAGGATGCAGCTCACAGGTCTGTACTTGACTATCCCACAGAAACGCTAGGACGAGACGCTGGTCTTTAACCAAGTGGAGTCACGGCATCAATTTCCTTTGTGACTGGGAAAGGGGCTGTGAAGGATGGGAAACCTCAATGCTATGCAGGACTGCTGGTGTTGAGAGATGAGGGTATACAGTGAAGGGCCTAGGACAGAGTCCTGGGAACAATGGCCCCACACAGCTCTGTACTCAGGGAACGGCATGGCGACAGGGCACGTACCTTCTGTGGCCACTGACATGTTCCTCCCCTAAGCTTTAGTCTCTTCATAATAAGCTGTAGCCGCAGAGGGTTGCTCAGTGTGAAGGGGCAAATATGGAAGTCACGTGTGTAAATACCATCAGTGAACTCTGTGTCCAGACTGGCAGAGGCAGTCAGCTTTACAGTAACAGCAAATAGAGTCGATTTCCTGAACATATGGGGTGCGAGGTGGGGAGCAGGCAATGCCGACGGAGCCAGTGTTTACTTTGGCAGGCCCCCACACCCCGTGAAGGCACGGCAAGGGTCCCTGTGAATTTCATTCCCTAGGATCATTCTGCACAAGGCAGCGGGCAGCAAGTCACTGCTCCCGAGAGCACAGTCTCCCCAGGACAGAGCACAGGGGACTTCTGTGTGGCCAGAGGCCAGGTAGAACCATGGGGTGGCCATTTTCATCTGTCTTCTTCCATAAGACAGGGACCCCACAGATGAAATGGGCCTCTGGCCAAACACTGACCACCAGGAACGACAACCTGTCACACAGGTTGGGGCCTAATGCAAATTACTGTCCCTGTGATCCTTTACAAGACAAACACTGTCACAGCTCCCTGGCTTAGTAAGGCTGCTAGGCTCCGAGGCATTCTTTGATATATCTAAGATAGAAACAAAATTTCCTCGGACACAGACACATTACTATAGACATTCTACAAAACCTTTGTATGCCTGTTGAACAAATTAGCACTTTCCAAAAACTGTGATAAACCCCTAACAATGCCTTATAGTTCAGTGTCAGCTGAGGTCTAGGGCCCCGGCCTCTTGTTCCTTCCTGAAGTTGAGTGGTACAGGGGCCAGGTGATGTGTATCTCCTCCCTGAAATACCACTGTCTCCTTGCCACTGAGCCAAAGCACGGTGTCCACACAGGTGCCCACTGCTCGTGCTGAGCCTGCTGGGAAGCTGAGAGGAAAGGTGCTCAAGTGGCCCTGCTGATTCCCGGTCTGTCCTCCCCTGCCCACTCTCTGCCCAGAGTGTTGACTTAACTCTGTTGGTTCCTGCTCAAAAGCTTCCTGCTATGAAGGAGCCTTCCTCAGAGAAACTGCTTCTGAATACCCCTGGGACCTGCAATTCCCACACACCCTCCCTGTGGATTTCCTTTCCAGAAATCAAGAAGGCTGTGGTAGTTCATGTTCCCCAGGGAAGAAAGAGCCTGAGAGTCACTGTGGGCAACAGGCCCCAAATGGCTAAGAGCAAAGGCGAGAGGGTGGGGCTCTAAATCTCTCCAAACATGCTGGGGCTTCTATTGCTGCAAAATCCTTCAGCCTCTCAGAGAGTTCTGTCAGGATGCTTTGCTCTTCACAGTCATCCTATACAGTCTGGATAGAATCGATCTGCAACCACCCCCCACAGCCATGCATAGCACGAGCACATATGCTCCTACACACACATACACACACACACACACACGCACACGCGCGCGCACGCACACGCACACGTGCGTGTGCACACACACACGAACACACACGCGTGCGCGCACACACATGCGCACACACACATGCACACGCACATGCGCGCACACACAGAGGCAGGCACATTTTGGTGGGTCTGTCAGTGAAAGAACCACCTTCAGAGAGAGATGATGGAGTGTCAGTGCGGTCTGTGAGCATAGGGGCTAGGGTGTACTTCTGGACAGCGCTAAAGTGTGTTTCTCTGTTCGTCTCTTCACTACCAAGTACTGTGTCACCTCAGGAGACACTCGTGTATTTTACTTACCTATGCTGTGTTTCTGGACAAATGCTATCGTAAATACTTTAACTCTGATCTTAAAAAAAAAGACCTTGAGAAGCCAAGCTTTTGGGTCAGAAAGTCTTTAACTGTCGGGTTGTATGACATAAGTAGCTCCCTGCAGAGATGTGCAGGACAAAACACCTGGCTATAAATGACAGAGACCTCTCTCTTGAGAGCCTTATGTGACCTAAGCATACCCACCACACAAGTCTACATCTCTGAACATCTGGGTTGACTTATACACCTGCATATAGCACATACGTGCCACACCTGCAGTGCACACACAATATACATGTACACGGTACACAAATGCATGCAGGTATGTCTGAGCAAAGGCATTCCTCATCCTCTGAAAAGCCATGAATGCTCACTCCCACCCTTCAGAATTGCCAGCTTTCTCTACGTGCGACTACATTTCCATACCCTGCTGACGACACAGTACTTTCCTCAAGTGAAGGGATCCAGTTGCACTTCTTCCTCCCTGTCTGGTGCACCCAGCTGGCAGGCCCCACTGCCAGACACAGAGCCAGGCAACGTAAGGTGAGGGGCAGTGGTGAGATGTGGCCCAAGAGAAGTGAAGAGGGGAAGACCTTGCAAAGCACACCTGACACCCTTGTGCGAGCAGAGAGGTGCTGCCTGGCACGGGGACAGCAGTGCAAAAGCACCACAGCTGCTGGGAAAGCAGAGGCACCCTAGGACAGCTGCACAGGGGTGCCAATGCTGTTCAGAAGGGGCAGTCCCCTGTGGCAGCCTTTCTCAGGCAGCAGCTCAGAGCAGATAGTGAGGATACCTTGGAGGAGACGATTCTATTGTCCGGGTATCTCTGTGGAATGTAGGCCTCTGCACCTGGAGGGGGCTCCTTGTGTCCCACGTAGATGGTCCGACTGTCCACCCAGTTCTCTTCCCCTGCACACTGTGGATAGAAGAGCATCATCAGCGTGTGCTTGAAGCTTCTAGTGCTGATCTTCCCCACAATGCCCTCAGATTGAAACAGAGACCAACCTGCGGATATGGAGGCCACAGTCCCATCCTGCTCTGCACCCACGTATGTTGTAAGGAGGGTCACATGGGACTCCCAGGTTCCCTACCATGGCCACACACATAACTGGCTTAGCCTTAAGGGTGAGGAGGGGCTTCAGTTCTGTAGCCAACTCCCCAGGAATACACTGACACAGTAAGAGGCTTTCTGTGCTCAGAGAGAGGCACAAAGAACTCTTAACACTGGCTGCTGGCAGAAACAACATGAGGCAGGGGGATTGTGCATTTCAAATCATAGAAAGGGACACAAAATAGGTGGTGAGGTGCTGGGCCCAGAAGATGGAGGGCCTGGAACGCACCTCCCTCGTGGGTGACCTTTGCCGCGTGGGAAACTTTTGCGTTCGAGGCTAGTAGAGGTGGTGTCGGCAGCCCAGCACCAGTACATCTGCTCCACTGCACTTCCTTCCTGGCTTTCTCCAGTCCTTTAGTATGACCAGTCCCTCTGTTTAGGTCCTTGCTGGCTGGGTTCATGAAGCCCTTCCTACGTGTCCCCATATGCTATGCTAAAGCTGCATGCATGGCATACGATTCTGCGGCAGGCATTACGTTTGCTCCTGTGTATGCCTGTGCCTGCACGTTTCCTCCACAGGAACTGGCTTTGCTTGTGCAGCAGTCTGAATAAACAGCTCAAACTGCAGCCACATTCCCAGGAGCCAGGCAGAATGAGTACCACACTGCCACAGGAGCCAACTTTCCAGCCCTGGGTCAGATACAACTGTCACTCCTGTGGCAGTGACTGCTCTCACCCTACGATGAGCCAGGAAAGCTCATCAGAATCTCAGGATTTGCTTCTTCCAACTCAAGCATAACAGGTGCTGAGTCCTCTAAGGCATAGTGGTTGCCCAGCAGGCGCTACCTTAGTCAGAACAAAGGCCCAGCAGCCCCTCCCAGTAAGAGAGGATTTCATGCACAGTTCTCCTTGGTTTGTGGGAAGGGTGAGTGTAGGGGACAGTGACCAAGGTCTTGCTAAGAGCTAATACCTTACAACAGTTTGGAGGGCTCTACCCACTCTCACGGAAATGCCTGAGGCAAGTGCTATAAACTCATGGGAAGGGGAAGTAGCACAAATACCTTTCAGTGCTTGGTGAAACTTCCAGAAAGCTTTGCATTAAGCTTCAGGAGTAGCCATGAGTCCCCACTGGGAGTCTGAAGACTGAAGTCACGCCAGGCCTCAGAGGCATCACTTAGAGGGGAACTAGCACCTTCCTGTCTACCCTTAGGAGGAGAGAAGGTTTGGGGTAAAAACACCTCAAGTGTGTAGAAGAGGATCCCTGAAGAGAATGCCTGTGCCCACACACGCAGCTCCTGGAGAATCTCGCTCCTCCCAGCTGCTCTGAAGTTCTTCCCAGATCACACATCTCCTTCCCATACCTCGCTGTGCAGGCAGCTGTGGCAGATGCATGCTCAGTGGCCAGGGAAAGCTCTGAGCTGAGCTGTAGGGAGCTCTCCAGGGAAGGGTTAACTACAGGGAAACATGGGCCAAGACACTGCAGGCCAGGCTCAGCTCTCCGTGTGCTAATGCAGGCAGCTAAATATTAATTCCTGCTCTTCTTGACCAAGACCAGGAGTCAGAGCTGCTCCTAGGAATCATTTGACCACCTGAGTTTTTTTTAAATAAAACCCATAAGCACTTCTCTCTGACAGACGACAATTCAGGTTAACCACCAGAGGTTCAGATCCCAGCAAGAGTGTTAGATTAACAGGAAGACCTTAAGGGCACACAACTACCATTAGGGTTTAGCCTTACCAGAACAAATGGATACTTATTAGCAACAACTGAAGTCTAGACCAGCCACAGGCCCTTGTTCACATGACTAATTAATAAAGTACTAAAAAGAACAGGTCAATAAATCACAGGCAGGCAGACCTCCACGGATAAATGGATCCAGGTTCCCTCATGTGCAGCAAGGGAGCAGATAGAGGGGACTAATAGGTTGGCAGGGAGGTGACAAGTTGGAAGGAAGACACTGACACTGATCACTGTGAGGCAGGCAGACTCTGGAATAGGAGGAGGCAGGCTGTGCATGCAGTGCCTGTGGCGCACCGAGATCAGCCAGCACTTAAGGGGCCCAGCGAGGAATATTAGAGACCCCACGAGTCGTCTGTAGCTGCCTAAGGAGTGCACCCACTTACTGAGGGAACCCAACACAGATGTTGCTGTGTTCGCCTCAATGGCCTTTGCCCAGTAAGGCAGGGCAATGGGATGGGGTCCTGCCAAGACCTGCCACCATCACTGTTCCTAATGACAGTCTGCCACTCAGACTGTTAAGAGAAATATTATAAAACAACTCAAATAGAACTCTTGAGTGTAGAAGTAACCATCCAGATTAACCTCTTTGATATATTGCTGCCAGATTAATTTTTAAGGAAGAAAATGAAAATACATATTTTCCGAGTAGTCATTTGTCATTGGTGGCACTGGATGAGGAAGCAGAATACCATGCAATCATGTAAGACCTAACATGCCTAAGGGGTACAGTCGGGGTAGATGCCCACTGTCCGTGCTCGCTCTAACCACAATTGTGTGACTCACATTTAAAGCATGGAGAGGACCCTACTGGTGCAGCTCATACGAGGAGGACAAGAAATGTTCCAAAATACCCCAAACACAAAGCCACTCTAACAAGAAGACATTATCCTGCCACCATTCAAAGACACTAGAATGGGTTTTAAAAAACCACAGAAGTACAATTTGTCACTCCCTTACCAGTCTCCGTCACCTTCCTCAGGCAGGCATCATACCATGCTCCTGTGTCCCCTCGGGATGGGGCGCTGCAGATTTTGCTAGACCCAGCACCACATCCGAACTCACCAAGTCTCTGGGGTCCTCTTCCCACCCGGGCTGCAATGTGCTTCTCTGTGAACTGTGGCCTCACCTCACATCTTTGTCACACCATCACATCAAAGACCAGCCGCAGGGCTGCTAGAGGGTGAACAGCACGTTCAGCAGGCTCTCCCAGAGGGTGCCCTGGTCTGGGTGGTGTTGGGCCCTTCAGGGGACAGCTCATCCACTGATGACTGTCTCCAGACAAACCTGAGTTCCTTCTAGTGGGTCTGGTGAAGACGAGACTGGGTTTCCACCAGACTGAGCAGACTGCCCTGCTCGAAGAAAGATGCAAGCAGAGCTCTAAAACACACATTTAGCCAGCTGTTCAATGGGCTCATTCAGAGAAGGGGCTTACGACTTGATTTTTGGTGAGGCTGCTGTGAGACAACACAAGCAGCACTTCCCTTTCTCTTCCTCTGGCCTCAAGCCTGAGGTTCACTGAGAACCTGAATACTGCCAGCACCCAAGGGGCATCACTCAGGCAGGGCTGAAGAGGCTCCCATGACCCCTCTTGTGCAGGCACAGGGCCTGTGCTATACACATGTCCCTCCCTACACTCTGACTCCAGAACAGTCATGAACAGCAGCCATCCTGAAAGAGGGTGCAGAGCCCCTGCACACCCACTAGGTGCTCTCTCCTGGGAGGGGAAGTCCAGGCTGGAGGATGACGTCACTTCACTCCCAGGGCAGGGATCTGTAGGCAGGTCTTGCGCACCACAAAGGGCAGCTGTCCAGGGACAGTGATGGCCTTGGTACTAAACAGGCCTCTGACAGGCACACATCAGATTCACAGCTTCTCTTGACCACAGGGCACTGTGCACACAGCGTGGGGTTGTGTCATCTCCTTATCTCAATACAAGCACTATCTCTGGGCACCGCTTAGAGAAGTCGGCTTACCACAGGGCCTGCTCCCTCCCAAGGCCAGAGACACTTGGGCTTCGGTGTGAAGAGACCGATGAGAGAGAGAGAGAGAGAGAGAGAGAGAGAGAGAGAGAGAGAGAGAGAGAGAGAGAGACACAGAGAGACAGAGACAGACAGAGAGAGACAGAGACAGAGACAGAGAACGAGAGATCGCCAGCCAGTTATCAGTAAAGCCAGGTCAAAGGTCAAAGATACTCAATCAAGTGAAACTCACTTAAGAATTGCCGCACCCTGCTCATCACACAAAACACTACCTAGAAGTGCATTCAGAACTCACTCTGTAGACCAGGCTGGCCTCATACTCACAGAAATCCACCTGCCTCTGCCTCCCGAGTACTGGGACTAAAGGTGTGCACCAGCACCCCCAGGCCCAAACAGTTAGTTTTGAATGAGGCATTTCAGTGAGTTCAGTGGGTGCCCAAGGAGATGCCTGAGTGGAGACAGGAAGGGAGGCCAGCAGTTAGAGGGTGGGTGGAGGGTAGCGAGGATCCTCACCGCTGTTCTGCAAGCGCAGCAGATGACAATCTTGCTGCCCCAGGAGGGACAATGCACAGAAGCTAAAGTTCAACTGAAGACCAACCGACCCAGTCACAGCCTGCCTTCACTCGTCAGTCACCCTGCCCCAGCCCAGATAAAGACGTTAGCAAAGGGACTAGGGGAGGGGGTTTAAATGACACACAGGAAGTCGATCTGGCCATCGTTAGTCACCTAATGGAAGCATCACATTTCAGCTGAAACAAGCAAACCCACTAACCAAATTACACCACGATGACAGGACAGACATGTCACTGAGCTCAATCCCTCATCACTTTACAGAGGCGGTTCCTCCTGAAGACAATCCAGTGGCAGTCTGCCATGCTGTCTGCTTACGGCTACAAATGGAAAAGCCCCATCCTGTAGCCTCAACACAGCATGCACTTAGGCCAGAGCGGTGTCCAGCCTGCACCTGTCCCCTTACAGTCACATCCTGGGGTGAAGACCCCCGCCCCCAGTGTGCCCTCTGTCTCCCAGAGTCCAGGCCAGTGCCTGTGCAATCGTTTCCCTCTATAGGGGGAGGGAGTTCCTCATCCAGGCGGCAGGCTCCCTCAGGTACAGTGAGTACAAAGGCAGCTTTCAGCAGCTTTCAGGAGGCCCGGTGCCCTGGCCAGGGTCCCCTCACAGCCTTTTCATGTCTAGACTTGTGGTCAAGGTCCAAGGTGCTCAGTGAGGGGGGACCCAACAAGCCTGCTCAAGGCCCAGAGCTCTCAGGGTCGGGTACCCTCTGCGTTGTGGAAACCCAGGAAGCAGAAACCTCAAATCTACCCCACCACACTCATCAGTTCCGACTTTCCCTCTGGCTATTTACAAGGCTCATGGGGTATTTCTCTGCTACTAACATGGTTTCTAAACATAAAATCATCTAGACCCCAAATTATACTGACTGCCCGCCTGATATGGAAAACAGTCAATCTGAAAACCATTAATCACTCACTGCCCGAGCTCTGTCTTCCTGGACCCAGAACCAAATAGAATAGAAGCTGCAGCCACAAGTGACTCTGGCTTGCTCTGGGTTCACCTGCCCCTGGCAGCAGTAGCAGCTCACTGAGCTCCTAGGGCCTCTACTGGTAGTGACACGGTCACCAGGGGCTGACAGAAGGAACTGCACAGAATGGCAAACATGCTGGGATGGGGATGATTTTCAAGTGACAGTACAGCTCAGGGGAACAGCACTTGGCCAAGACAACCAACGACCTCCTAAGACTGACACGTGTGGACAACCTGAGGGCCTGACTGCCACATGTACAAACTGGCTGCAGCTTCCCTCTAGCCTTGGGGAGGAGGCTGGTGAGGATGTATGGAAGGGAGAGGCTGCCCTGGGGTGCATCACAGCTTCCCACATTGGCCCCAAGTGACTCCTAAGAAAGCACTGACTGCTTAATCACAGTCTCTACAGAACCACAACAGATCCCCCACCATTGTGAACTGAACCACGACAGACCCCACCCTCACCTCCCATTGCTAACTGAGCCATGACAGGGTCCCTGCTATTGCCGACTGAGGAAAGTTGACAGCAACTGCAGGCTGAGTATCAGGAAATTGAGAGGTGTTCTAAGCACACGGCTGTAATAATCATGTTACTAATAGTATGTCCACATGACTGTGTCTCACAAACATGAACACAAAGCTTCATTTTGCTTAGCTTCATGCTGGCAGAGCAGGGCAAGGGTGCTAGAGGACTATGAACTCAGGTGTCAGATCTAAGGCCGGGACTTCACCCTCCACCATCACTGGCCAAAGGGATGTATTCTTCGGAGGCCATGATGCCTGACTATCTATAGATGATATGAATGCTGGTTCTGTTACCCTAGAGTTTGGGCCTCCAGTCTTGTGGTCTCTATCCTCCCAGCCTCAGAACCAAGATGGATTGGAGTTAGCTGATTGGTGCTGTTGGTGCCCTTGCCTATGGCCAGAAGCATGAGCCTATCCAATGCCTGCCAGGTACGGTAGTGGTGGTGACGGAAAGCCAAGGACACAGGAGGAAGTGGAAGAAGGTGTTACCAATGTCCCCACGCACAGACCTGCCCACGAGCCATTCAACATGCTACACACAGATCCTCATGTCCATAGGAGGGCAAGGATGCAGCCAACAGGACTCAGCATAGAGAGAACGGACCTAGAGTGTGGGCTGGTGGGAGATACCGCTCAGAAAGCCACAAACCTGGTCAGGTGTGAGACGATAGCCCACACCAGGCATCCAGCTCCTTATCTCCAAAGCCACACCCAGCCTGTCCTGAGTGGCCGGGCGTGAGAACCAAGTGCCTTCTCTATCCACCTCCCACAACTGATTCCCTCCTCCTAGAGGCGAATGAGCCAGAAATCTCGGCAAACACGTCCAAATTCAAAACCAGAACATTGTGGGCACACATGTAAGTTTTAAAAATAACTGAAATTACATACCTTCCGATTGCACTGTGGGCATATTTACAAAACACTGGATATATATCTAATGGAGACGAGGGCAGGGCTGAGTCAGTAATTACAAAACAGTTTAGTGAAAACACACACTGGCTGACAACACACGGTGACTTCAGAAAGCACAGTTCAGCCGCAGACAGCTCAGCAATTACCAACCAATCCCCGAGAACCCGGAGCTGAGACTGCACCGTGGAGACCACACTGTACTAGGACTGGGGCTGGGCCTCAGCTTCGAGGGAGGCTACCACGCAGGCTTGATGGCCACAGCACGGGTTGCCAGCCAGGCTGAGAAGACAGGAGCGCTGCAGGTTCCTGCGGCCTCCGTCCCTGGCCCTGAGGCAGATCTGAGGGAAACTACATCTTATGGTTGGAATTAAAATATATGAAGGATGGGAAGGAAACCGCAAATAACGCATACTCAGCAAAGCCTTGGGACGAAGAAACTGCACAGCAGACTTGAGAACCGAAGGCGCTGCTGCACGGAGAGCAAAGACAGAAGGGTAAGCAAGAGCCCGGCTAACACCATCCACTTCACAGCGAGGTGATGATCTGCCAGGTCCACCTCAGGGCATGTGTGCATGTCTGAAGGACACCAACAAAGTGTCCCCTGTCCTGGCCCAACTCTGCAGAGCTTTTCATATCCAGCTACCCGCATCCTGACACCCAGTTCTGGTGCCTCCACACTTCTTCCTTCAGGCAGCACTGAGTTAGGTCAGACACTTCATGCTTACATGCAGCCTGGAACACGGGAGACCAAAGCTGGTACAAGTACGCTCTGAGTGCAGAAGCCAGACTAGTTAGTGAGCACACACCTAAAATCCTCTCCCAAGCCTACATTGATGAGACAGATGTGGTGTCTGACAGACAGGGAGGCCAGAGCTCAGGAAGGAAAGGTAGCGACCAAGAGACTGCACTTGGCACCATCCATTAGACAGCAGGCTGCCAAGTGGACAATGGTCTGCATGTAAGAACCAAGGATTACAAAGTAGCCCTGGCAGTCCCTTACATCAGTAGCACGGTGTAGTAGTAGTTAGGACATGCCAAGGTTCATCTATAGTCACTGTATCAGTAACTGTGGTGTGAGGACACTCAAATAGCAGGGAAGATGTCCACAGCTCCAAAGTCCTGCATGCATACCCATGGGCGGGCTAACTGGATCCTCTCTAAAAGATATGCAGTTACGTATCTCCCCCATAAGATCCCCACCTTTGAAACACTCACCCATGGGGTGTTTAAAAGGTAGCCCCTACCCTGACATGTGCCTGTGTTAACAGGATCACAGATAACACCTCGCACCCCCCTTTCTCAGAGGACACTCGCTGTATGGGTTTTGCTCCATCTGTCTCATCTGCTGCCACACATCAGACTCGAGACTCTGTACTGAAGTGGGAAGAGGAGGTAAAGGCCTGTGTCCCATCCCATCCCACAGAGCATCCCTATCCCAGAGAAACTGGAGGAAAAGTACCGTCCCAGTCTTTGACCTCAGGCACGCTGCCATTGTAGCCAGACCCATCCATGTGTGGCAATGATTCAGACAATGTCCCTTTGCATGCTCTCCTGGGTGGGTGGGTGGAGTGGCTGGTAAAAGAGGGCCCTGCATAAGCTGCCAACAGGTCCTTGTAACAACAGTGTTCTCCCTTTAAGAAGACAGGAGAAACTCACGAGGATAAAGGGACAGCTGTGCCTACCAACACCTTCCTAAGATCTCGTACCTAGAGATCCCCTCTAGTCCCTACCAACCTTAATAGTGTATCTCCATGCTCAGGCCTGAGGTGCTGTCCTGGAGCCACAGTGCTGTCAGAGAAGGGCTTTCAAAGCCACAGTTCAGCTGAGGCAGGGGCATTCCATGCGTACTCGTGAACATGGTAACTAACTTACTGTGAAGCTCAGCACCAAGGGAAAGGTCTCACTCAGGCCCCCATGCTCTCTCGGCTGTCTGGAATCAGGCAGCACCCAGTGAGCTGCTCACCTGGACCTGCTCTGAAGCGAGTGCATATTTCAGTCAGAGTGAGAGGTCTTCACATTCCAAGACCACGAATCACCATGAAACATGACAAAATGTTTGTTTACCATGAAAGTATGGCTAAACATCTCTTCCTGTGTTTGAAGTTCACTTAGGAAATACCAGCTTCCTTCTCAGGACTATTTCCTAATCTTGAGGCAGTCATACAAGCGCACTCTGAGGAATGCCAATCAAACAAGGACCAGGACAAATGGCCTGACTGAAGGGTGATGAAAGGGGGTGGGACAAAAGACACAGACTAGTGAGCCTGCGATTCTGGGCAGGACAACCCCAGACTTCGGTGCAGGGCTTTTGAGCCCAAGCGGACCTGAGGCGCCAGTGCTCACATTCTCCCACACACCCCACTCCCCAAGGGGTACCAGCCTGGAGTTGGTCTGCCTTATGTGGCTCCATGGCTACCTCTTGCCAGGTGGGGTTCAGGCCAGTGGGAGGAGCAGACAAGTCAGACACACTTACACGGCGGAAACACTCACATGCACAGACCTCTTCTATCTAGTGGCTTCCTCCCTTAAGAAGCAGGAGGCCACGGGGAGGCAAATGTGTCCATGTTTCCATAGAAATCTTCTCTGCTACTCAGTTCTGTCTGGTCTCTGCTGATGAGAAGGGGGCATCTGGTCCCAGACTTGCTTAGTACAAAACCAGATGAAACAATAACAGACCTTTTCTTTCCAAAGAGGGGCCTGGACCCAGCTCCACCTAGGTCTTAGCTGATGGACTCCCCCAGTCCAGATGGGGCTACCTGGTCAGGGCACCCACAAAACTTGGAGGGCCTGTCCTCCCTGGAGGCCTAAGGCCGTACAGTCAGAACACACATAACGGTGTGGGGAAGGGCTGCGCATCCACAGCCCGGCAACACCAGACACACTCGCAGGGCACTCCCTCCTCACTACTGTCCTCCTCCACAGTCTGTGGGTGAGAAGAAAGCAGGTGGGCCTACTTCACAGAGGTCAGAGAACAGACACCACAGGCCCTCAGATGTGCCCATTCCTCCCTCACAGGTTAAAGAATATCAGTCTGCACGATGACATTACCTTGAAACCAGATACCAGCAGCTATCACACTGGAGGCCCAGAGTGGACAAGGAATGCAGCTGAGGATGCCCTTGCCTGAGCGGAGTGGAAAGGGAGAGGCTGGAGCCACTGGCTAAGGAGGGGAGCCTGAGTACCACAAGAAAGGCGGCCAAGATGGGCCGTCCCTTACCTGCTCCACTCACACAGTGGTAGGCCAACTATTCAGCCAGACACTGGCCGCAGGGGACAGTTGATCCAGTTAGGGCTGTCGGTGTCAAGGATGGGGTCAGTGGAGGGTAGCACCCAGAGACCTTAGTCTGTGCTAGGAGCTCTGTAGGGTACACGCTGCACCGAGACAGCAAGAATCATCTGTGTTCTGAGACTCCTTCTTGCTCTAGCCCTCAAGTCCTGACAGTCTCCTGACTGGGGCTCCTGTGTCATGAGTGGCACCTGTGGCCAGCTTCTCTCTTTCTCTATGAGCAGACACTGCGGCTTTGTCAGGATTCTGCACATATCGCTTGTGACCAGGCACCCTCTCCTCTCTGAGCAGACTCTGTGGCTTCCATACAGAGCAAGGCCACTGTCACCTGCCATTGGGGAGTAGCTGCCTCATCTGAAGGACAAACAGGAGCTGGGAGTGCAGATGGGTGGAAACATCCAGGCTAGGAGAGCGCTGTATGCAAACACTCCAGGGACCCTTGCCATGGGCAGCCTTCAACATGGACCTGTAGTGACTCCCACACCCCCTGTGCCCCAGACAGAGAGAGAGAGGAAGCCAGGATCCTTGCGGGTGAAGATTGCTCAGTGTACATGTTGGGATGGGTAGGCTGTTAGGTATATTCAGAGGACAGTGGCTCAATGCCACACCCTAGAAGGGTCTCTCCTAGGCCTTGGTATCCCTCAGCAAGTTTCAACAGTCATGGCAGAACTGGGAACCATGTGCCTGCTACAGCAGTGTCCCTGGGACCATGGTGTACACGAAAACTGGCTGAATCGGTTTACATGTGACTTGGGTTACTGACTCAGGACAACTCTAGCACAGATGACTCGGTGTGTGAGCTGTCCCCAGCACCATGAGAGGCCAAATGTCCCAGTCCTGCCATTCAAATGCCAACTGCCATGATGCCCAAGGTACCCTGAGCATCAAAGCTCCCACCTCAGGGCAGGGCTGCCCTGGCTCCTGTAACCCACAAGGAGACCGTGAGCGCATCTCTCCTTTCAGGACCCCATAACGAACAGGAGCAAGGGAGCTGAGACAATGGCCGAGAGTCACTCTGGAGTCTCTCCCTGTGAGTCGTCCTCAGAGGCCTCAGTTTGCAGGCTTCCTGCCAGGGAAGAGGGTAAATAGCTTTGAGGGTTGCAGACACACCTCAGCAGAGTTTGGAAGGCAGCTGTGTCTATGAGGCTGTTTCCATGGAGACAGGCAAGCTTCAATAATTTAAGACTTCAGCCTTTGTGGAGATGCTATGCACTCCTGTATAAACACAACTGGTTTACCGTATTGAAACATGGCTGAGGGGGGTTTTAGGTAAAGCAGAAAATGTACCCACGACATCCAACTCATCCCAGTGTATCCGGAAGGACCTTAGTTCTTGTCCGACATCTGTTCCTGAAGCGGAGTGGCTGGCCTGTTTTTCAGCCTCATCCTTACAGGTGAGGGCGACTGACCTGTCCTGAGTGACCAAGTTAAAGAGTCCCAAGATTTTTCTAAGATGTTTTGTTTTATTCTGTCAATTCTAGCTGGGCCTGGTGATGGACACCTGTTACCTCAACTCCTCAGGAGTCTCAGAGGCAGGGGGATGAAAAGTTGGGCCATGTGAATTGAAGGCCAGCCTGGGCAACGTAATGAGACTTTGTCTCAGATTAGAAGGAGCAACTTCAGGGATAGTGAAAAACACCCCATAGAGGTCCAGCATCCGTGCTCAAGAATCCAAACGTTGCTAGGCAACAGGCTTGTCAGAGAGTACCTACTGGCTGATGCATGCAGTCTGACCCAAGGGCCTTGGGAGGTCATTTACTTCAACACACGGACACAGAGAGGATCCCTAGGAGAGAGGGCTGAGCATACAGTGAAGGAAGCTGGATAGCAAGAGGAAGAGGACAAACGGACTGCCACATCTGCTAGGGTGGTCCAGTCAGATACAAAAAGGAAAGGCTCAGGCCTACCCACGCACCAGTGTTTGAAGTAATACATTACACTTCCTTGGCGAAGAAAAAGATCGCCAAGGGACAAGCTCCCACAGGTCCTCCACTGGCAGAGCCACAAATGCTAACACCATCTGGTGTCTTGTTTTGTTTTGGGTACTGTCAGGGGATACTGGAAAAGGGGTCTCATTATGCAGCCTAGGCTGTCTTCAAACCCACAATTCTTCTCAGTCTTTGAGAGCTCAGATTACAGGCCTATGCCTTAACTGCCTTGACTGTGCATTCTAAGAACTACCAAGATGGGCCAGCAAGATGCCTTAGTGGGTAAGGTGGCTGCAACCAAGTCTGACGACCTGAGTTCAATCTCCCAAATGGTAGATAAAAGAAATCCCTGCAAGTTGTGTTCTGACCCCCATGTACACACATAATAAAAAAATTACAGAGCTGGAGAGAGGGCTCAGTGGTTAAGAGCACTGACTGCTCTTCCAGAGGTCCTGAGTTCAATTCCCAGCAACCACATGGTGGCTCACAACCATCTGTAGTGCCCTCTTCTGGTATGTCTGAAGACAACAGTGTAATCATATATAAAATAATAAATCTGTTTTTTAAAGATTTATTTATTATGTTTACAGCATTCTGCCTGCATGTATGCCTGCAGGCCAGAAGAAGGCACCAGATTTCATTATAGATGTATAGCAACCATGTGGTTGCTAGGATTTGAACTCAGGACCTCTGGAAGAGCAGACGGTGCTTTTAACCACTGAGCCATCTCTCTAGCCCAAAATAATCTTAAAAAAAAAAAAAAAAAAAGAACAACACAGCAAACGAAGCTTGCTGCCCTTGGTCCCTGTGTCCACTCTCACCCTGGCCCACAAAGCTCAGCTGTCCTGCAGTCTGAGTGCCATACTGTGCTGCTGTGTGTGTGTGTGTGTGTGTGTGTGTGTGTGTGTGTGTGTCTGTCTGTCTGTCTGTCTGTCTGTCTGTCTATGGCTGGGCTGGGATGTGTCTGCACTCCTGTTTACCCACGTGGCTCACCAGGCATTATCTGTGCACACTAGAGACGCTGTCACCAAGTGTTACGTTTATATCAACATAGCTGAGATAACAGCTTATCTGCACTGACAGACACACAGGCCGTTCCTTTCAACCCACGTCCAATACTACAGAGCAGCAACGGGTGATTATTTACACAGCCCTAACAGACCTACCCTTCCCCATTTGCAAACAGTGCTAGGTATAGAGGCATCTAAGGTTCACTAGCCAACGATCCAGGCTTGTAACCCTTAGGCATGGTGAGTGACAGGGCGAGATAGTTAGCATATGGCCCCACACTCTGACCCCGGCAGCAAGCCTCACGGTCATGCTCTACTAATGTGCGTTTCTTACCATTCACTCACATGCTCACATGTGTACACACGTTTGGATGCACACAGAGGTCTAGCATATACTTTTTGAGAAAGTCTCTCTGAACCCAGGGAGCTTGTGTGTTAGGCTACCCTGGCTGGCCAGCATGCCTCGGCCCGCGTGCATGTCTTTGCCTCCACAGGCCTGGGGGTAGAGGCACACGTCAGATGGGCTTGGCATGCGGTCCTCTCAGGTCCTCTCTCTTGCACGGCAGGCAGAGCCATCCTCTTTCCTTCCCCTTTTCTACTTGGTTTCCCTCTCATCATGGGGTAGCCAGGCACTACAATAGGACAGCACTTTAGGCCCATCAGAGTTTCAGGAAACACTTCTGAGACCTTCCTATTTCTAAAGGGAGAACGATCAACTTCTTGTTCCCAGAGGATATGGATTTTGATATGGAGCAGCTGAAGGAACCATGTGATAAGCTGAAGTGACCTCCCAAAAATGGGGTTTGGATCTGGATCCTTAACCAAAGTTGCAAGGGTCAGAGACACCTCCCAGGTGACCAGACCACAAGACTGAGATACAATGCTAGAAGAACCAAGCTGGAAAAGTTTTCACAGCCACAATCACAGGAAACGAACTCTGACAGAATCCTATCGGCTAGACTCTCCATTTTCTTCAAGGGTCTTAGCCACCCAGGCATGAAAGACAGGCTCCTACACGGAGCATGGTGGAAGGTCACCCTATGTGGTGGGAGTTGCCTTGGCTGCTGTAGCTCCCTGTCACATGGCTTTAGAAAATCAGACCCAGAGCAGGCTACTGAATCCAGCTGTGACCACATCTACTGGGTACAAACAAGCTGTTCTGAGTCCCACGCCCTGTAGAATGAACAAATTCAAGTTAATTCTGGGGAAAATGGCCTCTCATTTTTCACAGGCCACCATGTTTCAAACCTCAGCTGGAATTTTATCAAACTAGGGTCAAAGCAATACTTATTTATTGGCAGTGTTGACTCATAATTGTATCTTAACAGACAAGGGCATGGTCTCCAGACCCTGAGCTCCTAGGAGACAACGGCTGGGCTCCATGGGAGCCGGCTGTAACACCTGGCCAAGTCTGAGCTGAGATAGAGCCCTTCCACCAGGTGTGTTCAGAGCAGACCCTAAGACACTGACCGACCGACCAACCGACCGACCAGGTTGTGGTGACAGCACCTGAATGTGCTTCTATCTTCCTCCTGCTGAGCAGGGCTGAAATCCCCCCCCCCCTTACTGGTGCCCAGCCTGCGCACCTCCAAGAAGAGTTTGTTAAACTAACATGGTGCTGTGCAATTAGACTTTGTTTTAGAAGTCCTTTTGTCTGGTTGGGAAAAAGAAATCTGTTTAATTTAAAAAACAAAAGCACGAGGAAAAGCTTAGAAAAACTACTGCAGACCTTTCAGATGATCACCTCTAACAGAACAAATAAAAAGGTGTCTGTCTCTATTTTCCTTAAATAAAAGTAGCATGCGGAGCCTCTTGTGATGGTGGAGATTTCACTTCTCATCTCAGTGAACTCTCAGCACAGGAGAAAGGCAGGGATCGCCCACTGCTGCCACTGTGCAGGGACGGTCACACCAGGGATCCACATAGGTGTCTGCTGGATTCGGGCAGAGGCTCCCAACAACATTCCTAGGTGCAGAATCATAAGGCGGCACCAGCCACAGGGCACAAGTGTCCTCCATGGATATTGACTGCCCCACAGTGACAATGGACAACCAAAGTCTCCAGACGCAGGTCAAATGTCTTGGGGATGGGAGGGATGGCGCAGAGTTGCTCCCAGCTGAAAAATCTCTGCCTCGGAGCAGAACGGATTCAAGTTTAAATAAGTGTACCTGAGGAACTAGATGGCACTGCAGGGGTGGGGGCACTGCAGGGGTGGTGGTGTGGGTGGGTACTTTAGGGTGGATTTGTTTGGGGGTGCTGCTGCAGAGTGTGGGAGGAGTGGTGGTGCTATGGGTCAAGGGAATGTACTGGGGTGGGGCAGAGTGGTGCTGTAGGGTATGGCTCCTAGTATCAGTGGAACTCAGTTCCTGAGGTCTGAGTACAGTGTTGGAAGAGGCCGCACCTTACAGCCATACACATGGCTATGAAGAACAATATGTGTTAAATGTTTGAAGAATGAAGTGACAATGGAGGCTTGTTCCTTCGTTAGGCATAGAAGTGTTGCAGTTTGGAAAAGTTATTAACATGGTGTCCCCAAAGAAGCAGACACAAATTCAGCTCACTGCTGAATTCTTCATTCGAAACAACTGCAGAAAGCAGAACCCTTTAAAATGTTTACAGACTGATGAGCACACAGAGTTTGGTATATTCCTACAACAGAGCATCATTCAGTCATACAGAGGGATGAAGCTCATGCATGAGTCCTGCGGACATTGTGCTGACTGAAACCAGTCAAAACCACATAAACAAAAACATCTGCTGAACCATTCCAGTTATTTCTAAGTGCAGATCTCAGGCAAATCCATAGAGGTGCAGAGCAGAGCAGAGGTTACCAGGGGCTGAAGCAATGAGACAGAGGCTGACTGTTATGTCAGAAAAGAATATTCCAAATCAGGCAGAGGTGACCGGTGCACAGCTGCCAGTCTTTACAACAAGCCACTGACCCATGGACCTGGGAAGGTGAGCCCAGGCACACGCCGAGTGGAGGGCATAACATGGCGTAGGGATGGACACATCACTCTCGTTTCCTGATTCTCAGGCAGACCTACAGACATCCATGACTCTCAGCACATCCTTTGGAGCCATGTGACAGCTCTGAACACTCAGGCCAGGAGGGAGCTGAGGTGGCCCTTCTGTGTCCTGTCACAGCCTCTGAGGGTGACAGTTACAGGCCCTTGTCCCAAGGCTGCCAGCCTCAGTCCAGGCTTCCTCTCTCCCTGAGAGAGGCAGGAATGTGGGTTTCCTGCCTCTCTGTGACATCCATCTGTTCTCTTCACCCTGCACTGAAGCTCCCTCTCAGCTCTCCTGTGGAACTTCACGAGTGAGCAGAGCCTGAGCCAGCCTCCTTCCAGAACAGTCTTGCGTTCTGTCTTAGGAAGGAAACAAACATGGTGTAACTCTCCCTGAGCACCTTTGCTGTTCTCATGAAGAAGAAGGCACTCGGCAGCATCTGCTCACTGGGCTGGCAAACCTCAGAGCCACCCCCCCCAGTGTCTTATATCAAATTAATTTTTACATTTTAATCGAAATATAATCTACAAAACTAAGAATTCTAGGGCCAATTTCCTCTCCAACTGCTGCATCTGAATCCCTGTGTTTGTGAGATCGGACACTGATGTGAAGAGTCCAGTGTCCCAAGGCACCAAACCCAACTGTGCTTACAGCTCTTATGTAAGATGCTCCTTCACTCCGCCTACACACATCAACTCGCAGAAGTTGACAGTAGATGTGACAGTGGGTACTACCAGCAGCCATAATGGAGCAGCTCTCTAGCTGCCGGTGAGAGGAATCAGTTGGGCTCATCTAGGAATGTGTATGCTCACTGTATTTCAAGTTCTTCAGATAAAAAGAAAGAAAACGCTGGAACTGCATAAAAGCCAAGCAACCAGGCCCATTTGTTCAGCTCCAGGCAAAACCTGAGGGGTGCCATGGGGCTTGCTTCTGGAAACACTGCCCAGGCAATGCCAAAGGGCCCTGGAAGGCACATGATATGTGGACGTGAATGAGTGTGTGACAAACTGCAGGCTCAGAGGCCATCTCCCAAAGCAGAAGTTGCAACAGAGGCTAGCGACAGGGTTAGGAAGCGCAAGCTCCTAGCCTTTATTACCTTTCTCCATTATTCATCCATGTAATTTAATTTTCATGATGGACTTACGACTACTGGACATCTGGCAGCTGCCTACATGTTCAGCACAATGGCATTTCTGTAAGAAAGGTCCAAAACAACTGAGGCAAGCAACTGTGGGTGCAGGAGCAACAGTGGGCGGAGGCTCCTGAGATTACCTCACTGGCACGGTTACCTCAGTGCTGTCCCGTGGAGGAGTGCTCGCAAGGCAACAGGTCTTGATGGTCTGGCTCTGAAAGGGAACCAACCTGAGGCTTTTCCTGGTTCCAATCAATTCTCCTTCTCCAGTTTTGGAAAATCTAGCTTAAGACGGGAAAACATCAAATCAAAATAAGAACAAGAGCCTAGTTTTGATCTGAACACACCTCCTCCTTTTCACAGACACCCGTGTAGCACACTAAGACAGGCCAGGGAAAAGCTGAAGACAAGGACGGCCTGCACTCAGAGACAAAGGCCACTGAAGCACACTGGGGGATCTGCACCTTGGTCATGCTCAGAGTTACGGCTCCTGCATGTGTCGCCATGTGCAGAACACGGGGAACATACAGCTGCTTTGTCCTGTACTGCTCCACTTCTATGACAGACAGGAGCTCATGTGTGCTGTGGGCTCCCAACATTTCAAACGCTTTCAGTTGTAAGTTTGCATCCTCTATCCAAACAAACGTCAGGCACTCAGTGCGCTATTTCCCACACAGGTGCTCACCTGTTGTGGAACACAAAACTGAGCTTTAAAGTGTGGCTCTTGAGCAGGTAAGAAGGCTCAGCAGGTAAGAACACCTGTTACCAAACCTGGCAACCTGAGTTCATTTCCTAAGACCACACAGTGGAAGGAGAGGACAAGCTCTGACTTCCACACATATGCTGTGGGTGTGTGCACACATACATGCTTCCACACACACACTGTGGATGTGCACACACATCCATGTTTCCACACACGCTGTGGATATGTGCACATATACATGCCCTCACTAACCCAGATAAGATAATTAAATGAGTATGTGCACCATGTGCATGCCTGGCACCCACGGAGGGCAGAAGAGAGCTTTGGAGCCCCTAGACACAGAATTAGAGAGGGCTGTGCCCCATATGCCATGTGGGTGTGCTGGGAATTGTTCCCAGGTCCTCAGCAACAATGGTAAGTGCTCTTAACTGCCAAGCTGTCTCACCAGCTTACAATAGTTTTTAATGAGATAAAACGTGTTATTTTTTGAATCATGCAATTAGTAGGCAATGAACTAGGCCAGCAAACTGCCTAATGTGCTGCTGCTAAAACTGGCTATTAGTAAATTTTTAATTTTCACTTTTCCTTTGAAGGCATCACGAGAGGACTGGGCTATCAGATAAATGTCCTCATCTGTCACTCCATCCCATGACTCATAGAAGGAACGTCAGAGAAGCCAGTGCTCAGTCACTACTGATTTGGGGAAGTCTCTCCAACCTCTGGAAACCCTCAGTCTCCCCAGTCTTCTGTCATCAGGCTGAAAGAGCCCTGCACCACTTCCCTCTGGTCTCTGGAGGCCAGGGGGACAAACAATGATCAGCTGCAGCAGGTCCTGTTCAATGCTGAGCTTAAGCCTGGGAGTGGGAACCTCCCACTAAGTGTCCTAAGTCAGTAGGTGACACTTGCACATGCAGGCAAACGCTCAGACACACACCAGTCAGTGGAGGGTCCGTGCAGGAAGGCTCAGACACACACCAGTGGAGGGCCTATGCACACACACTCCTTCGATGCCCGGTGAACTGCCAAGGTCTGTGTCTTTATTTCACAGTAAGCAGGTGAACTCCATACGGCACTTGTTCACATTTTCTTACCACACCCCTAATGACAAGGCATTTTCTAAGAATCAGAAGACTGTCAGAGTCCATGACCCCAAGTCTAATACCTGAGAGTCCCAAAGGGACCACTGTATGACATAATCAGCATGCTCTTGGGAAGGGGCCACGGTCACATTTCCTGAACGCAATGGTCTGAAGACTTGCAGCCAAGAAAAAAGCAGATGGTCTTAAAGACCCCAAGCAAGGCCTTGTGGCATAAACCTATGTACCGGCACTGGGAAAGCTGGGGCAGGAGGTTCATGAGTTCAAGGCCAACCTGGTATACAGAGTTCCTTTTTACTCCCCAACACAGTATCCACCTTCCCAGACACCGACTTCCCTGTTTCCCTCCAGTATATCTAGTATCGTGCTTGAGTTTTTCCTTCTGACTTTGTGTATCTCCTTTGCCTATTTTACCTCTAGGTCTTTTAATAAAAACATTGCAACGCCCCGTAAATACTCAGTTAAGTCTTCAGTTGGTGCTAGGTACAGTCCATGAATACGCTGCTACTCTAACAAATAGCTCTTCACTAGTGAAAGGCTTGGAACTCAACGTCAAAAACAGCACAGAAGCTCTCTTGATAAGTCAAAGGAACTGACCATGGCCACAGTGCAGGGTGGGGTGGACAGGATGCCGTCCACACTGCCAGTCCATGGCCACAGTGCAGGGGTGGGGTGGACAGGATGCCGTCCACACTGCCAGTCCATGGCCACAGTGCAGGGGTGGGGTGGACAGGATGCCATCCACACTGCCAGTCCATGGCCACAGTGCAGGGGTGGGGTGGGCAGGATGCCATCCACACTGCCAGTCCATGGCCACAGTGGAGGGTGGGGTGGACAGGATGCCATCCACACTGCCAGTCCATGGCCACAGTGGAAGGTGGGGTCGATGGGATGCCATCCACACTGCCAGTCAAGGCTACTCTCAACACAGCCCAGACTCTGGCTGGACAGGATCACAGATGTATCACAGGCCTCTGAAGGTGCCTGGGTGGCATGGGTCCCAGTTACTGGGGTGACCCAGCTATGACCCCTCAGGGGTCAGTCAGGAGGGTCTTCCTAGCCATGAGCACCTGTGTATCCTACCAGCCATTCGCCTAGCACTGTGTGTTGGCAGTCCTGGCGAGTCTGCACTAAGGACCCCGAGCATCCAGCAGCACAGAGGGTCAAGGTGTCCAAGCCCCAGCTCACTGGAGGGTCCCCCAGGTATGAGTGTGAAGCTTTACTGAGGGCAAGCCTGAAGGTGTAGGACTACACACTGTACCCAGCAGGGTGATGTCATGTAGTAGGCACGGTGGACATGTGAACCCCAGGTCCTGCTCTTCTCTTTCCTGTGGATGAAGGACATGCTCAGGTCCACAAAGAGGGATGGTTAGTGGGAAGGATGGAAAATACACAGGAGGCACATCTGCAGCAGCAGAGCCTTCTGGCAGTGAGCTAGACCTGAGAAGGCAGAGGAAGGAGGAGCCAGGAGCCAGGCAAGGTGTGGGCAGGAGACCAACAAGCACAGTGGCCTGCTGTCACGCCCTAAGAAAGATGGTGGGCCGGTGCCGGAAGAGTGGAGTCCCCTATGTCTGCTGTAGAGTGAGTGGAGAAGCTATCTGTGAAAACCACCCAGAGAGAAGCTCACCAACCAGCAGACCCAGATCCTATGCACTGCAGTGCAGGGAGGAATGGGTCTTTGAGCAACACCTCCATGCCCTGACTGTGTGTATAGATGGCACCTGAGGGAAGAGTGAAGGCAACCACCCTTCTGCTCTGCTTCAGCAGGGCAATGGTGTGAGTGTGCAGGTGGTGAGGGCAACAATGGGTAGGAAGTAGGAGGGGCAGAAGTGAGGGGAGCAGGCAGCACCTGCAGGCTCGAGCTGTGCCCACTGATGGGAAGGGCATCAGGTGAACAGGATGTTCCACATCCACACCTGTGCCCTGGCTGCTGTCAGCCTGTGGGACTGGAATGGCACTGCATTATGGAGGAAGCGTTGAGGAGAGCTTCAACCCTGGATACCTCAGATGAGGATGACAGGATGTTGGCTCCCTCCCTTCTCCCAAGCTGGCACCATTAAGTTAGCTGTCCCACCATCAACCCTAGTGAGACTTTATTACCTGATAGCTATCAAGCCACCTTTCCCTGACGCTACAGCCCCTGGATATGCAAATGAAGCATCTTCCAACACCCCTGCCCTGGTCAACACACAAACCTTGCCCCAAAGACCCTGGCCACCTCCCCAGGGACATAAATAGCTCTTTTCCCTTCCATTAAACTGAACCAATTCTCCAAAACTGCTCTCAGGTAGAGGTGTGTGTGTGTGTGTGTGTGTGTGTGTGTGTGTGTGTGTGTGTGTGTATGTGTGTGTGTGTTCATGCACTCGCGCACATGCGTGCATTTTGCCTGAGCACTCACTACCAAGATCCTGCCTGCACCAGCCTGTACCCTAGTTAGCTTCCCTCCCTCCAGTCCAGTCCAGAGCACAACAGGCTTCCCCGAGGGGTAAAGGAATACAGGATGGCATCAGCCTAGAGCACGGGCAGTCCGTGAACAGCTGACCTCTTTGGGGCCCAGGGAGGCACACTCTCACCTTCCCAACTGCTTTATGAGCAGGCCCAGGATACTGCAGAGGAAGAGCAGGCAGGGGCGTGCCAGGACTAAACAGGGGAGGGCACAGAGAACAGCCCAAGGAGGATGGAGCTCACAGCCTGCCTACCCTAGACTGACATGTGTGGGGTCTCGCCTGTGCTGAGGAGGGCCGGGCGTCAGTGGTATACTCGTGCCTGCTATATGGAGTTAGGAGACCATGCTGCAGTGCTCAGAAGCAGACTGTGCAGTCACTGTTGGTCTGTGCTGGAGCCCTGGCCCCTCCTAGGGTACTAACCATCCCCGGAACACCTCAGGAAAGATTCACACCAGAGTTTTGTTTACTGTCATTCAAGTTAGATAATAATTTTATAGTAATTACCTGTAAACATACATTTCTGTGTGGGGAAAACAGCAATGCACAACCCTTAGATAGCAAATACTGATATGACATGGACCCAGCCCATGCCAGTGGCACGCAGGTAAGCACAAGTGTTTGACACTGTAGTCGGTTACTCCTCAGGGGTGTGGACAAATGCGGTGTGGTTATCACCACCACTCGAGACCGTGGACAAGTGCGGTGTGATTATCACCATCACTCACGACCGTGGACAAGTGTGTGTGGTTATCACTATGGACACCATTACTCTGAACTTATGGTTCAGACACCCAGGGCCACAGAGGCTGAGCACCACTTGCCCCATCTACCAAGCTCACAGAGGGAAGAGCCCACGATTGCAGGCACTGTCATAGCTTCAGCAAGAGGTGGGTGGCTACCGCCTCCACAGGCTCTCCAGCACACTTGACAATATGTGGTGTGTGCCATCCAAGCAGCTTGGTGGCCAGTGTGACCCGATGGAATAACCTGGCCTACTACTGCCAGGGCAGATGATGAGGTCAGCTGGTGGCTTGCTGGACCACGTGTGGCTTGGTTGATTGTTACAACAATGTGTGAGTCACCTCTGCCAACTTTCCTATCAGACCGGTGTGGGACTCTGGGGACTATGTCAGCACAGCGCAGTGCATGGCAGTGGCTGTAGAGGACTCCTTCCCTTCTCCACGCAGCCTAAGCATGAGATTTGAGGTCCACATTCCCGTGACTTAAATCAGAGGTTTACTCGACTATGGATAAGGTCTGGGGTTGATGGCAAGTCTTCAGAGGTCACAGACAATTTATCTCTCAAGCTTCCACTGTCTGAAGAAATTACTACAGTTTCAGATATCTCACCCAAATGATGTAATTAATCCCCCAAATGTCTAAAGCTCTCAGAATAACCATTCCATATACCATATCTTTTTTCATCTCCAGTGTATCAGGGATACTTTAACAATGTCACAGTCCTCAGGTGTTTCAACAAATAAGGTAAAAACTAATGAAGTCCCATTGTAAGCCAGCAGCTGACGTTGAGGATTAAAAATGCTGACACTGTTTTCAGAAGTGTCAGCACTCACAGCGGCTTTCCCTCTACAGAACAATGATGGTGGCTGTTTAATCTTGTCCCCAAAAGATCTGTTAGGAGTGGGTAGAAAGGTACTCTGGTCACCAGGTAAGACAGGGGAACTGTGAAGAGTCAGCATTGACGACCTCCCCACAGAGGGCCAGGTAACATCCCACCTGTGGCCTCTAACCTTGTCGCATGCTTCTAACCTGACAGCTCACCACATGCTGAGAACTTCAGCCCTCTCCCACACAAAAGAATGTCACAGCCAAGCTATGTGGGATGTCACACTTTCAGGAAAGTCAGAAAAATTAACTCACTATTTAAAGAGAAAGAAACTTATTCTGAACACTTCTAAAAACATTACAAAACTACAGCTTGTAGTACATGGATTTCCCATACCTTTTAAAATTAATTCTCTCTTGAATGAAAAAAGTTTATTCCCCAGACAAACGTATGGCCATGTACTATTAGACAGAGAAGGAAATGTCCTTCTCTCAGTAGTCTCAGCTAAGCTCACCTCAGAGGCTTGCTGGCACTTGCTTGTTTGCTTTCTGCTTTTGTTTTGTTTTGTTCTGGGTTCCCCCCCTCCTTATGCTGCATTTAATTACACAATCAATTTCCAATCGTTCCTGAAAAGAGGCAGGCCATGTCTGTCTAGAATCCCTTCCCTGGCACAGCCGAGTTTTCCAGCCGTGAAGCGCCCTGGTTAGTGCTGCGCTTCAGAGCGGAGCACATGTAGAGCCGTGCCTGGCAGTCCGGGCTGCTGCCTCAGGAGGATGCTCCTTGAAGTCAATGACGGCTTTACAGATGTTCTCATACTGCCAGGGCAGATCAAGGGCAGGATTCATTAGACCTCAGATGGGGACACACACATGCACACAAAGTTACCGAAGAGGACATACCATGAATCCTGTCTGGACGATGTGTGCCTGTGTTCTGATGGCATCTATATCCAGTGCTACCATGGCAACTAGCCTTAAGTGAATACTAGGGCTGTGCTCTCAGATTTCACATGGAGGTACAGACATGAGGCACATGAACACTTATGTTCTAAACCTGTTGCTACTATGTTGCAGTGACAATACCTGACAAAACAAATCCTAAGGTATGAAGAATTTCTATTGGCTCATAAGAATCCAACCCATTACACACTGCCTGGTCTTTAGGCTTTCTTTTAAAACTCCTGCTACAAGCCTCCGTGGCCTGGTAACTTCTGAGTCCTTCATGCCTAAACATGCAGCATGCCATGCACAATGCTGTGTCCTTTTGCCAACTCAGCAAGTGCCGGACGGAGACTGTATCAGGTGTCTGTGAAGCTGAGCCCAGGAAAGCACCCTAGGCAGCCTTCTCCAGCAGAGGGTCCTGCAGCACCCCTCTTTAAAAGATAAATACTTCAGGCACAGTTACATTTTGACACACTAGAGCCTTTGATGGGTAGGGTTTCATCCTCCTATGGTCTTAGTACAAGCGCATGGTTTCCTGCTCATGGCACTGATCTGAACGACCACAGCGGTATGGCCCATAGTTACTTGTTCCAAAATATGAATGTGCCCTTGCTAGTCACAATGCACATTTTCCTTCAAATCCTTCCACGTGCTGTCCCCTCAGGAGTCTCGCTGTAATTCCGACTAAATGCAGCAGGCAGTACCCATACCACAGCTTGACTGCTATGCTGTCACCATTACTTCTGAACTCAGTCTCACCAAAACCCTCAGGAAGTAGGCAGAGCATGCGTGATCTCTGTCAGGATAAAGCATGAAGGCCTCTCGGCCAATTCCCAGGCTGACCTGACCCAAAGTTTTCTCTGTGGCTCTGATGTCTGGTGAAGGAAATGTGCTCCTTATCTGAAACCAGGAACATGCCTGGCAAGGCCAATACCTTGGCAGTGTCTTGGGGAGCTTCAGTCCTAAAATCTTGACTTTTCCCCCACTTGAAGGGCTGTGGTTATCTGCCCCAAAGCTGCTATGAGCTTGGTCTGTGACTCACCTGACATCCTGTTGTGCAACATTACGTGATTAGCTTCCTGGTGACATCACCCCATTGTATGGTGGGACTCAGCCGTCTTCCTCACTTTTTCCATTGCACACTGTATATAAAGTGCTCTGCTGCTAACAAACTTGCTTGGCACGAGCATCAGCTTATCCAAGGTTCCTGACCCCAACCTTGGTTGCCTCATTCATGTTTTCATCCCCGCTGCTCCCAGGAACAGCCTCCTTCCATTGGAACCCTCTGGAGCTCACACAGCATTGTCTACATCTGTCATCACTTTACTCTTTCCAGCGCCCACCCACACCACGTCAGCACCACACACAGCATTCTAGGGATCCACTCGCTTCCAGCTCCAAACTGTTAAGAATTCCTCCCACAGACAAGCTCCACAGGCCCACGTTTAGTCGCGGAAGGACCCTGTTTCTCTGGTGCAAATCCTGCCTATCAGTCACTTTGCATCAATATAACCCCAATGTCTGACAGAATCAGCTAATGCAGGAAATGTTTATCTGGGTTCATGGTTCCTGTAAGGTTGCAGGCTATCACAGTGGGGAAGAAAGGGAGATTACAGCCTAGTCTCTGACAGTCAAAGCATGCAGCAATGGCTGCTCTGGACGGAGACTCAGGCCAGAACCAAGGGTCATGCTATAGTCTCAAAGGCCCACCTTTGGTGCCCACTTCACCTTAAGGTTCCACTCCTGAAGGTTCAGCCTTCCCAAATGGAGACCAAGTATTTAAGAAATGGGCCTGAGGGGACATCTCTGACCTCAAGCCTAACTGTGCTTGAACTGACAACAGTCTTTGGCCCATGTACCATGACTCTCCTAATGCAACTTTAACAATGCAGCATGTATTTCTAGAAGAAAATATGTAGAAGGTATAATGAGTTTTGATATGAGTAGGTTGTAAATACTGTGTCTAATGCTCCAACTTTCAAATAAAAGGATTCTAACACACTCTGCAATCCAACATTTGCTGCCCAAGTCAAATGTTCATGGGAGTTAACCACACCCGGGTGTGCTCAGAGTGGCAGGCTTGTGGGTGTTCACTTCTTGGGCCTAACCATCCGCCATGGTGGAGGGATGAGGAAGCTGAGAGGGGTCAGGAAGCATAGAGAGGCCGGGGCAGGAAGGCAAGCTCTGCCCCTCAGATGATCCCCAACAGCACAGTGCCTCTTTGAGCTTATGTTTATCCTTACATTTTTGTACAACTTCTTTCACTTCATGCTGTAAAAATCTGTTTTAATTTAAAATATTTTAAATACATGGCTTCTCAGATCCAGGTTATTCTCATCCCCACAAACTACCAGCTCCTTCTATGAGAGGCAGTTTGGGGTAATTACCACTATGAGCACTACAGCACTACTCCAAGGTTCAGTCCGACCCTAACAACAGACCTTGCACTCTGCCTGAGCACCTAACTGCCACATAACACCTTAGCCACAGCTACCCCTACACGAGGCCACTGCTCCACACAGGGTAGGGCTAGGTCTTATCTTCCATGCTTCCAAACACTGGGAAATCCCTTTTCCTGACTGTAAGTCACCTCTCCATACTGGAGCAACTACAACCAGCCTTTCTGCTGCTTCCCAGACGGTTGCTTGTCTCCCTCTGACTTCACCTACACCTGCATTTGTGCCTACGCCAAGGGCTGCCCCGGAGGATACAGTGAGTCTTGTGGGACAGCCATGAGCATAAGCTCTGTCTCTGCTTCTCTCTCCTCCAAGAGGGGCTGTCCCTGATGGACCATCAACATGCAGCTACGACATACACACAAACTGCCACTGCTAGAAGGCCACTGCTCATGTGGCCTCAAATCAAGCGAGTCCTGAGCAACCTCCTCAACATGGTCCCCTGTCTCATCAACACAATGCTACCTGACTTCCCACAGAAGCTGGCTGACTGTGATAATAAAGAAAGCTCTGAAGTTGTATGTGTGGCCTTACTGTATGCAAGGCTAATTAGAGTAAAGCTCTCCATGCTGCAAACAGGCAAGATCCTTATTAACTTTTATTCCCATTGCCCCCTCCCCGAGGAGCTGAGGACTTAGCAAGTAAGTGCTGTATCACTGATCTCAATCCCCAACCACCAACTAACTTTCAACTGACAAATTTACACACACACACACACACACACACACACACACACACACACACACAATCTGAAAGACCTCTAAGTGTTTAAACTTTAAGGTCTGTTTACTAATTTATAGACTATGCTACACCTGGCTTTACCCAGCAACACAGACAGCCATTTCCCAGACAGGAGTGTAAGGAGACCCCATGAACAACCTCTAAGATTCTACAACAAGCCAGCTATCTAATCCTTGACCACCATATACCTCTGCACCTGATCCAGCCAGATCAATAACCTACTGTGGCCCACCTGTAACCTTTCACTGTGTGGTGGTTTGAATAAAAATGGCCCCCACAGGTCCATAGGGAGTGGCACTATTAGGAAGTATGGCCTGTTGGAGGAAGTGGCACTCAGTTTCCTCCTGGCTACCCGCTGATCAAAATGTAGAGCTGTCAGCTCCTCCAGCACGTCTGCCTGGGGGCTGCCCTGCTTCTTGCCTTGATGATAATGGACCGAGCCTCTGAAACTGTAAACCAGCCCCAGTTAAATGTTTTCCTTTATAAGAGTTGCCTTGGTCATGGTGTCTATTCACAGCGATGGAATACTAAGACTCAATGTAAACACATGTCCACGACACTCTCTTCCCCCTGTTGTTACCCTCCTCTGTGCTTCTCTGTGAAGGCCTCTCAGGAGTCACTCTCCCTAACTTGTGTTGGATCCAGTGGCACTCCAGCCTGCTGCTCTAGAGGAGCACTGAGGCCCGGCCCCGTCAGCACCAGCAGAACCTGCAGTCTATTACCCGGATCTCGGTTCTCAGCATGGCACTGACAGTGCAGCAGCACTGAGGGCAGAGCAGTCACTGGGAAGCCAAGCCTGTGCTAGCAACTGCTCCCAGGCAAAGAGGAGACGGTCATGTCCTCATCATCTCTGATCTGGTGTCCTCATCTCTGATCTCTTAGAGCAACACCACAGTAACGCAGACCAGTACAGGAACTGTCTGTCTGTCTCAGAGTCAGGAGCTCTGAGAGTGTAGACATGTTCGCAGACTGGCTCCTCTGGGCAGCACCTGTCATTTACTGCACAGTGTCTCCACCCTAGGGCAGCTGACCAAGGTCCTGTAAGGCCGAGGATTTATGATTACTGCCACTAAAGTTCCCACAGAGAAACAGGCTGGCACGTGGCCTTCAGGACACGCAGATGGACACAGTTGAGAGGTGGTATGTCCTCCAGTCTCCAATCTAGCAGTAAACAATAGCTACAAAAGTAAGTAGTGATGTTTATTTTGTTACAAAATCAATATTACGGGCTATTTTTAAGTGGTCAGCTCCAGCAAACTGGCTCCAAACAGGTTTGATCATTACTGACCAAGGTATGCAAGCATCTCCATACAGTGCTCACCTCCCTGCTGGCTCTGGAGGGAGCACGGCCAGCACTGCCTTCCTTCCCTCTCATTAGACATGGCAATTGCTGGCCTTGATGGGAAACATCAGCTAAAATAGTGGGGTCACTAAAAATAGCAGAGCACTGCTGTGGCCTTCTGACCACTCCGAAGCAATGCAGAAGCAAGAGCTGGCTGGATCTGGGTACCTCAACAAGCAGGAAAGAAACTTGGGGAGCCCACAAGAAGGGTGACACACCCCGGAGAAGTCACAGACATGGCATGAGAACTGTATCCACACGGCGATCACATAGGTGTGCCAGAGGCCCCAGTGCTGTGCTAACAAACGTCTTGCAAAATCAAAGCTTGTCATTTGAGTTCTAATGCTGCCCGGACCCCTATCCTGGACCAACTCAAGCCGGGGACAGAGCATCAAAATGCTGCCACCATGGCCTTACAGGAGCAGCTGAATGGAGACAAACAGCAGAGATGGTGTGGTATTGTACATCCTCACTAGTCGGTGTTTCTGCATTCACTAAATCCCCATCACTCACTAAATAACCAAGCAATGAGAAAAATGGAAGACCACAAGGGCCAAACAGGCAGTGACGTGACCCAGGGTCACATGTAGCCTAGTCTGTCAGTACTGTCCCTAGCAGCCACACCTGCTCTCTGGACAATCAGTCAACTGCTTTGTAAGTAGACTTTTGGGCTTGGGTCTTCCACATTCCTCATACCTGGCCTGTGTTTGCACTGATAAGAGTGGGTACCACAGGATCCTCCTTTCAGAACGGGATAGGACTGTGACCTTCAGTGCAGCAGGAGGGCCCTGGCTGCAGCCTAAGGACTCCCTCCCCAGGAATGCGAGGACTGAGGCACACCCTTTAACTGCAGGTTGTTGGGTTACTTAAGCTCTAAATGTGACCTGCCAATGTGCTCTGGGGTCAGACCAGAGGCAGATACAGGAAAGCTCAGGTCGTGGGACTGTCTCCTGGGCCAGTGGCCTTGTGTAGGACAGATGGAGGAGGCTTCCTAGCGTTTCTAGCGAACAGGTAAGCACACTGCTCCAGCTTTGCCTGTGTGGGCTCCGTCTGCCATGTGCAATGACAGGTTTGCTGCTTATCAGTTACTTAGGGCAACTGTGTGATTCCCCCACTAAATTATAATTCCATCAGGAAAAGCTGAGTCTTCTGTTTCACTGCCAATATTTCTGGTGCTAGCGCAACACTTGACCCTGAGAGCACGCTCAGTAGCCACTAAATAAAGTATAGTCAAGCTTGGGAAGGAAAAAAAAACAAAACAAAACAGAGCAGCAAGCTGTCCCCGGGGCCGGCCAGGCTCAGCCACACCTACACCAGTCACTGTATGGGGCTCAGAACTCAGAGCTCTAGAGCTGAACGTTAAGTAAAAGGAAGGCTTGTGTACCTGGGAATTTCCTCTCTGCCCTGCCTGAGGAAGAGGCCTGGAGAACTGGACTCCACAGGCCTGCTGAACACTGCTTTTCTACCTCTGATTATATGAGCTCTGTAGGGTTTGAACCTCCCCAGATATGCTGTCTGGTTGGCCTTTCAAATAACCCAAAGAGATGGAAACTGCTCTCAGTTCACAAAGCTAGGGTAGCTGGTTTCACTGTTCTCTGCAGCCCTTGCACCAGGACACTTATGGGTTAAAACAGGGCAGACAGAAAGTAAGAGCTATGGCCAGGGGCCAGGCTAATGACCAGCCTGTGCTCTTTCACTGGGCTCATCTGGAAATCCACTTGCAAGAGCTCAGACTTCACCTACTATCAGGGGTTCCCTCCAGCTGGGCTGCTCCTCCCTGGAGGTGAGTGTCTGCAGCCTTTCTCTGACAGAACTCCCAGTCCCTTCACTGCAGACAGAGAAGAGCCCACAACCTTTCCTAGCAGAGAAAAGCCCCAGCCCATCTTCCTGGAAACAGAGACACACACACAGAGACAACAGACACATGCACACACACTTTCTCCTTTCTTAGCACTGGGACTGAAGGGTACTCACTGGGAGTGTAGCAGGGAGCCCCTCACTATCCCAGCTGGTCAGGAGGACGCTCTGTGCCTCTTCTGGCCTCTGCATTTCATGTCACTGCAGAACTGCAAACTCCCTCCTAGGCCTCAGACTCTACCACACAGTCCATCTGGAATGTAGCTCCCCATCGTGGATGCTGCCTGTACCCTTTTCCCACAGGGCACTAGAAGGCTGGTGTGCTTCCTTGGTCTCACAGCTAGGCTGTCACTCTATTGGGGCCTCCAGGGTCACAGTGGAGAAACCTCTGTGCTCTTATGTCAAGCACTTTACTCTTTGGCACCTGGAGACACAGTCTGTCACCAGGCAGTGTATGGATGTGACAGGTGTGAGGTGCTGGTGGTCTGCACCTAGAGTGGGGTGAAGACCCTCACACTAAGAAGGCTTCAAGGAAGCCTTCATGGACACCTGGGCCAAGCCAAGGCAGTTCCTATTCTGCTCAGGCTCTAGAACCATCAACAGGGGCTGCCTCTTCCAGACTGCAATTGTAGGTGCTTAGAGCCAGCTAAGCATCCTCTATTCTCACCCTACTCCACCTCCAGACAGTGAGTCTCTGCTCCTTCAGTTCCACAGAGATGCTGAGGAGAGAGGGGGACTCACTGCCAACCTCTTCATAGCAGGTTGAGTTCAGCGGTCTCTCGTCCTGAAGACCCAACTCTCCAGGGACCTGCGGTTGCTTGTCATTTGCAAACTCAAAGTACCAAGATGCCCTCATCAAAGCCAGGAAGGTGGCCCTGGATCTATGTCTTCCTCTTCCTGCCCCTGCACTGCCCAGGCTCCTCTTCTCTGAGTTTTATTCGTAACAACGCAACAACGCGACACAATTTTCTCAACTGTTTCAAGCCCTAGCTTAACATTGTACTGTAAGTATTAAAGTCTAAATTCCAACAACAAAACTTTTAAGTGAATTTGGGGCCATGGGCCAGGTGCACAATAGCTCTCCCTGGCCCCAGGTGACACATATGTCCCATTTGAAGATCCCTAGAGAACTCTCTGGTCATGTGATCAGGGCCTTGGAGCCCTCTATGGAGTCTCACTACATAACAGCATTTGGCCATGACCTCCCTGCTTGCGTGTTTAGAGCCATGGCTAGTACTTGCTCAGAACTGGTCTTCTCTCTACCATTGGCCAGCTGGGAACAACCTCCCTCACCAGGGTTCATACCATGGTGAAGATGTCAGAGCCATGGCTTCCTGTGACCTCAGGGCAACTGACATACAGGTTGGAGTCAGTCTCCAACTTGAGGTCCTATTTGCCCCTCTTGCTGGGACCTCTCCCAGTGATGCTGACCATTAAAGGCTTAGCCACTCCACCCCTTTCTCTTCCCCCTGGTTCCTTCCTGATTGCTAAAATTATAGCAATGAGTTGATTCGAAGTTTTCTTGTGCTGTGGAAGCTCCCACAGGCACCAAGAGGAGACAGGAAAATCCCAGGCCATTAATTTTTAGGGAGTGGCTGTGCCTGCCTCTTCCAAGATCATTATACCCTGCTGGAAAAAGCCAATTTTATGCCAGTCAGATATAGGGGTGACTACTGTGTATTTTAGGTGTGTGTTGGAGGAAGTAAGACAGGCAGAAAGGGCAGGTGCCTGCCCCAGACCAAACTTACAAAGCACATGTGAGAGCCAGGTGCTGAGCGAGTGTCTTTCCAGAAGGCCCCACAAGGCCTGTGGGTGTAGACTAGAAGACATGGTCTCCTGCATGTCTCCAAACAAAACCACAGATAACACCCACAGTCAATCACAGTGCTGTGACTGGGTGAAAGCCAGTGCTACTGCCGTCCAATATACCTTGCAACCCCATTTTTCCAAGGGACAGCTGTGAGCTCTATGAATGGCTCATCCAGACCCTCTCTGTATCCCTGATCTTAGTTCTAGGGAACTGTGGGGACTGGTGGGCACAAGGGCTGGGCACCTGTAGCACCTGCAGGCCACAGTCAGTACCCTGCGACTGTCTGGTAAATTCTGTGGGGCCAGACAGCACACAGCACCCAGGAGCATCTGTAATCCCATCCTTGGGGACAGCCCCATCGTGTAAAGGAGGCAGGGGGGCAAGGGGTTTCCACAGATTTTGCACCTGGAGGACTCGCTCTCTACAAAGCTGGCTGGTGTCCTGTCTTGTCCTGCCCTGTCCTTCTTAAACAGGCTACCTAACAAACACTTCATCTTCGCTCTCTAGAGCTGCAGGGTCTGGTCCAGCTTTTGTTACTGGCCTTCACACTGAGATGTGAACCAAATTTTCTCTTCTTTAACCTGCCTATTGAAATAAAATATAATCAAACACAAGGAATACTAAGCTCTCCATACAAACTCAGACTTGAGGCATCCAGCACAGAGGCCACTGAGCAAAGCCAGTCACAAAGCAGCTAACCCCAGGGAGGAAGTCCTCAGCTGGGCGTGCGGGGTGATAGTGTCTCCCTGGCTACCAGGGAACGTGCCCATCAGACTCAGTTCAATTCTGGGCTACAAGGTGGGAACCTCAACCACAGAAGTAACGCTGTAACCCTTATTCTTCTGACTGCCACCTAGCCCAACTATCCAATGTTTTAAGTTTCTTATGTACACATACAGAGACACAAACTTACTAGGAACAAGAGGACCCAGAACTTTTAAAATAATATTTTGCTTTAAAAAAATTATGAGACAGAAAAAAACACTTCAATTAAAGGACAGGAAACAACAAAAATCTCAAAGCAGCCTGACAAATTTCTCACAGAACCAACAATTTTACTAGTAAATATAATTTTAAGTGTAATTAATCCATTTCTTACTGTTTCTTTGTATCATAAAAGAGTCAAAGTTATAGATTCAAAGAAAAATGTCTTCAAGTCAAGAGTGACTAGAAAGGGGTTTTTGAAGAATCATCACACTGAAGGCCACAGCTCCAATTGCTACAAGTGTACTTAGAAAGGAAAACACAGGAACCTCCCGCTGTAACACAGACGTGACTGCCTCCATGCTCCTAACCCGTCCCAGCGGCTAAATGCACCCAGGTTATCAAGTGTTCCTCCCTGGAGCATCCCCACTCACCACCCTCAGCCCACGTGGGCATTAGTCAGTGTATGAAGCCTTTCTTGTTTCTTTGTTTGAGACAGGATCTCACTGTGTAACTTTGCTTGGCCTGGAACTCAATATTGTAGATCAGGCTGGTCTTGAACTTACAGCGATCCACTTGCCTCTGCCACCATGCCCAGTCATCTTTTTGGGTTTTATAGATTTTTTAAAAAAATTTTTTTTCTCCAAAAGAAGGTATGTGGTATCGAATGTAGAAAATTTCTTGTTTAAAGCTATCCACAAATCAACTTTATTCTGGACTAAATTCTGGAAATGGATTGTGTTGATGGCAGCAAAAAACAGTGCTGTCTGACACCATGGAAATGACAGTTAAAAATAAATGTAGTATCACGAGTGCCATTTTACCAACAAGTTAACCTGTCCGTATACTATTAAAAATCATTCCTTGGACTGACAAGACGCTTATCAGATCAGCCTCCAAGCCTGGTGATCCTAGCTTGATCTCTAGGACCAACATGGTGCAAGAGGAGAACGGATGTCATCTGACCTCAACATGTGCTGTGTTGCACATACCTCACATACATACACACAGGTACAAGCACACACATATGTACATACCTTTGAAAAAACCCACCCCTTAAGTGAATGAGCCCAGGAGCAAAAGGGCAAGCACTGTGGCTCCCACTTTTACGTGTGATCTGAAACCAACCTCAAAGAGAGAGAGCAGAAGAGCAGCATCAGAACCTGGAGGAGTTTGGGGATAGAGTGAGCGAGGACAGGAATAGAGCGAGGACAGGTATTGAGGCTGGAGACAGGAAGCACAGGGTGACTGGAGTTGACAACAGTCAGGGAACTATTTCAAAATAACCAGCGAAGTTACTGCACATGACGATCAACCCCAACATAAAGAAGTAATATGTGTAGACACACCAGTCTCGTGAGCTGCTCTTCTATAAGCACTAAGTGTCATGCTGTGCCCCACAAACACATATACTATATTACCTGTGTATCACACGTATACTATGTCATCTAAAATGTTAACAGTGATTTAATTTTTTAATTATTCTGATTTTTCTATCATGTAATTTTATTTCTTTGGCCATATTAATTCAAGACAGAACTAAACCTTATAATAAAAAGCTAGGCATGACAGTGCACCCTGGGAATTCCAGCACTCGGGGAGCTGAAACCTGCATTTGAAGACAGCCTAGGCTACAAAGTCAGATTTCGGCTTTAAAATCAAACCAACCTTCCTCAAAATGCAACATGCATATTACCTATTTTAAGACATAAAACTCCATGGCAGACAAGTCAGGGGCCATTCTTGTGTCTCCCCAGCCCCAGGCAACAGCACCCAGGCTCTGCGCCTCAGGCTTCCTCTGCTTGGTCCACAGCTGCAAGGCTGCAAGCCTAGACCCATTAGTACTCACCCCTGCCCGCCTCAGTACCCCTCCTTCTCTAATACCACCACACAATGCTCCCTCAGTTCTTCTTTGTGTGGTAGCCAGTCTCCAGTTTGCTCCCCTGAATGTGCAGTGCATACAGCAAGCATTCAACGAGCTTGAGAAGCATCAGAGGTCAAGGCTGACTTTTCAGGTTTCTGTGTGGAAAGTTCACAGGGCACCTGCAGATACGCTCCAATGTCTTATTTGTATTCCTCCTCCAAGGAATAGTGAGATAAATTATCAGGAATGATCACCACAGCAGCCTCCTTCATATGCATGACACTTCCCAATCTATACCAAAGTTAGTCAAGACTAGAAAAACTCACGACTTTAATGCTTCATATTTGTCTGAACCAGAACAGCTGTACCAATACTTTCTAGAGACAAAAGTGATTCTGCATGCATAGCATTCATCTGAAGGTGACAAATGCAGGTGAGACTTGACCCCAGTCAGAGGACCACGTCAATGACCTCCATATCATTTCTCTCCCACCTTCACATTTAGGCGATCACTGAGACCCCGCAAAACCACACAAAACCTAGATAAAATCCTCGCAGCACAAGTTTGCTGTCCCTAATCCCCTGCTGAAAATAGGCTGAGGAAATCCTCTTTTCCCTGAGCACAGAATATTTAACTGTTACGGCATGTCCTCCTCCCGGGCAGGAGGAAGGTACATGAAGCCACAGATCTGAGGTGGGAAACACAAAGTCTGCATAGCCCCTTCCCATTCTCCTGTGGGGCCCAACACCTAGGCAAGCAGTTCTTGCCCTGGCCTTGGTCCACGCTTTGCAGAAGTTCTGGGTGCCTCTGGGTAGCACATGAAGTCTCCAGGCCTGAGGTTTAGTGTCAAAGCTGGGTGCGATTTCTGCTTAACACAGGCCTCCTGCTTTATTTTCAGTCAAACGGTTGAAAAGTCTCCAGAATTCAACATCCACAGAGGCCAGACGACATCTGACTAGAAGAGAACCACGCTGATGATGTTTTCTGAAATAACAGTCTCATCAAATGACAAGGGGACTTCGGTTCTTTAAGCGCACTGACAGCCATACAAGAGCTAGCTCAGGGACTTACGGCTATCCCTGAGGCTCTGAGGGCTGTGGCGAGCAGGTGTGTGCTGATTCTTCTACTTCACCTCCTGCTCACCTCCCAACAACCAATCCTGATTTTACTGCAGAAAACAACAACAACAACACAACAACAAAAACCATCGGCCTGAAGATGAGAAAGGTAGCAAGCCCACTAACTGGAGCCATGCTGCCTACTGGTCACATGACCACAGCTCTACTAAGTCGGCAGGCCCAATCCACTTTGTGACGTAAAGAGCAACATCTGTCTGGCCAGTAAGGCAGATGCTAGGCATCTGGACTACAACACAAACCACAGCAATGTGTTACACTCGTTACTGCCTTTTCCAGCTCCCACTGCCTCGCCAGACTGCTAGGAAGAGAGGATCACATCATTAGATCACATGCAATAGCGGGTGAGTCACCTGTGTCACTAGGTAGCCCCTATGCCACACACACACTAAACTGAGTCCATGCTGAGTCCATGCTTCCCAGATTTTGTAGAATGTGTTATCATTTATTTGGTAATGTAAAAAGCAAACTGTGTGTGCTCTGAAATCCACTGTCATCTGAACACCGAACTGAACCTCCTTTACTGTATGCTGCTGCTTCGGATGCTGAAGCTCTGGTAGTGCGTAACGTACGTGAAGACTAGGCCGGTAACAAAACCCTGAAGACGGTGGCATCTTAATATGGGAGGTCAGATGAGGGCATAGCCCAGCCTTCGACCCTTAGCTTCCTGCTAAGGGAGGCTGTGTAGGCCTCGGTCCAGTCGCTGAGGGGTGCAGTGTTGCATATGAGCTCTCAGGGCACCAACTGAGCTGACAGTTGGAAGACACATCCCTGGGGGCAATAGCCCAGACTCAGGCTGGTGTCCCTCTTACCCACCCTGAGCACTGGTGAACTTAGCCGTCTAACTTAGATGGCCATCCACTCCAGAAACTCATCTAGGGCGTCCACACAGCTGGCCTGCTCTTCACCTGAGGAGGATGAACTTAGTTAACTGTTAATTGTGGGGACCGACACTGGCAGCCAGAAGTCTGTAAAACCAGGTCAAACACTCAAAGGCCAAAGGGCTTTGCACCTTACTTGGCATGGGACAGGGGCAGGAGTCCCAGACATAGCCAGAAGGGACAGGGATGAGGCTTCTGCAGCACACAGAGCGATGGAGGCAGCCAGAGCAATGAGGGCTCCTCAGGGCTCACACATCATTTGTACATGATGTTTGATGTACTTCAGAGAGGGGCAGCTTCCATCGGCAGCTGGCCAGGCCCTAAACATTACTGGGGTAAGGACATATGGAGGAAGGAGCCTGGCAGGCTGTCCCGACCTGGGAGTGCCGTCTGCACCTCAGCTGTGAGGCACCGGCTCCACTCTGTCCTCGGCCCATCACTGCTACTCCATCTGCTCTGCAGCTCTCGGCAGTTTGGTCTGGAGTTGGTTCTTGGACTTTTCTCTCAAGTTGCAGGAGGCAGGGCCTGCCATGCCTCCTGACTCTGTCTCTATGGTATGTCGGAGAAACCAAATATCAACCAGAATATTCCTCCGGCACTTGCAGACAACAGCAAGCCACAAACATGACTTCAGAGAGGTGCAATGTGTGACTAGCACCCCAGAATCCCCAAGGTGAGACAGGTCCCATGAAGGGAAAAGACCCAGGGTGCAGAAATACCACAGCAGTGACAGTGAGGCCGCCACATCCATGAAGCTGCCCTGAGCCCCCCCTGCCTATATATACACTATGGAGACCACCTGCCTATATATACACTATGGAGACCACCTGCCTATATATACACTATGGAGACTGCAGCAGGCTGGTACTATCAGGAGCTAGGACACCCAGTTCCTCCTCTACATACACTGAAGGGGGCACACGGAGAGGCGACTTCTCCAACAAAGTAAGAGGAGCTACCTCAAATTGGCAGCATGGCTAGCAGGTCCCAGTGTGGTCACATGCAAGGTTGGGGACAGGACACCACAATGCTCTGGGCCCATCCCCACCGAAAGAGAAGAGGGTCACCAATGGGCGTGTGGCCTCCTCTAAGGCTCCTAAGCCTACAACCACTCCATTACACGGATAAACCCAGGGTTCTTGTGGAAGAACGCAGTGCTCTTGCCTGAGGGTGTGGGCTTTGGGCCCAGATCCACCTATCAATGTCTCTCTCCTGGGTCCTTTTCTCCTTTGTTTGAGGTAGGCTCAGTGAGAGGAGGGCAGAACCCCACTGACTTTTGATCAAATTCAGTTTTCATAGAACAAACTTTCTCTTAAAATTTTTTATCTTCCAACTTAAAAAAAAGCTGTTTTCATTCCCTTTTCAAGTTGAAAAACAGTTCTTTATGACACACACATGCACTTTGGTAAGCAACTCTGGAGGCGCTTTACAGTGGGTCTGCATCACCCTCAGACCTGCACCCACAGGGAGGCGCTTTACAGTGGGTCTGCATCACCCTCAGACCTGCACCCACTGGGAGGTGCTTTACAGTGGGTCTGCATCACCCTCAGACCTGCACCCGAGGGGAGGCACTTTACAGTGGGTCTGCATCACCCTCAGACCTGCACCCGAGGGGAGGCGCTTTACAGTGGGTCTGCATCACCCACAGACCTGTACCCGCGGGGAGGCACTTTACAGTGGGTCTGCATCACCCTCAGACCTGCACCCGCAGGGAGGCAGCTGCGTTTGCCATCTGCCTCTCCTTCAGTCCCCTGGGAGGGAAAATGAGCTCAAAGGCCACCTGGATGACCTGAGAACAACAGAGAGTGGCTCACAGGGGACTCGAGGGAGAGGGCCGTGACAGCATTTGCCAGGTGAATGAGGTCAGGACATGCAGGGGCATAGGTGTTCTTGCCAGTGACACCTTTGTTTGTGAGAAATTATCTGTAGCCGAGTCACAAACTGGGCCAGGCACAGTGGCTCTTGGCTCTCCTGGGAGGCTGAGGAAGGATTTCAAGGCCAGCCTGGGAACACGGTTTTTAAACTGGACAGGGTCATGTATAGAGGCGGCACACACTGTTAACCTCAGCACTCGGAAGGCAGAGTCTGATGCATCTTTTTGAGTTTGAGGCCAGCTTGGTCTTCACAGAAAGTTCCAGGCCATCACGGTCTACACAGTAAGTCCCTGTCTCAATAACAAGAAACACTTGGATTGGGTCAGACTCTCAGTGACACCAACCCCAAGTACTGATGCTCCTTTAGAGTCTAAACTAATACTGGGCGCACTGGGTACCATGCCATCTTCTGGAAGCCTGGGTCACTCCAGAAGTGTACCCTTCCCCCACCCTGGAAGCAGAGCCCGTCCCCAAGAGCAGCATGGCTCAACCCAGGAGGGCTGCTCACTGCAGTACTCTAAGTCACTGCAGAGTGTTCACCAGATGTCCAATGTGCACGAGCCTCTTGACAAACATCCAGAGAAGGGGCTGGTTCTGACACCCACGAACGTTAAAACTACACAAAGGAATTATTTATGACAGCATCAGAAAGAGTGGAAGGTGGTTACTACAGGTTTTAGAACAGAAATGTGAAAATAAAGTTTTCTGAATTACATCTGTCTGGTTCAGTGTGGTTTTGCATGGGGTCTGCCACTAACAATTCCTGCCCATGAAATGAGAGGAAGAAGCACTCAGCTGCTGCCTGTAAATGTCGATGGCTCCCCACTCCACTTTAAAAATGCTGACGGCCAGTTAAGGGACTGACAGCGAAGAGAGTGACTAATGGGCAGTGTTCACAGTGCCAGGTCCACCAGGAGCCCCGGCCACTGAGGCCAGTGCTGGCCACTGACTTCCACATCACTTTCCTCTTCAGGAGGTACAGTGAGAGGGACCTCCCCACTTCAGTCCAGCACTAAAGCTTGGGAGAGAACGAGAGTGCGCGCGCGCGCACACACACACACACACACACACACACACACACACACACACACACACACACAGAGGCAGAGAGAGATACAGACCATGTCAGTACAGTAAGAACTTGAAAAGCAACATGCAAACTATTTTACCCTCATCACATGGGGGCCCAAACCAGAAAAGCCTGAATCCTTATCAGTGGGTGAGACACAGGTCACAAGCCAGAGACAGACCAGGTAGCTCAGAATGGACCATACCCGCACTGGTAGCTGTACCCTCCAGCAAGCAGCAGGACCATAAGGAAAGAATACACTCGTATTCTGGGAAAGTCAGGAAGTATGGATTAGTCTAACAGCCTAATCCAGGACTAGGTCCTCTAAGACACAGAACTGGAAAATTCCTTCCAAAGGGTCACAGTTAACTCTGGGGGATTAACTATTTAAACTCCGTGGTTTTTTAAACCAGGTTCTGAGAGGCTGCTGCGCCCCCAGCCCCCAGGCCCTGAACTCCAATGAAATGACAGAAGAAAACTGGAAGCCAGCCCCAAGAGCGCAGTCAGGTGGAGTCAGTGGGGTGGCAGCAGCCCACAGGGAAGCCCAGGACAGTAGCAGAGGCATGAGGGCTGAGAGCTCGGGAACTCGGCTCCAACGGCCAGAGCCTTAGGTCCAGTCTGCCCCACACTCCTGGGACTGCATGCAATGGCTAAGGAAGGAGAACCTAGCCGTGTGCGATTCTGCTGATGGAGATTTAGAGACGTTAGCTGCTGGCTCCAGCTCTTAGCAATGCTCCCTTCAGAACTTCCCTCAGCGCTTGCTCCAACCACGGCTAAGAAGATGGTGCAAGTCAGCCATCAGCGGTCACAGAGCAGCTGTACACAGGCCTCAGCACAGGATCCCTGGCACGAACAGGGAGGTTACCTCCTCCCAAGAAAAGAGAGCAACAGAGACAGGAGGCATCGGTGCTGGGGCCAGGGTGCTAGCAAGGGGAGAAAAGTTCACAAGGCACCTAAGAGTGCATAGGCAAGCAACAAGGCAGGTACCAGGCACCAGACGCTCAGGGCCCCAAGGCCTCTGGCCCCACAGTCTCTGCACTTGACCTTTTCCTCCACACTACCTCCACACTGCTGGGACACACTACCTAGCCCCGACTCAGTCAGTCCCTAAGTCCTCAGGATGCTCCCAATGGGGCCCACTAAACCAGCACTATGGTTTGAATACAACACATCCCCCGGCAAAAGGCTCATGGCTTGGCCCCCAGCTGCTCGTCAGTCAGGAGAGGCAACTAGACTATAATGGCTCTGACCTGATCAATAGATTAACATGGTAATGAATTCAAATACATGGGGTCCCTGGAAGGTACTGGAAAAAGTCAGGTGATTGGGATTGTGCCCTGGAGAGACAAAGATGTACCTGGTCTCTGGGACTCCTGGTTTGGTCTCTGGTTCATTTCCTCTCCCCACTTCTTTCTCTCCTCCCTCGCTTCCTTCCTGGCTACTACCAAGAAGCTAGCCCTTCAACCTTCATGTAATCCCACCATAATGTTCAGTGGACCTTGTTTTCATGGTCTGAAACCGTAAGCTAAAAACGTTTCAACTGTTGTCTGTGACGTCTCCCAGTAATACTGCTTGTGTTGTTTGCCTCTCCATTCTGAGGTGGCTGCCCAAGAATGGGGGTCTCCATCTGACATAAAGTGTGAGTATGTACACTGGAAGATGCTTAGTCAGGGCTGAGGGGTGCCACTGAGGTCAAGAAGATCCTAGGATGAACGCCCCCAAGGAGAGGGATAAGACGAGGTGGGAAGGAGGAGAGTCTGGTCAGCCCCACTTGGTGAGCCATTATAACAACGGGCAAATGAAGACATTGACTATGTGCCACGGGGTAGATGATGTCACCTAAATAGGGGGAGGGTTGGGGAGGGGTCCAGAGTACAACCTACAGAACTGGTCTCTGTCAGAATGGGATCTGTTGTCCCAAACCAGAAAGGAGACCGGGACAGAAACAGCAGAGTTGTGGGCTGTGCATAGGTGTATGCGGTCTGCTTCCTCTCCAAACATCCAGGCAGGTTTTCAGCTGTCCCAGGAAGAGGGAGCGCAGGTCTGTGGAGGAGGAGGAGGAGGACAGCATAGACTCATGGTGTCCACACTGAGGTGTCCCACTTACGGTGCATTGACCACACAAAAGGACCATGTCCTAAACACTGTGGGCTCCTGGGAGTGGGCAGCACTGACAGCCCTTGCTTTACAGACCAGGGAGGTGGAGCCGAATGTGAGTGGGGATCCAAGAGACAGAAGCCTAACCTCCAGAGCTCTGCATCCACCCGGAGTTCCTCAGCCATCAGCATCCCACCCAGGCAAAAATAGTACCTACTCGATCTTGTCATATTTCCAGTGCTGTAAAAATGGCTCTATTGATTTGTGTTACAAATAAATAGTACTCTTACCTGCGTTCAACTTGGTTAGAAGAGCGTCTGTACGTGTGAGACGGAGGGATCTTGCATCCAGCCTGCCTGTGTCAAGCATAAGGCGCAGGCGCCCATGAGCAGCTTGTGTGTTCAGTTTGGAGCACATCCTCAAGCAGAATTCCCCAGTAATGATCACTACACGTGACTGTTAAGGGTCGCGCCACCTCAGCTAATTGTAAACTGAGGACGGTGTTCTCATTTCTAACTTAACGGCTGTAACAATGTAAGCCTTTCTCCCCTGAGTTACTAAATGCAGTCTCTGGCATGAAATAAAAGCATCAGAGGATGGCTTGTTCCTAATGAGCAAACACTCGACAGATAGAGCTCTCCACAGGACAGTGGGAAAGCTTCCGGGCAAGGAATAACAGAAAGGTTATTTATTCAACCTTTAACATTTAACATAAAGGTTACATATACAGCCGAGGCGGTTGCTCAGAAACGTCCAATCAGAGCACACCGGCCTCTGAAGGCAGGCGGACGCCGGACAAACTTGTCTAGCTGCCACCTCATTTAAATGTGTGTTAATTATAAACTTTACAAGTCCACCCTATAGATTGTTACCACTGTTTTGGATATGGACCGTCCATTAGCCTGGGGTTTGATGCCTAAGGAATCACTTATTTCAAATACCAGAAGGCCTTGGTGGTTAAGTGGTTTTTCACTTTGTATCCGGGAATATGGACTCTGGGGGCTGAACAGGAAGATCTGCATCCCCAGAGCTGGATTAGGAGCAGGAAGTCCAGTGAGTTAAGTCTCTCAGAACAGGCAAGCTCACAGTGAACCCTGATGTCCGTGATGCAAACCACTTGGTAATAAAAATGAAGAAGCCAGACGTAGTGGCATACGCCTTTAATCCCAGCACCTGGGAGTCAGAGCCAGACTGATCTGTGTACTGAGTTCTAGGACAACCAGAGTTACATAGTAAAACCCTGTCCAAAAAGAAGGACAGTGAGGAGCAGGAGAAGAGGATGGGGAAGGAGAAGAGGAAGGAGAAGAGGAAGGAGAAGAAGAAGGAGAAGAGGAAGGAGGAGGAGAAAGAGGAGGAAGAGGAAGAGACATGCATGCTTACAAATTTCTAAACTCTGGAGAAGTATAAAGTAAATGCTTGAAGTCCTCAGGAGCCCAAATTGTCTTTTTCTAATATAAAGAAATGCAGGGGCTGGAGAGGTGGCCCAGCGGTTAAGAGGTGCTCTTAGGGCTGGAGAGGTGGCCCAGCGGTTAAGAGGTGCAGCCTGCTGTTCCGGCCATGATGAAGGTGAAGCAAGAAGAGCTCACACTTAAGACCCACCTGGATACAAAGAGAGTTCAAGGCCGGCCTGAGCAACTTAGGGAGAGCCTGTCTCCAGGAAGTGGAAAGGCCTAAGGACATAACTCAGAGGTAGAACACTTGCCTAGCATGTAGGAAGTCCTAGGTCAATCGCCAATTGTCACCAAGAAAGGAAGGGAAAGGGAGGGAAGCCTCAGGCTTTCCAGAGTTTTCTGTCTTGGACAACGAGTGCTGCCTACAAAGCAAATTTTAGAAGGCAGAGGCTCTGACAAGATGTGAAACCTAATAAACGAGGTCCAGCCCCCATCACAGAAACACATCACTCCGACGAGACAAGATGGAGCTTTTGACCGCAGGAATTTGAGAGGAAATCAAATCCCTTCAGCATGAAGCAGGAGAGGAAAGGGGGAGGGCCTCCATGAGGGGCCTGGCTGGGAAGGCTGGCCCTAGATAACCTGTGCAGCTGTCCCTGTTCCATACCTTGCTTTAAATTATTTTATCTTTGCCAAGGTATGAATTATACCCACCACCAATTCCTTCCCCACAACTCTCTCGGGAAAGCCCTGTATGTAGGGAACCGAACCCCACCCCCTTTTCAAAGGTCTTGGGGGTCAAGTAGCTAATTCATTTCATCCCAGCACTGGGAAGTCAGAAGCAAACAGAGGTCTGTGAGGCCAGGACTAGCCTACTGTACATGGTGAGATCCAGGCCAAGCAGAGCCACACTTAGGGAGATTCTCTCAAAAAAAAATGTCTTTGAAGGGTTCCTGAACCCCCCACACTGCTGCTCAGCTGAGCTCTCACTGATAGCTGGGGCTACGGCCTAGAGCTGCAGGAAACCTTCCTTAGCAGTGGGTGCTGGTAAACTTGTTGAGCCTCTAGGATCCAGGCCCCATCCTTACCCCTTTTCTAGACTAAGACACTCAATCTTCACAAGACCTGCAAGGCGCAAGTTGACAAGAGCACTGAGGCAGGACCCTAGGAGCCAGGTACGCCGGGTACGTGGCTACAGATGGAAGGCCTCTTCTAGCCTCTGCGGGAAGACTCTGAAGATGCTTCCTCTCAGAGGGTCCTGAGACCCACACTCCTCACCACACATACCTGAGAGGAAGTGTCACTGGGTCCACACGTGCTCCCTAAAATATTTAAGATGCATGCTGTGATGTAGACTACACACAGCTACTACATGGTTCATGAGCTGTGCACACGGCTATGTGACTGTTCAAGCATGTGTAGTGTGGAGCTAGACTGGGCCTCGCCAAGGCAAGAGTTCTGTTTCATTTACCTGTCTGTACTCACTACTGGAAACTGACCCAGGACAAAATACCTACGACAATGTTCTTCTCCAGGGGCTGACAACTCCATCTTTAGCAACCTCGGGCCTCAGAGGGAGCAGTGGTACTTTTATTGATCTCAGGAATTCTGACTGTGTGAAGGGCAGCAGGCTACAGAGGAAGAGAGGCTCATTTCTGTAGAGTAGGTTGCATAAACCATGAGACGAGAATACCCAATCTCTCTTTCTCCTCTTACTAAAGAACATATAATTTGGCCTCACTTCTTGGAAGATAACCAGAAGACAAGAAAACAAACCATAACTGTTTCGGGGGTGGGGGAGAGTCAAACTAATTCCGTGGCTTAGACTCTAGTTTAAAACCATAGGTAAAAGTGGCTGTGTACGCACAGGAGTGTGGCAGGGAAGTCAAGAGAACACACAGCAAGCAAGGAGGTAAAAAATGAGATGAGAGAGAAAGAATGACATCCCATAACTTACATTCCAGATGGATTATCAAATAATTAAGAGTGGCAAAGTTCGTTAAGGAAAGCCTGCAGCCTAGATCACTTGGAAAGTAAAATCGTATGGCGAAAAGAAACGAACGTGAAATTTTACCTAGATTCAGGAAATGTAAGGCGGCTGAAGGCTTGCCTAAGAACAGTATGGAAGTAAAAGACAGCACCAAGCTTAAAAACAAAACAAAACAAAACAAAAACAAAACCGAGTCCTGTGGCCTTGGGAAGCAGGTGGGTCCACAGAGAGTCTTTACAGGGACCAAGAGGACCACCCCTCCTCCTTTCATTTCATGGAGGAGGGCTGCAGTTTTCTAGTCTCATTCTTACTGGAAAGCCGAAATTGGAAGGAAATTAACCAGAAAAAGAAAAAGAAAAAAAAAAAAACTGGGTAAATTCCCCTTCAGAAAAACCCACATCCAAGGCCAAGTGTCCCGCTCAGAGAAGCCAGAAAGAGCCGGCTCTGGTCCCCTCCGTACCCAGCCCTCTCTCGGCACGCGCTCTTCAAACCTGTGACCACCCGGCGCCAGCTGCGGGACAATAGGTCCTTGTGTCCAGCTGAGGGAAGAGAAGTTGTCCTGGGGCAGAGTCTCTCTCCTCTGTACACACACCCACTTTGCTCCGTCCCGACTGATGGCTGCCATCTCCCTGGTCTCCCCTGGTGAGGCACTCGTCACTAACCGCGCAGCGGCATCCAGGGGAGCCGGGAACTGCGCACTCGGACCTGGCTGGCTACTTTCAGAGACGGCAAACTTCACTTCTGACTCCCCGGTGGAGGCTCCCCGCTTCCCTGCAGCCCGGTACACATGTCTCAGCCGGTCCCCGTCCCCGCGTGGGCCCGCTCCGCGGCAGCTGAGCGCAACCTCCGAGGATGAATGTCCCTCGACCCCGGGATCGACCCGGCTACAACTGCCTTCCGGGTGGGCCCGGGCGAGCGCAGGTAGAGCGCTGCGGGGACCGGTCCGCAGGACGTTCCAGGCCTGAACCCTGACCCCGACCCGACCCGACCCGACCCGGACCCCGACCCCGACCCCGACCCCAGCCCCATCCTAGCGCGCCACTCACGTATCTGCGCACGAGCGTCCTCAATAGGCTGCAGTCCATGGTTGTCGCTCCCGGGTCCGCGAGCCCCTGGGCTGCGGGCGCTAGCGCAGCCGCCCCCCGCCCGGTCACGGC
>1:88994562-89008114	MSTRG.1007
AAGATTTATTTATTTATTATATATAAGTACACTGTAGTTGTCTTCAGACACACCAGAAGAGGGCATCAGATCCCATTACAGATGGTTGTGAGCCACCATGTGGTTGCTGGGAATTGAACTCAGGACCTCTGGAAGAGCAGTCAGTGCTCTTAACCACTGAGCCATCTCTCCAGCCCCATGACTCTTTTTTTCAACACAGGGACTCACTATGAGGGTGACCCCAGAGTGAGATCCTCTGGCCTCAGACTCCTGAGATTACAGGTGTGTGTTTCCGTGTCCAGCAATCAGGTTTCATAGCAGACTCTGAAAAGCATCTGAGTCACAGAAAGTAAGAAAAAGAACGGGAGGACAGAACCCATGTTTCTGACAGAGGCCTCAGGCTTTCAGGTGCATTTGTTGAAAAGCTCAGTTTCAAAGAGAAGAGACAGGCTGTCCCCCTGGGTGGCAAGTGCATCAAAGAGGGAGCAGATGTGTTTATAGTAATGGCGAACCTTCAACTGTACAGGTAGGAGGAAGCCTAGACTGAGGCGAGGGCAGCGGAAAGGAGTTGGATTCTGGGGAACTATAAAGCAAACCGAGTCAGCGCCTGACTATGTGTGGGGAAGGGGAGGAGTCAGGCTAACTGTCGAAGGACTTTGGTCCTGAGTAGGGAGAGCACAGTCTTGAAGAATGTGAAGGAGAACGAACTTGGGGAAACACCAGGAATCTGGGCACCTGTGGGAACCGAGGCATCGTGAGCCCGTGGAGGGAGACGGCCATCAGAGAGGGAGGATGCCAGCTCAGATGAGAGATGTATTGTCCAACACTGATGTTTCTTAGTGCCACATAACAGGGCCTTTGTCTCCATCTGAGATGTCCAACTCCACTTCTGAGTTGCATAAGTCAGGTGCCCACATTACCTAGAGCCATGTGCTCCCGGGGAGAGAGAGGGGGAGGGATATCAGAGAGAGGGGGTGGGAAGGAGGGCTAGAGAGAAGAAACTTTGTTTCAGTAGTTAGGGAAGAGCTACATTTCCTTATTAGCACAATCAGCCTTTCTACAACAACCCATTTCTTAGAGATTAACAGTAAACTGGAAAAATATTAATTGGGGACAACTTTAGTGTGTGTGCCTGTGTATGTGTGTGTGTGTGTGTGTGTGCGTGCGCGAGCGCATGTGTGCGTCCGTGTGTGTGTGTGCCTGTGTGTGCGTGCCTGTGTTATGTGCACCACACCCCACAGCTCTTGTGTGGAAGTCAGAGAATTTCAGAGATTGGTCTTTGATTTCCACCTTGATTGAGACCCTGTCTCCATGGACCAGCTGGCCTGTCAGTTACCTTTATGTGGGTTCTGGGGATCTAAACTCGGGTCTTCACACTTGCAAGTGCTTTACCCACTGAGCCACCTCCCCAGCCCAGGAAAAACAATGTTTATGATTCAAGGTCGTCTGGCCTCAAGGGAGGCTCCTTCCCTCCTTAACCGCATTCTTGGGGAACTGGAAGGTGACCTGGCTGGAGGAGATGAAAATCCTGGGTCTTCAGTGTGGTCCAAGAGGAGGGATAATTGGGCATCCACATTCCTGGAGAAAAGCCAGAGGTAGAGGTTGAAGCATGTGCCCATGATAAGAACCTGCGACTGTGGGTGGGTCAGAAAAGGGGCTTGGAGAATAGGGGTGTCATAGGACTCAGGGGCCCAGTATTGTAGCTGTTGGTGTTGGGAGAGTTGTCACCTTTTCTGCTGCCTTAGTTCTGCCCTCTGAGCCCTTAGCACTCGCAACACAGAGTCTTCCGGAAACTCGCTGCCGTCAGAGTCTGGGGAGTAAAAGGCTGAGCTCCAGAAGATGGACACAGGGTTTGAGACCACCATCAAGATACCCGAGGGCCCAGGGATCCCCCTCACCTTCCGCAGCCTGCAGAAGTCTAGCGGCCTGGGATAGCAAGTCCTCGGAAGGGGCGTGGCTTGAGGCAGGCGGGGCCGTAGTCAAGGCGTCACCAGCTCCCTTCTTGGGTGTAGACTTCTTGAATTCAAGTGATTGGACCTCTGACAGTGTGGATGCCTTTGGGGCTGTAGCCGGCTGTGGATCCCCAGCTTCAGCTGAGAGGGTGACTTTACTTTTGCGGGACTCTGTCTTGGACCCACGCCGGGACTCAGGTGGAGGGGGCGGAACTTTGGCTTGAGAGGAGGTGGCCTTGACTTTCCGGGAATCTGCTTCAGATGGAGGCATATCCTCCAGGCTGTCGGAGAACAGCCGAGCTGTCACTACCTGGCTCAGAGCCCCCCTAAGCTGAGAACAGGGACTCTCGAAAGCTGCAGTGTCTGGTCCAGTAGTCTCCTGACGAGACGAAGCGCTCACACAGCGAGGCTTGGGGCTCAGCTTCTTGGGATGGACAGAGCTACTCAACTCAGGGGTGGTTGGTCCCTGGGGGTTGTCAGGTAGTGGGACGGTGGAAGCTGGGGCAGAAGTGCAGGGAGGTGGGGCAGAGGCTGGGGGCCCTGGGATGGAGACCTGGGGAGCAGAGATGGGGGCTGTGGCAGCTGAAGTGGAGGTAGGTGGTACTGGTAAGGAGGCCAAGGGAGCAAGGGTGGAGGTTAGCAGTGTGGTAGGAACCATCCCAAGAGGTATCCAGGGATTGGCCTGTGGGGCCCAGAGAACCCCGTGTGTGCCGGGGGCCCAGATGTGTGGAGAGGGCCCTGAAAGAGGTGGCCTCTCCATATAGAATGCCTGTGGGGGAGGAGGCTGGGCCACACTGCCCCATGGTGGAGCACAGTTAGGTTGGGTCCCCTTGGAACCAAGATTCACTGCAGAGACAGGAGTCTGCAAGCAGAAAGGAAGAGGTGAATGGTTCTCCTTCATCTGGGAGCGTCCCTTATTACTGTCAGGCTCACTCTTCCAACTCACCTGAGTAGTGAGGGCTGGTGTCCGAGGCAACACCCAGGTTCCATCACCTGCACCTTGTAGAGACTGCTCAAGCTTCCTCCGTTGCCTCCATTGGTATAAAATGTCTTCCTCAGGCTTAAGGGTTGCCTGGGCAGAGGCTGGGCGGGGTGCAGGGATGGCCTGGGATGGCACTGGGGCTGCTGTAGAAGGAGTAGAGAGAAAATGGCTGAGGAGAGAGCACAAGGTGAAGCCTGCAGGCTACCTTTGCTGTGCCACTGTGTTGTGCCGGAGAAAGCCAGGTTGGGCTTCTTGCTCTCTTATAGTTTTAATTTGAGGTCTGGGTTCAAGTCAGCAATCCTCCTGACTCAGCCTGGGTTTATAGGCAAGTTCACTACACCCAGTTTGAAATTCTACTTGTATTTTTTCCTTATTTGTTTTTTCTTCCTCTGTGATTCTTTTGAATTTGGTCACTTGCCTCCCCTCTGCTAGCCCAGCTCAGGTCCAGGTGCTGAGAGCAGCCACAGGACCCTGTTAACATTCAGAAAACAATGTACCCTCCATGCTCTGCTCGCAAGTCTCCCCGGCCTCCATGGCCAACCTCTCCCACCTGTACCACACTGCTCTACCTCTGGCTCTTGCCTTGTCTCACTATGTAACCCTGGCTGGCCTGGAACTCGCTGTGTACCCGCTCTCCTCCAACTCACAGATCTGCTGTCTCTGCTTCCAAATGCTCAGATCAAAGAGGTGTGTTCTCACCTTAATCCCAGCACTTGGCAGGCAGAGGCAGATGGATCTGAGTTTGAATCCAGCCTGGTCTTCAGAGCAAGTTCCAGGACAACCAGTTCTACGCAGAGAAACCTTGTCTCAATAGCACCCCCCAGTCCCTGCCAGAAAAGGCATGCTGCCTGAGACCTGCTTCCCTCTGGCTCGGAGATAGTCTCACACAGCCTGCCTGTGCTGGCCTCAAACTCAGGATGTAACGGAGACTGACCCTGAGCTACTGATCCTTCTGCTGGGGCTGCAGCGAGCCCTAGCTTCCTCTCTCAAGCTGTCGGCCCTCAGCAGTTCTCTCACTGTAGCTGAGCTGCATTGATATATGGACTACAGGCATGTCTGGATGCACCATAGACATGTCTACATTCACTATAGATGTGTTTATATGTACTACAGGCATGTCTATATGTACTACAGGCGTGTTTGTATGCACTATAGGTGTGTCTATGCACTATAGGCATAGGCATGTCTATATGCACTATAGGCATGTTTATATGTACTATAGGTGTGTCCATATGCATATAGACATGTTTGTATGCATTATAGATACAGGTTTGGGACAACGCACAAGGCTGGAACACATTGAGACTTAGCTAAGTCATATGAAATTGCCAAATACTCAACTATTTGTGACCTATATAAAAGTTCTAGGGGCTGGGGATTTAGCTCAGTGGTAGAGCGCTTGCCTAGGAAGCGCAAGGCCCTGGGTTCGGTCCCCAGCTCCAAAAAAAAGAACCAAAAAAAAAAAAAAAGTTCTATATGCAGGCTGGAGCGATGGCTCACAACCATCTGTAATGGGGTCTGATGCCTTCTTCTTGTGTCTGACGATAGCTACAGTCTACTCACATACACGAAATAAAATAAATTTTTTTAAAAAAAGTTCCATATGGTTCACTGTGATATAAACAAGGCAACAAACAAAACAAACAAAGCCACTGTGTAGTGATGTGCTCCTGCAATCTCAGAGTTGGGAGGCTGAGGCAGGAGTGCTGAGAAATCCCGGCCAGCGTGAACGACACGTGTTCCAAGCCAGCTTGGGAAGCACAGCAAGATCCTGCATCAACAAAACACGACTAAAACCATAAAGTATAAACATTTCCGCTAATCTGTACTAAGCCATCTGATTTCAGAACGTATGTGCACAATGGTGGGGGTATGGTCGCGGGGACACCCTGACAGCTTCTGTTGACAGACATGTGCCACACTCATGAGCTCTTTTCATCCTCACAGTACCTGTGCGTGAGGGGTGCAGTTATTATTCCTGGTTCCCAGTCAGAGAAACAAGGCCGGGAGAGGCCAGAGTCACTAGGCCATTAACTACATGAGATGAGATTTGAACCTGGTTACCATCAGTCCTTACCTCCCAGCACGGGTTCTTTGGGACTAGAACTCTTGTTGGAGTCCGGATTGAAGGTCACAGAGCAGGGAGAGAGGCCGTCAGAGCTGATGGGGAAGGAGGAGCTGCTGGCTTCGTTGGGACTGGGGGAGGAGGAGGAGGAGGAGAGGGAGGCCTTGCTGTGGGGAGAAGGCAGCAGTGAGGAGAGCAGCGACTGACCAACCGTTTACAACCGGTAAGGGAGAATGGGGAGGGCATCACCTGCGTTCCAGCAGCTTGGCCGCTCGGCTTTGAAGGCTCAGGGTCTCCAGCTCCAGCATAGCCGAGTTCCAAGAGTTCAGACTCTGCACAGAGGGAGGGGCCAGAAGCTAGTGTCTACACGAAAGGCCGCTGAGAAAGAGGATCCCTGCAGAAGGCCTGGGGGCCAACCTCCCACCTGCTGCTTGAAGCTTTCAATCTACTTCTCTACCTCAGGGGAGAGAGGCTCGATAACCTGCTTTGGCTTCAGGATCTAACTCTGTAACCCAGGCTGGCCTTGAACTCTCCGTCCTACTACTGCAACCACCCCAGTATAGAACCTACGCAAAAGAGGAAGAAGAGAATCAGCTCCTGAAAGTTGACCTCTGACCTACACACACAAAGACAGACAGACAGATGGATGGACAGACATATACACAGACATGCACTACATTTCAAATTTAAAAAGGAAAGATCAAACCTAGCCTCCTGACCAGACCCTCCCTGCCTAATCAAAACAGTCTATCAAACAGTCCAGAGACTGACTTATGAGATGCGGGGGCTGGAGAGACGGCTCCGCCATTAAGGTAACTGGCTGCTCTCCCAAAGGATCTAGATTCAACTCCCAGCATCCCCGTGGAAGCTCACAACTGTCTGTAACCCCAGTTCCGGGAGCGTGACACCCTCCTCTGGTCTCCATGACATTAGGCCCACAAGTGGTACACAGACACAAATGCGGGCAAAACACCCATACACATAAAAATTGTAATTAAAAAAGAGAAAGAGGGGGGACTGGAGGGGAGAAGGAAGGTGGTCAGTCAGTCCTTCCATCCTGCCTTCCACTGTTCTATCTGAGTACCACAGGCATCTCGAGCCCCTGGGGGCCATCTTAGTTACTGTAAGGAAAAAGTCTACAAAGGCTTAGGACAGGAAAGGGATCCAGAACCAAGAGTTGAGTTCCCCCTAGCACTGTCCAAGCATATGGATCTGGCTCATGTTTTGAATGCTTGGTCCACAGTTTATGGCACCATTTTGAAGGCTATGGACTCTTTAGGAAGCAGAGCCTGGCAGGCCACGAGGCACAAGCTTTTTTAGGTATACACACACATGGTCCCAACCTGCACTCTACTTCCTGGTCTGCTAAAACATGAGCACCCCCACCTTACACTCCTGCACTGACAGCCCCTGAAACTGGGCTTAGAATAAACCTTTTTTTCCCCTTCTTTCTGCCAAGTGTCTTGGTCACAGCAACACGGATGTAATGATGCACATGCGTGTGTGCATCTACTTTTTTTTTAAGAGTTCGAAGGTACGGGGCTGGTAAGATGGCTCAGCGGTTAACACTGGCAGCTCTTCCAGAGGTCCTGAGTTCAATTCCCAGCCCACATGGTGGCTCACAACCATCTGTAATGAAACCCAATGCCCTCTCTGGCACGCAGGTGTACATGCAGCTAGAGTAGTTATACATTAAATAAATAAGTCTTTTTAAAAAAAAGGTTTGGGGTTGGGGATTTCGCTCAGTGGTAGAGCGCTTGCCTAGGAAGCGCAAGGCCCTGGGTTCGGTCCCCAGCTCCGAAAAAAAAAGGAACCAAAAAAAATAAATAAATAAATAAAAATAAATAAAAAAAAGTTCAAAGTTGTATTTAAACTAGCAAATCCTTTTGTTAAATTTTTATTCTATTATTAATTTTTTTTTTAAAAAATAGGATATCATACGGCCTGGGGCAGCCAGAGACCTTAAACTTCTGTTCCTCCTGTCTTTACCTCCTGGGTGCTGAGGTTACAGCTGGGTGCCACCATGCCTACTTTAGGTGGTGCCCAGAGGTTAAATCAGGGCGTTCTACCTGCTAGGCAAGCACCTTCCCAAATGAGCCATATCTCCAGGCCTACAAACGCTTGTCTGTTTATGATGCTTAAGTTGGCCACTGTCTCTGCCTCCCTCCTAGGCACACGAGAGGGGGAGAAGATAACATTGTCACCTGCTTTACTCTCTGAAGAGGCACAGAAGCCAGAGACGTACTGGACATCCCGGTGGGACATGGACCTGTCACGGCAGATCTTCCTGTAGGTTCACCAGCTCCTGCTGGGAAACGTCCGTTAAATGACTGGGACCAGGACAAGTGGCAGCTGGGCTCTGAGCGGCACACATTTCAGGTATACCTGCTGCAAGGTGACTGCTGAGGTCTGAAGACGCAGGCTGTAGCCACCAAAAGTCAGCTGGGGTTGGGCCCACGGGCTGGCGGTCCTCTCGGCTCGTGGGCTGAGCTTTGCGGAACCGGTTTATGTACCTGTGAGCATCCATGAATGAGACGGCAGAGGGAGTCCGGGAGCCACATAGTAATGACAGTAACCATTACAGCAGAAGTGGGCACGTGGGCCTCTCTTCTGTTTATCCGTACCACGGAAAGTATGCTCAGCGGCCCAGACAAAGTTAACTTCTCTTGCCGGTGGGCAGTCGTGGCACAGCCTTTAATCCCAGCCCCTGTGGGGGACTGGGGTGGGTGGGGTGGGGAGGCAGGCAGATAGATCTCTGAGGTAGAAGCCAGCTGGTCTACGGTTAGTTCCAGAACAGCCAGGGGACACAGAGAAACCTATCTGAAAAAACTAAATAAGACAAACATAAAAATAACTGCCTTCTTCACATATACCGAAAGCAAGCGGCCTTAAAGTCCGCTTCTCTCTTATACAGTGTGTACTTTTAATTTTTATTCTGCATGTGTGCACACACGCACACACACACACACACACACACACACACACAGGCACAGGTGCACACCTGAGCAGGCACACTACAGCACACACGTGGAGGAGATTCCTCAGGATTGGATCCACCTCAGGTTGTCAGGTTTTGTTACCCCAATTTTAATTTTTGTTTTAGTATTTTAAAATTTGGTGGGGGGGAGTTGCCTCATGTAGCCCAGGCTAACTCCAGCTATGCAGCCAAGGACTGTCCTGAAGTCCTCATCCTCCTACTTCCACTTTCTAAGAGCTATGGTATATGCCACCATGCCAGTCTTGTATCTTTCTTATTTGTCATATGACTTGTGAATACACAATTAGATTTCTTTTTTCTTTTTTTTCAGGACAGCTTTCTCTGTGTAGCCCCACCTGTACTGGAACCCACTCTGTAGATCAGGCTGACTTTGAACTCAGAGATCCGCCTGCCTCTTCATGAGCCACCACTGCAGGGCCACAATTAGATTTTTTAAAAAACTATCTATTAGGGTTGTATGTGTGTTTTTGCACACTTGCTGTGTACAGGGCTAGCACACGCATCACACCGAGTGTGTGCAGACAGAAGGTAACTTCGGAGTCAGTTCTCCTTTTCCATGTTCATGTGGGGGTCTTGGGATCAAAAGGAGGTTGCCAGGCCTTTGTGGCAAATGCTTTGATCCGCGGAGCCATCTTGTTGGACCCTGCTTCCTTGCTTGTTTGTTTGTTTTGCACAAGGCATCATTTAGCTTAGACTGGTCTTGGATTCACTATGTAGCTGACAATGCCCTTGAACTTCTGATCCTTCTGCCTCCACCTTCTCAGTGCTGAAACTACAGGCAGGCATCGCTGTGCCTGCTCTTCTATGGCTCTGGGGATCAAGCCAAGGGCACTGTGCATGCCAGACAGACAGACTCTAAGAGCTGAGCTCATTGCCAGCCAGATGATTATTGACCAACAGAGAATAAGGAAGAATGACTCTGAAGAGTAGTGCCACTGAGAACCATTTTTGGCCCACGAGGGAAAAGACAGAGAGACAGGGGCTGGAGAGATGGTTCAATGGTTAAGAGCGCTGACTGCTCTTCCAGAGGTCCTGAGTTCAAATCCCAGCAACCACATGGTGGCTTACAACCATCTGTAATGGGATCTGTTGCCCTCTTCTGGTGTGTCTGAAACAGCTACAGTGTACTTATATACACTGTAGCTTAATAATAAGTCTTATTATTATAAAGACTTAAATAAATAAGTCTTTTTTTAAAAAAAGAGTTAAATTGCTTTAAAAAAAAAACAATAAGAGAGACAGAACCTATGGTCTCAACACTTTACACTAGGGCTGCCATGGCAGCCCTGGCTGCTTCTGTAACATTGAGACAGAACTAAATGTTATTTTGGTTAGGTCATAATTATCTCAGGTCCCTTTGTTACAGAAAGTTTCACTCCTCTCTCTTTCAGATCCAAGTATTTACTCTAGGATGAGTGGGTTTTGTTTTTGTTTGTTTGTTTGACTGGTTGGTTGGCTTTTTGAGACAGGATTTCTCTGTGTGGTCCTGGCTGTCCTGGAACTCACTCTGTAAATCAGGCTAGCCTTTAACTCAGACATCCTCCTGCCTCTGCCTCCTAAGTGCTGGGATTAAAGACATGCACTGCCACCACCTGGCAACAGACGCGCTTATGGATCACTGTATGGAGGAACTGAGAATTCAAAACGGCTTGTGTGTGATTAATATTCCCAATTGAAGGAAACTGAGACCAAAGCAATATAGGGAGTAAGTTAATAGGCAGGATTTGAACTTAGGCTCTACGGCCCTCATTAACATACATGAAATGTCTGGTCCTAAAAAGGTACTACATAAACAGCTTTGTCTCTGATAGTTATTATGGGATGCCTTCTCCCTCTTTTTCTCCCCAGGAACTCTGGTACTCACTTGGCCACCACTGAGTCCTCGTTGTCAATTAAGGTGAGGGGTGGAGAGGTACTCTGTCCCTCAGTGGTACTGGGTGGGGAAGCGGTCCCTGAACTGGATGGCCAGGACTCCTCAGACAGCTCAGCAGAATTGGCTGCTGTGGCCTTGGGAGCTTGTGGCTTTTGAGACCTGGATGGCCCCAGGATTTGAATTGGGAGAAAACACAAGAAGAAAAGATCAGGTCAGAAGGGTGACCCCATGGGGAATGAACACACATAGAGACAGTCAAAAAGAGGAAACATCCCACACTGTTACCATTGAGAGGTCTGGTTAACTACCTAAGTGGGGCTGTGATTAGGGGTCCAGGTGCTAGAGAGCTGGAAATGGGTAGGCCACCAGCAGTGGGGTAAGGGGTTTCTCTTAATCTCTTACTGCATGCCTTCCTCCCCTCTAGTGGTCACTGACTGCTATTAGTCTGAGGCACAGAATCTAAAAAGTGTCCTTACCTTGTGGCTCCAGTTCTGGCTTCTTGATGGTCTAAAGGGTTGTCCACCTTGGGGAACATTTCCAAGGGCTGTCTTGGGAGGTGAAAACTGACTATGAAAGAAGCGGAGGGCAGAAGCTGACAATTCCCATGGCATACTGGAAGAAATGGACTACAATCCCCATGAATCATCACAAGTCACATAATTCCCATGAGCTCTAAGTCCCATGATACAGACATAGAAGAACCTGGTAGTTCTCAACTCTGGATCTAGCCTAGGAGAAGCTTTTATTACTCATTTATTTTTGAGACATGGTCTCACTCTGTAGTTATGGTTAGCCTTGCACTTGAAGTGATTCTCTTGCCTCAACTTCTTGAGTGCTAGGCCTTTTAAAATTACAGACTCATACCAGACGTGTAATGTTCTCCTGTAACCCCAGCACTCAAGAGACTCTGGCAGGAGGACCCAAAGTTCCAAAGCAAAGGCTGGCTCAGGGAGTAAGGTGTGCCTGCTGCACAAACATGGGGCCCTGAGTTCAAATGCACAGAACCCATGGAAAGCCAGATGTGGTAACGCAAGTCTCAAATCCGAGCACTTCTATACTGGGGTGGGAGGTAGATACAGGAGTCCCCTAACACTTTTCAGGTTGGTAAACCTCAGAGGTGAACATCAAAAAGAAGACCCCACTTCAACAAGGTGAGAGATGAGGACAGACCTGAACCTGTCTGACTTCCACACACCGCACCCCATGCACACACAGAAACAAGTGCACTCACACACAGAGGCTACACAGAGAGCTCTGAACAACATGTTACCTGCTGCCTGTCTGTGGATCCCGTTTCCTTAACTGGGCTGCCTTGCCTGGCCTCAGTGGGAGAGGACTGGCCTAGTCCTGCAGTGACTTGATGTGCCAGAGTGGGTTGGTATACCCAAGCACACCCGTAGGCTCTTCCCGGTTCCCACTCCAGGCTAACAGAATCAGAATGTCAGGAAACAGACTTCTCCACACTATTGAGTCTTCTTTGCACTATTCAAGCAATTAAAAAAAATTTACTTATTTTGATTCTGTGTGCATAGGTAGTATTACACCTACGTGTATTTGTGCACACTGTGTGTGTGTGTGTGTGCAATGCCCACGAAGGCCAGAGAGTCCCCTGGAGTGAAGGTGGGTAGCCATGTGATGCTGAGAATCCAACCTGGGGCCTCTGGAAGACCAGCTACTGCCCCAACCACTGACCTCTTCTCCAGCCCTATTCAGGAAAAATATGGTCTGTTGTATTGTTTTGTATGTTTTTAAACTGACACTAATTATACAAGTTTATGAGGCACAGTATGATATTTCAATGTGTGTATATAATGTGTTGCAATCAAATCACGGTAACTAGTTTCTACCTCTTTAAATAGTTTCCATGAAGCCCATTTCATGAAATTCTAATTAAGACCACGAGGGAAAAAAAAAAAAAAACAACAAGTAATTTAGCCAAGAGTGTTGGACGCGTTTAATCCCAGAACTCAGGAGGCAGAGGCAGGAGTTCAAGGCCAGCCTGGTTTACACAGGGAGTTCCAAGACAGGGCTAAATGCGGGGAGACCCTGACACCCTGTCTCGAAGAATAACAACAAAACAATTTAAACACGCGCGCGCGCACACACACACACACACACACACACGAAAAAAGAGCGAAAACAACAAAAGAGAAATAGGCAAAAAGAAAACATTAACAAAGAGCCACGACTAAACCGTACACAGTACGTTTCCGGTTAAACCTGTTATAAGGGGAGGGAGAGGTGGTGGCACGACTCCCCTATGAGGAAAGGGGTAGTAGACTACAATCCCCATGATTCACTGGGCTCCTCCTAAGTGAGAAAGTTCAAAGACAACAAAGATGTCTGGGACAATTTGGAAACTTACGAACTAAATTTTCAAATTTCTTTTAGACTCCGTTAGGCCCACCCAGAAAGAACAAAAGACGTCAGTCAGAGATGCCGGAGCGACCAAACTGCTTAGTATCTTGGGAGTTGTAGTTCTCGTAAGGTTGGGCCGGAGACTCCAGGCTCTTGTAAACCCGTGTTGCCTTCCCCAAGGCCTCCTGTGGTCACTGAAAGACGGACCAACCTCACCTGCAGTCAGTCTGTCGGATTTATTTCAGCCTTAGCGCCAGCTGAGCTACTTCACCGAAGAGCCCCGCGCCTACCCTCCTCGCTTAGCAACGCTGTCAGCCCCGCCCCTTTCTGGGCGTGCAAGCAGAGCAGGAGCGCGGCCTCCAAGGCGACCAATTATCGATGGACTAGAAAATAAAAGTAACTGGAAAGCCGCCGAGGGGCGTTCTCTCTTGACGAACTGGGAGAGCGCGTGTTTGATTGGAGACAGGGAGCGTGCAGCAGTAATTGGCAAGACTTCGAACCAATAGTAAGGATCAAAGGCCGGGCTGACGCTTGGAAGAGAGCTAAGAGTCCTGGCTTTTACTCAGTCCTTATTTCTAACCGCCAGAATAGCTGCAGGAGCTAAGGCCTGACTCAAGCCTAACTACTATTGCAGGACTAACCCGGGACGTCTGTCTTCACTTTGCCATTCCGTCCTGATGGTCTCCTTAACCACTTTCCTCTTGCTACCGAGCAGCTGGTCGTACTCCTTGCCAGGCCCGGGCTCCTGGCCCAGGTAGTGGGATCAAAACGAGCTATTTCGGGCCCCGGCGCTCAGCCCCCGGGGGCCAACCTGGAGTGTTCTTGTTCATGCCCCCTGGCCGCTGAGCACCCGAGGCTGAGTCAGAGGCACAGAATTAGGCCCGACCTACTCTGGGGTAGGGTCTGTTCTGTGTCCTCCTGACAGCCTGGCATGGGTGCAGCATTCTCCAGGAGTCTGTTACTAACCTGATGCGTCATCCTCAGGGCCGGGCGGAGATGGATTAAGAGGGCTGAGAACTCTTTGGTGGACTTCTCGGACCCAGGGTCCCAACTGCTACAGTGATTAGCCACACCTATAAGGGTCTGCCTCCTAGACTTTAGCTTCCCCTTCTAGAAATGGAAAAAGGCTTAATGACATTTCCCTGGTGTCCTTTTCCAGGCATCCAGCAGGCGTTTAATAACCGGCCAAGTAATTATTGAAGTTTCTAAATAAGGAATACTAATGGCTGAGTCTGGCCTCAATCCCAGTGTCCCTGAGAGGCCCGCCGCAAGGGCGGCACAGGGCACAGTATAAATTGGAGACAGCTTGTGCTTGGGCACTGCGTAGCCCAGGGTAGCAGCGGAG
>16:83276164-83281527	MSTRG.10077
GCAGGGAAGGCCACGTGCCAGGGATGGATGGCCGACGTCAGCTGTGAGGAGGTGATCTCGGTCTTACACACGCAGCCACAGACAGTGCGGAAGGAAACAAGCATGGGTGTGTTCCAATGAGTCTTTATTTATAGACACGCAAATCTTCATTTCATAGGACTTTCGTGTATTGTGAAATGTGATTTTGAAAACCACTCAGAAACACAGAGACCATTCTTAGCTCACAGGCCATACAGAAACAGATGGTGGGGCCGGACCTCACGAGCACAGTCACTTCCTAACCTTTGTTCTAAATACTTCTGACACGTATTTGCTGGCATGGACAGAATGTCTACTTCCTTATTACGTGAGATCAATAATATACAATTTTCTTAAGGCTTTGTCTAAACTGCTGGTGTATAAATTTTTTAAGACAAAAATTTAAAATTATTTGTATGTTAAAATTAAATGCTAAAGAAACAAACTGGCCAAGTTTCATTTATTTCTTGACGCAACATCTCTACAGCTCACGCACGCAGCAGGACGCGCACCTTGGCTTCACAACAGCACCGGGCTGCACTTGCGGCTATGATACAGCAGGGGAAGGTGGCTGGGAAATGTACATCTATACACTTCATATAAGTTAGAGGTGGCTACTCCATGACCTAGGGTAGCAAAGGCAGGACTCGGACCCACTGCCTGGACCACTGTGTCTGACCTATTAAAAACGTACCCAGTCATTAAAAATGGCCAGTTGGGGAATAGGCCATGTATAAAATATGTCATGTAAAATTTACTCATTTACCTCTTTAAAAAATAACAATATTTAGACTTTAAACCACCAACTTGTCGTGTGGACACACATAGGGCAGCAGGAAGCACACCAGCTGTACTTCAGCTGCCTGGCTAATTTTTTTTTTTTTTTTGTAAACCGTAACATTTTTGTTAAAACAGCCAAATTAAATCTCTTCTTTATATATGTTAGGTTACTTCCAAGTCACTCCCCAACCCCAAAAATCAGTCTGACACTTGTGGACACGTTTAATTCGGACCTGTATTTGTGGTTTCTAAATTGCTGACCGGCAGACCCTGTGTGGAAACAAGGTATACCATGAAGACACGGGCTGTCTCCGCCATCCCAAGGAGAGGATCCATTGCTAACACTCTCTAAAAACACTTGTCTGACCGTCCTCATACTTCCGAAAAGGCAGCGACATCATAAATACACTGGTGGGTTTTGTTACTCTGGATCGTGGGCAAATGTGCGCTAACTACCTGTTGTAAGCCCTCTCTTTCTTGGACTTCTCCAGGGCCTTGTCCATTGTCTTTTCACTCTCCCCACGGCACTTGGGGCAGTACCACTTGCCCTTTGGTTTATGGTTGAGTCCCACACAAGAAAAGTGGAACCACTCGATGGGACACTCGTCGTTGTCACAGCCGATCATCTCTCCGTAGGAGACCTGGTTGCACAGACAGTACGTGGGCTCGTTGGGGTCGATGGGGAGGTCCGCGGGGGACGCCTCCCTCTCTGCTTTGGCCTTAGAGCGTTTCTTCTTCTTTGAGGTTTTTGCTTTCTTCTCCTTGGGCGTTCCTGAGGTGATGTCGTCATGGTCGTGATTGTTCGAGGCGTTTTCTCGGTTCTCGTTGTTTCGCTGCCTCCGGGACCGCTTGTTATTTGGCTTATCTGCCTGTGTGATCGCTTCACTCTTTGACTTGTCCTGGCCTGCCTTGCCGCCACCACCAGTGCCATCACTGATGTCCTGGTGTGCTTCGAAGAGCTCTACATGACTGTCCACCTGCCTGCTGCGGTTCTCCACCAGCTCCACCATCTGACTCACGATCTGGATCTTCTCGTCGCCCAGCTCCTGGCTTCGGATCAGGGCCCTCTGGATGCAGTGCAGCACCCGCCTCTTCTGGGTGCTGTCCGTCTCCCGCTTGAACTTCTCATAGTAGTCATCCAACTCCTTCAGGATCTCTACAAACAGAAATAAGATGCGTTACAAACCCACTAGGCACACTGCAAAGAGACCCAATACCAACTAAGTAGGCCTTTTATGTAACTCTCTTGTAATTCACAAAAACTCAGGAGGGGCAGAAACAGTCCAGCCCCAGTTCCCACTCAGCAAGGCTGAGATGAATAACAACAGTTCACCGTTAGGTAAAGTGTTCGGCCTAAATCTTTTCTTCACCTACTGTTGCGCTGCCACAATTTCTGTTCAAATATCCCTGCAATAACTTAAATGTTTTTATTCTGTATTTCTTTGTGTTCAAATTGCTGCCCACCTTGTTTGAGACAGTCTCACTGAATCTGGAGCGTGAGTGAGCTCCAGGGATCCTCCTGCCTTCCCAGTTGGGATCAAAGGCATCTCCATGTCTAGAACATTCTATGGAAAAGCATGTAGATTAGATGATGGTGCCATACAGACTGGGGATACAACAGAAGACCTCTGCTTAGTGTCCCCTGTGACTACCCTAGCGTGATATTCCATGTTACTGAAAACAAGAAGGCTTTGGTCACAATAAACAAGGCAACCCTGCTTTAAAATAAAAGTGGCCTAGCAAGCGCAAGGCCCTGGGTTCAGTCCCCAGCTCCAAAAAAAAAAAAAAAAAAAAAAAAAGTGACAGATTTTACTTTACAGCGCATAATGGTTTAATCTGCTGCTCACCATATTTTAAAACAGTCTCTGTGTAGCCCTGGTTGTCCTGGGGCCTACAGAGTCCTACCTGCCTCTGTCTCCCAAGGATTCAAGAATACCATTGAGAACTAACTCCTTGTTAGGGAAACTAAAAATAAGTCTGCATGCTTAGAAAATGTCATTTGGTAAGTGTAATTAGACAACTGCTCAAGAAATAAAAGCTGATAAATAATCTTATAGAAAGCAAATAATTGGGGTTGGGGATTTAGCTCAGTGGTAGAGCGCTTACCTAGGAAGCGCAAGGCCCTGGGTTCGGTCCCCAGCTCTGAAAAAAAAAAAAAAAAGACCCAAAAAAAAAAAAAAAAAAAAAAAGAAAGCAAATAATTCAGCTCAGTGTAGCTCCATAATTTCAGGACTCATGTCGCTGTGGCAGAAGGAGTGCAAGTGTGAGGACAGCCTGGGCCACAAGTGTGAGGACAGCCTGGGCCACAAGTGTGAGGACAGCTTGGGTTACATGGCCCATGTTTCAAGAACAAGTTTTTCCTTTGTACTCTTGGGTGCTGTCTCAACTTGGCTCTGCAGTTATCCATGCCACAGCCTGAGAAGGCAGGCACTTGTGTTTGAGGGGTGATGGGTATTAAGACTGCTTCACAGGAGCAGCTGATGACTGCCCCTACCCATCAGCCCAGAACGTGGAATTTAACACTGCCAAAGCCTGAGAGGAGCCACAACCTGCTTGATGAACCTGTGTCAAGCAGGCAGAGACCCTTTGTTTTTGCCTGACCAAGAAACTGAGGAAATGCTGACAGAGATGTCAAAGGATGCTGCAAGTGCCAGAAACTAACATTTAAAAGCACTGGCCATTTTAGAAATAAAGTGAACAGAAGAATAAGACATTCTGCCCTATGTGGATTATCGCAAAGCCAAACCGATAAAGCACCCAAGCCTCCAAGAGACTCCCTGTGTGCAAAGGAAAAACCATTTGTTTTTAAACACAGGACATACCAGAAAACTCCTAGAGTTATTCCCCTCAACAGTGTATAGTATCAGTTTTTTCTTGAGACTCTTTTGCCATCTCTTAAAGGTACTAGTGGAAATGCTGTATGAACAGGCTGGCAGTCAGAGACCATACCTAGAAATTCACCACCCCACCCTGCTTTGTGCTCTTCTGTCAGGAAACATAGGGATTCAGGCGGTTGTCAGACCTCTTTAGAGTTCCAGGGCAGCCTGATTTGTACAGGCCGGCCAGAGCTACATAGCAAGGCCCCGTTTCAAACCAATCAAAAACAAACACACAACACAACACAACAAAACTAACAAAACCCTAGATGACAGCAGAGGCCGGACACTTGAAGTATCTCAACAGGTAAGGCTACATTCGGGTTCTGCAGGCATTCGTGGAAGAACCAGACAGACTCTCCCCTACACAGGAGGCATGTACAGTCCTATTACCAAAAAGGAAGTTTCTAGGTAGGTCAACTGCTTTAACTTACCAAAGACAATCTAAGATATGCATTTTGGGGCACCATGGCACATACCTTTAACACTAGAAGCAGGGGCAAGTGGATCTTTAAGAGCTCCACGTGGGTGAGAAAAAAATAACAACAAAACCAACAGCAAACTGTCGGGTTTGGTTTTTTTGTTTTTTTTTTTGTTTTTTTTTTTTTGAGACCTATCCTGGGTTAAATGGTATACAATCAAAGCCGATCTTGCCTCCAACTGTGATTACTGGCATGTGCCACCACATCTAGCAATGTTTCAAAGATTTTACTACTATTTTGTAGAAGCAAAATTCTACCCATTGCTAATTTACATGTAAATAACTGCTTCTTTCAGCTTTAATCCAGGTGAAGCTTGTAGAGAAAAATCTCATCAAAAACTTACCATGATGCTAGTGTGGAATCCACACAATAACACAGGTTTTTTTAGTTACCCTAAATAAAATATTCGATCAACAAAACTGCTAAGAGCAACAAACAAGGACAGCACTACTTACACACAGGGAGGCACTGGCCAGCTCGGCTTCAGACTGCTGCTGGGCCACCATGAAATACCAGCAAGGATAAAGGTAGTGAGTGACTAAATGGGCCCGCAGTACCATCTAGTCTGTCCAATTACTTTAAGCCACTTTTACTTTATATAAAGTTGCGCTTAAATTCTTAAAAAGGCATTGCTTCCAGGGGTACTTTCTATATTTGAGAAGTAATTCAGGCAACAAACTCCATTTACAACAACCAAGTCATAGACCCTCCTTTCGGACTCTTCTACATCCGAAGCACTAGGCAACAGTCAAAAACTCGGTCTGCAACAGCAGTTCTGAGCAAGGACTTAATATTCCAGAGCCATGCGGACGTACGAGCCCTCATCGGCCGCACAGGCGGGGGCTTCAGGAGGAGAACACCCGACACATCGACCCGCAGTCCCGACAGAGGCACTCCCGCTTATTCATGCCTACCGGAAACGCAAGGAGCGATCAGAGCTTCTCGCGGGGCGCCAGTGCAGAGAAGGTAAGCATAGCAGCATCCCGGAGGCCAGCGCCGCCATGGCCCCGCGGCCGGAAAGTGGCCGCGATCCACTTCAGCCTATGAAACTCAGGAGGCCCGCCCCGCCCCGCCCCGCCCCGCCCCGCCAGAGGCCTATGTGAGTCCACGACGCCGAGGGCGGAGACCGGGAGGGACACCAATCAACGCGCAGAGTCAACGAGAATGGCCCGCCCCAGCAGCGACAGGAGCCAACCCGAGGCCAGAG
>16:83326301-83342667	MSTRG.10079
GAGGGTTTACTCTCATTTTCTCCTCAGACTTTTCTGAGAAGCCCAGAAAACCACGGAGACCAGATTAGTGTCCTTAACATCTCAACTCTACAGTAGTCGGACAGCCACGTCCTAAATCCTGTCAGCTACTTCAGGCTAAAATCCATCAAGTGCTGCTGAGCCCAAGGCTAGGCGATGGAGGACTCAGTCTGTGCCGGCTCAGGTCGTGAAGAGCTTGCTGAAGGCAGCTCCCACCTCAGCGATCATGTCGGTAGTGGTTGTGGAACGCCCGTACTTCTGGAAGGCCAGATGGTTACACTCCCTTGTGAGTGTGCACGCACCCCAGGCAGCCACCAGGAGCGGGCTGGAGCTGTAAGGTAAGAGCACCATCAAAGGCTTTCCTTTCCTGCTGTAGGCCACAGTAAGGGCTCTGGGCTCTGGGCTCCGATTTTTCACCCCATTTCTACCTTCAACTCCCACACAGCAAACTCACACCGGCTGGGCTTCTGAGAGGCCATTTTACTGCAGCTGTGCACTGGCACACCCCAAACATCCTCACTAGGACTGGGGTGAGGTGCGGTGGCAGAGCAGGCCTAAGACACACCAGGAGGCCCTGAGCCCCGTTCCTGATGACGGTCGAACCGACAGAGGGAAGTTTCTCCAGGTGTGTGGTGCCTGCTGCTGGGGTGGGGAGGGTTCGTGGTGCTCCGGGAGCTCTCGGAATGTGGCAGAATGCCTGAGTCCTGCATGCAGACCTGCTGCTCCATTGCACACTCCTTTTGGGCCACAGGACAAACTAGAATGACCCTGGCACCACTGCCCTGCATATGTGAGTGAAGGTCGGTCATGGCTGCCTGAGACCCGTCTGCACCGGGGGTATCGTGTGGGGCCCCGCCAGCCTCACATTCCACACTAACATGTGTGGCCATGATGGTCCACAGGACAGGTCAGGCGTGGTGAGCTTAGCATCCTGCTGCCCCAGAGACTCACAGCTCTGAGGATGAGTGCCCTGGAGGGCCATTCCTCCAGCCTGTGTGCTCTCTACCCTCAGTTTCTAGAAGCCCCTACTGAATTCCCCACAGTGGTGCCATTAATCAACCATGGCTGCCTGGATTAGCACCAAGGCCAGGGCCACACCTTCAACTGGTAGATCTGGGTCTGGCAGTTGTATGTAGAAGCTCCTGTGGGCAGGGAACCTCGGCTTCTGATGTCCCCCAGGGATATTAAGGAGAACCAACACATGGATAAAATCAAAGTGGGACAAACAAAAGTGTGCAATACCCGTTGGTTTTCTCTGGTCCAGCACGGAGGGCCCAGTGTGCCATGACACCCAGGGAGCCTGACAGGAGATCTCCTTGCCCACCACACCGGCGACTGCTGCCTTCCTGGTTGCACACAAGCACTGCACAGAACAGATACCATGAGCTGCCCTGTCCCTCCCTGCTTGTTCCAAGGAGGAACTACACCTCCAGCCTATGTAGCTTGAGCTCCTGGGAAAGCAGCCCAAATGCCATCTCACAACAAGCCCCAAAGTGCCCGCAGCAGCATCCTCAGCACCCCCCGGGCACCCAGACAACCACTGTACACCGGTGCACAGGAAAAGGTGCTGCTTTGGGAATGCCTTGAGATGTGAATGTGCTGGGATCAGGAGAGCCTCATTGCTACAGTCTGGGTCCTGAGAACATTCTATGCATTCCCTGCCTGGCTCTGCGTGGATATTCATGGGGCTAATATGCATGACCACATACATGAGTACACAGTCGCTTCTTCAGATACACCAGAAGAGGGCATCAGGAGACAGCAGCACGGATGGCTGTGAGCCACCACGAAGTGACTGGGAATTGAACTTGGGACCTCTAGAAGGGCAGTCAATGGTCTTAAAGCCCTTAAGTAGTCATCTATACTGCCCATCCCTTGGGGTTCTAAGAACTCTAAATTCAGGTCCCTGTCAACAACTACATCTCACTAACAGCTACTTCTATTGAATAATATGATGGCCTGGCCCTCTCTGAGAGCGCAGAGCAGCAGACTCACTAGGGATCCCCACACTCCTGCCTGTGCCACTCTGCTCTTGGCTGAGCAGTCCTTAAGCTCTGGGGGGAACGGCAACTGGCATTTCCAATTGATGTCAGCTCTGAGGTTTCCTTCACTTTAGCAGTTAAGACAAAATGCAGCAAAAGGCTGGCCTCACACAGATCCTCCTGCTTCTGCTTCCTGATTAAAGGAAGGTGTGCGTGTGTGTGTGTGTGATGCACACACTCGCATGTATGTGTGAAAGTACAACAACCCTTGCTAGCCAAAACATGTCTGGTCACTGCAGCCCTGTGCAAACCTTTAGGAGTGAACATAGAAGGATCTTCAAGCTGTGGCTGGCAAGTTCAATGCATATCATTACCATATGTGAATGACCAGACTCATGCCAGTGTGGCCTAAGTGACATGGGAAGTCCTCACTCACCCTGCTGGCCGTTGGAGATCAGGTCCTGCTCTCCTTTCTGGACTATGGTGATGTTCCCCAGGGCCTGGCTGAGCTTCAACACAGATCCACTGTGATTACTGGTGTCCATAGGACTACTGAGCTATAACACAAGATGACAGTCACAGAAAACCAAGTCCTCCTGGACACACAGGGCCCATTGGTGACATGGTGAGGACCCATCCTGTCCATCAGGAGTCCATGGAAGCCAGGCACTGATTTAGGGTTGGGGGGAAAGTGGGGAGGATGTCCCTGGCACTAAGCCCTCAAAGGGAGCAATACCAGCACTTACTCTGTGTTCTCTGGAGACCTGGCTAGACCAGGTTTGTGGACCCAGCGTGAATCTGGAAAAGGATGATGTGTGCGCCCCTCCCCCACAGAGCCCAGGCTTACGATGCCTGCTGTCAGGATTCCTATTATTTCATAATGATTTCATTCTCTCCCACACCCCATGGAGCAGGGGCTGCAGGTTCACGGAGTAGCACTGCAGCACACAGTGAGTGCCTTGGCCTGTGAGCACAGTAGGCAGTTCCTGGCCCAACAAGCATGCATGGTGGATTGCAGGACAAACACCTACAAGTCAGTCTCCCTGCAGACAGGCGAACTCACCACAGCGTCCCAGAGTCTGCTGAACTCCACATGGTTGGGGGTGAGAACGGCCTTCTGGTAGCCGTGGACGAGGGCTGGCCGCTGAGCAATCAGCCACAGGCCGTCCTGTGCAGAACAAGGGTGCACCTTCACGGGCGGGCCTCAGAGATCCCGTGCTGCTGCGGGAGATGAGAGGCCACACTCACCGCGTCAATGACGACAGGGATGTCCCTGGCCTTGGTTGATTCCAAGATGCCCTGCAGAAGAGCAGACAAGGTCAATAGTGACGAGGGCAAGAAGGCCTTGTGCAGACAGAAGCGCTGGAGAAGCCAGGAAGGTTAAACACATAGCTTTCCTACTGTCAATGGAAGGATCTGCTCAGCTAGTCCTCATGGAATGCTGGGAATGAGGGAGGTGAGCCAGGCTTGCCCATGTCTCCTAGGATTTATGCTTTACTTACCTGAGACCCATTACCCAGATGCTAAGCATTGCGTCTAAGCCATAAGCCCATTTGTGCGAGTGACATCACTTGTGCATTACAGTAGCCTAAGTGACTTCTGTGCTATCTTAAGGCCAGGACGAGGTTGACCCACAGGCATTATGTTTACCTCAGTCTCCACAGACACTAAATTTTGGGTCCCATCTCTGAGTCCACAGAACGCATTCTTGTAAAAGAAGCCGGATGTACTTTGTAAGAATCTCAGTGTAAGCACGTCTTAAAGTGTTGTGCACCAGGACTGAGTTGTTGTCGGAATTCTGTTTTCCAGAATTGTGCTGTGCTTAAATATGCCTGGCTCAGGGGCTGGGGATTTAGCTCAGTGGTAGAGCGCTTACCTAGGAAGCGCAAGGCCCTGGGTTCGGTCCCCAGCTCTGAAAAAAAAGAACCAAAGAAAAAAAAAAATATGCCTGGCTCAGGTTCTAAGAAGTCTTGGTCCAGCACCAGCTACCAAAATCAGGGTGATCTGAGCTCCATTCTCACCACACTGACCGTCTCCCTGCCTGCTGTAAAACCTGCAGAGAGCCTCTGACAGAACAGGTCCATCTCCATAAGAGGAGGCAGGGGCAGGCGGTGCTTCCTTCCCGGTCACAGGTCACGGGCAAGCAAACTAAACAGTTAGGGCGATTGTAACAGGGGCAGACCCAGCATGTGGGCCTCGGCCTGCCCCCGAAGACCACCTACCACTGTCAAACACCTATCTTAGGGTACACTTCAGTGCTTGAAGACTGAAGTTTTAGTTATTCTCCAAACCATCGGTTCTTCGTTTCCTTACCATTTTATTTACATGCTTTAAACTAGCAAGTGATCGTGATAATAGTGGACCATTTTCCCGACAGAGCGATAGTTTGATCCTATCCTGAAAGCTTCCGAGGTTTCCCATTTAAAAATACACATGTAATCATCATAGTTGTTAGTTATTCATCAACCAATCACTGTGAGAAAACCTCTCATGGCAATCAGATGAGCTGGTGCAGTGGCCAGACTGACAGTGCCTGCTACCCCACAGAACTGACTCCTGCAGGTTGACCTCTGACCTTCATCCACATGCTGTGATGTGCACACCCACACGTGCAGCATATGCACACAACACATCTTTAAAAGTAAAAGAAAAAGTGATGGACAAGGAGAGCATGAGGAGACAACTAGCGGGGCCTGGCACTCAGTCCTTGTTTCCTGGTCAGGGACACTGCTGCCAGGAGCAAACACTGTGACCAAAGGCCACTTGGGAAGGAAAGGGTTTATTTGTCTTACACTACATCACAGTTCATCACTAAAGGAGGTCAGGACAGGAACTCAAACAGAGCAGGAGCCTGGAGGCAGGGGCTGGTGCAGGGGCTATGGAGGGTGCTGCTTACGACTTGCTCAGCCTTTCCTAGAGAACCAGGACCACTCACAATGGGCTGGGCCCTCCCCCATCCATCACTAACTAGGAAAATGCTCTACGGGCCTGCCTACAGCCACTCTTTCTCAACTCAAGCTCCCTCCTCTCTGATGACTCTAGCTTGTGTCAAGTTGACATAAAACTGTCAGCACACGGAGAAATGTGCCTGGGTAAGGAACACATTTTGCTTGGCACTAGCTCAAGTTCAAAAGCCCCCCTAAGCCATGTCCGGGCACAGGAGCCTCAGAGGAGCCCATTTCCTTCCATAACACAGACCTGCCTGCTTGCTGTGACTCTGGCTTTACTGTTAACCACAGGGTGCTGCAATGCAGTCTTAGGTCCATTTCTGACTTCATGGTATTTGGCAAAGTGACATCAGGGTCTCTTCTAGCTTTCCCCGATACAGCAGGGTAGCAGCCCAAAGCTGACACTTAGTCACAGGGAAGGTTTGCCACAGTGAGCTATGCTTCTCTCAGGAGAGCCACGGCACCCAGGAGCAGAGCCCTGTGAAGGTGTGTGTGCAACGTAAGACATTCCTCAAAGACACAGCCTCACGGTATGTACAGTTCTGAGACAGCTATAAAAGTTGTTTAGAAGTGAGACACACGCCTACTCCCAGGCATGTGTCTCTAGGACCTACAGAACAAGCTGCAGAAGAAACCTGGTGTGATGAGAGCATTCTAGACATTAGGTTCACACCAGCTTATGAAGGAGAAGCTTATTGTGAATGCAGCAGTCCTGGGAGCAGTGTTAAAGGGCGCAGCATTAGGAAGGCTGAGAACCGCTGACTACAGGGTCCGCTCCCACAGCACAGCCTCTTCCGCAAACCAAGAGCTGACTAGGGAAGTACAGGCTCCCCTGGAGCCTGACCCAGACGCACCATCACTCAGGACACTGGTTCCACCAGGACGCTGAGTGATTCGGGAAGGAGATGCCTGGCAGTGCAGTAGGAACTACAGATGCAACGACAAGCTGCCCAGTCACAACAGCATAGAATCCGCTCCTCTCGTGAAACTGGTGGACGCAGAGGCTGAATCTGCACCAGGACCCCTGGCAAGCAGGCTCACACTAGGAGGACACAGACCTGCTGCAAGTCTGTCCAAACCTCACGTTTGCTGCACCTCCCTGAAACCAGGCGGGAAACCTCATGCAGCCTGTGCTCTCTGCAGCTGCTCATGAGAAAGCTCCAGAGCAAAGAAACCGCTCCAATCTGCCCTGTTCAGGAAGCCCTTCGCCATGACTCCTGGTGACCTCTCCTCCCCTCCCCGCACAGTGCATGTCCATCCACTTCCAGGCACAAGAGCATGCACTGGGCCTGAAGAACCAAAGAAACGCTGTGCCCCAGTGCTGCATCTGAGGGAGAGGACACAGAGGACACCACTTACCCTCACGTTGTTGAGAAGAAGGTCGTCCCTACCTAGGCCAGGTCCCACGACAAGGGCATGCAGCCTGGGGAGCCATTTCTCCACCTCCTCAACAGCGTCAGAACTGTCACTAACAAAGGAAAAAGGCACAATGGTTTTGTCAAGGCTTTCATTTGTTTGAAACTGTGTTGTATGTGTGGTATTGGGGACTGAACCCAGGACCCTGACCATGTAGGGAAGTGCCCTACATCTCAGCTCTAAATCATTTTACTATGAAAATAATTTAGGTTTAGAGTGAGCATGTACACTAGTGCAGAAGCTCCCACGGACCCTCTCTAACATCCCACACACTCACATTCCAGAACACAAGAAGTTAGGGCTGCCTCGGCGCCAGTGACTGTGGTGCAGACCAGACTGCGGCTGAGCCACTGGGTCACGACCCCTCCTCTCCCTGCCCTCTCTCTGTCTTCTCCACGGACTGATCTACTTCTGCCTTAGCTTTTTAAGACTGCATTACTTCATTAAACATTTTGTCCCTGCACGTCTGTCTGTACACTGCATGTGTGCCCAGTACCCGCTGAGGTCAGAAGGGGCATCAAACCCCTGAAGCTACAGTTATAGATGGTCGTGAGCGCCATGTGGGTGCGAGAGCAGCTGGTGCGCTCAACTGAGCCCCTTCTTCAGCCCACTTTACTTTTATCGTGGTTAAAGTGAGACAAAAAAGAGCACGATCCTGAGCTCCGTCAGGCATGTCTCAGCGCTTGGTGGCACTGCCCAGGGAGACGTGGGCCCTGCCATCAATGAAGCTCTCAGGAGCCCCTGGAACACACAGTGCCCAGCTCAGAGGTACCCACTGAACCTACAGAGTCCAGGTATTGTGAGCATCGCCTCAGGCAACCCTACCCACGCAGGCCCCAAATGACTGAGACTGGGGCCCCGCACAACACGGCATCCGCGGCTCCTCATGCCCTAGGTCTCTCCTCTTGCCCTCTCACTGTCTTCTGCTGGAGCAGAGCTGGGGACTAACTATGGCTTTCTTTTTATTTGAGGTGTTGGGAACCAAGCCTCCACTTCACGAGTCACATCCTAAACCTTTTGGAAGTTTCTTTTGAGACAGGGTTGTTAGTTGTACGAGCTGGCCTCCAATTTGCAAGCCTCTGGCCTGAGCTGTGGTGACGGGCAAGGGCCATGAAGCCCAGCAGACACAGGCGTCTGAGACACAGGCGTGTGAGACACAGGCATGTGAGCCGGTGCTGCCGCAGGGAAAGGGACCCATGCTGCACACTCACAGGACGGGGTGGACGATCAGCTCTGGGCTGTAGGACTTGATCACTGGCGCGGCCTCCCTGGCACAGAATACGTGGGTCAAATCTGCACCCTGAGAAGTGAGAGGTGGACTCAGAGGAGGCCGTGCTCCACAGACCACACGCAGGCTTTACACGCCGGCTCTCACCATAACACACAATGGCTACCTGTGCCACTGTTTAGGCCCCCAAGCCCAAATGCAGGTGAAAGTAGACAGCTGGTGGCTTTGAGGAAGGGAAAGTGGCCTAAAAAAAAGCTAATCCTCAGTGGTAAATGGACAAACAGTGCCCAAAGCTGTCACATTCTCCTTTAAAAGGGAAATACAGAGGAGAGTCTAAAACAATAAAAGTCAGCCAGGCACAATGGCAAATGCCTTTAATCACAGCACTGGTGGCCAGCCTGATCTACATAGCAAGCCCCATGAAAGCCAGGTTTACATAGAAAGACACTGTTTCAAAAAACAGAAACAAACAGAACCACACCTCCAACCCTAACGACCCCTCTGCACTGCAGGTTCCGTCCCTGCAGAGCCAGAGCTGCGTAGGCAGTAGGATGTGAACTCAGACCCTCATGCCTGTGTTTCACATGTTCTTACAGGCAAAGCCAATTCCCCAAGTCCCTAAACAACCCAAGGTTTAAGCAGAGAAACCCCAATGAAAGACTCTGAGGGAAACCTACCACTTTCAGAGCTGAGATTCCTGCAAAATACGGTGCTCCTGTGTACCTAAATGGAGACACTGGAGTCAGAACCTCAGGGAAGCAAAAGCATCTGCAGTGACGTCACCAATACAAGCAGATAAGACTGTGTGTCAGCATATGTAAGCCATCAACAAATGATGGAGACGTCAGCTCAAAACACAACACAGAGAAGACAGCTCAGTAAACATTCACACAGGAGTAGAACTAGAAAGGTGTCCCATGACGTCTGAGACCGAGTCTCTGTACTGGCTGTGGACCTGAGGTGTCCATACCAAGTACAGAGAAGGGCTGGCTGGCTACAGGCTTCTGTCAGGAGAAGGTGGAGATGACTACCATCAAGGCAGTCGGCAAACACCAGGTCCTCAGAGGAAACACACCTTCTGAGTGACTCGAGCAGAAGCCAGAAAGAGACACTGGCCACAGTAGCCACTGTACCTTCTGCGTGATTCCCAGCGTCCTGCCTATGCTCTAAACACAGCAGATGTCCTTGGCATGGTGTTCAAATACAGAGTCACTGTGCTCACTGCCGCTGGCATGTTCTCTCCCCAGTGAAACAAACAGGGATAGAGACTGACAAGGTTGGTGTCACTCTCCTCATAAACATAGCAGTACAGCTTGAAGCAATGAAATTAACATGTGCACAAACTCGTAAGACAGGCTGCCCAGGCCCACAGGAGCTCCAAGCCCACCCTCCACACAGCACACGGACCCAGAGCTAGGGTGGGAGGACCCAAAGAAAGCACAGCAACACCGACACCAACACTCACTGGGGAGAGCTGCCTGGGCCCTCAGCCTTAATCTTGGTCAGGAAGGTAACCAGTGAGAAGGACTTAGCACCCATCAGACTGCACTCGGAAACAGTCACTGCACGGGGGCGGACAGACGGACAGATGGACAGGGGAGGAAGGCAGACAGACAGACAGGCAGGCAGGAGGGGGGCCTCTGTAAGCACGGCCTCACGGGCACACTCACTCTTGACAGCCCCCGACTATGCCTATCCTTCCATCTTGCCCCTTGTGTTTCTTCGACGTCAGAGCAGGCACAATGTTCCTCACCAACTGAAAAAGGTTGTCCATGTCCTTTGTTGCGTGCGCTGTGTGGAGGGACAGTGCTCTTTGTAAAACTGCAAAACAGGAAAATGAAGCTGTTAGAATGAAGTCATCAGAGGCCACCCAGCACGCTTCCCAAAGCTGACTGCATCGACTCTCGGGTTTACTGCAGGTTCCACTCTTAGTTCTGGGGAAGAGATGGTCGGAGTTGACAGTGAATAGCAGCACTGTCCTCCCAGCTTTCCGTGATGCATCAGACAGCGTGTGCGTGCGTGCGTGTGCGTGAGTGTGTGAGTGTGCGTGTGCGTGAGTGTGTGTGTGTTGGGGAGACTGACCTCATCTCCCAGAAAGTCTTGTCAACCTACAAACACAGATCACTTAACACATTCTCTTATCGCAGCGCCGTCCTTCCCTGGAAAACAGGCTCCCATCTGCAGCCTTCCATTTAGTCAGAAGCCCGACAGAGCCATCCTCCTCTCCTCAACCACACCTCCACACTCAGATACTAATTAAATAATAACTGGGAATGCTCCAAACACAGCACATCTGCGTCAGGTTCAAGCTGGCACTGTGGAGCACTCGCACCACATTGAGTTGTTTAATTGCCTCCATTTTAGCTGGCCTTTCTTGAGAAGCTTCCCGTGGATGTGGGCTTAGTCTGAATATTTAGAACAGCTCGGCCGCAGGAAAGACCCAAAGCGTGCATTCTCTGGAATCACAGAGCACGAGTTGATGTGCACCCTCTACACAGTCTACAGAACTTAAGGACCCCTGAGGAAACTATTTTCCCAATGAAGCACCCACTCAGGACAAAGCTCCCTCAGCTCCTTGGAGGAAAGGCATTTCAGACTTTCCCAGCCTGACTTTACTCAATAAAATGTTCCACTATTTCCCATGGGGCATGTGGGTGGCACATGAAGGCCAAAGGTCAACCTTGGAGCTGTTCTTCAGGAGCTGTCCACCTGTGTCCACCTTGTTTTTCCTGTGTGTGTGTGTGTGTGTGTGTGTGTGTGTGTGTGTGTGTGTGTGTGTGTGTATGGAGGATGTGATGAGTATGTACATGTGAAGCTGTGTGTATGGAGGATGTGATGAGTGTGCACATGTGAACCTGTGTGTGTATGGAGGATGTGATGAGTGTGCACATGGGAACCTGTGTGTGTATGGAGGATGTTATGAGTATGTACATGGGAACCTGTGTGTGTATGGAGGATGTGATGAGAGTTCGCATGTGAACCTGTGTGTGTATGGAGGATGTGATGAGAGTTCGCATGTGAACCTGTGTGTGTATGGAGGATGTGATGAGTGTGCACATGTGAACCTGTGTGTGTATGGAGGATGTGATAAGTGTGCACATGGGAACCTGTGTGTGTATGGAGGATGTGATGAGTGTGCACATGTGAACCTGTGTGTGTATGGAGGATGTGATGAGTGTGCACATGGGAACCTGTGTGTGTATGGAGGATATGAGTGTGCACATGGGAACCTGTGTGTGTATGGAGGATGTGATGAGTGTGCACATGGGAACCTGTGTGTGTATGGAGGATGTGATGAGTGTGCACATGGGAACCTGTGTGTGTATGGAGGATATGAGTGTGCACATGTGAACCTGTGTGTGTATGGAGGATGTGAGTGTGCACATGGAAACCTGTGTGTGTATGGAGGATGTGATGAGTGTGCACATGGGAACCTGTGTGTATGGAGGCCTCAGGTCAACATTGGATGTTTTTCTCAGTCACTCCCCACCTTACTTTGAGAGCCAGCGTCGTCATTGAGCCCAAGGCTGTTTGCTTTGGCTGAACTGGATGCACAGCAAGTACCAGGGCCCTCCTGTCCGTGCTTCCTCAGCACCACCATCCCCACGCCTAAGCAGCAGACACTTCATGGACTTAACCATTACCCAGCTCCACTTTACTTTTTTTTTTTAAAGATTTATTTATTTATTATATACAAGTACAGTGTCACTGTCTTCAGACACACCAGAAGAGGGCATCAGATCCCATTACAGATGGTTGTGAGCCACCATGTGGTTGCTGGGAATTGAACTCAGGACCTCTGGAAGAGCAGTCAGTGCTCTTAACCACTGAGCCATCTCTCCAGCCCCTCCACTTTACTTTTTGATCCAGGCTCTCATTAGTACCTGGGTCCTGTTGATTATGCTCAAGTGGCCAATGAGTCCCAGGGATCCTGTGGCCCCTCCCCTCACTGGGACTGCAAGCACACATGCCTGACTTTCCACAGGGGTTGGAGATAGAATCCAAGTCTTCATGCTTATGTGGCACATGCTTGATGGACTGGAGAATCTCCCTGGCCTCCCCAAGTACACATAGAGCCACAAATGTGCTCATTACCACTTCAACCACCTTTTACCAACTCCACAGCCCACACACACATGAAAATGTGATCTGGTCCACAGGGAACCCTGGCAGAGAAAGGCCCCACCAGGCCTGACAAGGAAGCTTCTGGCCTCAGTCCAAGAGCCTGTCATCAAGAGCCACCTTTGGTCCTTGGTGCTCCCTCCTGCCCAGATTGAGCTGCTCATTCTCACCTGTCCTCAGCACCCTACAAGCTACCTGCACTCCCAGCCTGGCCTGACATCACCACAGAGGCCCTCTCCTGACCTCCTGGGATACACTTGAATGAAAACATTTGAATTAAGTATGCCACCAGCATAGGACTCAATGTCCACTACAGTGGGAGAGAGAGCTGGGAAGATATTTGTGGCTGTCCCAGGAGCAGTGACTTCTGAGCAAACACCTGCCTTCTGGCAACCATCTGAGACCTGTCCACACCTGCTATAAACCCCTCTCTCCTGAGAGCCCTGTCACTCAGGGCAGAAGGGTGCCGTCTCAATCTCTGTGGACAAGGGGTAGATGAGCCAGGCTGAATGCTTAAGATCACAGTGCTCATTAACAGCTAACTCCATCCACTGCAGATGAGGAAACACTCTGGAGGTGTTAAGATGCTATCCACAGTCGGCTGCTAAGCAAAGCTGGCACCTTTGGGGTAAACGCCCCCATCTATACCTTCAGGGTTGTTCCTTCTGTCTCACTAATACAGGAGACACTTGCGGAGGCAGCGGGGTCACCAAGTCGTTATGTTCATTGTTCTAAACAACTAAAATAATGACTCATTGAGCATGCCTAGTGTCTAAGTCAGGGTTTCTATTCCTGCACAAACATCATGACCAAGAAGCAAGTTGGGGAGAAAAGGGTTTATTCAGCTCACACTTCCACATCGATGTTCATCACCAAAGGAAGTCAGGGCTGGAACTCAAGCAGGGCAGGAAGCAGGAGCTGATGCAGAGGCCATGGAGGGGTGTTACTTACTGGCTTGTTCCCCTGGCTTGCTCAGCTTGCTTTCTTATAGAAGCCAAGACTACCAGACCAGGGACGGCACCACCCACAATGGTCTGGGTTCTCCCCACTTAATCACTAGTTGAGAAAGTGCCTTACAGCTGGGTCTCATGGAGGCATTTCCTCAACTGAGGCTCCTTTCTTTGTGATAACGCCAGCTTGTGTCAAGTTAACACACAAAACCAGCCAGTAAACCTAGAAATATTTTTGTCTACCATGTTTCCATATTTATCGCCCCAAACTGAGCACAGGTTTGTTTCTTTTTTCTTTTTTCTTTTTTTTTCCGGAGTTGGGGACGGAACCCAGGGCCTTGCGCTTGCTAGGCAAGTGCTCTACCACTGAGCTAAATCCCCAACCCCACAGGTTTGTTTCTATAATCTGCAGACTCTGAGCATGGACCCTCTTCCTTTTTGCTAAGCAGCCCAGAAACATGTCTAGCATCCTTCCTTCTCGAATTCCCTAAAACTGGGCAAGCTTAGAAAAGTATAGCTTGGGGGCTGGGGAGATGACTCAGTGGTTAAGAGCACTGACTGCTCTTCCAGAGGTCCTGAGTTCAATTCCCAGCAACCACATGGTGGCTCACAACCATCTGTGATGGGATCTGATGCCCTCTTCTGGTGTGTCTGAAGACAGCGACAGTGTACTCACATACATGAAATAAATAATTCTTTCCCCCCGGAGTTGGGGACCGAACCCAGGGCCTTGCGTTTGCTAGGCAAGCGCTCTACCACTGAGCTAAATCCCCAACCCCATAAATAAATCTTTAAAAAAAAAAAAAAAAGGGGGCTGGAGAGATGGCTCAGTGGCTAAGAGCACTGGCTGCTCTTCCACGGGTTCTGAGTTCAAATCCCAGCAACCACATGGTGGCCCACAAATGTCTGCAACTCCAGTTCCTGGGAATCTGACACCCTCAAACACATAAATAAATAAAAATAAAAAAAAAAAAAAAAAAAAAAAAGTACGGCTTGAACTAGCATGAGCCAGCCCCTAAGACACATTCTGGGACAGGAAAGTACCCCCCCCCAAGTGGAACCTCCCACTTGCATGCAGGCAGGGGACCGCTCTGGGAATGACTGCGGCTGTGTCCTCCTGTTAGAAGTCACAGACCTGTCTCCAGTCTTTATCTCCTGGTTGTGCTTTCTGACTCAGTGCTCACCGAGATGTGAACGAAATGTGTTCCATTACCACCATGCTACCAAAATGCTGCTGCCTGAGGGCAAAATAACGTCTTCTTTAACCACGGATTCACCCGACTAACCAGAAGAGCAAAATCTTTCTCCAATGGTCTCTAAAATCATATGGGAGGGCTTTAAAAAACCTGTCATGAAGTTATGCCAAATAAAACCCAAACCCCCAGCCAGCACTGCCCCGGCTCGCCCGCCTCAGCCTCCGTCCTGTGAAGCAGGTGTATATAACAACGCTGCTACACTTCCTGTGGAAGGATGGAACGTTATAAGACAAGGGGTATTTTGGTGAGTTTAATATTTACTTATTTTAACTTGTCTGTGGCCTAACATTCTTGTAATAAGCAAACTTCCCAATTAATATCACTAAGTCAACAGACACCTAGCTATGGTTAGTTTTTAGGTCAACTTGACACAGCCAAGAGTCACCTGGGAAGAGGGAGTCTCCATTGAAGGACAGTACAGATTAGTCCCTGGGGAACTGTCTTGAATTTTGATTAATGTGGGATCTGACTGTGAGCAGTGCCACTCCTGGAAAGGTGGTATTGAGAGGTAGAAGAAAGCGGGTTAAGCCAGTAACAGGGTTCCCCCACGGTCTCTGCTTCAGTTCCTGCCTGACTTCCCTTAAAAATGGCTGGGACCTGGAAATAGAAAGTTGAAATAAACTCCTTCTCCACAGTTGCTTTTGGTCATGGCGTTTACCACAGCAATGGACAGCACACTAGAAGTCTACACCCCAAAAGCAGAGAATGCTGAGAGTACCAGACGATGCCTGAGAATAAGTTTCCTGCTTGGCTGTCACTGAACAGTATGCTGCTCTCTGTGCCATGACTATAAATCTGTCCCACGATTGGATGCCGTTAGGATAACCTGAAGACGTGTAAAGAGTCAGGTGCTTTACACCAGGACAGAGCTGTATTAGTAAAGGCTCCAGGAACGTCGATTAGATTTCCCAACACTTTACACCGGATCCAGTTTTAGTTGGCTACTGCCCCACCTGGTGGATTTGTCCCCTGAAGTATTAAGAGACTTATTCTATTTACATAAGTGACTTTGTCGCCACGACAATCCGGAGTCTGGAAAAGCAGGTCGAGCCTGTTTCCATTTTGTTGGCTTTAAAGAAACTGTGGCCGGGGAAGGCAATCACGGCTTGTGTGCCCCAAGTGCTTTCTGTTAATGTGAATTCTAAGCTGGAACATAGGACAGTAATTCTTATATTACGTGAGACTCACCCTAAGCACAGGCAGTTTTAAGGTCTAAAGCCCAGAAGTCTACCAGGTCTTTGGCAGAAATTTAGCAAGCTAATCTAGTAATGAAACCTCAGTAAGTGCAAAGGAAAAAAAGCATCACTAATCAGAATGTCTGAAAATGTAAAGCAATTCCCAAAAGAAAAAAGGCCTCTAAATAAAAGGATGTTTAGAAGCCGCCTTACGTGTGACAGACAGTACGGACTTGGAGAAACACCTCTCCAGGGCTTTCAGAACTGCTTCAATCGAAAAACAAAACACCAGCAAGTTTATACATTTTATTCCTGGACTTTGATCAACATGTTTGTAGTCCACGGTCAAATCTCCCTAACGAATCCTACGTCGAACAGTCCTGGGGAATGCTGGCTAAGTCACTTCTACAGAGACTCATTTAGTGTCTACAGAAAGGTGGACAACAGCCAGCGCCCACCCCCTTTCACTCCCTTTCGCTCCCTGCCTAATAAGAAGTGGGGTGTAGTGCTGGGGGATATTAGAAAACTAACTTTCCACAAACGGTTGGAACAAAGTCATATAAGGAAACGAGAGAACCGAATGTGCCATTTGCTCAATCCAAGAATTCTTCCTCATCTCAAAAGTCACCTACCTCCGACTCCAACTATTGGGACAAGGTCTTAGATGTGTCTGGCTGCTCTACAAAGCGAGTTCCAAGCTACATAGAGAAACTTAAAAAAAAAAAAAAGTGTCTAACCGGGTCTCCGAATCTCAAAGTCACTCGACTTGGTCCATCACTTAAGCATACAGAACGCAATCCCAAGCTTAGGGGACAGGAAACGGGGCGAGCCACATATTGACTTCACCCACCTCCAAACACTTGCACGCTTTGAGCTAGGGCAGCCTGTCTCCAGCATACAGGAGCTGGCAAGTAAGCCACTGTGTGTACGCGATCCAGCTCATGTAATGGGCCGCATCTCCCACTCCTCTAGTCCAGGCCCCCAGTAATTCAAGAGAGCCGGGCAGCCTGGTTGTCAGGCAGGCGGCCCCACTGGCTCCCGGGCGCTGGAGCACCAGGCAGAGTCCGCCCTCCCGCAGAGGCGGTCCGGGCCGGTACCTGCTAGCAGCGGCGAACAGTGGAACGCGATCGCGGCGGAGAGCAGTGCCATCACGACCGCCGCAGCCCCATACGGACAAACAGCCATCCGCGGGACGCCGGTATCGATCTTACCTCCTCCGCAGGCGCGGATCGCCACACACCGGATGCCCATGACCGTCCAGCGGACTTCCG
>16:86601241-86625083	MSTRG.10096
GAGTCGCGCTCCCGCTCGCGCTCCACCAACGCGGCGGCATCCCGGCGCGAGCGGGAGCGCGCCTCGTCCCCGCCCGACCGCATCGACATCTTCGGGCGCACGGTGAGCAAGCGCAGCAGCCTGGACGAGAAGCAGAAACGGGAGGAGGAGGAGAAGAAGGCGGAGTTCGAGCGACAGCGAAAAATGTGAGGGGCGCGCGACTGGAGGCGCGAGGGTGCGCTTGGGGCTGGTGGGGCGGGAGCGCCGGCCCGGAAGTCGGAGTTGAGGGCGCGAGGCGGGAGGTTGGCGGGGCTGCGCATCTCTGGGCCTGGGGCGTTGGAGTGGAGGGTACCTGTGAGGGTGTCCGCAGGGTTGTGCGCCTTGCTTCAGTGTGGGCTCTTCCTGAACCTCCTTTTATTCAGTCGTACAAAGACAGATGCACAACTTCCAGTGGACACCTGGGGTGCCTTCGACCCCGCTTTTTGTCTTAGCCTCAGTCTCGGTAGTGAGCATACTTGATCCTGCTGTTGCCTGCATAAATGCTTCTAGTTTCGGAGTACCCAAAACCGAAATTTTCACATTGGGCAAAACCAGTTACCGTCAGGGGACTTAACTTGAAATTTGGGTAAAGATCACGTGGTTTTGACTGAGGAGTCTTTCCATGTAAAAGTAGGTGTTGATGACCCAACCAGAGTCAACTTGTACGTTGTGAAGTACCTTTTCCTTTTAGATGTGCTCATTGCCCCCGCCACGTGGAGCAATAATACTAAACATGTGTTCCCTGTTAAGCCAGCCATCTTTTCCGGAGTTCTCAACTGACTTGAGTAAGTGGTTATGAAGCAGGAACTGGGTAGTCCGGGTATATGACTTGTGTAGGGGGTTTCTATTTTCTGTAAAAAGTAGATGGCAGATTTTGTGGTAGGCAGGTTTTCCAGAAGTCCCTAGGAGTAAGGGATTGAGCACAGCTAATTCTGTAAGTAGAACTGGAGCTTTGACTTGTACCGTTACCAGATTATTTCTCAGTACACCTTGGCCACACAGAATCCTGTTAGGGTCTGGAACAAGTCTGTAGTCTGGTAGAACATAGAAAAAGATGTGGGTGACAGTTGAGACAATTCTCCACGTGGAAACAAAGGAAACTTGATGTACTCATTAGAATCATCACGCTGCACATGGGCAGCATAGGATGAAATGATGCCACTAGGGAAAGGAAATTCTGGCAGCAATGTTAGTACTAGATTCTGAGTGCCCATTAGACACTGCTCCAATGTGGTGTTAGTACTAGATTCTGCGTGTCCATTAGACACTGCTCCAATGTGGTCTGATGTCCTGCAGAGAATACACTGAGAACACAATGATCTTGGAGCCTTGGGAATGAGGGCAAGTAGTTTGTCTGTTTACAGATACTTGTTGGCTTGTTCGTTCAGCTAGTTGCTAGTATTTACTGAGCCTTTAATAAGTTCCAGGAGCTATAGTAGGTGTAGTTGATAGATGATTGATTTGCTCCTTCTGACATTGTGGTCTAGTTCAGTCATTTGATAGGTAATAATACAGTAGTAAATTTAGTTGTGAGGAACTTGCCAAGAATGAAGGGTAGGAGATGGTGAGGCTGTCAGACCTGTAGTGTATATGTGGACCAAAGGAGTAAGCTGTCTTCCTGAGTCTCTCAGAGAACAGAATGGAAGGAAGGTAAGTAGAGGGAATGGTCAAGAGCAGTTGTTGGAATGGAAAAGGAGCTGACTGAAAAAGTATTTGGGGTCCATACAGTTGAGTGTAGGTCACAGGCAAAGCATCGGAGTTAGCTGTCATGTTTGTAGTGTTGTTGCTGCAACTTACCATTCTTTGCTTTCTGTTGCCTAAAATGAGGCCAGCCTGCCAAGCAGTGTAGTTGAGAGGGAAAAGCAGAGTCTGCCCTTGGCACACCTAGGTTCTGGTTCTGTATATAAAAACGTTGAGCTGACTGAGGTGGTGACAGGGCTTTACTTGGATGATGTACCTGGGGAATAGATAGAAGCTGTGGGGACTATGTAAAGAGGGAAGAGCAGGTGGTTCCAGGACTGAACCTGGGGAATGTGTGTTTGCAGTGAAAAGCCCAGGGTGGAACATGGCAACACTAATGGCATATGTATATGAGTGCCTGGGACGGTTTCATGGAGTCTGGGGCTAGATTGAAGACAAAGTAAAACAAGAATCATCTGTTGGGTTGAACTAGTTAATTGCCTTGATAATTGGAGACTAGTATAATCCCGAGGCCTTAAGTAAATCATCTGAGTTTGTCTGAAATGGAGTCCCATTTTATCATGAAGATTGGAGATGCTATCAAGTACTTAGTGCTTGGCGTGAGAGTGGGTCAGTCAGTGTTACTGAGTATAACTGACCATGCTTGCAGGCATAGCCTGCTGAATAATTCAAGAAGGAATCCAGTAATTATAATCTTAGTTCATTAAAGTAATTCAATAACATAATTAAAAGGCAGACCTTTACATTTATTCACATTTTTGAGCTAATTCGCATGGCTTAAAATTGAATCAGATCTTCCTCTTGTCCTAGGGTCTTGGCCAAGTGTCGTGATCCCTCATCCAAGTACTATACCAATATTAACATTTCTTAGGTATTCTTTTAAGTCGTATTAATTGCTGGAAAAAATAGGTAGCAAACAACCTGTTCAAAACATACCATTGGCCTAGGAATTTCCTCCAGTTAGTGGCGTGTGAGTTTTCAATTCTTAATGTTATCTCAATTACAAATCAGGAGCCTGAGTGAGTATCCCAGATGAACTGGAACTCATGATTCTTAGGAAAATAAGCAGAGCTCGTTTTACTCTATGAATCTGTATTTTTGGAACTTAGAGCTTTTAAGACAATGATGGAGCAAGCACAAAGACCTCTTTCACTCACTGTGGTATTGGTTCTCTTTCCATCCTTGCCTCATCTTTGTCCTGGAAGAAACTGCTGGGCAGCAAAAGATTGAAGCCCATTGGCTTTAGGGTCTGTTAAGGTTCATTATGTCACCGCAACATTCATCTTGTTCATTAAAGTGACTAACTTACCTCAGAATCAGGAGTTTTAAATAATGGGATGCTACATGAACACCAGGTAGGCCCAGTGTTTAGTACCTTGTTAGGTATGAAGTAATTAGTGTTTACTAGTAATTACTGCAAGTCTTGGATGTTCCAAGAGCTGAGTTCCCTTGTTTTAAGGATGCCTTAAAATACAGCATCAGTTCTGCATAGCAAGCCATGGCCTCACTTAGCATTACCAAAGAACTGTGCCATCCCTGGTTTGGTTTATTTAATCAGTTACCATCTTTGAAATACGTGAGGAAATGAGGACCTGGTGCCACTTGATAAAACCTTGATCTTGATTCAGTAACTTGTCCTAGGAGATTCTCAGCAAAGCTCTGTGCTCATCAGATGAGTCGAGACAAAGATTAGAGAAAGGCAAGGAAGAGCAACCTCCCCTCCCCTTTCCCAAGGAACCAGTGAACAGGGCATCCTGGCACTGAGAGCAGCAGCTCCTGAGGATAGGCTTCAGAGAATCCTTGTGAATCTTTCTGTAAGGTCACGACCAGAATTGCTTTGGCTCCCTTTTGGAGAAAGATTGTTGGTTTAATGGAAGGGTTGGCCTGATGGTGGTGGTATTGTTAGTTTCCCGTTAACTTTGGCCAGCAGTGAAGATGCACTAGTACTTAAATTGATAGTCTATGTGCCTGCTTGTTTTCTGAACTTTATGTAGAAAGGGAATAAGATAATATGGACTTTACCTTTTTTTTTTTTTTTGCCACAGATTCTTGAAAGAGATTCAGTATTTATCTCTGGATCCTGAAGATGCTTTTTTAATCTTATTGAGAATAACAATCAAAGTTATGTTCTGTGAGGCTTGTAGCAGTGCTGAGAAGCCCTGACCTTTCCCACTCCTCATTTAGGGTGCATAAATGAGGCTATCAGAGGCATGCTGGGGTGCCTTGCAATTCCCCCAGGAACAAAGGGAGACCAGCAGCCCTATTGAAAAAGGGGGCTGCCAGTTCCTATCCTGCACTGCTGTAGACTAAAGTCTCTGAGCTGCAGTTAGATAACCTTGACACCTTCGTTCAGAAACTCATGCCAGTCATCTGCCCTCTGGTTGGTGTGATCACTGGGAATGAAGACTGCCAGAGCTGACAGTTAAAGCTGCTTTGGCTCTTGCTGTATTGCTTAGGGATGGCTTGACTGCCCCAAGAAGGAGTGAGTCTTTTGCACTTTCACCAATTCTTGTTAAAGTGAGTGAGAGCTTTGTGTCTTGCTGATGAGCTCTCCTAGGGCTTTTATTTGCTCCCTGGCTCCCTCTTCTAGCCTCTCTCTCACCTGAATCTTGATGGAAGCTGCATTATTCCCTCTGTACTTTGCACTCTGCTCCACCTCACCCTGATGAGTTGAGTTTTTGAAGATATGAAGCTGAGTTCCTTAGGCTTTACTACATTTAACTGATGTTATAGAAGTAACTGAAAGTTTGTGTGTACGCAGTGGTGTGTCTTTGTTACTATCCTTGTGTAGCCCATAGTGCAGTCTAAGGTCTCATTTCATCTTCTTTTTCCCTTTCGGTAGACAGAACTATTCTGTATTGATTGCCACTGAGTAGAGATCTCTAGTCACTGTCCTTTAGAGGATATCTGCTGATTCTTACCACGTGGCTATTGACAAAAGGCTTATGCTAATTAGTTCTTTATCCCATAGGAAGTGGGGGGGGGTTAAACCTTAGGTTTTCATATTCTGTTGGAAAATTGTAGTTGGGAAGGAAATATTAAAGATACAAATAAGTCCTCACAGTGTTGGAAATAACTAGGACCTTGAGGAAAACCAGACTTAGATGTTCTGTCTTTTTTTTCTCTCTGGTAAAGAGAGAGAGGAAAGTGTAGAGACTGAAATGATGGGTTGAGCTGAAAGCCCTTGGGTAGGAATTGAGTCACAATGTATCAGAGTGCTTAAGGGTCACAAAGTTGAATGATTCTCCTACATATTTATGTCAGATAGATTCTAAAGGTGAAAGTTGTAAGTTATTTTTGTTTTGTTAATTTGATAGTTTGGGGGGAAGTGTTAGTAAATTGGCCTCTTTTGGTTTTAGATGTATCGTTAAGAACCTTTAAATTTGTTCATTCTGTACAAAATACTGGTTAGCCCAGTGCTAGGTAGAAACATGATATGATCAAAATGGTATCTTAATATTTGCTAGTAGCTATATTTAAAAGATCAGTGTAGCATTAACATGCTTCCAGTTATATAGTATCCAAAATACTATCATTTAACATCTAACCAAATAAAAATGGAAAATCATTTCAGGTTTTTCCTCTTACCAACCTCAAAATAGATGTATGGGACCAAATCAAAATGTGCAATTTTTCCATGATAGTCTTTTGATAGATGTTTTTAGAGAAAATTTTATTTCCAGTCTATAAGCACACTATTTGAGTGGGATTAAAATAATGAGAATAGTAATATACTTTATTTAGCTTTGATAATATATTTTTACCTTTCTATTCTGGCCTCTAGAACAACTTAAAAAACATGTTCAAGGAGGTAAAGGCCACAGTGCTGTTGACTGGGTAGTCTCTCTGTTGTCTGCCCTTTATGTAAGGAGTAGGGAAAGTGAATGCGTCTTTCTACAGCTCAACCTTGGATAGAGTGACTTAAGATCATCATTGACTCTAGCAGAAGCTGATTGCTGTTTCAGGTTTATGGTTCCTAAATCTAATAATTCAGGTTCTTGTTTTGTGCTAACTACGCTATTTAGAATGTCTGGATCCCACCCCCAAGATTTTTATCTTCATTTGAATTTCTGTATTATCCTGGCTTCTGTTTTTTTTTTTTTTTTTAATGTGATGTGAAAATAAGCTGTATAATTATTAAGGATATAAGAAATGAGACACTTTGATTTAGTAGGCTTAAAGTTAGTTTTAATTCTTATGTTCTTTAAAATATTAAGTTGTCTTTTCTACTTTTATTTGCTAGTCGGCAGCAGGAAATAGAAGAAAAACTCATTGAGGAAGAAACAGCACGAAGAGTAGAAGAATTGGTAGCAAAAAGGGTAGAAGAAGAATTGGAGAAAAGGAAGGATGAAATTGAGCGAGAAGTTCTCCGAAGGGTTGAAGAAGCCAAACGCATCATGGAAAAGCAGTTGCTCGAAGAACTCGAGCGACAGAGACAAGCTGAGCTTGCAGCACAAAAAGCTAGAGAGGTAACGCTCGGTCGTTTGGAAAGTAGAGACAGTCCATGGCAAAACTTTCAGTGTAGCTGCGCCCTGCTCAGTGCAGAGCGAGATGGAATGCAACTACCTAATTCCTTTCTCACCTAAACTTACGTGGCTGCTGCGAAAGATAATTTTAGCCAGAAGTGCTGACTGGTACTTAAAAGTTACTCTCTTAAAACTTATTCAAGGATATTTTTGATCAATGGAACTGGCTTACGTATTTGAGAAGTGTTTGAAACTTTTGCCATGGCTGCAGGACTACATTCTTTTTTGGGAGGGTGGGGGACCAGGGCGTGGTAAAGGGAAAAGGCTACAGATCCTCCTGCGGTTGCACTTTCTTCTCTGTTATCACTGCTACCTAGACTGTGAGAGGCTTTTGCCCTCAGTCAGATTACAGAGAGCAGGGCCCGACACTGAGTGACAGCACCTGCTTTTGTACGTAGGTTTTCTCACTATTCCTTTCCTTCTGTTATCCTTCATCCCCTCCCTTGATCCTTTCAACACAGTGGACTAATTCTAGCATTCTGATTATAAGGCCCTCCATTCTCCTAATGTGTTTCAAGGAATCTTTTAAGGAAAAATGTCCAGATTGTTCATCTTTTTTTATTTATTTTTATTTTTTTAAAGTACCTACTAACAACTCCTTTTTTTCTCTAGAGAGTTTTGAAGGAACAGGTTGTCCTTGTCTGGAGTCAAGCTAAACACATGATTTGTTTTATCAGCAGCTGGAGCAGAAGTTGAAAATGTCTTTCTGTGAGACAGTAATTTGCTACTGAAGCTTTATGGCTTGTTTGCACTGATTACTCCAGGATCGTAAAGTGTGGCGAAAGTCACAGAAGCATTCAGGGCTGATCGCTTCCCAGCCCTGAGTGTCCATTCACAGTTTGTTAATAAATACACAGATCCCATTTGTGTGACACAGGGAATCTGTAGTTAATGTTTTCTTGGACATAAATTTGTAAATATTCGGCTTAAACACATGACTTACTGTCATTTTTCATCCTGGCGTTACTGTGGACAAGTTGACATTGTGTTAAGTCTCTGCTTTCTAGTAAGCTTTGCTTGTACAGTGCATTTCCCTTGTCCTGTCTTAACTACATAGACCTGTCTGTAGTTGGTTTCACAGACTAAAATTCAGTGTATGGTATTTTTATTTATATCAATGCCCTTAATAATGGAGATATTTTTGGAGTAATTGTGCTATCTTGTAGCGAGTTATTAATCATAGCAAGATTTTTTTCTCTTCATTTGCTTTTTGTTTCATATTAACATTTTTTTTTAACACGGACACAATCCTCTGATAAGTCTTTCCAAATACTAAAATCATTTGAGTATGTCTGCTGTGATCTGAACACTGCCCAAACCATCAAGCAATCTTCATATAGCTTGCATTATAAAACTTCATTAAATTCTCCAAGAAAAGAAATGACAGAGTTTTATTTCCTGACTGTGCATCCCCCGGATTCCTGAATTTCAGTGCAGATTGTAGATGAACAGTATAAGCTGCCTTTAGTGATTGTCAACATCTGATGTTCAGTCCATGCCCCATGGAAGCAGTCCTTAGTACGGATTACCATTTGTATTTTCCACTAACAGTAAATGTATTTTTCTTATTAATTGTTTGCCTTAGGAATGATGAATTACATTTTTTGTTCCTTCTTACCATAAACCTCTGCATTCCTCAGCTCAGCCTTCCTTGTATGTTGTTTCTTTATAAATGGTTGAGCTGCGGATGCAGGTATTGCCAAGCTAACAGTACAAATCATTTAAAGAGGAAGCTGGCGCGTATGGCAGCCGAGGAGCACACTCTGCAGGACACTGGACAAGACAGTAAATACTCAACTTTTAATGCTGATTAAAGGAGTATAGGTAAAGAATACGTAGGTATCCATAATTGGTGAGACAAATATTCACTTTATTTATATTTTATATATATTTTTAATTTGGTAAATACTATCCAGTTTTGTAGTTGTCCTTGTTGATTTGTGTGATATTAAAGTATTAGTAATAATTGCCCGGAGACTACTAGGGAGGGTTTAGTCGGTTGCTGTTTTGGACTGGGAGGGATGATTTAAATCTAGTGTTAGAAACCAACTGTTTAGTGGCTGCACAGTTTATCATTTGTCAGACAGAAAGGTAGCTGTAAAGCTACCCTGTAAGTCAGATCAACAGAATTGAGAGGAGGATTAGTAAATATTTGCTGTAGAGGGAAACACTTTATTTTTCTAACATTGTAACATGTCCTCCCCTTTAGGAGGAAGAGAGAGCAAAGCGTGAGGAACTGGAGCGGATATTAGAAGAAAATAACCGGAAAATCGCAGAAGCACAGGCCAAACTGGTGAGTCCTGTGCTTTTGGGAGGTGTCATGTGGGGTCTTCCAGACTGATTGGATTTGTACTGAGTCATCAGGCAAACTTGAGGAGGCTACTTTAAGGACTTTGAGGTTGAGTTTTGGAGAGAGTTATGACATTTTCAGTGCTTTAAAACATTTCCTGGAGGGAGATATACTACTCTGTTCCTAGTATCTCACTCAGTCTTAACCTTATTAACCTTTCTTAGGCCTGGAAACCATCAGGGGGAAAAAAGCAAAACACCCAGGTTCTTTTGATAGCTGACACAGAAGCACTCCATCATTAGACAGAAGGAAGACTGTACATTTGATCAAAGAACAGTCCATCATCCCCCACCCCACCCCCCGCCCCCAACCTTAGGTCTTATATATCTTGGGCTGACCTTGAATTCCTGATCCTTCTGCTCTACTTCCTATGTGCTAGAATTCCAGGTATGCTAATACCAACTCACATATTTTACTTCTTCTGAATTTATAATCTAAACAGAAGTACAGAGAATAATTTACTATTTCATAGTGTAAAATGTAGATCAATTAAAAACTAAAACCGGCCAATACAAGGAGAGCCTGAATGTAAGTAGTTCAAAACCCCAAGAAAGATAACAAGCCTGTGAGTGTACGAACAACCCAAGAGAGATTCTAGAGAAGTCTGAATTGAATGCAGTAGAAATAACAAGATCAAGAGACATATTTGCTGCTGAGACATACGTTTAGGGGGAAGAGCAGGTTGATTCTCCGTAAACACTGACTGTTCAGAAGGGTATTTAGTACTAGAGCATGCATGGAGTGTCCTACTGCAGGTGGAAGAAAGGGGACATTTTATTTCAGATTTGGGAGGTTGAACTTTGAAAGGGTAAATAAGTCTGGTTTGTGACGAAAAGACATTTCAGAAAAGAAATATGATTGTGAACTATTTCTATGAGGACTGCTTTAGGTTCGGCTTGTGAATGGGTTTAGATAGTCTCACCTTGGTGTGGGTCTACCCTTGTTAGTCATCCATATGAGGAATATGTTTCCTCTAGTTTCTTTGTTGTCGGTAGTGGGGGTAGGGTGGGGAGAGGGGGTGTGTGTGAGAGAGTTTTCATTTTTTAAGTCTGTTCATGAAGTCAGGTTTCTGTAGACCTTCTAATGCCTTGTTTTCTCTTTGTGGGTCGATGTGCAGTTATAGATGTCTGCTCATAGACTGTAGGGAGTGACATCATTCTTATGACATGATGACAGTAAAGTCAGTGGAAGAATACCTGGACTTCTGGTGACTTTGGTGAAAACTTTAGATATATCTAGCCCATTTATGGTCAGTGTGATAATGTTAGAAATGGCTGGTGAGGAAAATTTTGTTTGTAGAAAGTGGACTGTCCTTCATGGGAGAGTCAAAGATGAACTGTACATGATGATGAGGGCAGGGGCAAGTTAAAGCTTTTTCAACATTGACCCTTTATGTGCTTTGTGCTTTGATGCTCTTTGTTTACTGGAATGTCTGATACAAGGCACTGAAGCTATTAAATTAAGCACCTGAGAAGGGAAGGGGAAGCAATAGGTCCTTGCAAACACTTGAGGACGATGTCCTTCGAGGCGTGGCGATTCAACTGATGGGGGTGCGTGTGTCTGTTGGAGGGGAGCGAGGGGCAGCTGTACGGGGCTGCGGTGAGAGGGTTATGTAGGGTGGGAATATGCTGGGTGGTTTATAGGTGCGTGGTGAGGAAGAGAAGAGGAGATAGAGACTCAATGTAGGCTGAGTAGGGGTGGACCGATGCACTTAAGAGAACCGTGATAGGGAGAGACGCGTAGTGTTGGCAAAAGAGTCGGCTTGGAGAAGAAGAGTAAGTTGAAGTCAGTGTTGCTGTGTAAGGCATTTATACAGGTATTTATTGAGGGGCGGGAGCAGGCGTGATTGAAAGGAAAGAAGAGTTTAACAACCAGAATCTTTAGGAGTGGGGTGTGGGCATAGATAGAGTGGGATAGATTGAGGCATGAGGTGGTCGTGGTGGGTGGTGTCCGAGGGAGCCGTGCGCACGAGGGTGATGCGTCGGTCTCAGGTGTAGGAGGCGATTGGATGAGGGGAAGACGACATAGAGAGGGGGTGAAGGAGACCATGGTAAACAGGCCGAAAGCATCGAGGTAAGGTGAGGGATGTGAATCGTGGAGAATAGTGTATAGGACCGGTGGAGGTGGGATGTTGTGTGTTGTGTGTGTGTTGTGTGCGGTGTGTGTGGGTGTGTGTGTGTGTATGTGTGGGTCAGTGTGTGTCTGTGTGTGCTGTGCGTGTGTCTCTGTGTGTGTGTGTCTGTCTGTGTGTGTCTGTGTGTCTATGTGTCTATGTGTCTGTGTGTGTAAGTCAGCCTGCCAAGAAGGATGTGTGTGAGAACAAGAGGCAGGCCAGGAAAGAAAGTGCTCTGAGGAGACAGTGGACCTTGAACTTACAGTTCTGGAAGGGTAACCAATTTTGAAAATTGAAAAGACCAGCTTCCTGATAAGAACTTAGAAACATTCATATAACTACATATGATATGATAAATTAACTACTGTAGTTTCTAGAAAATAGATCTACATCTGTAGAAAAGAAATCTTTTTTCCTCTTGGTGAGGTCCAGTTCCAAATTAAATGAGTTTTTATGGTTTGGGGATTTTTTGTTTGTTTACTTGCTTGTTTGTTTTTCCCTTTCAGACAGGGTTTCTCTGTGTGGCCCTGGCTGTCTGTGAACCTTATCTGTAGACTAGGCTGGCCTTGAACTTAAAGATCTTCTGGCCTCTGCCTCCAGAATGTCGGGATTAAAGGCGTGAGCCCACCGCCTGGCTAAATTTTTTATTCTTTAGGAAATATTCTGTATTGATTGTTATTGATTACTTATTGTAAGATATAGAATGATGGAAACATTTACATGGTGATGCTGTGGGTTTATTTTGGGAATATGCAAGGTTCAAAAAATGCTTAAATGCGTAGGTATATACCACAAACCTTAAATTCTGCTTCCAGAAATGTATTTTGTAAATTTTATATGAGTAAACTGCATTTGTACACAGTACTTTCTCTTAAGAGTGAAAGACACAGATAAGCAGGTACACTCCTAGTTTTTGATCTTGAATTGACAACCAGCTGTCTTAAAATAGTTTGAGTTATTAATGCAGAATTTTGTTTCTATTGTGTGTTTGAATGTGCATGCACTAGTGGAAACCAAAGGATGTACTACATGTTTTCCTCAGTCACTTTCACTTTTTGTTTTTTTCTTACTCTGTGAGTTTATCACAGTGTGAGAAGTTGGAAATCCCATGTTTGAAAGTCAAAAGATGTTTGCACTCAAATAGAAATTATCGGTCACTTTGCAATGGATACCTATGAAAAGACTTCTGAGGAAAATGTAGGGTTTTGTTGTTTTACTTCTGAGTGCACATGACCCCATACCTAGTTCTTAGAATGTTTAGATGTTGCTTTCTATGGCCAGAATAGCGAGGAGTGCTTTTTGCTGGTGTGATTGAGTTATCATAACAACGAGACAGCTCTCAGTTATTTCTTATATATCATCACGTGTGGTTGAGTTATCATAAGAACAAGACGGCTCTCAGTTATTTCTTATATATCATCACATGTGTCCTTTTAAGTGTAAGGTAGAGGGAGGTTTGTCTTTGACTTCATGACATATATCAGAGAAGCTGAAGTAAGGACATAGCAGAATGAGATTTCAAAATGTTTTTACCTGCCCATGGTGATGCATAGCAATTCCAAGATAGCCAGAACTATATATTAGGGAGATCTTATCTCCATTAGAAAAAGAGGATTTAAAGATTTATGTGGTTAGAAGATGTCCCTGGAGGCAATGAAGCAAGAAGCATTCAAGGGCCTCCTGGCACTTCCAAGAGAACCCATTTCTGATAACATGCTGGGATGGTTTGTATATGTTTAATCTAGGGCACCATTAGGAGACCTAGTCTGAGTACGTGTGCACTGTGGGCATGGACTTTTAAGACCCTCTTCCTAGCTGCCTTCAGATGAAGATGTAGACCTCTCAGCTCCTCCTTCACTATACTTGTCTGGATGCTGCCATGCTCCCACCTTGATGATACTGGACTGAATCTCTGAACCTGCAAGCCAGCCCCAAATATATGTTATCCTTATAAGAGCTGCCTTGGTTGTGGGGTCTGCTCACAGCAGTACAACCCTAAAACACAAATGTACCAGGGACTGGGGCATTGTTGTGATAGGCCTGACCATGCTTTTATTTGGAAGAATGTGGATTTTGAGACTTTGGATTTGGAAAGTCATGGAATGCTTTAAGTGGGGCTTGATGGGCCATCCTAGTAGGAATATGGAAGATATTGTTTCTGCGGGTGATTTGAAGTGTGGAAGACTGGTTCTAGAGGTTTCAGAGGAGAAAAAATTTAATATGTGAACCAGAGACTGTTTTTGTGATATTTTGGTGAAGAATGGCTGCTTTTGCCCTTGTCTGAAGAGTCTACCTGAGGCTAAGGTAAAGAGATTTATATGCCTTAACAAAGAAAGTTTCAAAAAAGCCCAACAGACTTTGTTCTCTGGACAAGTCTCAAGAAGAGAATTTTGAACAAGTATATCAAGCTTAGAAAGGAAAAATATTAAACATATGGTTTGAGTATTAAAAGGGGCACTAGGAACTGAAATGTAGCTAAATCCTATATTCAAGGGTATTAAATTGAATTAAGGGAGTACCTTGGGGCAAGATCCTGCCCAGCAAAGTTTAGGTGTAGGCATAGTAGAACAAGCCTTTAATTTCAGGAGGCAAAGCCAACCCGCTGCAGATTTTTGAGTTCAAGGCCAGCATAGAACAGAGCAAGTTCTAGGTGAAGAAAAACTGCAAGTATGGGCTTGGTGGATCACACCTTTAATCCCAGTGCTTAGGAGACAGGCATGCAGATCTCATGAGTTCAAAGTCAGTCTACAGAGCAATTTCCCGGACAGACAAGCTTAGGCAGTAAAGGAGCTGGAAAACAGAAAGCTGGTAATAATGTAGTAGAACAAAGGGGCCATGTTCCAGCCCCAGCAAGCAGCAGAATTCAGTAGCTTTGGCCATGTGGCTCTGGCCTTAGAGTCAAGAATAGAAGGGACTACTGGGACAATTCATGCTGGTTAGCTGGAGCTAAGAAATTAGCAGTGATTAAAGCATAACTGAGGTGAATGAAATCTTCTGGGAGGTATTTCCTGAGAGCACAAAGAAGCTGTGTTCCAGATGTAGCCAAGGTTGTACCTCCTGCTGCAGATAAACTTGGTAATGTGTAAGAGTCACCCTGGAGAACTGGTTTTGAAGGCATAAATGGGTCATGGAGAGCAGCTGAGGATGGCACTCTGAGAGGTCAGGGAAAGCTTTTGGTGAAAGTGCAACATCAGTTGGAGTTGACGGCCCAGGACTGAAGGGGTCATGCAAAGGATTTGAGGCTTGGCACCATGAAAAGAGGCAGTAAGAGGGTGAAGCCTAGTTGCAATGAAAGACCCCAGTGTATTGGAGATGCCAGTGTCATAGAATGATCACCAAGAACAGCAGCAGTAGCGGAGAGTGGATCAACCTGAGCTTGAGTACTACAAAGGGCAGGACTGGAGAAGTGATGCCAGCCCTTTGGAGGAGCCCAGAAGATCATGTGTAGATCCCAGACATTAGAACATCAAAGTTGCCTTTGAGACCCCAAGAATTTTGAGATGCCAGAGCTGTGGGCTATCTGCTGAGGAAAGCTGCTAACAAGGAGTGGAACCAGCCCAGGAGAAAGCAGTTTGTTTCAGTCAACACAGATGAAAAAGGAGTTGAAACTGCTTTGACATCAGCCTTGGAGATGCAGAGTTTGCACTTTGCCCAGCTGGTTTCCTCCTGTCTTGCTTTGGGGATTACAGTTAAGTGATTGGTTGACACTCAGTAGAGACCTGAACTTTGGTTCTAACACATTGCTGAGACTGCTGTAGACGAGACTACGGGGGCTTTGGAAATTGGACTAAGTCTATTATTTATTATGCTGTGGGTAGGTATGACCTACATAAAGATTCTTGGGGTCAACGAGTATGGAGTATGATGGTTTTGTATATGCTTGGCCCAGGGAGTGCCAATATTAGAGGGTGGGGACCTGTTGGAGTAGATGGGTCACTGTGAGTGGACCTGTTAAGAGTAGATGGGTTACTGCGAGCATGGGCTTTAATACCCTCAACCTAGCTGCCTGGAAGACCTCTTCTCCCATTTGCCTTTGGAAAAGATGTAGAACTTTCAGCTACTCCTGTAAATGTTGTCCTTAAAAGAGTTGCCTTGGTCATGGTATCTGTTCAGAGCAGTAAAACCCTAAAACACATTTTGACTTAGACTCTAGAATAAAGTTTTGCATCAAGCTTCCTTTGGAATTGTGCAGAAATTGGAAGATTTTGAGGCATATAATAGGAAATACATAGTTGTTGGTGGGTTTTTTTCCTTTCCTTTCTTTTTTTTTTTTTTTTTTTTTTCTTTTTTTCGGAGCTGGGGACCGAACCCAGGGCCTTGTGCTTGCTAGGCAAGCGTTCTACCTCTGAGCTAAATCCCCAACCCAGTTGTTGGTGTTTTTTAAGACTATAGAAATGTGAATTATTTACAGGTGCTTCTTTAGTGCTCAGAAGTGTTAAAAATGTGTTATTTGAAACTAGAGGGAAGACCTTAGCTAGCTAAGTTGTGTCCTACAGCTGTGTGAAAGGTAGAACTCACAGGGATTCTAAACCAAGTGTAGGAGGTAAGGCTTCTCAGCCCTCATAGGAAATAGCAAAAAAAGAGGCTGAAGAATAAAATGACTTTAAAAGGAACTAGCACGCTTGGTTATTTAGGAGAATCTCAGGCTACCCTGATTGCAAAAGGTAATCACAGAAGGGGAAGGGCTGGATAGTTGTACAGTGGGCAAGAACAGTTTTGTACTTGGAAGAGGATCTAGGTTCAACTCCTGACCATTTAAAGTTCTCTGTAACTTCAGACCTAAGGGATTCACTACCTTCTCTGACCTCTGTGGGTACTGAGTACTTACAATGCACACACATGCCTGCAAAGCCAAACACGAAAACCAAAGTATTGCATTTTGCAAAGTCACAGAAGAACTTGCGGTAGAAAGGTTTTACCTCTAGACAGCTTTTTGCATGTGTTGCATAGGTCCCAGACCATCTCAGTGATGCTTAGGAATGAAAGGAGTGGTGGGGAAGGGGGTTCCAGTGTGGCGACTTAGTTAGAAACTGCTGTTGTTTGAATGCTTGTTTCTTTGAAGCACTTTATAAAGTGTAATTTACTTAGGTCTTGAGGCTGTGAGTCCGCCTTACTCTCTCTTAGTCAATGCTCATCTGTCATGTAGTGTGATGTAGTCATAGGCTCCTCACTGGATAGCCAGCATCTTGAATACTGACCTCTGGAACCGAGAAATAAAATCCTTTTTTACGTTTACCCAGTCTTCATTGTTTTGGTATAGCTGCAAGAGGGGGCTAGGACACTTAGTTCCTGAGTCCATTAAGTTAACAGGAAAGTCAGGTCGGTGCGGCTGAGAACAGACAGCAGACTGTGTCCACTGGGACTGTTAATGGGAGGTGAACAGACATTTGGTGATAGTGGCCTTACAGGTAAGTGTTGGATGGAACAGATTCTTACTCTAGCCAGAGGCTGGAGAGTTGACTTTGCTCCAAAGATGCTGGCTGAGAACCTGCTGCTCTCATTTTATACAGTAGACACAGGAAATCACACAATTAGAGGGCACCTTTAAGGTGTGAGAATATAGGCTAAAATGTCACTTAGCCATTTTAGAGTAGGTAATAATAGTTAGGGTACATAATAGTGCTGTGTACATTCCTCTCAGGAGATGACACCAGCTGTGTAATTTAGCATGAAATGAAGTGACTAAGAAATCAGGATGAGGGGTGGGTTTTCTATATGAGAGTTCAGGGAAGAAAACACAGATTAACCATCTGTTAATATAGTTGGAAACATAGTATAAAAAGCAGGTGTTCAGATCTCGGTGCGTGTGTTGACATTGCACAGAGTGACTTGAAGAGAAACAAAGTGAGAAGATGGTCTTCTGTCCACACAGTAGCAGTTAGATGCTTTAGAGAGAATTGATAAATGGGCAAACTTGCCAAGTGGTGCCTAGAGGGAACAAGATGGAAAAGACCTTCTGAATATGAGTGTGTGGGGAGTTCTAGGCCTTGAAGGAAGCCTGCAGGCATTTAGAAGGAAATGAATAAATGTTTATTTGATTTATTCACTTTTATATGCATGTATATGTGTGCACTGCATGTATGCTTGGTGCCTGGGGTCAGAAGAGGGTTTTATTTAGATCGAAGGAACTGAATTGATAAGGTTGTGAACTATCCTATGGTCACTGGGATTTGAACCTGAGTCCTCTGCAAGAGTAACACACAAGTACTCTTCACTACTGAGCCATCTCTCCAGCCCTTAATGTGAAATGTTAGCACATAAAGTCAAAAGAAAACCCTGAAGACATCATTTTTCTTGTCAGTGTTATAGAACAAAGTCTTTGAAGCTGTGAGAGAATGTTCAGATCCCACATTAAACCCTTATTTTAGGCAATCCAAAATCTACTAAAGTATCTAGAATTGAAGTTTCAAACTGATTTAGGAGAAAAGGTTGTAGAAGCAGTGAGCATGGGTTCACTTAGATGGTATGACTAATGCTCTAGAGGAGAGGGGAACATTTTCCTCAGGAAGATCAGGGTCAGCATAATTGAGGTGCTTGTGTCTTAGCCTGTGTATAGGCTTGGCGCCCCACACCCACCTGTGTTTTGTTTTTTTTTTTAGTCTTGTATATGAAAACTTAGAGAAAAGTGTATAAAAGTTTGACCAACAGATCACATTTTAAACAGTTTTAGTTTATATGTGTTGAGGCAGGGTCTTGTAGCTGAAGGTGACCTTGAATTCAAGATCCATTTGTCTTGACCCCTTAAAGGCTGGATGTGCCTTTCTATGCATAGTACTAATTTCTTTTTTAAACATTCCCTTGTTAAAAAACCAGATTTACATATTATATATTCCAGTGGGGGAAAAGAATTAGAAGTACAAGTAGCAGAGCCAACCAAGTTGTATGCTTTAGAGGGTTTAAAATCTAGAAGACATGGTGCCTATTGGTGCAGTTTTCAGTCCTTGTCCCTTTAATCATTACGAATAATAAGTATTTCTTCCTTTAGATTGTTAGAGTTTGGTCAGTCCAAGAAAGAGAATGTTGATTATGTCGTGTGGTCAGCTCTGATAAACTGGATGGTACAGAAGAGCAGCCAGGACCTGCACTAAGACAGGTGCTTTTAGCTCTGTGACTTCTTTTCACCAGCTACTGTAAGGCAGTGGGGTGCAGAGGTCTAGGCATACTAACTAGACACAGTGGTCATAATGACTGCACTGTAGGCCCTAATCTTGGCCTCACAGGATGTCCACAGAATAATCCTCTGTGGGTAAGGTGGGTATTGTGCTTTTTTCTTCCCCATTCAAACACTCTTTCTCATCATACAGGGAACAAGAAGGGGAGAAGATGAGTTGTGTCAGCTGGGCTGGGAAGTTAATTAGAGGAAGTCAGGGCTTGGGAAAATACATAGCAAGTAAAGGTATTGGTGTGGCTCACAGATAGACTAGATAGCAAACTAACTTTCCATCACTGGGGAGCCTGGTATTAAGAAAGGTGAGCTCGCCTAATTTGTGTTTAAGGATCCCATTTGCCAAGGAATGTGAAGAAGCTAGCTGCTTATGTGTTAATTCACTGAAAAAGGAAAGGCTTCTAATTGTGCTTCTAGTGCTGGAGATTAATCCCCTTGCTAGGTTATCCCAAGATGAGGTAGTTCATAAGGGCATCTTAGACTGGGAACTAGTTGAAGCGAAGACTTGAGCTCAGTGCAGTATGATTCTCTAAAGCAAAATTTTTGCTCCTGAGTTTTTGCTTGTGTAATGTGATCACACACATTCAAAGTCTTTGTGTGTGTGTATGTGTGTGTGTGTGTGTGTGTGTTTGTGGTTTTTTGTTTTTTTTTGTTTTTTTTTTTTTTTAGTTTGTTACTAAGCACAGTTAAGTTCCTCCTTCTAAACCTTATGTATCCACTTCCCATCCTCTACCTTCAAAGGAGACATTCAAATTGTGAGTTTGTTTTTCCAGCGTTCTTGAAATACATGTTCAAGCATATATAAATATATTATGGTTTTATTTTCCCCTGATCACACAAAAATAAGACACAAAAATGAGAGAGAGAGAGAGACTGACTGACTGACTGACTGACTGACTGACTCTCTGTATTTTAAGTGTATGTGCATGAGTGCATACACACAGGCACAGACACGAGGAGACCAGAAGTAGACAGTGTCTTATGGCTGCCCAGTGAGCCTCAGAGATCTTCTTACTCCACTCCTACTGAACCCAACGTCTCACACAGGTGCTGGAGATCTGGGCTCAGCTTCTCATATTTGCAAAGCAAGCACTTTACCCCAGAACAGTCTCTCTCTAGTTCTTTGTTGTTGTTGTTGTTGTTGCTTTTAAATAATATTCTATTTATGTCTTTGAGTACTTCTCTGATTCTCTGGGACTAGAGTTAAAGGTGGTTGTGGGCTTTCATGTAGGTACTGGGAACTAAACCGGGTCCTCTGGAAAAGTAGTCACCACTCTTAACTGCTGAGCCATCTCTCCACCACCACTTTCATCCCTGTTCTGTTTTTCCATAAGTATTCAATATTGTTTTACAGGTGTTTTATAAATTATTTAGCCTTCATGGTTTTTTTTTTCCCCAAACTATAAGTAGATACCTTTGTACAATTATGAATCTGGGGGTCAAGGAACATGGCCCAGTCAGCAGAGAGCTTGCTGTTGAAGTGAAGATCCGAGCTGAGCCCCAGCACTATCCTTCAGCGCAGGCTTGTAGTCCCAGCCTGGGTAGGTAGGACAAGGAATATCCTTGGCCTGTTAGCTTGCTATGGTAGCCCAGCCTTCCAGGCCTAACCAGGCCCATTGAGAGGTGGCCCCAAAGGCAGAGCAAAGAAGTCATTGAGAACAGCATCAAGTCTGACCTGGCTTGTATACACATAATATTTATAAATTTTGCACATTTACAGATACATTTATTAAAAAAAATCCCAGAAATTGAAGTAGTTGAGTAAATTTTAATAAAGTAGCTTTGAATCTAGCTGCTCTTCATTTAGTCAGCATATCAGTCACACATTGATGGAATTAAAAATTGTATCTGTGATTTTAAAGGGTTTTCATGGAATAATGCTGTTCTTTTCAACTCATTCACAAGATCCTAATGGTTATTAGGCTCAACTCAAGTAGGATTGAGTCTGGGTGTTAACTGCTGGAGGTTTCACAAGTGCATACAAACACACATGGGGGGAAAGGCTTTACTACATACACCTTGGCTCAGTCTCTAGCGCTGGCACCCCCAATAGGTGCTTTATTTGATGTGGATAGTTAGCATGAAGGTTTCAGGTCTGAAGTTAACATGGATGTCGTCTATTTAACCTGATGAACTAGGAGCTCACCCTTTGTCAGCTAGGCAGCTTGTTGGCAGGTATTGCTGCAACACCTGTTTGACATTTATGTGTGGTTTCTGAGAATCTGCACTGTAGTTTTCCTCAGCGGTTTTATCCATAGTTCCATCTCCCCTCCACCTCCCTTTTTATATTGTGATCATTGGTGAATCTAGGGAAGATAGCAAGCAACTTGAATGACTTGGTGTAGGTAGGTTTTTAGTGGCTTTCTTACCACTCACAGGGCGTGGTAATTTTGAAAGTTCGGCTGTATTGTCTTTCCCATGGAGATCACTGGGGAATTGAAGGCAGAGGGGTGTCTTAGTACGGTGTACAGGGTGAACAGCCTCAGCATCTTAGGTGCATAGACATTGTGTGTGCCCTTTAACCAGTGTGGGGACAGTGGGGATGAAAATACCTCTACAAAGAGTGAGAGGGTGGTCATGAGCCAGCTGATGGGTTGTTTCAGGGCACAGCAGGCAGGACAAAGCCTAGGAGTCATTAACAGTGCTCCCATCCAATTCCATGAGTTTGAGGTCAGCCTGGCCTACAGCATGAGACCCTGTCTCAAGTAAATGAGAGGAAGTGGCCAGAAGATGGGTAAAGGAGCCTGATGGCCTGAGTTTGTTAGATGTTCAGAACCCTTGTGATGGGAAGAAAGCACTGACTTCTGTAAACATATAGGACTCTTCTGACTTCAACCGTGCTGTGGTGTCCCCTATGTACTAAATAAATAAATGTGATCTTAAAAATTAGAAAAGGGGAGAAAAGAACTTGACCCTCAAAGGATGGGCTTAAGAAAGGGTGGAATACTCCTTCTTTAAAAGGGGAACAAGAATACCCTTGGCAGGGAATAGAAAGGCAAAGATTAAAACAGACACAGAAGGAACACCCATTCAGAGCCTGCCCCACATGTGGCCCATACATATACAGCCACCCAATTAGACAAGATGGATGAAGCAAAGAAGTGCAGACCGACAGGAGCCGGATGTAGATCTCTCCTGAGAGACACAGCCAGAATACAGCAAATACAGAGGCGAATGCCAGCAGCAAACCACTGAACTGAGAATAGGACCCCCGTTGAAGGAATCAGAAAAAGAACTGGAAGAGCTTGAAGGGACTCGAGACCCCATATGAACAACAATGCCAAGCAACCAGAGCTTCCAGGGACTAAGCCACTACCTAAAGACTATACATGGACTGACCCTGGACTCTAACCTCATAGGTAGCAATGAATATCCTAGTAAGAGCACCACTGGAAGGGGAAGCCCTGGGTCCTGCTAAGACTGAACCCCCAGTGAACTAGACTGTTGGGGGGAGGGCGGCAATGGGGGGAGGATGGGGAGGGGAGCACCCATAAAGAAGGGGAGGAGGGAGGGGGATGTTTGCCCGGAAACGGGGAAAGGGAATAACACTCGAAATGTATACAAGAAATACTCAAGTTAATTAAAAAAAGAAAAAAAAGGAAAAAAAAAAGGAAAAAAAGAAAGGGTGGAATAGTTTAAATACTAAGTCTGTAGAGTTTGGGAGCTGCTGGTCTCTTCAGTGCGTGCGTGGTTTGCCAGGCTACTGCAGCAGTTGCCTAGAAGGACGGAGAATGCAGTGGCCATCATTGCTCTGGAGTTTGCATCTGGCCTACCCTGAGTGCTGCTACGTTCCTCCCATTTTCATCTTGTAGCTATGCTTACGGGCCCACACTTCAACACTACTGCCATTTTGATAGCCACAGGACATAATTTCACGTTTTGTGTTCCATAACAGCAATAGTCATTTCCATCCTTTGCCGACGACTTCTAGCTACACTGCATTTTACTTGAAAAAGTACTGTTAGGCCAGAGGAGTGATAATGAACAGAGAATTCTGATTTGTATGACACTGTGGATGAGGGGTTTCTATCTTTAAAACAGCTTTAAGTAAAATAAGGCAGACGCAATGACTGCACATGTAACTTTGAAAGGAGATGGAAGGGGTTAAAGGACAACACTGCATGCTTAGGTCAGAGTCAGGAAAAAATGGAGCATGTGCTGGTAACTGATGGAGACATTCAAGGGTTAAAACAGCCTATCTTTCTAATCTTTCCAACAACACTGTTATGATTCCGGGTGCGGATTCTTTGTTGTGCAGGCTGTCATGGCATTATCCTTGTCCTCTACCCTTTGCGTGTCATTCCCACCATAATATTCAGAATTACCAGCTAAATGCTGCCTAATGTCCTCTAGGAGAAGGGTAAAGTTAGACTCACGAGAAGCCAGGAGATGGAAGGGTTGGTTCTTGGGAAGGTTTTATTTAGTAGGAGAGTGGTGAGAAGAGTAGCTTGACTTTCCATGGTGATGGCGGGAATGCTGTATAGAGCCGTGCAGGTGGTGAGTCACCTGCTTGAGATTGAAGGTGCTATTAACTCTGCTGCTGATTTGAAATTAGGTAGCATTTTATAATCAGCTAGGTCAAAACCTTTGCTAATTTTATTTCTCTCCAAGAAAACAGGTCTTAGAACAATTCATTTTATCTTTTCAGACAGGATTTTTCTGTGTTGCCCTGGCTGTCCTGGAACTCTCTGTAGACTGCTGGCCTTGAATTCAAGAGATCCACTGCTGCCTAGCTAAATTCTTGGTCACTGTTGACTTAATATAGAAGCACAGTGGGAATTTTTAGCTATAATTCTTGTATATGTCTGATTATAAGTATAGTAATTGAGTAGATACCATACCTGGGACTGAGTCTGTGTCATGGCTTTACGTAACTGTTAATCTTCATGGTATATCAAGACAGAATCCAGTTTGATCAAGGCATGACGTCTGTAAAATATTTTTAATAAATGAAATAGAGGAAATATGTAGTATTAATTAAATAATTCTTCCCTCAGTTATTGTTCCTCTCCTGGTCTCTGCATGTTTAGATAGATTTTTAGGTTATTACCTGCTAGCGAGAGATACTGAGAGACAGGACTGACGGATCTTGTCTGTACTTTAACTTTCAGGCTGAAGAACAATTGAGAATTGTTGAAGAACAAAGAAAGATTCATGAGGAAAGGATGAAACTAGAACAAGAACGACAGCGTCAACAAAAAGAAGAACAAAAAATTATCCTGGGCAAGGGGAAGTCCAGGCCAAAACTGTCCTTCTCACTAAAAACCCAGGATTGAATGGCAAACTCTGAACTTTTTGCAAAGAAAAATGAAAAAACTTCGTATTGTAGCTTCATGTTGAAGTGGTTTTTTTGTTTTTATTTTTTTTTTGTTTTTGTTTTTTTGTTTTTGTTTTGTTTTTTTTTTTTTTTAATTTGGAAAATCTGGAAAGTTAGCTTGTTCTAATAGGGGCTATGCTCTGCAAATCCCTTTATTTTTCCCTCTTTTCCTCCATTAAGTCAAGTCCTTATCAGATCATTGCTATCTTCTAGAAGTGGTGTACTTTGCACCTGTTGGGATTCTGTACTGGTTGGGTCTGCTGAAGAGCAGGTCATTTGGTGACTAGCTGGTCTGGTAAGGTGTTCACTGACCACTGACTTCGGAGTTATACTCTGTTTACTACGTCATAATGCTGGTTTTGCTGACTTTTTGTTTTTTTATGCATTTATAAAAAAAGAAAAAGTTGGTAATTGCATTGCAAAATTGCCAGGGTTTTACTGGACCTGTGGTGTGTTGTTAGAGCAGTGTCCTTGTGATGCTGTGGCTCTGACGTTCCTGACAACAGGTAAGGAAACAGTTGGTCACCTGCTACAGAAGCACCTGCAGTGCGGTACTGTCTGTCGGACTTTTGTTCCTTTCATTGACACAATCAAACCAGCATTCCCCACTGTAAATAAATGATTTTGCTGAATAAAGTAAAGTCTTAAATTC
>1:89016096-89017450	MSTRG.1011
AAGTTAGGGTCCTTTATTGGAGCAGATGGGAAATGGGAAACAGATGTCTTCAGGGTCTGAGAGAAAACTTAGAACAGAAAAGCCCATCCTGGGAGAAAGAACAGCTCGTGAAGTTGTCAGGGAGTGCCCAGGGGAATGGTGAAGGAGAGGTAGTCCCCAAGAGCACCCCAGCGGGGCCGGTAGATCTGGAAGATGGTGATCCAGGTGGTGAGAACAATCACCCAGAAGAGGAAGCCCACAGCTGAGCGCCAAACATCTAGGAAGAAGAACCAGGGTGGGAGAGTTGGTCTCCAGCTGCTCTAGAGAGCCGGACCCCCCAAGATGGCCCTCTCTGACACAGATCTCCTAGAGTTCTGGAGCCTCCTTTATCCCTTCCAACCACCCGCTGTCCTTTTTTTTTTTTTTTTTTTTTTTTTTTTTTTTTTGCTGGTGCCCTAGAACTCACAGCCTTTGATTTGGCTCTGCTCTGTGTAGGCTGGAGCGAAGAAGGCCTCTTTGAAGAACCAGAAAATGTTGACCAACCAAAGAAAAGGCAGAAATGCAAATCCACCTAGGAAAAAGATACCCATATTTAGTTAAATCACAATAAGGATCTTTCCTAATCTCCATCTTAGAAGGCCCATTTGGTTGGAAGGTCCTCTCCCAAATTCAAATGGAGATCCCTGCTGTTAAGGACTGTGGGGTTCTGGCATCTACAAATTATGTCCTCCCAGGCCTTCATTCTTTCTTCACTGTTCATTGAGACTCTGACGGAGACCTCAGCTTCCTCCTTCCTGAACCCTCCCTTCTCCAGGACTAGAGTCTGCGTTCCCAGTCGCGTTACCACGAATCCAGGCCCATAGGTGTCTTGTTTTGGACGCTCTAGTCCGATCTCCTCTATTACCCCAGAAACCTTAGGGGACAGGCCTTACCAAGATAGTACTTCCGGCACAGGTTCAACTTCTCCTCATTGGACACCCGCTCTAAGTTCATAGTTGCGCTGGAGCCTGGTGGCACTAATTTGGCTTGCAGAGCAAGACCCAAATGACAGGCACAAGATCACGAACAATCACGCCCCTATTACGACAAATTAGGGGAGCGTTGGCTACGGGAAGGGTACCTCCGAACAGGCTTGTGGGACGAGGAAGTTCCTTATCTAGCTAGGCTATACCAGACGACTCCCAACTCACCAGTGGGGTTTACCCCTTCTGCCTGGGATTCCTTTGCCCGAGGTGCCGCAGATTTCTCTAGAGTTTGTTGTCTTTTTTTTTTCCCCGCCCCTCACCCGACTACCTTGTACGCATGCGCTCCCAGGAAACACTCGCTTGACTGTCGGCGAAGGCAAGTTGGCCTTCAACACGCGTGCGCAATCGCG
>17:795877-821582	MSTRG.10117
AAAAGATCCGCAAAGAGACTCCCTACCCTGCGGCACGGAAAGCTTGAAGGACACTCCAGGACGAAAACAGCGGCAAGGTGGCTGGTTCTGCCTTTGTCTAGGAATGGTCAGCAGGTTAAATTGAGGTTCTGAACAGCTCTGCTCAGATGGAAACTCAGATCAGAGCAAAGGACGCACTCTTCCTTGACTTTGACGGCATTTGTTTGCGTTGCCCTGCGGTGCACAGTGTGTTCCTTGTATTTCTGCCTCGGCCGTGGTCATTCCTCGCAAAGGTCTGAGTTAAGAAGCTAAGCTGGAGATGAGCAGGGGAAGTGGTTCTCAGCTTGTGGTGTTAAAGTGAGTGATTATAAAGTGAGTAATTTCTGGGTCTCCTCACTTTGAGGGATCTGCAGTCACTCTTTTTTCAGATTATTTGTTTTCGTTGGCACTTAATAATTGCACACATTTAGGGGTTGGGCTGTGGTGTATTGATTCATGTATTGTGTAAACTAGAGTCCTGCCTGACTTTGGAATAATGACCGTTTTAGTTGTCGTGTTGACAGCAAAGTGATGGTGAGAAATGAGAGTGAGTGCCGTGGTGCCTTGTTTTTAAAGTTTCTCTTTTAAAAACTCAGTTATGTAATTTAATTACGTAGGAAAAATTTCTCTTAAGGAAAACTAGCTTCATTTCTTTCTCTTTAAAAAGGATAAAAAAAATTGGTAGTTTTCAAGATAATTCATGTAGTTCCGTTAGGATCTGTGGGAGAAGGAAGGTCTCCTCGGGGATAAAAATAATCAGAGCACTTAGAATGCATTAACACTTCAACAAAACAATGGGGACTTTTCTAAATGGGCCCATTGTACCTATGCAAAGTGAGACACAAGCTGGCCAGAAGCTGAGCAGTTTTATTTTTGTGAAAATTTTAGCAGTGACTTGGTGCCCTTGTGATTTTAGGTGGCAGCTGTCTTGGGGTCACTAGCGTTCTTGATGAGGAAGAGACTGCACAGCCTTAAACCCACACCTCACTATTGATTGAGCATTCCACGGCAGCACAAAGACTTCCTGAATTTCCTAGCCCGGGCTTTGTGGTTGCAGGCCATACCTGCCCTGCATCCAGCCTGGAGCTCACTATGGACCGAAGACCTGAGCACTTCGGGGCCATTCTTAGGCTTCCTGTATGGGGGTGGGGGGTGGCCTCCGTACTTGCCAGTGTTTGTTCCTGACTTGCTTGGTCACTGTGTGTGGAGCATGGCTTTGGATAGGGAGACTTGGTGAGGTTCCTGTCCCATATGTTGCACGCACATCGCAAAGAGCAGCTTCTTCCTTATAACAAATGCTGGTCCAATACAGCCTCCATACCCTTGAGGTTTGCAAAACAGGAATATGTAGCCTAAAAGCCCAAAGCCCCTTTCTGTGCCCCCCCCCCCCAAGTTGTTCATTTCTTCCCCTTGCATGAATATTCTTGAATTTTTCAGAGTTGATCCAGGGTATAAAATGCCCACACTGGAATGAAAGATGGGGTCAACCCTGTAAATCGAGACAGCCACACTGGGTAGCAGTGGGACAGTGGTACCTAGCAAGTGTTTGATTCAATAACAACTGCGTGCTTTGTTTTCCCAGCAGTAATTCATGAAGTAAGATTTGGCCCCCTCTTGTAGCACCCTGCTGTTTGTCTGTACTTGTGGTTGGCTGTACGTACATTAATGATACAGAAGAAACCAACTGGCAAACTGTAGCCATCTGCCAGAATCTGTGGTAGTTTTAGATTTGGGAGGAAAGACAGAAGAACATTAGAAAATAAAATCTGGCCAGAAAAATATTTATGTTGTACAGCTCCTTCTCCTGTGAAGAAAGGCCAGAGCCGGGGCGAGGGGACATTATTTTTTGACTTCAGATGAACAGCTTAGGGTGAAATTCATTTCGAAACTGTTTCAAACTGACTACCCACACCTGAGTGCGTGAGGCGCACCTCTCTGAGCAGTGGCTTCTCTGGGCTTCCGCTGCCTCTCTCGTCCCTCTCATTATAACCGTGTTTTTGTGGCTTTGTTTTTTATGCTAAATCTTAATCCTTGTTAGCAAGTTTAACATGGAGGCCTGGCTTGTTCCTCATGTATAGTAGTCCAGTTTCTTCATCAGTGGACCCTCATCCTCACTAAGCCTGGTCCACTGCATCCGAGACATCAGCATCACACCGTACAGAGCTGATAATGTTCTTTTAGGTCAGAACATTTGGACTTGAATTCTCTGAACTGTTCTACTGCAGAGCAGACCGTCTGTTCTGAACCTTTGCCTGCCTCTGTACATCTGCTCCCAATAGATCATTCACACCATTAAGTTGCTCATTGATGACTCTTCTTGCAGACGTCGTCCCTGTTACTCTATCTTGCCATGTTGGATACTGAATTCATCTTAATCATTTGACTATGAAATCTGGGAGCGGGTGGGCACGTAAAACATGTGGATTCAGTCCACCATAAATCCCCTTAAGCATGCCCACTCTCATGACAGATGTTAAAATAGAGTTGTGTTTGAGCATACTTCGACCTGTTTAAACTTGGGGATTCTAGCTTTGTGATACAGCTTTGAAGGTGGTGTTTTCTGTGGGAGGTGGGCTGTTCTGCACATTAGCACTCAGTCAGAGAAGGCGCTGCTTCCACAGTGACTCTTGCTCTTGCTCATGACTGGTTCTTTCAGCCTTATGGGAGGCAGAGTTGACTGAACCAGACTCAGCCAAGGAGCTGGTGTCGGCTGGCTTAGTTATTCACTAAAAATCGCACATTTATTGTAAAGCCACACCGGTTTTCTCAGTTTGACATAGTAATGTAGGAATATAGAGAAACATAAGAAAAATTTCTGGGATTGAGTAAATTTATAGTTAACTATATTTTCTTATGGAAGAAAAAAATCAGACAATATTTGGTAACTTTCTTTAAATGCCAGAGCTTTGTGTGTATCTGTAAGCATTTGGAAAACAATATTCTTCCATCTTTAAATCTTTTTCTTCCAATTATCTGTGTGTGCGCATGATGTACGTGTGGGCACCTGCCATTTGTCTTCCATGTGGATCTGCAGATTGAACTCTGTTTACCGGGATTGCACAGCCAGCACCTCCTTACACAGAAGCAAGTTTTCTATTTAACAAGATTGCCACGGTCTGTGGGTGAAGGACCGAAGCCAGCGAATGCTGTTCCTGGTCAGGACGCAGCGATCTCCCTGTGTGCCTGTTAGGGAGCGGCACATAGCTGGGCCTACACTTCAGAAACTCCTGGTTGCCTTCTCAGCAGTTCATTCGCAGATGCAGCCCGAACTGCATGCGGTCTGTATCCCTCCTGAAATTCATCAGGACGTGCTTACAGCAGGATTAAGAAAATATTTCAGGTCAAGGTATAGGCAGAAAAGACGGAAAGGGTGTGTGGGTCACCCAAAACTGGACTGGGACTTCACTAACTTCCTCCTAGGTCTTTAGAAATTTATTTTATTTGTCCTGGAAATGTGGCTCAATTGGTAGAGTACTGGCCTAGCATGTATGTGTGTGCACACAAACACAGGAGCACATGCACGCGTGTGCGCACCCACTCGCACACACATGAACACACAAGAACACACGCACATACGAACACACACACGCACGCACGCATGCCTGAGCCCGAATATTCCTTGGTGTCACACGCTTGTAATTTCAGACTCCAGGTTCTCTATCCTTTGTTACCCAAGAAGTTTCAAGCCAGCCTCGGCTACATGGACTGATAAAGAGGAAAGGGAGTGTTTTACCCAAATTCAGGCATTTTCTACACTTTATGCTGAACTCTTCTCTCCACTGACAACAGCTCTCTTTCACCATCTCACCAAATCAGAAGCTCCTACCCCTTCTCTGTAATAGCCGTAATATCCATTCTGTGGCTACAACACTGCGTTTTAACTCAGAACTAGCTAAAGGTTTGACAATGGAAATGCATTTATTCCTGTGTTGGACTTTACATCGAGATGAATGGGTGGATAACAAGAATTTAGAGTTAAGATATCACTGCTTATAAATGAGAAGGTCAATGTCATCAAAATCTGAACACAAGAAGTTGAAAGTGCTCTCTGATACATTAAAGTGCTGTGCTTTGGGAATCCTTCAGCAGGACGGAAAATGTCCTGAAGTGCTCTGGGACTTCTTGTTTGAATCAGTTCTCCCCAGAAGCATGAAGTGGCGGGAGTGGACCCCTCTGTCCCGTCACTATGGGCCTGGCAGATTCTAGACAGGCAGACAGGAAAACCTCAAATGTCTCTTGTAAAAATCCTTGGAAAATTTTAATTTGAGCGTTTAGCATGATTTAGTTTCTGAACTACACAATGGCATAAAATATTAGCAGTCACATGGTTGTAGGATCCAGCTGGCTCGATGGTCTGGTGTCGTGTAGTTCACAGAATGTGCTTTCCGTTACACCGCACGAAGCATGGGTAAAACTTCTAACAAAGGTTCAAATCATAGCACATTTGACAGTTTGACTCTCCTGCTTGGAAGCATGGTGATTCTCTACCACAGCCTACTTCAGCTCCCACCTGCTGTTGGCGGCTCTCACGGTCTTTCATTTAGTGGTAGTTTGGGAGTGCTGTGATCAAACAATGACGTACAAGTTCACATATCATCTCAGGCTATTGGTAACGTATCTGACATATCTGACATCGTGAATTCTGTGAATGTTTGTGGCTGCAGTGGTCATTGCAAAGTGTAGCTCTGAAGGTGCTCGATAACCAAGAGTAACTGACGCCACTGGGAGAGTCCGCCTGCCTGTTGGTCAATTTCTATAGTTAGAAGAAAAAATACTTTCACTCTTCATTATTTGATAACCTTCATTTGCTAGCAACCTCCATTTTTACCCTCAAAATAATCCAGACAAGATTCACATCCAGTGCTCTATCTACCCTTAGGTTTAGGCAGTCCTTTAAAGTCCTATGCAGACAAGAACCTGTGTGGAGAACTGTTTCTGCTGAACGCAGGCTTAACATGCCTACCCTGCCTGTTGTGTGCATCCCAACAGGAAAGGAAGCCCTTGCCTGACAGGCAGAGGAGACCAGGCTTCCTCTGGCTCGTGTTTCTGTTTCTCTCTGGATCCTGAGGAAATAGAAGTTCCTGCTCTTGTTTTGGGAGCTTCTCTCTGTGGTATCCTTATCTCACGCTATCGGCAAGAATCTTGGATGTGAAAATTCACTCAGTGGAACTTTACTTTAAGTCTCAGAGCCGTGCCTGTCTTGCTTCCGTCCACCCGTGTCCCTCACCTGTAGCAGGCAGCCATGGACCTGAGTGGGTGGCCTTCAGTCCTGCAAGGTAGTGGCTGTGTTTCCTGGAAACGGTTTCCAGATTCGGAGTGCCTCATAAAATGAAGGTGTTTTATATCCTCCAGGTCCCCCTTCACCTTCTACACGTGACTCTCAAAGGTCAGTGGCATTCTGCCCCGGCCCTACCCCGTTTGGGTTGAATTCCAGCCAACAAGTCTCCAGCCTACAGGAGAATTTGAGATTTTTCTCCCTCCCCCATGTCTTCTGTTTTGTTCTGTGTAAACAGTTCCTGCCAAAGTAACATAGACAAATATAGCAGAGAATGCTTTTCTGGAAGATGCATGCTCCCAAAGCATTTTTTAACCATTTTTGGGAAGAATTGATCGTTTGTGCGTTTCAGACAGACTGAAAGAGGCGGGGAAGCTGTAGCTATAATGGAAGTGACATCATACATTATTGCCCCATTGATCCGCTTTTAGTCTCCAGCCAGGATAAAAGGAAATGGCACCAGGGAGGAAGCATGCTTCATTTCGGCTCAGATCCCAGAGTGATAATGGGGTAATAATAGAACTCACGCCACTGTCAGTCTGTGGCTGCATTAGTCTCAGGCTCACTCTGTCTGGAGCCGCACTGACTTCCTTCCCCATGCAGCCGCTGCTGTGCGCCAGCTGGGCGGCCAGGGAGGGGCTCAAGGGCTCCCCTTGGCCCTCAAGGCATGCCAGCTGCAGTCCTGATGTTTGTGCCCATGGAAGCTTCATGGCGAGACTTGTCATGTCTGTGGCGTTCCTAACCTGGGAGGTAAGCCTGCTCTTCTGCATGGTGTTGTGCTAATGGAAGAGAAAGTGGGGGCTGCCGTTGTGTGGATTGTCCTCTGGGAGGGAGCTCAGAGTGACATCCATCCCTGCCCCCACCCACCCCTTCCCACCGCTGCCTCCCGTGAAGGACTGGGGCTCCAAGGAGAGCCAGGGTTGGTTTTCTTTGTGCTGCTTTTACTTGGATTGGGGTTGGAGGTTGGAAATTTCACATTTTTCACTCCAAGAAACTTTAAAACTAACGTTCGGACTTGTGCCGCTCTCCTCAATTTTTAAATCAGGGATCGGGGGAGTGGAGCGAACAAAGCTAACTTTTTTTCTTTGTGTATTTCTTTAAAATTAACAACTATGGGAGCTGGGGATTTAGCTCAGTGGTAGAGCGCTTACCTAGGAAGCGCAAGGCCCTGGGTTCGGTCCCCAGCTCCGGGAAAAAAAGAACCAAAAAAAAATAAATAAATAACAACTATGAAGTCTTCAGTGTTAATGGCAAGAACACAGAGTTCCACAGTCCTTAGTAACATTTGTACTTGATTGACTTTCTGCTACATCTTGCTACGTGTGTTCATTTGAGTAAGTTTTACAGGCCTGTGCTGTTGTTTTCCAGTACCCATCTGACTTGGGCAGCTAGTAGTCTTATATTTATTTCCTCTTGAGTTTCCAAGGCAGATGCAGTTTTACAAGACCCGAGGTGTTCCCTATTTGGAAATGATAACATAGATCATTGTTTTTGAAAAGAAAGAATTTTCTCTTTCTTTTGCAACTGAATGGTGGCTGTCAGTTTCCCTTGCAATACCTCACGATGACTTCCCTGGGCCTGATGCTGTTTTTTTCTCAATGACACCATAGTACAGCTGACAGCGTCTGTATCCTTTGCATTACCTCCGTGGTAGCACACAGTCAGTCCCATAGTTGTGTAAAAGTTCATTTGATTTCTCTGGGACTGGAAGTGGATATTTTCCTGTTCTGGCTGCCAGGACAGCTGACTGCACAGCACATTCGCAAGTACTTGAGATCTCAGTCACTTTGTGAACATTTATCCTGTGTTATTTCTTTTCTACTGTAGGGTGGCTTGACAGAGCAACTATGTATTTTACAAAGAGACGTTCACTCCATTAAAGTATTTTTGCTTTAACACATCCTCTTTTCAAGTCTGTAATCCTTTTTTTTTGTGATATAATATTTACTTGTGAATGAATGGTAGTTTTATTATATGTGGCTGAAAACAGTCTCAGGCCACTGATTTGTCTTCCTTCATTGTTTAGAGACTACATTTTCCCATGAATTGGAGAGCCAGGTGGCTGTAGGTTGTTTACTAACAGTGCTTTCTCCATTCTATAAAGGCCAGACTAGCACAGATCTCCCCGCATTAGGGAGGAATGTTAAGCGTGGCTGTGCCTTCTGGCCTGCCTACCCCTGAACAAGCCTGCTCTTGCAGGAGAGTGTCTGTAACCTACTATGGAGGAGGATGGATTCCTTGGAGGGGTGTGTACCCTCACTCTTTCCTGCCTTTTAATTAGAGCCAGATAGACTTAGGAAACAGCCCTAAAGGTTTGAGTGCATATGTACTCCCCTCCAGCCCTCCCTTCCCTCTCAGTCATCCATCTTAAGTCAGGGGGCTTAGCTCTAAATGTTTCCATTGCATCAATTTTGTGACAACAAAAGCTTTCCACGATCCTTTTGATTCTGTTTGTGTGGGGTTGTGAGCTCTCTGCTTGGAAGAAAATAGCACGCAGGTGTAGATCTTCTTGGACTCCCATGTTAGCAGTTCTCAGACTTTTAAGCTGGAGTTGTGTTCAGTGACTGAAGCCAGGAGGGATACTCGGGTTAGGCATACCAGTGACTTTAGCCACTGCCACAACAAAAACCAAGAGAAGGAGTGAGGTACCTTGAGGTAAAGGGGCCTTAGTTGGGGCCCAAGGGAAGACAGGGTGCAGGAGGGTGTCTAGCTTGTAGCCTCTGGACAAAGCATGTATTTTAGGGTAAAAAGGAGAGGCAAGAGGAGAGAGGCTGAAAAGTTAATGACTTCTGAGTGATAGAAATTGGCAGATAAAATCATGGTGTTCGTAGGCACCCTCCGATGACCTTGTGTCGGCCTCCAGAAATTTGGTTTGCTTAGAAGTAGAAGAATTATCAGGCGTAGCCAGGGCTGCAGGGTACCCAGTGCAGAGAATGTGGAGTTTGTATAGAGTTGTAAAACCCTGATTTTGGCATGAATCTGTTTCAGTCATACAGGTGTATCTCTGGTTTTCTCTCCACTCTGCTGTTGGGGTGAGATGGCCATCCTGGGAAGAGCTCCCAGTAAGCACGGCAGCTGTCTGTTCAGTCACTTGGTTTTATGTGTGTGTCACATGCAGGTTTCTCCCTCTCGCCTTTAGCTGCTGTCGCACTGATTTGGGTGTTAGGAAAAGGAGCGAGAGTAACTGTGCTTAGGTGCGTGTGCTTCTATTGCTTGTCTGTAGCCTGTAAAGTGCGGTTGTAGTACCTTATCTGCGGGTTATAAACAGACTGCTCAGGAAGGGGAGGGGCCGTGAGCCGGCAGTTGTTACACTGTGTTTAGTTTTCAGGGTTTTGCAGGTGCCTTGTAGGTCTACATGGTTCAAAAAGAAATCTGAACCTATCTCCACCTGGTTAACTCCTGTGAATTTGCCTAAAGTTGGATGCCCTCTCCAGTCCTTGTATAACCATGAGACATTGTGACATTAAGACAAGTGCCATTTTAATCTTCTGTAAGCACATACCCAACATGATAAACAAGGGAAACCGGCTTTGCCAGACCCCAGGATACAGATCTTTAGGGCTGCAGACAACCCTAATGTGTGAGGAAAGTCAGCAGATGCTCTCTCCATTCTTCAGATGTTAAGAGGGCCAGGGTTTCCCTGGCCCAGAGGTTCTTGCTCAGAATTTTGGTATTGACTTCTTGTTGCCTACATGACATTTCAAGGGCTGTTTCTTTGTCCTCAGCTTTCTCCAGACCAGATCGTGTTGCTTTTGGAGTGGCTCTTAGAGCAGAAGACCCTGAGCCCCCAGACATTGCATCGTCTCCAGCAGACGTACCATCTCCAGGAGCAGGATGCAGAGGTAACACGGTTGAAACTGTGCACCCCCACCGTTGGGAAGACAATGAGCCCTCTGCAACCCCAGCCCGTGAGCTGCTGCTGGCTGTAGTGCCCGGTGCTTGCTTTAAGAGTCAAGGGCTGGGCTTCCAGCGACAAGTGATCAGCCTTCTGACACTTCAGACAAGTGCCTGCTCTTCTCCAGGGGTCTCCTGTGGTCACTTTGTACATGAACTGTTTGGAGACCTGGGTTTTCCACCCGACTACATAAATTATGAAGACAGACACAAGTCTCCCATAAGCCTGAGCTACAGGGTGGAGTTTTTTGAATTAAGGCTTGGGCGGGTCATTTTGTGCTCTAGGGATGCTGCCTTTCCCTTGTTCATTAAGGAAACTCAGCTCAGATGTGTGGGAGCGGCTCGGCTCGGCTTGGCTGCATTCAGCTAGGACAAGAAAGAAGCCATGTGTAAAGGAAATGAAAAACTAATCTAGCAGCCATGGTTTAAAAAGTAAAATTGGATGACTGTGGTAATGCAGTATGATGTGAGCCTTAATATATTTTAGTTTATTAAGATTTATTATTTAGTTTATTAATATATTAAGTTTATTAAGTACAGATCCTAGATGGATTCCAGGTTTGAAAAAATATAAAATCATAAATATTTAATGTATTTAATCATCATAAGAAAAAGTTCAAAGAGAAATGATCTTTGACACAAAGCTTTTAAATGTAGAGAACATAAGAAACCTCAACTCTGAGCTTTCTATGCACTGCAGTCCAGCAGCCTCTAGCACCTGGGCCATTAGGACACTGGAAACTTAGCCCTCCTGAGTCTGGTGCACGCGGGGACCAAGGCTGTGTTCAGGCTCTCGATACTTATTAGTCTATTTTTGAACTTCTATTTTAGACCAGTTGGCTTATGTGAAACATTGTAATGGCTCTTAGAGTTAGAAAAGTGGCTTACACTGACAAACAATTCCTTAGTAGCACACTGGAAAGATAGACTTTGTTACACATTTTCCAAGTCCATAGATTTAGGAACAGTAGGGAAAAGTCCATAGGGAGACACTGGCACCCTTTACCACCGGTGCATGTATAGATCAAATGTGTTTGCTTCTGCTCTTAGCCCTTTTGTTTATCAGAGACTCCAAATGTCAGACTTATTTTTAATTAGTGTTGGAAAGACCTTGCTATTTATAGGCAAAGGGTTGTGTTTTGACAGGGTTTGGATCCCACTGGAGTCAAGGCTCCTGCCAGCCTGCAGCGACTGGGTGGGAAGGTCAGAGCAGGTGCTGACCACCTGTCCCTTGATGCCAGGAAGCCACGAGGCTCCAATCCCTTCTCCTTCCTTCCTCCCGGTTGGCATGTCACATATCCTGTCTTACCTTACAGTCTGATACAGTTACTATGTATCATTCTTTAAACCTTCGAGAAGGAAGTAGGTGTCTCCCTTTTTTGTAAATATAAAAAAACTATATCTTACTGCCCAAAAGCAGGACAAGTTCTGCTGTGATCCTTGGAGTCCAGGTAGACTAAATGTATCCTGGCTTCCCTTACACACTCATGATCTGACTGTAGCATTTACCCTTTATCATCTACACACTGAAAAGGAAATGGTGCCGACAGGTCAGGATCAGCCTTGGAGACTTGCATTTGTCAGACAGCTCATTGAGTGAACAGTGTAGTCTCAGAGCAAACATCTCTAAACCAGGTATTCAAGAAAGGCCCCTCAGAGGAAGCAACATTGAAGACAAGAGGAGGTGGCTACACAAGACCAGAAAGATGTGTAGACTTAGCACATGTCAGAAGAGTGGCCAGCAAATGTCTGTAGAGGACTGCAGAGTTCATAGTTCAGGCCATGTGGTTTCTGCAACAACTCTTCAACTTTGCTGTTGAGGCAAGCCCACACAGCTTAGGTGAGTGTTGCTGTAAGCCAGGAAAGCTATGATAAACTTAGCCTGGGTCTCAGTATAACTAGCTCTCCCCTGACTCTCACCAGCCCCGAGTCTCTCACCAACCCTGCTCCTGGTCGCTTCTCACAGCATTTTGCAGCTGTGGCCCCTGCAGGGGCTGCGGACTGAGGATCCTGCACGTCAAACTAAGCAGTGGCTTTGTGCTAGTGGTTCCATCGCTAGTGTGTCTGCACTTTCTTAAGCTCGTGGTTTTTCTTGTACTGAAGCTCCTGCGAAATGTCACTTTGAGTCTGAAAAGCAACAAGATTTCAGCAACCATGTTGTCTTCTAGAAACTTCAAATTTTAAATGTGCCTTCTGGTGACTAGGCGGCAGGAATGAAGTTAAACCATCAGCTACTTTCATTTGAGTGACAGACTCCACAGGAGAAAGGGTTGTCCCTTGGTGGAAACAAACCTGAGGTTTCTGACTTGGTTTCCACTATTTCTCTGTGACTGAGCAAATAAGGGAGTTCCATCGAGTTGCCACGGTTCTCAGACATGGAACAAGTAAGAGTCACTTGAAAGATGGCCAGAGAGACCTGTAGCAGGGTTTTGCGCCCAACCTCCCCTGAGAAAGGGTGAGGCAAGTTAGGCTTCCAGTGTTCTGTGCAGGTCACTGTTAGGTTCTGGGTCTGCTGTTGAATAAGGATTATAAAGACAGTGTTTCTATGACCTGCTAAAAGGCTGTCCTCCCATTCCTACGATTAGCCTGAAGGCATGTGTGGTTGAGAAGGGGACCTGCTGCAAATTGTGGCTTCAGCTGGCCATGCCCCTCATGACAAAACACGATGCACATCCCTCCTTTTGACTCATCCCTCAGCTCACTTCAGTCAACTTGTGTGTGAAGCCCACCTTGAACGTTTTAGACTGGGACATACCTTGGTCTAAAGCATCTTCAACATTTTTCTGTTTGTGTTTTCTGAATTTAAAAAATTCATGTGTGTGTGTGTGTGTGTGTGTGTGTGTGTGTGTGTGTGTGTACACACATATCTTTCTAATTTAATTTTGGAAGACTAAGAAGCAGTGTCTCATTGCCTTGTGTGACCAGTGATCAGAGTGGCCCACAGTCAAGTGTGCCCTGCACTGATGTCTAGGTTGAAACATCAGCCAGAAAGGTGAGAAGGTCAGCGTCGGCCACTGACAGTACCAGTTTATCTCCTCACAAAGTGGGAAGCTCTGTAACATGAAAGGAAGACTGTCCTCATCAGCACACAAGGGCAGGAGCATCAGGACAAGTTCCCAGCCAGTCTCAAGCTACCACAGAGAAAAGGGGGAGAGCCATCGGGATGAAATAGAGCTAGGTACAGTGCCCTGCTTTCATCCCAGCTCTCTGGAGGGAGACACAGGTGTGTCTCAGTGGGTTTGAGGGCAGCCTGGTCTGCACAGCACATTCCTAGCCAGCCTGGTTTACACAGACCCTGTCTCAAAATAAAAGCAAGAAAGCAGATGGTAGTGCATACCCATGCCTGAAGCACTACCCAGATCAGGGCATGGTGCTGGTCAAGACATGGACTTTGCAGTGAGCCACGTTCAGGTCACATAGCCATGTTCAGGTGCTGATGCATGACCTTTGCCTTCCCCCTGGCCTCATGCTCATGCTCCTCCTCAGCACAACATCATCTCAACTGTACTTCCAGTGCACAGGGGCGGGAGACTTGATGAGATGATCTTTGCTCTGGGGTTTTATATCTGATTTTGTCTTCCTTGGAAACTGTGTGCTGTGTCTGAGCGTGCCACTGTCAGGACGCACTAGCAGATGGAGCCCTCAGTTGGAGATCTACACTCTTTCTTACCAGCTCTCCAGACCCCTACCTTTTGTTGTTTTGGGAAAAGGTTCCTAAGCCTCAATTTCCTGGGGATTAAAATGAATCCATAAATACTTTCTTCACAGAATTAACAAGGTAAGATGAGGAAACTCTATAAACAAAAGACTATAAACAAAATGTGAACAGCCCATGGTCGGGTTTATCAGGTTGTTTCTGGGCTGTCGGGCTTTGTGCACATGCTTGACCACTGAGCCATGACCCAGCCTAGCATGACCGTTGGTTAATGTGGTTTCTGGTCATGGGAAGGCTCTTTCTTAGCTGAGAGAGTCTATGCTGTCTCTTCAGCTCTGTATTTTTTTTCCCCATAAACTAAAGCAGAAAAGGGGAAAACTTAGCCTTCTAAGGGTGTGTGTTGTCTTCTGCTTGGAGAATTCCTGGTCTTGGGTTAATGGTTGGTTGTCATGTTCTTTGCCCCTGGAGTAGGGACAGGGATGGGGTGGAGGTGGAGATGGGGAGATGGATACTCCGAATCAAGGTTTCTTGGCTCCCATTTTCTGATACTTCATGGCTCCGTGTCATGGGTGTTCAGCATCCATGGCTCCTCTGTTTATGAGGCTCCCTTTCTCCTGTTATAGGACTCCAAATGCCCCCCAGATATTGCCAGATATTTCCTGAGTGGCAAAGTCCCTCTTAAGAAGCTCTGCTTTAATGTAGCAGTGGGTTCAGAAAAGGCAGCTTTTAAAATCACGTGATGACTGTCTAACACTTGCTAACAGCCTAGGGTAGGGTTCGATAGCTAACAACATTTAGGAGCCACCTGGAGCCCACTCCGCCCCACCAAAAGCTTTAGAGAATGGAACTTTGGGAGAGGCAAGTTCTTCTGGTAGAAGAGGAAGACAGACCAGCAAGGGTGGCAGCAGGCTGGTACGGAACAGTGAGCCCATGCTGTGGCACCCAGAGAAAGCCTCTGTAAGCATCTGCAGCAGCACCTCTGTGTGGGCTGCCTGTGGAGATACAGGCTGTCTCTCACAGACCCTTCTCTACATTGCTGGCTGTGTCAGAGAGCCTGGCTAGCCTCAAGTAGCTCCAGGCCTCCTTGCCTCCAGCAGAGTCTAAGTAGCAAGATGAGGTAGAAACTGACCCTACTGAGGCCAGGTGTGGGTCTCCAGTGCAGCCCTAGGTTTGAAGCAGTTGTTAACACAAGCTTTGCACCAAGGCCTTAGCACCCATGGCCCTGCCCCAGGAGGTCAAGGCCTATGAGTAGAAACAATGCCACAGCACCAGCTGCCTCTTCACGGTTGCTGGAGACCCATGGCTGCCCTGGGTAACAGTGATACAGGGCCTCATCACCAAGACTCCAACCTGGTCAGTCACCAACCACTACTGTTGAATACATCATTGTGAGAGGACACTCTTAAGATGGGTATTCAGATCGAATATAAAACAAGAAAGTAATGTAGAGTGTTGAAAGACAGTAAGGGAACTGGTATTCGGGGTAGAAATTAAGGTTGGGTGTGGTAGCATTGATCTTTAATCCCAATACAGAGATGCAGAGGCACACAAATTTTGGAGTTCAACGTCAGCCTGGTGTACACAGTGAGTTCAAGGCCAGCCTGGTATACATCTCACAGAGAAACTCCCTGAGGACATCTTGATCACTGTGTGTTCCACCTGGCAACTCACAGCTACAGTGTTCAAAGCAGTAGACACATCTTTGTGGTACAGAGGACCCGGAGTGTTGTGATTGAACCCAGGTGGCACATAAGGGCCGCAGGCTTCAGAGTCCGACTCAGTGTCTTCTGTGTGAAAAGTCAGAAAGGTGCTTGTGAGCTCAATAGTTAGGCAGGCCTGTTTGCAGCCCTGCCTCCTCTAACGTGGAGAAGAGGCCCTGTGTCCGCCTCTCTTTAGCTGTATCCACACCCCCTTCCTTGTGCTTAGTTTGTAACAGTGTCTTTACGCACTTTTCAGTCAGGAAAGTATTGCTTAGATTTTTTTAGTGGTTTTCTTCTTTGTTACTTGGTTCAGTGTTCACAAAAGTTTTCTGTGGAAAGCCAGCAACAGACAAGAGTCTCCTATTTTTCTGTGATAAGAGGCTTTTTTTTTTTATAGCTGACCTAAAATAACAAAAGTAGAGATTTGCCTTTCTTTCTTTCTTCCTTCCTTCCTTCTTTCCTTCCTTCCTTCCTTTTTTTTAAACGTTCTCTGCTCCTGAGGCTGGAGACTTTCCTTAACTGTAAATTATTACAGCGCACTGGTGCACTGGTTGGCCAAGTGTCTGTTAAAGTGGATAGACATGAACAAAAACCTGAGGAATGGAGAACATATTCTGGCCTGTTTTCTTCAGAGAGCTTTTTAGGGACTTGTGGGCCGAGGAAGTGTGTAGGGGCTTGAAGCATCGTGGTAGCCTGCTCAGAGCAGAGGCTTTCCTTTCCGTGTCTTACTGCTGTCATCTACTCTGTGACTACATTGCTTCCATGGGAGGGAGAGCTGTCCCGGCCTGGTCACTGTTTCTACCAGCAGCAAAAGTCCTCTTTTTCTGGAGATACCAGGTACCACATGTCACCGGAAGAGGGTGAGTGGTGCTGTCACCTCCTGATCTCAGAACCAGTTTGAAAGGTGTCACTGCTGAGTGTAGTCCTGGAAGAGAAAGCCATAACTGTCTGGATCCATTGCAGGGCTCATGTCTGCTCCAGTTCTCTTGACTGGCACTAAGCCTTCCTTCAATGGTATTAAATCATCAAATGAAACTCTATGTGTACAGGGGCAGGGAGACAGGGGAGGGAAGACGAGGCTCTGCCTAGATCACGGGAACGTTTCAAGCACAGGTGAGGTGAGGCAGCTGTGTCCTGCTTGCTTTGTTTGTGTTGGACATCTGTCACCACCCTAGGCCCTCCTCTAAACTGTTTGCACGCTGGTGTGGTAGCTGCAGCAGCTGAAACAGTACTCGGTGTGGCACCACAGACAGAGTGGCCGACACATGTCCCTCTTTGTGTCTGTGTGTGCATTCTTGTGCATGAGGTTTGGCCAGCCTTGTGTGTCATTGTTCCTCAGGAGCCATCCATTTTGTTTTGTAAGACAGGGGTCTCTCACCTGTTAGGCTAGGTTGGCTGGCCTGTCTTCATAGCTGCTGGAATTAGAGGCTCACCATTCCTCATATTTGCAAGGCAAGAACTTTACTCATCGAGCTCTTTCCAGTCTCCAGGTGTCACTCCTAACACGGGCTCAGGAATTTACTAACATGTCTGTACAGCATCTACTGAAGTAAGGTCTACTTCTCTTTATTAGAAAAATAATGTTCAAGTTGCAGTCCTTTGGGAGCAGGGAGCAGTGAGGGAGGAGGAGGAGCAGTAGAGTAAAACAGACGCTCAAAGTTCTGTGTGGCTCACACACCACGACTGACAGTCGTTTGTTCTCTCAGGAGAGAGAGCAGGCCAGTACCTACCATTGCGGACACCCCTGAACAGTTCTTAGCTGGCAGTGCCATCAGCCTATAGCCCTGCAGTGGCTGTGCCTTTCACAGTGAGCCCTCTTTAAAGCAAGTAAATCTAATTTAAGCACAAATTGAAAAAGCAGGGTTGTTTATTGCAGTGTAGACTTATTAACTTACAAAAGCCCCAAGCTTTCGTCTTTCTGTTTACAGATATAAAATGAAACTCCAAATGGGGTTTAATGGGCTTCCCAGATCATGTTCCCTGGACAGATTTTTTTTCCTTTAGCAGTAAATTTCAAAATCAAAAGGACTGAGAAAGAAAGGGGCTTCCTGTCATAAATAGGATGGGTGGTATTCTTCAAAGCATTTTATAGCTTCCAACTGTGCATTATAATTTCAAAGTCACTGAAAGCATTCTCCATTTGTAGAAGCACTGTCCATTCAGAAGCATGCTGCAAGCAGGCGCTGTGCTTGAATGCCAGTGGGAGCAGTGGCTGTCTTGCTTTCCCAACTTGCCGCAGAACCCTGCAGCATTGCCACCTAGCGACTTGGCAGCCAGCTTGGTCGCCCTGTTGGCCTGCCTCAACACTGGTTCTTCAGCAAATAAAGGCTTCTATCTGAGACTGACTTTCTAACTGTTACAAACGTGACGTGAGGATTTAAACTACTAGAACTGTCAGTAGACACCGAGATTCCAGGTTTTTCTAATATTTGTACACCAAAGTTTGGAAAGCACAAAGAATGAGCCAACCCAGTAATAAGCAGGCTCTGGGGAGGCTGGGTTCCTCTTTGAGCTTGCGAGTAGGCACTAACCACTGAGCTGTGGCTGTAGCACTGGGGGGGAGGGGGTCGATGGCTGACTCCTTGTTGTAACTTCATGTAAAACATTGGTATAGAAAAACCTGATAACAGGTCTATGTTAGGCAGCTGCTAGTCCAACGAATGCCTTAGATAATCAGTTTGTAAAGAGAATAGGTTCCTTTTGGCTCAGGCTACGGTTCCAGCCCCTGATTGATTAGCCCCATGACTTTGGTTGGGCCTGTGGTGAAGCATAAAGCAGGGCAGACCCACGTGCCTTCAGCCAGGAACCTCCTGCTCTCCTGGCTGCACTCATTCTCTCTGCACTGGCATCACCCTCCATGCCTGGCCAGCCCCTGTACTGTTCCCATAGGCCAGTGAGACGCAGGATCTCCCCTCTAATAATCCTTTCAGAATGAATGCTGAGACAGGAATTGGAACTGCAGGGACAGCAATAGGACTTGGGAATTGGGACCAGCACTTGGGGCTACCCTACATGTTGTGCTGGGTCCATCCCGCGGTTTCCAGGATTCCCACCTACCTTTGACATGGTAGGTTTGGGGAAGAAACACTTGGCTAGCACTGTACAACCTAGGTCATACAGCCCATAGCCTGCCCTAAAGAGCAGCTAACTAAACTAAAGAGCCGTGCCTGCCCTGTTCTTCAGGGGCAAAGTCGAATGGCCAGAGGACCAGTGGTAGCCTGCACCTGGACTTGAACAGAAAGACTGTCAGGCCCTACAGTCAGAGCTGAGGGATGCTGGCACTGCAGTGCCCTCTGTTGGAAGGAGAACTAGGCTGGGTATTGTTGTAAAAATATAAAAAATAAAAAGTATGGTTGTCTTTTACCCCCACTAGGTCCATCACCACAGTGTCCCAAGATACCTGCTGGATATCTTACCAGAAGCACACATTCCAATTCCCTGGGGGCCCAGACCAGCCACTCCACACTCCATTACACTTAAATCTACACGTGAAAGAACACACAACACAATAACCTTAGATCCAGTTGATAAGATATAATTGCCCACCTAAACATACAAAGCCCAGTACCATCCATCCCTTAAAAACATTTGTAACAACCTGTAAATACACAGAGTGGATCTTAAGGACACCTGCCATATTGTCCTGCCACAGCTTCTCTCCATGTCCCTCCAGTCTCTTCCCTTTCCCTTCCAGTCTGCTCCTCTTCCTTCAAACCTCTCTCCCGCCCATCCTTCCTTCTCATCCAATGACAGGCCTCCTTCTATCCTGTACCTACCCTTCACCCTCCTGGGGCAGTGGAATTAGCATCAAAATACAGATAACTCCAGGGCAAACCACAACAGGGTATCAGCTGTTTCCAGGAGAGATCACTAAATGTGGGGGTCCCTGATGGTGGTGAGGGTCATAACCCTGAATTTGAGGCACAGTTCAGGAATAAAAGCAGCCTTCTATCGGTCCCCAGCTCCGAAAAAAAGAAAAAAAAAAAAAAAAAAGCAGCCTTCTAGGTGGCACTGCTTTAAGACTGCATATATCAGAGGAGCAGGGTTCCTCTGTGTTTTCAAGTGAAAAGCCTTTCAGCTCTGACGGAGCTTCTGGTTCACCAGAACCTTGTATGGGACAGAATTGCCACATAACGGGGGTTGGTTTGAGTCCAAGTGAGTCCTCTGTACAAATGGTCTTGGAAATTCTCAGAATTCAGCTCCTGGATGTACTTCGCAGAGGTGGTGTGAGCACTAACCCCAAGGTCTCTTCCTTTCAGCGGTCATCTAGGCCCCATGCTGTCTGCTGCAACTAATACTCATGCCTAGGGCTGGTTGGTCTCAAGCTGTGTGGTCCCCACCACTCCCTTCTCTCGCTGGGATTACACCTTGTTCACAGCCATCACCTGGGCTGAGAATAGTCACCTTGTAGGCCCTGCCCTGTTATCTGGGCACACATTCCCTTGTGTTATCTATCTCCAAAGTCTCACAGATTCAATAGTCAACTTTTGTAGTAGAGGAGAAGGCACACTTAACTGTACAGAGTCACCTGAAGTATCTATATATAATCTCTCAGGCATGGCCCCTCACTTCCTAGGAAGGCCACACTCTTCTGGACCTCACTTTAGGGAGGTAGGTTTCGTCAATTTCCCACAAAATAGCAGGCCACAACAGTTATTTAATATGTTAACTACTAGCATAAAAACAATAAAAACTCAGTGTGTTGCACATAGGAAAATATTGAAAAAAACAACTTATCTGTGTGTGCACGTTTGCACGTTCTAGCATAGCTATGTGTGTATGTGTGCCTGGCGGAACCCTCTGGCTAGCCCTTCCCCCATGCCTACATAGCTAGCTGCTCCCACTGCTTTTGGACTGAGTGAGCCACAGACTGTGCTTGTCTGCTCTGATGCCTTCTAGACCCTGTCTGACTATGGGCCCAGGACGCTCAGACCTACTGCCACAGCACATCCTGGCGGCAGTCCCACTGTAAGACCCAGTGCTCTTACATGAATTACAGTCAGGTTTAGTTGTCCGGCCTCAGATGCCCAAAGCTTGTGCAGACCTTTCCTCCATGTGCCCTTCATCTATCTCATCTGTACCCAGCGCAGAGAGCACCTGGAGCGCTACATGCACAGGTCCTGTATTGGTCCAGGCCCTGAAGGCTCGCAGAGTTCTGGAGTCCATTTTCTGGTGGTGTAAGCGGCACCTCTGTGTGAAAACCCACAACGTAAGCAGAGCATCTTGGAAAGTGGTTTCTGGTGGGGTGGGGGGGAGCGAACGGACGAACATGAGTGTTTGATGTGGAGCCTTACTATGAGGCCCTGGCTACCCTGGAATATTCTATATAGACTAAAGTGGCTCAGACTTGAAGAGATGTTAAAGAGATGTGCTAGCCTCTGCCTGGTGACTACAGGAATTAGAGGCATGCACCGCATGCAGCTTTTTGTTACTCACCCATGTATCACAGAAGAATCAACTTAGAGCAGCTAGGAAGTCTCCAGTAACCTAGCCTCTCTCTCCTGTCTCTGGTGGGCTAGGCTCTATGCTCATGGACAGGGGCACTTGTCCCTCAGCCTGGGGCAGTGCTGGGGCCAGCCAGGCTGCAGTCTGTGCCTCCCTCTCCATGCCCCACCCCAGTCAGGACTGTCTGTTCTCTGTACTTTCAGCTCAGAGAGAACACTGGTAGTTGTGTGTCCAGCCAGAGCATAGACACCACAGAGGCAGGAGGGTCACTCGCCTTCCTTTACAGGGATGACTCTGAATTGACCTTTTCCTGCCCACGTACTCAGCCTTCCACCTTTCCCTTGGCCTCTGCCATCTTGGTCTGGCCTGACCATCTGGGTTCTGTTCAGACTAAGCGTTTGCTAACTCTAGACTTGCTGGGGATTCCTAGCAAAAGCTTGAGATAACCTGAATTTTAATTGCTGTTTAAATCATTAAATTTCAACTTCACTAACAGTTGATAAAACATAAATGTTTAAAGTGTAGTTTTCCAAGTGTGGTAGGTCACACCTATAATCCCAGAACTTGGGAGGCAGCCTTGAGCTACCCTGGAAATTCTAGATCAACCTGGGCTAAGTAGCAAAACTACGTCTAAGAGAACCCAAGAAAAGTTCTCTTAGAAAAGCTAGATCATTTGGAGCACACACATAAACACAAATGCTAAAACTAAAAGAACAGAGTTGAAAAACCGTAGGAAGGATAATCAGTAAACTAAACTAGAACCATTCAGAAATGCAAACATCGCCATAGCTGCAGTCAAGATGACTCTGCTTGAAAAAGCTTGCAGTCTTGGTGGACCACTTTTTTTTTTCTTTCTTTCTTTCTTTTTTTTTTCCTCCGGAGCTGGGGACCGAACCCAGGGCCTTGGGCTTCCTAGGGCAAGCGCTCTACCACTGAGCTAAATCCCCAACTAGAAAAAGCTTGCAGTCTAGTCAAGAGCTAATCTCCCTGTTACTCAAAACATCCTACAGACAAGTGGGTGGGATGGGGGCGGGGGGCAGTGATACAGTAAGAGAAGGTAAGGGTTTGTTAACTAACCAGACTGAGAAGGAAAGGTCCACCTTCTAAGATGGTGGCCGCCCTCACAAGATTCTTCCCTGGGGCTCCGGCTCTCTGTCCCTGTTGGCTGGCACCACTTCCAGAAACAGCTCTCGGCTCCTTTAGACATGTCCTCTGTCCACCCACTCTCCCACACCCCTGCTACATACACCTGGTGAGCAGTCCCTCCTGCAAGCTGTCCCCCACTTGTCAGACCTATAGCCCAGTCGGGGGAGGCGCTCAGATGGGGGAACTGCAGACTGATGACAGGAGTGTGAATCATGGAAGGGCCTTCATCAGTGTCTCTCAGACTGCAGAGGTGCCTGCCTCGTGGTCTGGGAACGCTGCAGCATCAAACTGAGCGGAGCAGGAGGTGGCACACACCTGGGTTTTGTGGCTTTGGAGGTTGCCCTTCCATCTTCACTGTTACAGGCACGCATCTGCTTCAGCTCTGGTGTGGTGGGACACTCGGTAGCTGCTACACCAGGATTGGGAAGGCTTTCAGGACTCATGACCATCTCGTGCATTTAAGTCAGTGTCAGAGTAGGGCATGTTATGCTAAAGCAAAGGCAGCCTCTGTAAGGAACTTAAGAGACAGGGCTCTAGTCTGGAGAAGGGCAGCTTCCAGGTTCCATCAGTCCTAGTTGAGTTGGGTCCCATATCCACATCCACACAGTGGGCTTTATCCCGCGTCTACTGGGGTCTTGTGACCAGAACAGCCTGCTGAGTGCCAAGCACTGTCATGGCGTATGCAGTGTGCCCCTACTTTTACTTTTACCTAAAGAAACGTAAAAAGACAAGTTAATGTTGGCCATCCCACAGTAATCCACCAGGTAGTTACTTAAAAATAAGAAAGCATGCAAATGGAACCAGGCTGCTTCCGAGTGCTGTGGCTCAGCTTGCAGTGTCAGTCTAGGAGGGAACTTGAGTCAAGGTGTCACCTCTGAAGGGCACCAAAGTCTGTGATCTGGAGGAAGGCAGCCCAGCCATCCATCGGTGTGTGCTTGCACTGGGGTAGCAGGTGTTAACCTTGTTCTGTGAGGGTATGGATTTCGGGTGCTTTCGAGTTTGGAAGAAAAATCTAAGATGTTCTTTGTTGCCCCGAGAGCTAAAAAGAAAACTTAAAAGTGCTTGCGTGAGTGGAGACTGGGGTGCAGCATCTCAGTGGTGTCTTTTAAACATCCGGTCTTTGGAATACTGAAATGCATGTAGCCAGCGCTGATGAAAGGCTGTTTTGTCCTGCTCTCTGTGGGGTGGGGGAGACAGTCTGTCCTTCCTGGATGCCATGTTAGCTAGCCTTCAGGGGTCAGAAGATCGGCTCTCTCATTAGTCACTACAATAAAGCGTTTCTAACTGTAAGAGAAGTGGAAACGCTGACTTCATGTTGTGAAAGAGCCTCTGTGACATGGCCTCCTGAACCTTCACATATCCCAGCAGGGCTGCTGGAGCCTCCTGCCCCCACCCGCCGGGGCCTTTTGCTAATCACAAATGGGTCCTGGTGTATGCTCTGTTTCTTCTCTGTGTGCAAATAAGAGGAAAGCACAGAAAGGAAAATGAGGGACTAGAGATGTAGCTCAGTGGGTAGAAGTGATTGCCTAGCAGGCTGGGCTTGATACACTTCTGCCCAACCAGACCCTAACCCTTGTAATCCCGCCACCTGGAATGAGGAGGCAGGAAGTGCAGAAGTTCAAGATCATCCTTGGCTGTGCATCAAATTCAAGGTCAGCTCAGGCTACATGAGACCTGCCTTGGGTGTAGGGGAGCTACTTGGGAAGTCCTTTTCGTCTAGATTCCTGTTTCCCCTACCCTCATAGCTGATCCTATACACAGGCCCCAGCTGACAGACTCCCTGCCTCCCTTCAGCCCACCAGACTCAGGAGCATCCTGACTACATACATGTACTATGGACTGCCCAGCAGTCGATGGTGTGAACGCTGTCCTTCCTCTGAAGAACTCTCTCTGCCTGGTCTGTGGCGTTAGTAACTCTGAATAAGTCTCTTACCCAAAGAGCAGTTAGTCTCACTGTTCAACCCAGTCTCAATCCTGAAGCTTTCTAAGCCCTCTACTCTCAAAAAAAGAAAAAACAAAACAAAACAAAACAAAAAAAACTGAAATGTAACTTGCACTTTTAGAAGTCATAGCAAATAAAGTATTTCAGCCAGGTCTGACAGAGCTCTCGTATGTGTACCATTAGTAAAAGTGGGTACAGGTATCTGTATTGTTCAGCCAGGTTCTCACTGAAGGTCCTCAGAATACTTTGGACAGAGCTCTCACATGCATGCCATTATTAAAAGTGGGTCCAGGTATTTTGCTATTTTGCAGTTGAGAAGAGTGAGGTTCCTTCCCTGGGCCTTAGCAAATGGTAGAGCAGTAGACCCCTGGGTGACGTCATACCAGGGTTTCCTGGCCAGTGCTTATTACCAGAGCTCACAAACAAAAAGTTCTACTGCGAGGTTGTGGATGAGGAGGAAAAGGGAGAGATACAGAGAACCGGGGACTGTTGACCCCATTGCTCTGTACTTTTGGTCCTGCTGCCCATAGTCCTGCTGCGCCCCCTGGAGAGCTAATTCTTGATGGTTTCCTAGGGACTCCCCCACCCCCATCCCCACTCAGGCTCTTTATCCTCACATTCTCCTGGCAGAGGAGCATTGCTTACCAGGTTTCCTGTCTTGTTTCCCCAGGTTCGCCATCGATGGTGTGAACTGGTTATTAAGCACAAGTACACAAAGGCATATGATCAGGTCAAGAGGTTCCTACAGGAGGATCAGGTAAGTGTGATCTTCCAAGAGGTGGAAATTGTCCACCATTACCAGTCTCAAGTTCTCCATATCCCCGTCAAAACAAATATCTGTGTTTCAAAAAACTTTGAAGGGCTAGTTAGCATCTGAGGATCCAACAGTTGTGAACTTGATCCCGACTCAGCGTCCTCTGCCCTGGCTGTGGATAGAATGAGGCATTAGGTGAGGATTACCCTAGAACCATCAGTCCAAGGCCATTGCTTAGCAACACCATGGGTCCATCCAGTTTGTAGAGGCTCTAATTGCAAACACAGCACATGTGTGAATCGTCTGGGAGACCCTTGGATCACTTGCTGGGAATTCACCCCATGTCATGCCATGCCAGGCCTCCGCCTAGCCTGTGTATCTCCTCCCTTTAAGAATGTCCTAGAAAGAAGTCTCCTACCTAAATCTCAGGCTGTGTGTGTGTGTGTGTGTGTGTGTGTGTGTGTGTGTGTGTGTGTGTGTGTGTGCGCGTGTGTACACATACATACATACATACGTATGTGTGTGTGGTGTCCATAACCTCATGTGCCACCTCTCTGGCTGTGGCACATTTTGGGACCATCCCTCAGAGTTTTATACCTCATGACATGTCCCCACATGGCCTCCTCCATATTCTGTCCCACTCCCAACCCCAGCCTGTGCCTCTGGCCAGCCTGTGTGCAAACTGTGGGCTTATGGTCTAGAGCCACTTTGAGTGGGATGGAAAGTGGGGGTGTGGTGGACAAAAGGACTTTTGACAGAGTCTAAGGACAGGGGCAGTCAGCAGAGTGAAGGCTGCTTCTTCCCATAAAGAAAAGGATGTGACTTTTTTGCAGCAGAAATGTCACATTTGCACAATGGAGTAAGAAAGCAGACAGGAACAGAGCTAAGAGCAGCTCAGTGGAATCCTCCACTCCTCAGCCCTTGCAGGAAAGCACTTCGGAAGCCAACACTGAGTTTTTAATCTCATGCTGCCTTTGAAGTTGAAGCAGAATGTAACCCTTCGGAAGCTCCATAGGACAAGAAAGCAGGCTGAACTTGCAGAATGTGATTGGCTGTTTCTAATGTAGGCACAGTGCGAATCTAATCCTTTGCAGCATTGTTTTCAAAGCAGAAGAGCCAAGAGTCTGACGTTTGGTGGCTGGGTTAGGCCAAAGTGACGTCTGGCTTGCCTGCATCGCTGGGCCATGTGGTCTCTGTGGCCTGTTAGGTGATGGACTTGGTGCCAGCTGCACTTTAGGATGCAAGGATCTGACAGACAAGGCTTTCCATAGTGACCATTTTGGGAGCTCTCTGCCTCTGCCCTGAGTATTCCTGACAATAGCCACCATGGGACAGCTTGCTACTTGGACACCAGAGTCTGTTGACAGAATCAATAGAATTCTGTGTTTCTGTTGCTGGGTTGTTTTTTGAGACAAGGTGTCATTGTGTGACTCTGGGTGGCTTAGAATTTGCTATGTAGACCAGGCTGGCCTTGAATTCAGAGAGATCTGTCTAGTCTGCCTCTCGGTGCTGGGATTAAAGGCCTTTGCTACCATGTTCAGCTTCTGTAGAGTGTTGATAAGGACCACGGAGATAGAGTAGAAAGTACAGACTACAGTTGGTCAGCCGCAGGGGCCAGTTTCTTAGTCCTGTGTTTTTAGACCAGCTTGTATAAAGCAATACAGACAAGTCCCCATAAGCACGTGCAGCGTCTTACCCGTCTCCCATTCTCCTCTGGCCTCCGTGGTCTGCAGGCCATGGGCATATACCTCTACGGGGAGCTGATGGTGAGTGAGGATGCCAGGCTGCAGCAGCTTGCCCACCGGTGCTTTGAGCTGGTAAAGGGACACATGGACAAAGCATCCGCCCAGGTGGTGACCGAAATGCTGTTCTAAAG
>17:4169838-4171722	MSTRG.10169
GGAGGCCCTGGACAACGCGTACTTCTGGTTTCCATCTGTGAACAGAAGCTGCAGCACTTCAAGTGGGAGCAGAGACAAGCAAGGTACACAGGCCCTCCACCCTGCTAACTGATTCTCCACAAACTTCCTCATAGCTCTGCTGTGGTTCCTGAGACTTCTCCTGCTTCTTAGGTTCTATTTTTTGTTTTGTTTTTCCTTTGTTTTCTTGCTCATCTGTCTCTTTTTTATGATAATAGTAATACATCTTCTCTCTCTTCCCTTTTCTCCCTCACATCCTCAGAAATACCCTTCTTCACACGTTTTAGGTTCTGTTCTCTTTTTTCATTATTGTTCTCACATACATATATATTGCTAAACAGAGCCTAGTCAGTGTGTATGACATTACTTGTGTATATCTTTTGGGGCTGACCACAGTATTGGACAACTACTCGTTCTCTAGGTTTTGAGGTCCCAATTAGTGCTGACTCCCTGCCCGTCCTCTGCTTGGGAATGGCCTCAGCTGCTCCATCTCCTGATCCAAGTTTGGATACCGAGTGGGAGGAATGGAAGAAGAAATTTGGAAAAACCTACAGCCCGGTTAGTAACATGGGCACAGTCCAGAGGGGTCTCAGAAAGAAGGGCTCGTACTGTTGGGAGTCTGTGGGCATAAATGTGGCCATAAAGGAAAGCCATCACTAAGGACTTGCCTAAAGACACACATTATGAACTCAAAGTGGGGAGCTTTGATGACCCCTGGGTGGGGAGAATGGCTGGTGGCAATGTCATGAGATAACATTCCATGGCTGCTCTGTCACTACACACCATTTCCTGGGCTTGAGTATGGCTGTTAAGATAAGAAATGCTATCTGTTGTATTCATTTCCAGGATGAAGAACGACACAGAAGAGCAGTGTGGGAGGAGAGTAAGAAGACAATTGAGGCGCACAATGCAGACTATAAGCAGGGCAAGACCAGCTTCTACATGGGCCTAAATCAATTTAGTGACTTGGTGAGTGAGATATTGATTGTTAATTCTGTTTCTTTACTTTGTTTCCTTGCAGCTAGTCTCTTGGTTTTCAATGTATTATTCACTTTTTTTTTTTAATGAAGACTACAGAAGAATTCAGGAGGAATTGCTGTGGAAGCTTAATGTGTAGAGGAAAAACGACTCATGATTTGCCCATACCTGAGGATTTGGGAAAGAACAGCTCTCTGACACCTGAGAGGGATCAGGTATGACAGAGTAACATCCCCAACCTCAACTGCTCACAGGAAGTCAAGAAGGAACTGAAGTTCTCACTTGCATTAGCTGCGAAACAATATGCAGTTCACTGTTTGACTAAGTGTTCAGCTCTTTGAAATGTGGGCAGAGTTTTTATTATATTACGGCTGACAACCTTTTCTCCCTGATTGATGTACTGTAGTTTGCCATTAAATATGGTGAACATGAAGGTAAAATGTTCCAGGATGGGTGTTGTGTGACGAAGCCACTGTACTGCAGCCATTTTAATTAATGTGATGTGTGCTTTTATCCCAGCCAGAGTAAGAGTCGTGGCTTGATTGTAACATCAGAATAGCCTAAGAGTGAAGCAAGCACTCTGCCATTACCTTGGGAATCTTCTGCCTCCCGATGTGAGAGGATGATGTCGGAGAGGTTCAACAGCAGGAGGTAGCCCATCACAGTTGTCCAGCATTGGCTGTGTATAGCGCAACATTGAACTCATGTAGGATCAACACTGTGGTGTGAACTCTGAGGCACACTCATACTAATAAAACATTGCCAATATTTTTTCAGTTCACGCTCTGAAGTTCTTAAAGTGATTCTCACGAGGATCTTTAATTTTTATTTTAATGAAATGAATATATAGCATGGGGTCTTAATATTAAAGCTAAATTTTAAATTAGT
>17:6665659-6680285	MSTRG.10195
GCGACAGCGCTGCAGACGCCATTATCCTCTGCTTCTCCGCTGCACAGACGTCGCCGTCGTGCTCGTCTCCCACTCGATTGCGGCCTGTAGGTATCGGGGCGATTGGGGCTTCGGGGTGGCGAGTCCCGGGTGCGGGTTGGCGCCCCGGGATGGCGGCTCAGGCTCTCCCCACACCCGGGTTTTCTCAGGCCCGCGGCCTTACAGCCCAAAGGGAGTCGCCGGCGGAAGGCGGGGTTCTCGGCGCCGTAATTGACGCGGCCTTGGGCCAATCGCTTCGCCCTCGCACCACCGCCGAAGCCTGGGCAGCCAATGGGGCGCGACGCTGAGGTGGGAGGGGGTTTGTCCTCGTTCTCTGTCTAGCAGTGACCGACCGTCGGAGGCGGCGCGGCCGGGAGGCAACGGCGGACTCGCGCGGTGAGCAAGGCCGGGCGAGCCGCGCTTGCGGGAGCGGGGCCGGACCCCTAGTCGGCTGTCGTGGGGGCGCTCGGGCCGGTCATGGCCGGCCGGGGAACGTTGCCCGGGCTCCCCTCCCCCACCGCCGCCATTTCCCCGAGCGTGCCTCTGCAGTTGGCGTGCTGGGGCTAGATGGTGTCAGGGGCCGGTGGGGAAAGGCCTGTGGGCTTAGGACCCGGGCGCCCAGTGTGGAGGGAGCGCCGGGCTGGCCGGTGGGCTCGCGGGTGTCGTGCGCCGCGGCGCCCCCGCCGCCCTCTTTGTCCCTCCACAGCGTGGGCCTCCCTCCCCCAGGTGGGGGTGCTGCGCGGCGGGGCGGATGGGGCGGCCGCGGCTCCCGCGGCTGCTTTGTCTCGGGCAGTGGGGGAGGTGCGGGGGACGGGCGCTCGCGAGCCCGCGTGCTGGGTGGGGGAGGGGGGTCTCGCGCGACTCCGCCTAGTCGCACGTAGTCGCCATTACGCGGGCCGCCATTTCCTGTCGGGTCCGGGTGAGGAGAGCCTCGGCGCGCCGCTCGGCGACGGTAGCGGGGCGCTTCGTGGGGCCGGGCCGTGGGCGGGAGGACGACGCGTGCTGTCTGTCGCTCGGCGGACCTGTTAGTGCTAGCGGGTTTCGGGGACCGCGGCTACAGGGCGAGGGCTCGACTATCTTGCGTAGACCCTGGTGCTCATTTGCTTGAACCCCTTTGCCCTCGCAGCTGGAGCTTGAGCAGAGTAACCGGGCTCGGCGTTTCAAGTCACCGTCAGGGTGACAGACACTTGCAGCCGGCGTTTTGGAATAGGAGAAGTCATAAGTGCGATACCCGTGATATTCTGTGCTAGTCCTTGGTTTGGTAGGACCACAAGTTGACCGGACCAGTTGTAGCGCTTTGGTTGCAGTCTTGGAGAGTTGAATAAGAGGCGAAATTGTTGGGAGGCAGCCTTTCTAACATCACTTAAAATAGTGGTGCTGGTGGTTAAAGGCTCCGTGGCTTTGCGATAACTGTGGTAGTAATATCAATCTGGTGCCTTAATCAGAATTTTAGATTTCTCTGTGTGAAAGTTTAATGTAGTTTGTATTTGCCGTTAGGTTTTGTGAGGTTGGCAGATTTAATTGATTAGTGTCAGTCACGACAGGGGTGGGGGCACAAGTAACTACTAGTCCTAGCTTTGTGATAAGACTTGGTCTTTTCAAGAATTAGTCTTGTGAACAAAATTTTAAGTCGGCTGGCTTTTCCGTTGTAATGAAATGAAGCAAGTTGCTGAGGACAGAATTACTGATGTTTTATTTCTTTGGGGGGGGAGGTTTTGGTGGTGGAAGTGGTTAGACTTTTGTTTCATTGAGACAGTCTGAATAGTCTAAAAGGAATCCATTACACCTGTCTCTCAATTTGTATAGTTTTTAAAAATTGTAAACAAAATAGTCTTTGCTTTCTGATAAGCCAAATATACAAGCTAGCTTCTTTTATTTTTTAACAGATTGGTGGATCCATTTAGTTCAAGAAAATGGAGACCGAACAGCCAGAAGAAACCTTCCCTAACACCGAAACCAATGGTGAATTTGGTGAGGAGATACTTTAATTCTAATCAATTGTATATTTTCTGTTCCGTTACTTTTCACCATCAATATCACGTTTGGTATGTTCTGTTTACCTCTTACATAGATTTTAATTCTGTAGTCTCGAGTTTGTATGTTACATCTTCGTTTTTATGAAAAGAAGTAACCTTTTCTTGTACTGGTTAGAAACCAGTACAATTTTTTTCCACCCACCATTTTTAATCCTTTAATATATTTATTAAAATAAGGTCTTTGATGTTAGGAAGGAAGAAGACAAAGACAGGGACTTAAAAACGTGGTTTCAGCTACCTCTTCTTGGGGATTTAAATTCTTGGGTAACTTAAAATTTAAACTTTAATTTCTAGGTAAACGCCCTGCAGAAGATATGGAAGAGGAACAAGCCTTTAAAAGATCTAGAAATACTGATGAGATGGTTGAATTGCGCATTTTGCTTCAGAGCAAGGTATAAGCTTTTTTTCCTCTAAATTTTGGAAATTAGTGGACAAATAGAAATGATTTTTTTTTTTTTTCACTTTGAGCTCTGTTTTGACTCTGGAAAGCTTTCATAGCTTTATACATAAGCGTTTTCCATGGGTTCGTTTGTTTTGAGCTCTTGATCCTCTGTCTGCCTTTGAGTTCAGGGAGTATGGGGTGCACTGTCACATTTAGTTGCTGTGGTTCTTGATGATGATAAGCAGGCTTCAAAACTGCAGGTAGTGCTGAATTTGTGATGGTGAAAACCCTATTACGGGGTCCACCTCACGTAAACTAGAAAAGGAGTGGAGTGACTGTAGACATTCCAGATTTTAGGTGTTGGCTGCATTTTATTACCCGAAGCTAGTTTATTTAATTTTACCCTATCACTCTGTTCAAGTCGTAATATAAAAGTAGTTGCTGCTTAGATTCTATTTGTTTTTATAAGAAGGCACTTGTAATCTATACTTTATCCGTGCCTGATGTTCTACTAAATATTCCAAAGACCTGTTGTAAAACAATATCCATCTTGATAGTTCTCAAGATTTTTAGTGCTGTGCAAACTATTAAAGTTAAAAATGTAGTTTAAGAATGCTAATTTTCTAAATGCAAAATAATTTTTTTATCCATTCCAGAATGCTGGGGCAGTGATTGGAAAAGGAGGCAAGAATATTAAGGCTCTCCGTACAGACGTAAGTATTAAACTACTGACAGAGCAAATTCATTGTATGTTTCTAGAATTTGAAAGGCTCACAACTTAGAACTCACTGACTAGCTGCAAACCATTCGTAATAATTAATGGTTATATGGATGACTTCTGCTTTCTTAAAACCCTGATTAAGGTGGAACATACATAATTAAATCTTTTCATATTTTAATAAGACCCTTCAAATTAATTCACTTCAAATAAGATAAAACATCTTAATTAGGGATAGAGACAAAGTGTAAACCCTTAATTGTACCATTCCTCTTGTGTATATGTAAGAGGGATTCAGACATTTCTGAAAGCCGTTGAAGATGGCTGATTAAAAACTTAATTTCCTTTTAAAAAAAAATCATCTGTTCCACAGTTTGCAACATGAAGCTAATGTTGACTGATTTTTAAATATGGGTAATGAATAGATTAATCTTGGCAATCAAAACTGTTTGCCTAGGATTTGAGTCTTCATAATTTATAGTGGGTTGACTCTTGTGATTAGACACATTAAATGTTGGCAGCACCAGGAGTGTGTGTGTACTTCTAGAACTTGACTACACCAAAATTTGTCTGTTTTTTTCCCCTCATACTATACACATTTCTTAATGTTTATCTTGGTGAAACTGAGGCAAATAACTTTGAGTACCTAACAGTATTTCATTTCTCTCGGTAACAGATCTTTGTGTTTCTCTTGATTGCTATAAACTTTAGATTTTGTTGTAATTTTTGCAAATCTGCTTATAAAATACAGGAATGTGTTTTACACTTCGTGGAACCAAATCAGTCTTACTAGTTTGGGGTTTGGTGTGGGAATTTTTGTTTTGTCTTTGAACCTCTTTCCTCTTAATCCAGATGTTCTGTATAATTATCTGGGTTGTTTCCCCATTTTCCTCAAGAATTTCAGTAAACTTTTGAGTCATGACAGGTTTTGTGTCTACCCTCACGAGCCAGCCTGCTACTGAAACATAAAAAACAAAACAAAACAAAACTAGAACCATCATTTAAGGTCCTTAAATGTTAAGCCACGGTCAGGTATAGAGAAGTCCATTATTGTGTTAGTCTTCAGAACAACTTAAGCTTGTTTCATTGAGAGTATGAGTATAGTTTGTATTAAATTAAAATTTATTGCTTTTCCCCCTTTTCCCTCTCCTTGTTTTTTTGGCCATATATCTCCGTTGCCCATGTACTGGATCGACTTACCCCTGCGTTGCCCACCATGACGTTGGCCCATCCGCCCCTGAACGCCCATGTGAAAACCCTGGTTGGCTATGCCCAAAAATGTGCTCGTTGCCAAACGGGTACAATACTTGACAACTTCTGATTGAATGCCCATGCCCAATGCCAACATCCACGAACGCCAATGACCAATGCAGTACAATGCCAGTGTTTCAGTCCCAGACAGCAGTGGCCCCGAGCGGTATGTCCCAACAGTTTATGCCTCACTGCCTGATTAGAAAGAGAGAAATGTATTTTATTACCTGCCTTTTATATAATTAAATAGTATCCCCTTTAGACGGTGTATTGTTTTTCAAGTTTCTGTCTTATTTTCCCCATTAAGTCCTTTTGTCACTGAACTTTTACCGTGAGTTGCCCACCCAAACGATCCACTAATTTTATTTATTTCAATGGAAGGAGCACAGCTTCAAGTGTTGCATATTTGCTGCATTGTAAATCAAACTGTTACCCAAATAGTCTCTCGCTCTGTCTTTGTGGCCCACCTTGCTTCCCAACATTGTCTGTTCATAATTTTTTCTGATGAAACGCTAACTGGTTCACTTTCCTTCACTTCTCATTTGTACTGTCTTTGTTTTGTCCTGCATTTGTATTTGTTTTCTTGCAGAGCCCATTAAGTAGTCTAATTTCTAACTGGTATCCATAACCTTACTCCAGATACAATGTTCACCACTTGCATATTCCCCCAGTTTACCCAAGAGAAGGTGTGCCAGTATTACCATAACAGCGAGGGTGTCCTTAACTTGGTGGCGGGGAACATGAGAATTCAACTCTGCTTCAATTCTGGTCGATTATTGCCACTTAATCTGAGCCCTTCCAGCAGCCCATTCTCTCTGTCTCTCTCAAAGTCTCCTAATAATGTTATGTCTGTATTGGGCATAAAATAAAATGCATGTGTAAAATTCATAAATAGGTTACCTTAAATGGGGACTATAAAGTAATTATGTTACTTCTCTAAAAGTTTGTATGACTACTGATGACAAAGCTCATTTTTCTTTTCCAACTTTTTGTATTATGTGATATTTAATATTTGGCAGCATACTGAGTATCAGTGCTGATATTGAGACGATTGGAGAAATTCTGAAGAAAATCATCCCTACTTTGGAAGAGGTAGGTTTCTTTTTTTAAAAAATTTTGGCAAGATGAGGGATAGTGTTTGAGGTTATTGGGGTGAACTGGGATGGGGGGATGGTTTTGTGGCAGCATAATGTATATTTATCTTTAAAATTTGTAGGCTGGCCATTCCTGGAGTAGTAAATAGGAGCTATTTGATCCTTCGTGATTTAGCATGTATTTTAAAGGCCTTGGTTTTAGAGTGTTTAATGTTTTAAGGAAGGGAGAGGGCAATTTAGATGTAGTGAGAGAAGATGGAGGCTTCCTTTTTTAGTGGGAAGTCTGCTTATGGTTCAGTTCCAGGTTACTTCCATCTCAAGGCAGTTGCAGCTACAGGAGTCAGTGTCTCTACAGACAGGAGGAAGCAGTGGTTCTCTGAGTGCTGCTGTTTGGCTCATTCTCTTTACTGACGTTGAGTCTTACCGTGTACTGGGTGTATGGAGAAAGGATTTTACTATTGAATAAGCTGTTTTTGTGTTAACATAGACTTTAAAATATGTTGTAGTAGCTTTACCAATATATGCGACAATAGCCTGATCACGCTAGACACTTAACCTATTATTCTTATTTTTCTACTTTCAGGGCCTGCAGTTGCCATCACCCACTGCAACCAGCCAGCTCCCGCTCGAATCTGATGCTGTGGAATGCTTAAATGTATGTCATAGTGCCATTGAACCCCACTGAAGTATGGAGCCTGGCCCATAGGATCGATTTTCTTTTTAACATAGTGTGCTTTTCCCATCTCGATAGAAAAAGGCTTAAAAATAAGATACATGAATGGTCTTACAACTCACTGTTGACCCTGCTCCATGCTGCAGTGGGAATTAACTACATTTGCAAAGTGCTTTGCAGTCATTTTTATTATGGTGTTATTTGAATGTTAATTATTTTGTGGTAACAGCGACATGCTAAATGGCTGCAGTGTGGGTATGGTGTTGCAGGACCTGAAAATAAAATAGTTTTTTAAGGTGGTGCAGATTGTCCTTTTTGGGCCTGGCTATTGAGGATAATAAGCACATAACTGGTAAAGTTATTGAGATATAAATTCAGGTTGCTTACTGCAACAGTGCATTACGTTGTGCTTAAGCATAAGCTGATACAGTGTTGGGAAAACACTTGCAAGAGAGTAAAGTTGTGTATCCCCCCTACAGTACCAGCATTATAAAGGGAGTGACTTCGACTGCGAGCTGAGACTGTTGATTCATCAAAGTCTGGCCGGAGGAATTATTGGTGTTAAAGGTGCTAAAATCAAAGAACTTCGAGAAGTAAGGAATTTGGTTCTGTTTGTTCCTTCTGGATTCAATAGTTTTTCATACAGAGTTGGTTTTGTGGGTTACTGCCTCGGGTCCTTCATCACTACTTGGGTCTTAAAGTAACAAAACTAAGTTTTGTTAAATTTCTAGGTTCTATGTAGTTTTTACTACATTCTATATTGGGAGTATTTATGTTCAGTGTCTGGATTTAGGAAGCCTTGATTTTTATTTAATGTGCTAACTTCAATGGGTTTTCTCTTTTTGTGTAAATCTATTCTAGAACACTCAGACAACAATCAAGCTTTTCCAGGAATGCTGCCCTCATTCTACTGACAGAGTTGTTCTTATTGGAGGAAAGCCCGATAGGGTTGTAGAATGCATCAAGATCATCCTTGACCTTATATCTGAGGTATCTTTGGGATATTTTTGTTTGCACTCAATTTCATCAAACTACCAGAAATAAGGCAGTATTCACACCATTAATTTTGACATCTCCCTGCAAGTTTTATATTGCCTCCTTTAATATAGTGCTTTTGTTCCTTACACAAAAATCCCTATAGTGCCACATTGCCCACCACTTACTGCATTATCTTCGGTAATGGTCCTTCCCTCTCCCACCCACATCCCCATTCCCCCTCCGATATTTTACATCATTAACTTCATTCTGTCCCCGCCTCTATTACCTTTTGAGATAATAATGGTTGAGTTGGGTTGACTGATAAGACCAGCGCTATTTCTCTTCAGGCTTTAAGGTGCTGTGTTTCTGTTTTTAGTCTCCCATCAAAGGACGTGCACAACCTTATGATCCCAACTTCTATGATGAAACCTATGATTATGGTGGTTTTACAATGATGTTTGATGACCGCCGAGGACGACCTGTGGGATTCCCCATGCGGGGAAGAGGTGGTTTTGACAGAATGCCTCCTGGTCGGGGTGGGCGTCCCATGCCTCCTTCTAGAAGAGATTATGATGATATGAGCCCTCGTCGAGGACCACCACCACCACCACCTGGTCGAGGTGGACGGGGTGGCAGCAGAGCTCGGAATCTTCCTCTTCCTCCACCACCACCACCCAGAGGGGGGTAAGTTTTTATCCAAACATTAACACTAATAAAAGAGGCTGCACTGAGCAGTCAGTGGGGTGATTTTAATGTGACCATGTAAACATTACAACCTGTTTGGCTTGCAGAGATCTCATGGCTTACGACAGAAGAGGACGGCCTGGAGACCGCTATGATGGCATGGTAAGAAAGGGCCGCATGAGTGTTTAAAATCAAACATTTGTGCAAGATTATAGTAATGAGCTTTTTTAAAATCGAAATTATTTGCACAGCCATCTAAATTTGGTATTTCTGTATGTAACAGGTTGGGTTCAGTGCTGATGAAACTTGGGACTCTGCAATTGACACATGGAGCCCATCAGAATGGCAAATGGCTTATGAACCACAGGTTGGGTATCAATGTTAATAATGTATATATCGGTAATTTACCTTACTTGACCATAGTACTTGGTTTCCCCTCCCTACCCTTGTAATATCTTGATTCGATTTATTTCTTGGATATACTGCATATGGGTGGGGGGGCGGGGGGCTTTGATTTTTATAAGATCTAGGATAGCTAAGAAATAATTAAAATAATTTTTTTCTTTTATTTTTAGGGTGGTTCTGGATATGGTAAGTTTCTTCTTTGTGAAATCAATCATTATTTCATTCTTATTTTTATGTGAACTTGCTGCTCATTATTTAAATCAGATTATTCTTATGCAGGGGGCCGTGGCTCGTATGGTGATCTTGGCGGACCTATTATCACTACACAAGTAACTATTCCCAAAGATGTAAGTATTTTTAATTCAGGGAATTTACTTATTTACTGGTTGCTGTTTCTGTAAATTCAAAGACTCCCAATTTAGGATTGAAATGTTTAAGAATGTAATGGGGGTGGGGTGGGAGGGTAGAGATTGACTCTTAAACATCAAATGATACTTATTGGCATTAATAAAAATAAGACAGGGATTCTTAAAATGCATAAAGTTTATTTAGTTCAGGAATTAAGACTGCCATTCTAAATAAGAGTAAAATTTCCATAAAGTCGTCATAAACATTGTATTTAAACATCATTTCAGTTGGCTGGATCTATTATTGGCAAAGGTGGTCAGCGGATTAAACAAATTCGTCATGAGTCTGGAGCATCTATCAAAATTGATGAACCTTTAGAAGGATCTGAAGATCGGATCATTACCATTACGGGAACACAGGACCAGATACAGAACGCACAGTATTTGCTGCAGAACAGGTCAGTTGATGCTTAGCTTTGTGTTCATGTATACGTACTAAAACCTTTAAAAGCTTTTCTTCCCAATTGATTTTTCTTTTAGAAACCATGGTGTTTCCGTCACTTGGGGATCTAACTTCTAAATATTCTAATTAATAGCTCTGCCTTAATTTTCTTCTGTTTTCTTACTAAAATGAAGACATTCAATACTAATCTTGCTGGAAGAAGCCTTAACCAAGCAAACTTCTCATTTCTCTGGTGAAAACTGCTGCCAAAACCACCACTTGTAATAAATTATACAGAGCCTGTAGAAAATGTAGAAGAGTCATTGGATGTTGGCCTAGTTCTGTGTGGAAGACTAGTGATTTTGTTGTTTTTAGATAACTAAGACGACAACAAATCACAGTCTGCCATATGGCACAGGCCACCTCTACAGGACAGACAATGATGGTGCTGTAAAACGCAGCATTTCACACCTTCCTCATGCTCCTTTGTCTTTTCTACCAAGTATTAACAGCTTCCAGATTCATTTTCTTAACCCTGCACTACTACTGTCTATTAACATTTTCTTGAGTTTTACATTGCTTTAATTTATAGTTGCTATTGCTCTTTAAAAGTTCTTCTAATTGTAATGGACATGTTTATCATTTTAATTTATCATTGAAATTGTCTTAATGTTGATTAAGATGTTTTGAACAAAAATTCTAATTCGTACTTTTTTTTCTTTTCTTTTATAGTGTGAAGCAGTATGCAGATGTTGAAGGATTCTAATGCAAGATATTTTTTCTTTTTTATAGTGTGAAGCAGTATTCTGGAAAGTTTTTCTAAGACTAGTGAAGAACTGAAGGAGTCCTGCATCTTTTTTTTTTTATCTGCTTCTGTTTAAAAAGCCAACATTCCTCTGCTTCCTAGGTGTTCTGCATTTGAGGTGTAGTGAAATCTTTGCTGTTCACCAGATGTAATGTTTTAGTTCCTTACAAACAGGGTTGGGGGGAGGGCATGCAAAAAAACTAACATTGAAATTTTGAAACAGCAGCAGAGTGAGTGACTTTTATTTTTTGTTCATTGTTGGTGGTTTTAAAAATTCCCCCCGTGTAATTATTGTGAACACCTTGCTTTGTGGTCACTGTAACATTGGGGGGTGGGACAGGGAGGAAAGTAATAGTCCACATGTCCCTGGCATTTGTTCAGAGCAGTGTGCAGAATGTAATGCTCTTTTGTAAGAAACGTTTTATGATTTTTAAAATAAATTTAGTGAATCTATTTTTGGTGGTCTTTTTTTTTTTTTTTAAAGACAATTTCAAATGGTGGTTGAATTTTCCAGCCCACCCCTAAACTAAACACTAAGTTTGATTTTCAGCAGCTCCTCTGTTGGATATAAGTGCACCTCTTGGATATAGACAAACACATTGGCAAATTTCAGTTTGGGTGATTTCTTAATGGTTGGAAAGACTTGGCTTGATAAATTTCCATCACATATTCATGCTTATAATAAGCTTGGGATTTTGTTTGTTTTTGCAAATGTTTGCCACTACTTTTCAACAGTTTTCTGTTAGTCGTGGGGAACTGCGGTGGGGAGCAATACTACAAGAGTAAGCATCTGAGTATGTGCCAGAAGCCTGGTGGGCAATGAGCTTTATTAACCAGAGTAACACTTGGTTATGGAAGTGGCTGATGCTGAATAAATCCTGGTTATTTTTGTTAGATAATTTCTCACCTATAGACTTAAGCTGTCAACTGCTAGCGTCTTGTTAGTTGAACTTTGTAAAAATATATATATACTTGTTTTTCCATTGTATGCACAATGAAAGAAAAAAGATGTACCATTTCTCTGTTGTGTGTTGAATTATGTAGGAAATGTTTGTGAACGATTCAAAAAAAATGGAAAAGTTCCTGTGGATGTTTTGTGTAGTAACTTGGCATCTGTATTGATAGTTCCAAATCCACATCTAAATAAAACTTCATGATGTTAGTTTTCTTGAAGTGTGCCCAATTTGAAAAGGGGTTGGTTGATATATGTAAAGTTTGTTGAAGTGTTCCTCTTGTAAGGAAATACAGTAATCTTAAATTACGGGTTTTTTGTGTGTGAAATGTTTTTCCAGCGCTTAGAAAGTCTGGTTAAGGGAAGTACATAGAAAATTCAAGTAGTTACTCAACCTGCTGGTGGTACCTGTTATTAATAGTAAATCATTTTGAGTCATTACACTAGCCTCCAGTATTTATTTTCTGTTTTGGAGAGTGTAGTGAACAATTAGCTGGTTCATATGTATTCTCAGAATCACCTGCCTTCAACCCGAATAAGGTGGAGTTATGAATATAATGTATTTAGGTTTTATTTAGGCTTGGTGTAAGAGTGGGCATGTTGTTGTCTTAACCCATGCTAAGTATTGTACCCCAAGGGCTTTAGAGGGAATGGTGACGTGCTCAGGTTGTGGAAGGACAGTTTTGTTGGGGACCATTACTGCGAATGGTAATTGATATTTTTCAGAAGGGTAAGGCTTGTCTCTGCATTGCATCCAAGGGGAGGTCCTAACTGGGCATGTCAGTGAAATAACAACCTCCCAAAAGGGCAATAACAAATTGCTAGTCCTATTGGAAGGACTATCCCTTAAGAACTGCATTTCTATGCTTTCTCAAAGACACTAAAAGCAATAAGGTGCTTTTAGATTTGCTTTTTAGCATAATTTTCTAACACCTGGGTGACATTAATTGAAAAGGATAAACTTCATCTACTGAGGACTAGGAAGTCCACGGGGTTAAAGGAGTGGCTTAATTGGTTGAGCACTTGGGGCCTTTTAGGTTCCATCCCCAGTACCTGGTCACCAAGGCAGAATAGTACACACCTATAACCCCAAGGACTGCAGATGCAGATGGTTCTCTGAATAAGTATAGGTTAGCCAAGGGGTATGTAGCAAGACTTGAACAGGGAAATGAAGATGAATATAAATAAGATGTATCTTCAAAGCAGATATAATTTTTAAAGATTAAAAAATCGTATGCATGTGTCTGTTGTTGAAAGGTTACATACACATGGAGTGTGGAGGCCAGAGGTCTTCCTGATTTGCTTCTACACTTGAAAGTGGTTAGCCAGTTGACTAGACTAACTGGCCAGTAAGTGTCCAGTATCTCACTTTCTGCCTTGAGAATACATTTCAGGCTCATTCTGCACCTGGCTTTATTGGGTACTAGGACCCCTAACTCAGTACAGCAAGCACTTCTCACCAACTGACCTACTTTACTAGCCTCTCAAGAATACTAATAGGGCTTTTTTGAAAGTCGAACCATATCTACTGAAATGTTGGTGGAAATAAGATTTTTCTAGAAACTGAAGTTCTAAGTTTTACTGTATCCATTTGTTTTTGTGGGTACATGGTGTGCCTTGTGCACATGGATGTTAGAACAATTAGGAAGACTAATTTGCTTAACTATAGAAGTCCCACAGATTAATCTGATGATCCTGATAGGTGCCTTTTAACCCATGAGCTATCTATGGTGCCCTATCAACTTTTTTTTTTTAAGATTTGTTTATTTATATATGTGAATACACTGTCCTGTTCAGACACATCAGGAGAGAGCATCAAATCCTATTACAGATGGTTGTGAGCCACCATGTGGTTGCTGGGAATTGAACTCAGGACCTCTGGAAAAGCAGTCAGTGCTCTTAACTGCTGAGCCATCTCTCTAGCCCCCCCCCCCCCAACTCTTAATGTGTTCTTTTTATTCTATTTTTTTTAGGACAGGATAGCTGTGTAACACACCTCACCAACCCTCCTGACTGGTCCTTAGGCCTCCTGAAAGCAGAGAATACAATGTTGTAACCCCATAGCAAGCCTGGCACAGTTACGGGATACTGCAGAATTATTAGAAAACATTGCAATGGTTCTCAAATTGAATTATTAGAGCCAACAAAATCAAAGGTTAATCAAATCTAGGGGCTAGCTGTCACTTGTCACACAAGCCTTTGGACCCGAGTTCAGTACCCAGAACCCACAAAATTGTCCTCTGATCTCCACTTGTAGAGATGATCAGTGTGCCCACCCATGTCATACACAAAATTTAGTGGAATCTCAGTGTACATTTAAAACGGTTTTTAATACAAATTCACAGCACCAAAGAGACAGGAAGGATTGAAGACCAGCTGCTTGAGAGGCCCTGACGTAATGAAGTAAATTAGTAGGCTGCACCTCAACTAAAGCAGTTTCACTTTAGAGTGGAGGGGCAATATTCCGGGGTGTGGTGATGTGTATTGCCTGTGGGAGATATTCTACATTGGATTAGTTGACATGGGAAGAGACATCTAAAATGCAGGCATGGCCTTCCTATAGAGTCTGAGACTGACTGCAAACAGTTGTGAATGGCTAGCTCAAGCTCCTGATGGACTCTTCAAACTAGGCCAAAGTAAATTCAAGTTTTCTTGTCAGGTGTTTTGACATCCCTAAGATAACACGCTGTTACTCAGACCCCACCCATCCCTCTGTGGGACTGAGTGAGGCACCGAGGTGGAATGCAGAGACTGTTCTGAAGTCCTCTCTCTCCACCTTGTTTTTGAGGCAAGGTCTCTTCCTGCCTCTGCCGCTGCATTGTACACTCCAGGTGACCAGTTGCATGTATATATACATTCTGCATGTATCAAGCATGTAGCTAGTTCTCTCCATACTATCTGGAAGTATTCGGGACCTCAAACTGCAGTTATAAAAGTAGGCACTGTCAATCTGTGTACAAATGGATATTTCTCCAAGTTTAGTAATTTAAGGAGGAAAAGAAATCTGCCTTGAAGACAATAGACCCTTATGTCTGAGGACTGGACATAGGAGCTATCCCCTACCCTCTCCTGGAGTGTATCTGACCAGTACTATTGTTTGTTTTCTGAAAAGTTTCCTTGCTATTTTATAGTATAAAATAAAGTATAACAAAATTTTTAAACAGGGAACCAGTCTCAGTTGGGGTGGCTGTATGTGCAAATACATTGGAAAATACAAACGTTGATGGTGATGATTGGCTTTGTCTGGATGAAGAGATACTGAGATGGGTAAAACATACCCTTAGGATGTTCCTTTGAGGACATTTCCAGAAACTAGAATATATGAAAACTGAATTAATGAAGTAATCAATGGCTTAACTCAAAGTGGATTCAGAGTTTGAGGAGATACTGTGGTAAGATTGTGGAAGATGGAAAAAGGTGGAAAAAGTTGGCTGCTTTGGGGAAAAAGAGCACATGTGCCTGAATTTGGTTTGTAACAAAGGACGGCCTTGGTCATGCTACTTTCACCTGTGAAACTTTCTTTTGTCCTCTCGATTTCTTTGTTTTGTATTTTTGAGACTGGATCTCTACATAGCCGCTGCTGTCCTGGAAATCACTATGTAGGCAGTCCGGCCTTCAGTCTACAGAGAATCCACCTCTCTGCCTTTCTAGTGCGGGCCGTAGAGGCATGTGCCACCACATATGACCTAAACTATTTAAGTGCTTGCCATAGTCTACCATTACAAAAAATAGAAGCACTAGGAGTAATTGCCATCAGGAGGTTGATGTTTAGTGCTTCAGAATGATACCTGTCGTTGATGACTGTCAGCTGAGCTCCATAGCAAAACTTTCTAAAGCACCA
>17:6786114-6825140	MSTRG.10201
CCGCGCCCAACGCCCGGGGGCAGCGCGGGAGCGGCGGGGAGACGGCAGCGGCCGCGCCGCGGCGAGGCCCGGTGAGTCCGCGGAGCCCCGCAGCTCGCGGCTGAGGCGACGCGGCCGAGTGCGGCCTGAAGCGGGGAGCGGAGCCGGCCGGGCGGCGGGAGGGAGGGCCGCGGAGGCTGCGGGGGAGTGCGGGCCGCAGGCCTGGTCCGCCGCGGCGGCGGGAGTGACAGGTGCGGCCGCCCGCTCGGGAATCCCCGGGGCGCCCACCCGACGCCAGTGTCGCTCGCAGGCTTGGTCGCCTCTTCTCGGCAGAAGCTGGGGCTCGCCCACCCCGCGCTCTTTCCTCCGGGTACTTCGCGAACAAGTTTTGGAGCACCCGGAACCGCTCGTGCGTGAGATTTGGCTTCGGTTCCCGAAGGAGGAGTGAGGGAGGGCTGCACGCCGCTCGCCCTCCCTCCCGGCAGCCGGAGGTAGCCGCGCAGGTCGAGCCTCTGCGGTCGAGCCTTCCTACAGCTTCGCGGGGCGGCGGTGGGGTGCCAGCCGTGGGGTGTTTGTAAACACGGCAGCAGCCGGGGCAAAAGTTTATCCCATTGTCTGCCCGGCTCCCCTCCCCTTTGCCACATTTCTCAGTTCGGCGGACAGAGGTCTAGCGAAAGGCAGAGAGACGCCCGAAAACGCATTGTTCTGCAGCCCCGTCTGTTTCTGTGAAGGTGCTTGCGCCTGGAACCGGCGCGAAGTTAAACTGTAGTCGCGATAGTATATTGAGAATCTTCCTGGAAAACCTAGGGTTTCCCCGCACTAGTTTATGCCACTAAAATTGGTTAGTCTAAGCCTCTTTAATGAGATTTTCATTGAAGATCAAAATACACTAACCTAGGGGCTTCTAGCAACCACTGTAGAGCAAGAACCTACACGTGGATCGGAGGGATGTTGTGTGCAAGTGAAAAATCACCTTTGCATTTCATGACTGATTTCCTTAGCATGCGTCTACAGTTTGCTTTTTTTTTTTTTTTTTAAGAACTCCCAACCCACAGAAGTTGAAAGCTGCAGATTAGAGAAGGAAGGCTGTACTTAACCAATGTGTGTGTGTGTGTGTGTGGGGGTATACCTTTAAGGTTTATGTCATTTGTGATAGGTGTGTTGGAAGCAAAAGTTTCAGAATGCCGTTGGTCCTCGATCCCCGTAACCTTAAGTTCTAAGCAGTCAAAATGACAGTCACAGAGATTAGGGAGACCTAGCCATTTGCTTTGACTCTCATTTTGTCGTTTGTGGGGGCAGTGCCTGGGACCAAACCCAGGACTTTTTGCAGTCTTAAGTCATCAGTCTGTTGTGTTTGATCTGTTAGATTTCACCAAGGCCTCTCTAGCTGTATGTAGTGATGTATGTTTGTATTCCCAGGACTCATTGAGTCTGGGGCAGGATTGCGAGTCTGGAGGATTGACTGGAGGATTGAGTTAGATCCCGGTGTAGGCTACACAGTGAGAGAGATCCTCTCTTAAAGCCTATGGCCATATGAACACAGTGTAGACTACACAGTGAGAGAGATCCTCTCTTAAAGCCTATGGCCATATGAACACAGTGTAGACTACACAGTGAGAGAGATTCTCTCTTAAAGCCTATGGCCATATGAACACAGTGTAGACTACACAGTGAGAGAGATCCTCTCTTAAAGCCTATGGCCATATGAACACAGTGTAGACTACACAGTGAGAGATCCTCTCTTAAAGCCTATGGCCATATGAACGGATGACATTTACATTGTACAGCTTCTTGATCAAGCTGGGTGGTTGATAGTATTGATGGACTGTCACTACTGTTCATTTTTTAAAGGGCTAACATTGTTATTGAGTAAAAATCAGGTACTTGAGTTCCCCTGGACTAAGTCTTTCCCGACTCTAGTGATGTCATAGAAGAAGGTGCTCATGATAGCTATGGCCCTTCATGGAGACCAAGGCCTCAAGAAGACAAAGCATTTATAAATCTTGCTAGGTGTAGCTTAGCCTGCTCCTTACTAGCAACAGTTTTTCTCACACCCTCACCTTTTAAAAATGAGCACAAAATCCAAAGCTTCCTATGAAAACAAGATTCCGAGAAAAACAAATGAGTTGTGGGAATGCTTTGATGTGACGGTGCTGTTAGTGACACAGTTTGGAGCTGACTGTGCGCTCTGCACCCTCGTTGTTCTAGTTCCGAGCACAGACTCCAGTGCACACTTGGGTATAGCACTGTGTATTTGGAGAATGTCATTAGGCTCCAACCAGTAAGCTTGAGACCACTATTAACTTATTTAATGTTATTCTTTTTTTGCTGAGACAGTTTTCTGTGTAACCCAAGCTAGCCTTGAACCTATGACCTTCCTGCCTTAGCCCTTCCAGTATGGAGACTGCAGATGTGCCCTTTACAACTGGCTGATAAGTTTATCTGGTAATGACTGTACCAAGTCCTCGACAATTTTTTGGAACACAAAGAAGAGACCATTTTAAAATCAGGACAGAAGGGAGCTAGAAACAGTGACAGCTATTGTAAGGAGTCCATTGAAGAAGTAAATGTAAGTGTAGGAATATTAAAGAGAGCCAGTAGTTAATGAGAGGACGGGTCAGAGTTGACTTGCAATGGAGCTAAACTTGAAGAATGGAGAAGTTTTAAGTGGAGGACACAGGCATTCCAGACCCCAGGAACAACATAGATCCAAGCCAGGAGCAAGTTAACAAGTCCCGGGGCTCAGGACACTTTGAGCCATCTGTTTTCTCAAAGAACAGAGAAAGCTCTATAAAATGTAAATTAATTATTTTTAATATAAATGTAGCAGTGAATTAATCCAGCAGCTGTATTTCTTTGCTTTATGCCAGTCCCCAATAACCACACAGAGTAACAATATGTATTTAAAACTGTACCTTAGTAGTTGAGCAGTCAAATGATCAACCTTTACTTTCCTGCTAATCTGACTTCCTCCCAGCCCAGCCCAGCCCAGCCCAGCCCAGGATCCTTGCACATTGCTATTGCTCTGGCTCTGTGGGCTTCAGGTGTGCTTCCATGACCTCTCTCCAGACCCCTTCCTTATGGCTTCTGATCCTCCATCCTCCTTGGACTGATCTGAATCTCCCTTTCTTCCTTCTCTCCTTCCTCTGGTTGGCAGACATACTACCCTGTTGTCTATTCTGTGCAGCCATTGGGTGATCAGCATTTATTGACAAGGCAGAGAATAAAGGGTAAAAGGGTAAAGGCTGTTTACACAAACCTGAGACAGGAATTCTTGGTATAAGCATTTCAGTGCCTTGTCTAGATTGAATGAGATGTGAAGGCAGAGAAGTCAGCATTTAAATAATACAGGGTAAACTTTACACAGTGTACAAAAACACGATGCCTACGTTCCCCTCTTTGTCTAACAAAAAGCTCTTTTAATAATAACTAACACAGAAGATAAGAGTTGCATCCATTATGTCCAGTCCACTTATTTTTGGCAACTTAGATAAAGTATTCTACCATCCTACCTGGAGAGTTCAGAGTTTTGCCATCTAGATCACTTTCTATCTTGTATTACTGTCCTAAAAACATCTTGTAGACCTGGAACATCATCTTACATCCGAAACCACTTAGGTAACTAGTACGGCTATGACTATTTAGCTTTCAACTCCATCAGAGACCTGAGAAGGAATGAATATTTCCTAAGTATGTAGGCAGTGCTGGGACGCAGCTTCCAAAGATTATAGAAGTGACAGAGACAGCTGACTGCCTGGACAGACCCCATGTTGCCTGCCTCTGTGACACTGGAGTGTCCATCTTCAGCCTTCTGGCCAGTGTACCTGACAGACTTTTGTGAAGCAGGAATTACGAAGGACTTACAGCCTGTCTTGGCAGAGCATGCAGTTGGCTTCACTGCATCCGTTTGTCCTTTTTGGCACACTCGTCTGTAGATGAAGCACGGGTATTTTCTTTACCCAGTGGCTCACTTGCCACCAGTGGAGCAATTCCACGTGAAGGTTAGGATGCTCATCATTTTTGAAATGAAATGGGGGGACTGTCGGGAACAGACCTGTCTCATAGCCACAAGGTCTTTTAGTAATAAAATAATTTTAAATGCCATTTTCTCTTGATCTCTAAGGGTTTTGAAGACCAACTATAATATATATCTAAATCATCAGACATTGTTTATTCTTAGCTATTTACTATCTGAATAACCTTAAAACATTTCATTGTAATTAACTAAACTAGTATCTAATATGACCAGGAGTTAGATTATGGCTATAACATTTTTTTTTTTTTTTTTGGAGCTGGGGACCGAACCCAGGGCCTTGTGCTTGCTAGGCAAGCGCTCTACCACTGAGCTAAATCCCCAGCCCCTATAACATGTGTTTTGGTCTAAGAGTAGATTCAGTAACCCACCCCTACTTGTCTAATGTCTCATAATATTTTTATATCCCCCTTTTTCTTTTCAGCCTCCTACCCTTTAAGGAAGAAAAGATAGAGAAGAGGAAATGAAAGATAGAAATCCCTGATAATTTCTTTCTGCTGAATTGGGACAAAGAATTCCTTTTTGGGAGCCCAAGGAAATTAGAAAAAATTGTTAGTCCAAAGAAAGCTAGCATTTGTTGCCCAGTCTCTGTGTGCTGAGAATGTGCAGGTTTTAAATGAAGTTCTGACTGGAATAGTCTGAAAGGCTGGACAAAGCAGGCTAGCTGTTCTGAAGTTGTCCCAGAAGCAAGTCTTTAGAGGAAAGAGCTTTGATGCAGTCGAGGTGTAGGATCAGGGCAGGGAGCTGGAACAGCAGCTCTCAGTATCTCAGCACCCTCGAGGATGAGGGCATCAGGGCTGTATTCTTGGTTGGGGTTTTTTTTCCCTGCAAACAAAGCTTTTAGAAGTAATATATATTTCTATATTAACATAATATATAGAATGTGTATTATGCACAGGTCAGTTAAAGATGATTTTTTTGTTCCTTGTTGAGCAGGTCAGAGACAACTCTCTTCCTTTAGAAGTTAGTTTGATCATATAACCAAACTGCAATATAAATTTCATTCATGCCATATGAAAGGATGGCATGATGAATTTTGAGGATTTTGTAGCCAACAAGATCCATTGGCTCCGTATAGCTGACGTTCTGGCTAGACATTTTTATGTCTTAGCCAGTTTTACGGTTATTCCCATCCCATGTAGAGGGATCAGCAAATCATGTTACCTGCCCTGTTTGGTCATCCTGATTTCTTCCATCTCCCTTGAACCACTTACAGTAGTATTATACAGAGCACAGAAGGTCTTGATTGTGCATTTCATTTTAATCTTTTATGTCTTTAAAATCACCAATTTCAATGTGTGTATATCTAACTATGATATTTTGTATTTAGTTCCTTCTGTTTTTAGCACAAAAGTATGATTTTTAAACAATTTTTCCTGACTGGGGGGTCTGTTCTTTGTCTGAACTTGGCTTCTGCTTCCGTGCTAGCAGCAGTCCCGCCTCTCTTGTACTGTCAGCTCACAGAGAAGAGGCATGTTTCTGCCTCATCCCAGTTCCTCACACTCTGAAGTTTTGGCTTCTTAGGTCAGCAGCAGCTGACCAGGAGGAGCCCCTTAGGTAGACTTTTAGCCTGAGAGAGAGCAGCTCAGTCGGCTTCCCAAGGCTTCCATGCCCCAGGCTACAGAGCTGCTGAGTAACCTTTCCTCTGTGTATGACAGAGACTTCCTCCCTCAGTGGCCATGGGCTGGTCCTTTGAAATTTCCTGGACTTTTTTTTTTTAAAGATTTATTTATTTTATGTATATGTGTACACTGTAGTTGTCTTCAGACACACCAGAAGAGGGCATCAGATCTCATTACAGATGGTTGTGAGCCACCATGTGGTTGCTGGGATTTGAACTCAGGACCTCTGGAAGAGCAGTCAGTGCTCTTAACCACTGAGCCATCTCTCCAGCCCCTTTCCTGGACTTTTTGGCTCTGGCCTCAGATTGGATCCAATTGCCTGGGCTTTCACAGGCCCAAGTTCTTTTTTTTTTTTTAATATTTTATTTATTTACTTTATGTATGTAAGTACACTGTAGCTGTCTTCAGACACACCAGAAAAGGGCATCAGATCCCATTACAGATGGTTGTGAGCCACCATGTGGTTGCTGGGATTTGAACTCAGGACCTCTGGAAGAGCAGTCAGTGAGTGCTCTTAACCGCTGAGCCATCTCTCCAGCCCAGGCCCAAGTTCTTTATCAGATCCCTGCCCCTTGCCAAGTGGCAGGCTCAGCTGGGCCTTGGGGAAAGTCCCAGAGAAATGGCCCGTGCTAAACTGTCTTTGTCACTTTGCACTTTCCCTCCAGAACTTTTTGCTTTAAGACATGAATATTAATTTTAAGAGTGAATGACATGCCTTTCAGTTGGGTGCCATCTGTAAATGAACTAACTTTAATATAAATGTAGCAGTGAGTTAATCCAGCAGCTGTAGTTCTTTGCTTTATGCCAGTCCCCAATAACCACACAGAGTAACAATATATATAGCTGAGCAGTCAAATGATCAACCTTTACTTTCCTGCTAATCTGACTTCCTCCCAGCCCAGCCCAGCCCAGCCCAGCCCAGCCCAGGATCCTTGCACATTGCTATTGCTCTGGCTCTGTGGGCTTCAGGTGTGCTTCCATGACCTCTCTCCAGACCCCTTCCTTATGGCTTCTGATCCTCCATCCTCCTTGGACTGATCTGAATCTCCCTTTCTTCCTTCTCTCCTTCCTCTGGTTGGCAGACATACTACCCTGTTGTCTATTCTGTGCAGCCATTGGGTGATCAGCATTTATTGACAAGGCAGAGAATAAAGGGTAAAAGGGTAAAGGCTGTTTACACAAACCTGAGACAGGAATTCTTGGTATAAACATTTCAACACTGTCTGTGTCTGGATTGAAACAAGACATGAGGGCAGAGATTGTCCTGGAATTCACTGTGTAGTCCAGGCTGGCCTCAAAGTCACAGAGATTCATCTGCCTCTGTCTCCGAGGACTAAGATTAAAGACAGACACCACCATCATTTCCTGGCAGGAATTCTGGCCTTGAACAGAACAGGGACCACATGAACCCTGTCATGTTAGCTTTGGAAGACTGAGTACAATGGTGTTTTGTTTTGATGTATTTACTATATTAAATAGTTAACACCCTGACAATAATTTATTATATTGTTTTTCAAGTGACTGCCGCTATCCTGGCCTTTTTTGCACTGTTGACCCTGAAAAAGGAAGGCGTCATCATTGCTCATGGATACTCCCTTGTGCTCTGTCCTCCCTTTGAAACATTTGTAGCATTTTATCAATTGAGCTGCTGAGGTGGTCCAACCTTCAAGCCAATGCGCTCTGTCTTGTGACTGTTTCTTGTGGTCTTTTCTCAGTTGGAAGTTGGATTCTCTTTTGTTGTTTCACTCATTGTTCAAAAACTTCTGTGTGTCCACTCTGTCAGACAGACCCTGTTGTCGTCGTGGGTCTGTGTGTCCACTCTATCAGACAGCCCCTGCTGCCGTCGTGGGTTTGCTGCAGTACTGTGTGCTCGTCAGGTCCTGACTGGGCTTTGCTGACTCTATCCCTACTTATTGCCCACAAGCTTTTGTTGTTTCATGCCAAATGTTAAATGTTGCTTTGAATTCCAGATCATATTTTACAGTGGCGTCACATGTTAGATAGTTGTGCCACATCCTAAGTCCTCTTCGGGAGGTGTTTTAGAATAGGTATTTATCACTCACACAGGCACTACAGTCAGAGTACCAGTCACTACTGACACTTAGGTGCCTATGTGCTACAATACACAGTTTACACACACTGACCCACCGAGTCTCTCCAAGACCAAGAGCAACATTGAGCAAGTGGTTTGGCCTGCCTTTTCTTTTTCTTTTTTTTTTTAAGATTTTATTCATTTATTATATATAAGTACACTGTAGCTGTCTTCAGACACACCAGAAGAGGGCATCGGATCTCTTTACAGATGGTTGTGAGCCACCATGTGGTTGCTGGGAATTGAACTCAGGACCTCTGGAAGACTAGTCGGGTGCTCTTAACCGCTGAGCCATCTCTCCAGCCCTTGGCCTGCCTTTTCAATAAAACACAGTAGTCCGTACCTGCTAGGGTCCGTGACCTTGTCAGCCACAGGCTTTGACAATGTTGACAGTAACAGGCATGAATTCCATGGTTGAAGGAATTTAAGTCCTTTCTTTCTTTAAAGTTGGTTGTAAGGATCAGTCTTTATAATCAATGTCAGCATTGTGATATAAGAGTGTTCTTTTCTGCTCTTGTCTGTTTTCCTGAAGTTGGTGAGCATGCACCTGCAGGAACGGTCTTTGTGTGATGACAGATGCTGGTCCTCCTCCTGTGGTAGAGCATCCTGATGTAGCCTCTGTTCACGAGTGTGTGGACACCACAAAAGCGTTTACAGAAAAGTTAAGGACTTCTAAAACCAGATGTGGAAATGGGCATTGTGTATTGATTATAGTTCTGTGAAATCAATAAACCCACATATTCTTCTGAATAACTTTATGTTGTTTGGTTTAGTTAAAATATGTTAATGACAGTGGAATTGTGGGTGCAAACCCAAATATTACCAAATGTGATGTTAGGAGAAATGTATTTTACATGTATGGCAGTTGGAGAAACTAGAGTAATTTTCTTCAATGTTTTCTCCTCCCCCTTTCTCCCCCTTTCTCCCCCTTCCTCCCCCTCCTCCTCCCCCTCTCTCTTCCCCTCTCCCTCCCTCCCCTCCTTCCCCCTGCCCACAGGAGTTACTGTTGACATAAGCGTTTAAGCCCCTGTTCTGAGCCATGGCCTCAGCAGTCCTCAGCTCTGTGCTTACAACTGCCTCCCGCTTTGCCCTGCTGCAAGTGGACAGCGGCAGTGGCTCTGATTCTGAGCCTGGGAAAGGCAAAGGGCGGAACAATGGGAAGTCTCAGACTCTGGGGAACAAATCAACCGCCAATGAGAAAAAAAGGGAGAAGAGGAGGAAAAAGAAGGAGCAGCAGCAGAGTGAAGCAAACGAGGTAGCCATGGCTGTCTGTGTCCTGGGGCAGGGAGCACACGCCATCAGCCTCATTGCAGACACCGTGTCAGGCACAGGACACGGCTTCCCGGTGACATTCACCTACCTGAACCCACACGCAGCCAACACTCAGACATTCTTCCTGACTGGAGCAGCTTGTGTGTTCATGCTATTAAATTAAGACAGAGACATCTTAAAGGGGGGCAGTCCGTGCCTGTAGCCCCAGCTGCTCAGGAGACTAAGCTGGCAGGGTTGCTTGAGCAAGCCTGGACAGGATAGTGAGACTTTGTGTGGTAAACAAATTAATAAATTTAAAAATAGAGATAAATCCACAAATAACTTTCCATTGTATAAGTTAATGTAAGGAATGGACTAGAAATATTTTAAAATTAAAGCCACTAGTATTGATGTGCAGAATGTAATATATTTTGTGCTTATTTCTTAGCTCAGGAATCTTGCTTTCAAGAAAATTCCCCAGAAATCCTCCCATTCTGTTTGCAATGTTCAACATGAGCTTTCATTGCCAAACCCAGTGCAGAAGGAATCACGGGAAGAAAACTGGCAAGAGTGGAGACAGAGAGACGAGCAGGTACAGCTGAGTGTGTGCCCTCCCTGGCTGTTCTGGGCCGACGGCCTGGTAAGATGGCAGCACAGCCGAGCTCTCCCCCACAGTGCTGCGGGCTCTGATGGGGCGCGGCCTGGGCGCAGTAGGTAATTCACTCGGGCCTCAGCACGCTAGCTAAGCATCCTGACCTACAACCCTAGCCCTGGTCATCTGTTTTTAGTTCATCCACTGTTTGTAAGGGAAAGTGTTAGGAACATAGAGAAATATACTTATTTCAGCTTTTGAAGGGCTGAAGAGAGGGTTGAAAAGCACTTGTTCAAATTTTTTAAAACGGATTTATAGGACTACAAATCTCTTATTAAAAATATGTAGTAACAGTTTTGCTTAAACAGTGACTTTGAAGTAAAACTTCTTTGTAACTTTGTCTGAAACTGCTGACGGCATGTTGGCTCTGCTGACCTATTTAGTGGTATTTAGTCTGTATCTCTTTGAGAGAGTACACACGAGGGAGGGAAGGAAGGAAGGCACAGAGTGTGTGTGAGAATGAGTGTGCATGTGTGTGCACACACTCGTAGGAAGTGAACGTTATTTTCATATTTACTGAACTATAATTTGATCTGTAGGAAATAGGCATTATTTTCAGACAGTACTTGGTCCATTTATTGGATTTCCAGTCATTCTGTGTTACCATTTTAAAGGAAGTAGACAAAGCTAGGTGTGGTGATACACGTATGTAATCCAAGCATCTAACCTCCTGGGAAACTGAGGCAGGAAGCTTGAGTTCAGCCTAGCTGGGGACCAATAAAGCAAACTCATGGAGGCCAGCAGTGCTTGAGCACACGCTTCAGATAAACCGTTTTCAGTGCCTTTTCTTTAGGCTCTTGCACTGTCCAAGACTTAGTATTGTGAGTACCAGTTATTACTCAGGAGCCACACATTAATGCTGTTGACATTTCCCGCTGGTGACATGCCGTTGACTTGCCGTTGGATTGTGATAGGATTTACCATTGTCTTCACCAAGGAGAATTTCTCCCAGTAGCCAGAGGGAAACTAACATAGGAAAATGAGTCAGATTTATACCGAAAGCAGTGTGTAAACTTGAACACAGTCTCCGATTACCTTTCTTTCCCATATTTGCTGTCACGGTGATCAGGTGGTTCTCAAAGAAAACAGATCACATGGTTCAGGACCTTGAGGAATTTACTAGGTATGTTGTTGAAAGACCCGGAATCTTAGAACTTGTGCTTAGAAGGAAATGCTCCAGTCTTGCACCGTGTATCAGGGTGGTCTTTAGTATTCCATGAGATAGGGCACTTTGTGAACTATCGTGAGCATTGTATGTCAGCATTGTATTCTATTCCTTTTTCTACCTATCAAAATTACTTCTGTCCTTTAAATAGCAACATAAAATTTATTTTCAGAGAATTGGTATGTCCCAATTAAGGCTCTTCTTTGTTTTGAGATTTTAGGTTTCATTCCTTTTGTTTACTTGTACACTAGTTTATCTTAGTAACAAGCACATGTGAGGGTGGCTGGAGTTGCGTGCGATGCTCTCACTCTTCACCTCTGCTTGCTCACCGCACTGTAGGCCAGTTGTCGGCTCCGCAGGCGGGGGGGGGGGGGGCAGACTAAACTTACAGCTAGACTCAGGGTCCTGGGAAAGCCATGGGGTTGTTGTTGATCGGTCGGCTTTTGTTTTCTGCACTTCAAATTTCATTTCTAAGTAAAATTCATCGGATCTATGAATTTGTGATCCACTGGGTCTGTGTAATGACCTCAGGACAGCATAATAAGAGCTTCTCTCTTAAAAGCACAGACCAAAACAACACACACACACACACACACACACTCTTTTTTATTGTTTTATCAGAATGATCTGCACTACAAATTAAATTCAGTGAGTTACTGGAAAATCAGTATCTTGCAAGGTTTCCTAATTTGTCCTGCAGTCTGACTTTTTGAAACTTCAGCCCAAATGTATGTATGATATTAGAAGAAATCACAAATTTTCTTACCACAATTAAATGTTAAAAATAGGATTATAGTGGCAAATTAACCAGCTTTGTTCAGGACAAATACTTTTAAAAAGATCACCATTGAGCTGGAGAGATGGCTCAGTGGTTAAGAGCACTGACTGCTCTTCCAGAGGTCCTGAGTTCAAATCCCAGCAACCACATGGTGACTCACAGTCATCTGTAATGGGGTCTGATGCCCTCTTCTGGTGTGTCTGAAGAAAGACAGCGACAGTGTACTCATAGATAATAAATAAATGTTTTTTAAAAAGATCATTATTATATTTTAACTTATGAGCAAACATTTTGTACTCAGTTTAGATAAACTGATTTATACTTTTTTAATGTGGCATATATATATCTTATTTTTAGTTTATTATTATTTTTTTCTTTTGGAGCTGAGGACCGAACCCAGGGCCTTGCGCTTGCTAGGCAAGGGCTCTACCACTGAGCTAAATTCCCAGCCCCACTATTATTTTTTATTACCTATATAATGATTGGGGGGTTACTATGGAGATTTTGCCTGCATGTGTGTAAGTATATCACCTGTGTACCTAGTACTTACAAAAGCCAGAAGAGGGTGCTGGAGCCTCTGGAACTGGAATGAGCCACCATGTGGGTGCTGGGAATGAGTCCTCTGCAAGAGCAGCCAGTGCTCATAAGCACTGAGCCAGCTCTCCAGGCCCCTAGGATTAAGCTGTGAGGTGCTGTTTCCTGCTAATAGTTAATTGGGATTGCATAACTCCTCAGTCCCCCGGGATCATCGTAGGATTGCAGTTTATTGTGGGCCTCCTCAGATTCCTGCATGCACTTTCCTTACCAGTCTAATTCTCATTGCATTTCCGTTAGTGTTTTTCTGTGTAAAGCTAGCTTGTTTCACTGTTTTTGTCTTGGCGAAGGATCAAGTGAGATGCTTTCTAAGGGGTGATTTCACTTAGAAAAGTTTAATTTGTAGAGTTTGATAGTTTTCTAATTTTTAAGACAGCCTTTACCCATTCCTTTTGACATTGGTTACTATTTTAGTCTGTATATTTTAAAACATTGAACAACATAACAATTCTTAGTAACTTGGGCAAAAATTTATTGAGGAGTAACTAAAACCTGAAAACTTAGGCCATAAAAGATGGAAACTAGCAAGTTCTGGGACACTCCAAGGCGGGAGCTAGCAGACACCACATCTCGGGATAACTGTCAGGTGGGTGTCCTTCCTTCCTGCATATCCGAAGACAGCGCCTGGGAGAGTGGAGAAGGCCTGGCTGACCTTCCCTGCCTGCTGTTGCTGGTCCGGCCACGTGGCTGCTGGTGTGGCACCGTGTCTGATTGGGATGCTTACCTGTCCTGTTGAATTAAGGATGTCAGAATATTTTATTCACAGTGTGAGGGGATTTTGGGGAGAAAAATATGAGATATCTATAGCATATGTAGACGTGGGTATTTACCCAAATTAACAATGAATGGGGAAATAGAAATTTCAAAAACAGGAGTTGATGCTTGTGTACAGCACAAGGTTGCTAGGATAGCATGGTTAAATAACTTAGGAAAACTGATAAATGTTCGTTTAAAGTACATCCATTTTCCTTTGCTGTGTGTATTCTCATAGATCATGCTTATTTTGAAAGTGTAGTGTAAATGGATGTTTATTGTGAAACAATCTTTTTAGCTGACCTCTGAAATGTTTGAAGCCGACCTCGAGAAGGCGCTGCTGCTGAGTAAGCTGGAGTACGAAGAGCACAGACAGGTGAGGGCGGCGGGCGGGCAGGCGGGCGTGCCTGGGAGACAGCAGGCAGTGCAGGACATGGCGCTCACCCAGCAGAAGTGAGCACTGATCTAGGCATCATGCAGCTCTGACGAGAGGGCTGTTAAGGGAAAAGTCGTGTTGGTTTCCAGTTCTTGTGTCTAAATTGTGTGACGTTTGACTTCTGCAACACCGCACTCGTTAACCTTTACTAGGATTTGTTGTTGTCATTCAAGGTGATCAAAACTATCCCCTGTCATGATTGAGGCCCTTTTGGCCATGCTACAGTCCACTAGTGTCCCTGTCCCAGGAGGGAAGAAGAGAGAAATTAAAGCACATAGCAAACAATTTTGCTATAAAAATCCCTTGCCTGTGAGGTGGTCTGTGGTATCCCGCGTGCTTTATTTTCCATGCCCGTATTCACTACATGCTAAATAACCAAAATGAAGGCTGGAGAGAGGCTCCATGATTCTGAGCTGTGGCTACTCTTCCAGAGGACCTGGCTCCAGGTCTTAGTGTCTGTGTGGCTGCAGCTGACAGCCAGCGGCAGCCCCAGGCCCTCTTCTGGTCTCCAGAGGCACTGCATTCACATAGTGTGCAGAGGTACTCATATGCAGAAAAAGACTTTTTTAAAAAGAAGGGGGGAAAGAATGATTATAACCTAAATGGTTAGGTGTCCACTGAGATAAAAATCAAACTACTATAGAAGTGAATACAATGCTTTCCTGTGATTTAGCCATTTAAATGGACTTGAAGGTTATGTTTGACAAGGCGCTCCTTTATTTCCGAATTAGTGCATATAATTTTAATATTAATGATTAACTGCTGTTGGACGGATGTCATTGTTCTAAACCTGAAACAATTAGATGTTTTAGGAGTGGAGCAAATGGTGTTGATAAAATGTCATGTTCCCAGACAGTTTTCTTGCTGAATTCATAGATCTAGCACTCCAAACCGTGGATTCTGTCAGATAGCAGTGACTAAGAGGATGGAAGTGCTACTTTTCTATGTAAAGACAAGCTTTACATAATTACGTTAATGTGCTCATGGAACTTATAAGTCAATATTTTAATTAAATACCTATAATAGTTTCTGTTTGTGTGTGCCTGTGTGTGTGTGGGCTGTAAGTGTCCATATACAAGTGTGGGAAGGCCAGAAATCAGCATCAGCCTCTCTCCATCTTTGCTTTGAGACAGGATCTCTGATAAAGCTGCGTTCACAGACTCAACTAGATTGGCTGGCCAGCAGGCCCCAGGGTCCTCCTTCCATCTCCGCAGCTCTGGGATCACCACTCACCACTCACCACTCCACCAGTTTTTATTCTTAGATGAGACTAAGGACTGAACTCTGGTCCTCATGCTTGCAAAAAGAAATACCATGGTAACTGGTCCACCTCTCTTTTTCCCTCCCATGATTCTAGCCTGGGAATTTATATAATAATGAAAGTTGGGCCATCCACTGGCTTACACCTATAACCCCAGCACTGCTGAGCCAAAGGCAGGAGGATTGCTACAGCTTTAGGCCCGTGGCTTGGACAACAGTGTGTTCTAGGCCAGCTTGGGCTACAGAGCGAACTCCTGTCTCAAAAACAGAAAAGAAAAAAATCAGGGATGTCGTTTTCTGTCTCTTCTGTTACTCACTGGCAGTTGTAGCTAATGTGGGAAATACTACATAGGAGAAACTGAGTGACCGAGGAGAGCTTCGGCAGGCTAAAAGACGTTGTCAAAACTCATGTGGTGGGCTTGCCTTCGTTTACAAGACACTGGATATTTTTAACTTTTAGATTGATTGCAGGCTTTATTTTAGAAACTCATGTTGTAAGTACAGAAAGTGAATTGAGGGACTAAATTAGAGATTATGTCAGTGTCCAAGCAAGAGAGGAGACCTAGTAACTAACAGTGGTTCACCAGCACATAAGATGTGTAGGGGGAGTGGACATGAAACAGTGAGACTCATACTTGACAGCCGTGTTGAGGGTGGCATAGCCCAGCACATAAAGGGTCCATCGAGAAGGGGGGGGGGGGGGCTCGGTTGAGAAGAAACACAGTACAGTGGCGGAGTGGGCTAAGCACAGCAGCTGATGCCTGCATTGAGAGATCATGAGTGTGAGGTGGAGACTGAAGAAACAGGTACATAGAGAAGCCAGCAATGGAGACTTAAGAGTCACTGGAGATGGGTGAGGAAAACCATACATCAGTGTTACGGAGTCAGGGTTAAGAAAACTGATGCTCTTCAGAGGCCAGTGTTTGTTCCCAGCACTTACCCATGTGGCAGCTCACGACCACGTGTAACTCTGGTTCCCAGGATCCATTGTCACCTTCCGACCTACTTGGGCCCACACATACATTCAGGCAAAACACCTATACACATAATATGAAAACATCTTTTTTAAAGACAAGAGTTTATTTTTTTAAATATATACCTTTAGGAGAAAACTGACCTTAATTTTAGTGGTAGAAAACAACAGAATCCCCATTTCAGGGGTATGAGATTGGAAATTATAGATTATTCTCTTAAATTTGCTTCTGAAGGAGAGAATAAGTTGGCAGTGGTGGGTATTTATAAACCAGTCTGTATTTTTACTTGAATGTGTCCAACTGAGTGGATGAACAGTACTCAGGAGAGTTTTCACACAGTTCGCTGGCTCAGGCTTCTGTTGTTATATTACCTGTATTTGCTAAGAAAGGTTGAAGGGTTGATGTCCTGCTTTATAAACCCGACTTAATCACTGTTGGAATTCTTTTCAGGATTATGAAAATGCTGAAAACGCTTCAACTCAGACAAAAGTTATAAATAAAAAAGATAAAAGAAAGAACCATCAGGGAAAGGACAAACCTCTCACGGTGTCACTCAAAGATTTCCAGTGTGAAGGTAACGTGTGTGTGCTCCTGCACGCCAGAGCCATCTCCACCTGTCGGTTTTGTCTTTTCCTTAACCCTGAACTCTTGTAACTCGGGCTGACTTCACACTCAGTGTGGAGCCCAGGGACCTTGAAGTCCCAGGTGTGTCTCATGTCTAGTTTTCATGAAGCTGGGATCAGACACAGAAGCTTGCTTGTGCTGGCCCAGAATCTACTACCTGAGGTCTACCCCAGCCCCATTTTGAGTCTTTTTTTTCTTCTTTTTCTTTTTTTTCAGAGCTGGGAACCGAACCCAGGGCCTTGCGCTTGCTAGGCAAGCGCTGTACCACTGAGCTAAATCCCCAACCCCATTTTGAGTCTTTGTATAGCTGTATGTATTTCGATTACTTTTCTAGTTTTGTTTTGTCCGTTTACCATTTAGAGTATAAAGTGTAACCCGCGTTTCGGTTCACTTGGGACAGCCGTGTAGGGTAACTAACTGCAGGGAATCTCCAACAAACTGACGCTCACTGCCTCACAGTTACGGAGGTGAGGAAGGAAGTTCAGTGTCAAGGTGCCAGGGTCTGTCAGAGTGATGCTTGCTGTGCAAAAGAGCAAGAGAGACAAAAGGTTCTGTGTGACTTCCTGGGGAGATAAGAACAAATGTTTATTCACCCAGGAGAGGAGACCAGGAACCTCCAAGTCTAGCTTGCTGAGCCAATGAGTTTACTGGATTTTCCTACAGAAGTATGGGTGAGAGGTCACCTGTAGGACAGCTGAATCACCTCAGCTTGGGTAATAGCTCAGCTCGAACACAGAACCCTGGAGATCTCTGCCCACACAGCAGGCAGGTCTGTGTAGGGTCTCTGCTGCCCATGCAGGCTCAGGTTTAGACTGTGTGGGGCTTGCAGAAGTGTAGGAATCTCCCTTCTCTCTGAGAAACCTTATCTCTGGGTCTCTGACCATCTCATTCTCCTTGTAACTTTCCTGTCTAGCTCTTGAATCTAATTTCTTAAAGTTCTTACCCATTTGTTTGGATTTTGGGTGGTGGTTGATATTTACAAGTGTGGCTCTGAGGTATTTTTGGCAATTCAGGAACCTGGCTACCCTTGTTCTCTGGTCCTGAGAAGCCGTCAGCACGTGACGGTTTCCAAGAGTAATCTCCTGTGGTGGTTTTGAGTGTCTTTGTTCTGTTTGTGCCCCTTCTGGGGTGTATATGACCCTGTCTGTTGTTTTACATGTGTTCTTGTGAGTCTTCTCTTAGATCTATGATCAGGGGAAGGTGCCTGGTGTGGATCTCCTGACCTCCTCCCTGTGCCTTCTCTGTGCGTGCATCTGCTGCAGCGCTGCAGCCTGTGCTGCGGGGCCAAGGCTGCCTTCAGTGCTGTGCTGCCTTCTCTACAGGAGCCGTCTGCACGTGCTGATGGTGTGCTTGGCTGTCCCCGCAGGCTTTCCTTTGAGAAAAAGAATCATACGTGCCTCATTGCTATTTTCTATAGCTCCTTTACTTCTCCCTTGGCACTTTTTTATCATAACCATTTGTATGCAAACTCCTGGTCTCACAGACACTCACCATCTTCCCTGATTTTTTTGGTGAAAGTGTCTTAGAACACCAAGTACAGTGTTTCCAGACCTGGGATCATTCACGGTGGGTTGTTTCCCAAGGGACAGAGGCTAGAAGCAAGGTTCTTTTGCTTAATAGTTTTCCAATGGCAATTATATTTTAACATGACTTTTACAGTGACAAAATTTAAAACAAATCTGTTTAGCAATAACTATTTGAGGGCTTAAAATTTAAATCAGTCAGTAGGACTCTGTAAAACTTACTATTTACCTTGTTGTACTGAATTTGTCCCTTTTCTAAAACTAAAAGTAAAACCTGATATTTTTACTTTTGAGAAAGTTAAATATAATAGCTATATTATATTTATAATATATTTAATAATATTAATATTTAATATTTATAAATATATAAATAAATAATATAATTGTGGTCTGTGCCTGTAATCCCAGAACGTGGGATGCTGAGGCAGCAGGATTGTTGGTTCCAGGCCAGCCTAGGCTGCATTGCGAGACGATCTTTCTAACAGAGCAAGTGAAGACACACTGTCCTAACTCTTGCTTGAACTTGTAGTGGACTTAAAATAAGTCCTAAGGGTTTAGCCATTACTGATTACCTGTCAAGTTATAGTTTAGAAATTAAAATTTCTTGTTCTAAAAACAGATTTTAGAATGAGATTGTTGTGGTCATTGACAAGTAGCAAAGACAGGGATCCTGCTGGCCGCTGAACATTCCACTGAACATTAAAGACAGGCAGACCTCGGGTTGGGGATTTAGCTCAGTGGTAGAGTGCTTGCAAGGCCCTGGGTTCGGTCCTCAGCTCCGAGGGGGGGAAAAAAAAAGACAGGCAGACCTCAAAGCTTCTTGTAACAGGGAGCCAGGCAACAGCCATGATTCACGTGTCATAATTAACAACCTACACACACAATTTCTACATGTGACTGGGATCTTCATATTCTCCTGTCTGCTGAAATCAGGGATTACTAACCAGTGCTCTCTCTGTCTATGTTAGTTAGAACCACTGCTGACAGGGTAAGCCGCTGTCTATACATTGACACAGTAGGAAGCCATTTGGCTCGTAGGCACTATGCCTTAACAGTAGACACGGACATTATTCTCTAAGGAGAGATGCTGTCCTGAAAACTAAATAGAAAAATCTAAATAAAGTTTTCAGAAACTAGCTTTTCTGTGAAACTAAGAGTAAACATAGAGGTTTTTGCTTTTGTTCAAGAATCAAGAAAGTTCTTCCTAGGGTTGGAGAGATAGCTCAGAAATTAAGTGCTTGATTCTTTTACAAGAGGAGCTATGTTCCGGTCCCAGCAACCATGTCAAACAGCTCATAACTATCTCTAACTCCAGTTTCAGGAACTGAAACACACACACACACACACACACACACACACACACACACACTAAATCCTAAAAAAAAAAAAAAAGTTTTCCTATAGTCCAAGTAAGCTACTTTGGTCTAAGGATAAAGCACACGTAAAAGTAAAACATTAAAGTTTACCAAGAATTTTTTTATATATATAATACATTTTGGGCCTCACACTACTAAGAGGATAGAGTTGTGGGAAATTATAGAAAAGGGGCAGCAAACCACACTGCACTGGACACCAGCAGGCCTAATGGCACCGGTGGGCTGTCCTCGTTTAGGCCCAGAGCTCCTGAAAACTCTCCACCCGATTTGCTGAGTTCCCATGGCAGGTTGCTAACATGCCAGCTCTATACATCCAAATTCTGCTGCTGGCTGGGGTGCCCTGTACCTTTCTCTGGAACTCAGTTGAGTCGCTGCATGAAGGAAACACCCCACAAACTTACTTTAGAATCAACAGGTAACTCAGTCTCTGGGCACAGCTACTAACATCCTAACTAGTGAGCCATACTGAGTTAACTCCTGTGGCAGATCCTGACGATCCATCTAACTGGGGGTGGGGGGGGAGGTTGGGGAGGGCGCTCTAGTTTGCTACATCTTCTACCCCAAGCCTCTCTCTGTCCAAAAAGCCCCAAGTCCCTTTTCTCCTCCTCTCTTACCCCCTACAGCACAGAAGTCCCACCTACTTCTTGCCCGGTGATTGGTCCCCTGAAATCTTTATTCATTAGGGGAAGGTCCTAGCCACAGGGTAGTTTTTTTAATGTTGTTAAATTTTGTAATTTTATCATTTTTAACTCTGTACCTACCTGGTCCCTGTGGAGGTCAGAAAAGAGCATCTGACACCCTAGGACAGGAGGTAAAAGGCATCCGACACTAGGACAGGAGGTAAGGCAGCTGTAAGCCGCTTGTGGGTACTGAGAGTCAAACCCATGTCCTTTGCAAGCACAACCAGTGCTGTTAGTCACAAAGCTATCTCTTCAGCCCTAACCTTTTTAAAAAGAAAAAACAACCTTTAGATTTAGGCAGAGGTAGGGCTGGAGTACAGCTCTCTGTGGGGGTCTTGTCTACCATGCAGCATGACCTGGCTCCATAGTGTGTGTCTGTAATTCAGCGTTGAAGAGGTGGAGGCAGGAGGATTAGAAGATCAGCTTCCTCCTCAAAAGTCAGTCTGGGATACGTGAGGCACAACACACGTCAACAATACTTTCTAAAGCTCCTAATCCATTTCCATGTGATTCCTTAAGTTGCAAGCAACAGTATTAGTTAGCTACACGAGAATCTGGCAAAAGGAAGCTGCAGACGCTCACAGTTTGTGTTGATCAAAAACGTTGTGATTTTGGATTTCCTTGGATTATGGCATCATGTTGCTAAGTAAAACATACCAGAAAAATTAGTTGATGTGTTTGATTGATTGATTGGTTTGATGTGAATTAATGATGTTGACATTGACTGTGTTTGGTACTGTTCTCATGAACAAGTGATGTAGAAAATGAGGCAGTCTTTCTAATCTCTGGTCATAAGAAAGGTATTCTGTCAGGCTCTTCTTTGAGGTAATTGTTTGTAGGCAAGAACGTTGCCAAGTAGATAGCTAATCACCTAACGTAAGTGCATGTCCCTGTTATCCTGACCACCCTAGAGTCACATAGTTGGTCTTGCCTTGTGCTTCAGACTGCACTGTCCCCTCCCTCCTCCTCTGTTACTCCTGCCTAGGAGAGCTTTGTAGAGTTTCTGTGTCCATGGTTTGTTTCATCTGTAATTATCACTGTTCTATTGTTGAATTCTATAAATAATATATGTTAGGGGTTTCATTACAGTACAATCAGATCATTTTGTGCATCTAAAATAATACAGCTAATAGCTTTTTTTTTTTTTTTTTTTGGAGCTGGGGACTGAACCCAGGGCCTTGCACTTGCCAGGCAAGTGTTCTACCACTGAGCTAAATCCCCAACCCCTAACTAATAGCTTTTAAGGCCATAAATTACTATATTTTTCATTTCTTTCAACAAAGAGTATTTTCAGTTAATAGCCCTCTGATTTGAGACATAGATGTATCTGCTCAATTGTCTCTCCTCTGAAAACTACATATAGCCAGGTAACTGAGCTATGTATAAAACTCACATGCTTAAAATTGAATGCTATCCCCTGGAGCAGTGGCGTCCACTAGGACATGAGGTGTACCCCTAAACTGAACACAGCTAGCAAGTCTGTGCTAGATTTTAACCTCCTGAGCCTAATGTTAGCCAGATGTGAATCTTAGAAAACCGAGTGTGTAACACTTTATTACATTCTTCTGCTACTTTTTTTACATGTTGAAATATTTGTATTTGTTAATTCTATTCTGTAAAACTTTACTTTTCTTTTTTCATTTACAGATCATATTAGTAAAAAGACAGAGGTAAGTTTCACTGATTGTCCTGTAGAAACACTGAAGGTAGTGTACTTTAATGAATAGCAGTAAGTCTTTTTCTAGAGACATGGCCACAAAGGTTTGTCTGCACTAAACTCATGTTTCTGGTGTTATAAGGATATAAATGCAGTAGAATAGAAGGTGGTTATTTGCATAAACTACAGTTTCATTTGGCATCGCTATCCTAATCTGTGAATATATCATCTTAAAAATCAAAGAAGTAACTTAGGCTCCAAATCTGTATTTCAATCTTTGTACTTATATGTGTGTTCATTCTTTTGTACTGAGGAAAACATATGTGTGCACAGGTGTGTGTTCACAGTGTATGTGCAAAGCTGTTTGTGTGTTTGTGAATGGCTGTGTGTGGAGGCCAGGGAGCAAGTGGAGATGTCATTCCTTACTGCCCTCCACCTTCATGGACCCACACGGAATAAGAAGAAAACTGACTCTTACAAGTTGTCCTCTGACCTCTGCATGTGTCATGGTACACATGTCCCCCACCTGTGGCTTATTCTTCTAGGTGTGGTGACCTGTATTTACAGATTGCACACCTGGGAGGCAAGGCAAGAGGCCGTAGTTTAACAGCCGGGGCTACATAGCAAGTCCTGAAACAAAGAACCAAAATACAGAAAATCCAGAACAAAAACAAAACAAACCCCCAAGGCTGGCAAGATGGCTCCACACATAGAGGTGCCTATGCCATGCCTGGCCAATATCACCTGTTACAATACATGAATAGTGGGGAAGGGGAAAGTGTGTGTGGATGGGCTCCTGTGAAGACTGTATTGAGATGTAGTAAGGATCTTTACATTGTAAAGCGGGATGTCTGTCCTGAAAGGGGTTATATGACACCCTTAGAACGGGATCACAGTGAGAACACGTTAGACTGCAGAGCTGGCTCAGCGGAGCAGCAGCTGCCGTGCAGTCAAGGGCCAGCGGTTGGAGGTAGAAGAGCACCCTGCGCAGAGCTGCAGCCCCGCTGGGACAGTGCAAGGCCCAGGTTCAGAGGGAGGGGAAGGAACAATGGGAAGTGGTATTTAAATAGGTTGTCTGATGTCCAGTCCTGGCCTCTGCACACATGTGCAGAAGCCCTCAAACAGACACAAACACATCCAAGACCAGACTGCAGGCTACCACTGGCACACTGCTCTGAGAAACTTAGAGGAACATGTACATAGATACTGATATCTGTGCGTGTGATGACCAGGCCTACCTTTACATCTTACCCAAGAAAAGACCTAGAACAAATCCAGACGCGTATCTTTAGTAGAGGTTTAGAAGTAGTGAAGAGTCAACTTAAGGAGAGCAAAATTTAGACAATGTGCTCAAAACCAGTGCTTAACCTAAATATAGATCAACCCTCAAGAGGGGCATCGGAGGTACGTGAGGTTCAGGGCTCAGACTATAAGAGAAGGGTGCTGAGAGGAAGCAGTTGGGCAGCTGGAGATGTTGATGATGGGGGAGCATTTGCTTGCTGTGAAATTGGCCTGGGGCTGAGTCCCAGAAAATCTAGGGAACGGAAACTCTGATAACTCACCTGGTCTCTCCAACAACAACATGTGAGGAGAAAAGTGGGCTGTGGAAAGGGGTGTTTTCTAGACTAGAAGAGCTCACCAGCCATGACACACAGGCCTTACTCAGATTATGCCATGGTGTCCTTATTGCAAAGTCCCTAAGCCAAACAAGTGTATAGGGTGAGGTAAGACAGAGTGAAGTTATGTTTAGTGCTGTTTGCATAATAACAAAGAATGGAGGTGATCCACAGGAATGCAGGGTCGGATCACTCCGTGGAGGAAGACGTGTTTGGGAGAGTGCAGAGTGGACGGCACACATAGCTCACGCTCTAGTCTCCCAGAGAAAGGAGGTGGTGGCTGGCTCAGTGGGCAAAATAACAGTTTATTTGAGTTGTATAATTTGCAATAAATTTACTATTGTATGTATATAACTAAGGCATGGAGACAGAGAATCAAAATACAGTGTCCTAGATATAGTAAGCAATTGCTTTGCCACTGAACTAAACTCCAGCCCCATTTATAATATACTGAAGGAGTTGTATGGCCATGATCATAGTCTAGATGTAGAATTGTCTACGATCTCCCAGAGTTCCCTTGTACTCCTCTCTTGAGTCCCTGACAGTGACTATTTGTTTTTAATTTCTACAGATTTGCATTCCCTGGTAACCTCTGAACACCCCAGTGTGGTCTCTTATGATTGATTATTTCCCTTGGCAGATAGAGTGTTGTTAGGTTGATGCATGTTGCATTGGTCAGTAATTCATTCCGCTAGACACGGTCACACACTGCATCCCGACACCAAGGAGGCAAGGCCGTCCTGGTCTACATAGTTCCAGGCCAGCCTGCCCTACAGAGGTAGACCCTGTCTCAACAGGCAAATAACAGTTCACTCGGCTTTACTGCTGAGTTACCATATGGCTATAGTGCTTTCTGTTCAGTCAGTCAGTGTGATGTTTATGTGGTCTGTGTTTTTCCTTCTCTCAGGAGGCTGTCTTGGATTACGATTGCTAGATTGTATAGTGATCTTACTTTGTCGGAGTGGGGGTTGGAATTGTTTGCTTGTTTGTAATGTCCTAGAGAGCCCAGGGCCTTAAGCGTTTACTACTATGTTACATCCGAAGACCTTCTAAGTTTTAACTCTTTCAAACACGATCTCACCAAGTTATCTAGACTGGTTTTGAACTCTGTATCTAGGCAAGCCTTGAACTGGTGATCCTCCTGCCTCAGCCTCCCAACCAGCTGGGGTTATAGGCCTACAGCCTGACTGTTTAGGAGCCTGTCAGATTGTTTTAGAGAGTGGGTGTGGTATTTCCTAGTCTCACCAGTGGTGTGTAAGGAATTATAGTTTCTACACACCCTTGCCAGGACCTAGTGGACATGTAGTGGGTCTCACTGAATTTCAAACGCATTTTCCTGGTAACTGATATAATTATGGGCTTGTCAAAATTTTCTGAACAGTCTTCTCAAATCTTTTACCAAATTTAAGTGTTTTATATGTGTCATTCAGAAATACCGAGGGGCTAAGATTGGGGCTGGGAGCCCTGGTGAGAGGAGGGGCAGTCAAAGGGAGGCCGGCATGGTGGGCTTGCCCTTGGTCTCAGCAGAGAGGCATGGGTCTCAGAACGAAAGGCCAGCCAAAGTGAATAGTGAAGAGTAAGGTCTGTCTCAAAGCTCAGTCAAGCAAATGGGGCCACTCAGAGTGTCAGTCCAGAAGCTGTCAGCATCACCACCATGCTGGCCCTGTCCTGTGCTTTAAAGTGAGGTCTTGCCAGAATATGGCAGTGGCTCCTGGGCATCATAAGCCTTGATGGCTTAGTGGGCTACATTCTCTGTCCTGGTGTTTGTGAGACTCAGGTAAAAGAGTGCCTGCGTGCTCTACAGATCATGAAGTTCTCTACAGCTAATTAACTCGTTTACATTGATGTACAAATAAATTTCCATTGAGACATTTCCGTTTCTTGGGTGATGTGCAGGTAAACTCTGAGCAGCCATGGATTGAAGTATGGGTGACTTCACAGAGAGTGGACTTGAGAAAACTCAGTACTGTAGCCAGAAGACCAGTGGGGACAGGAGAACATTTCCTTTAGTCTCTGCATGATAACAGTGTCCATTACAGAGTGTGCAAAACCATATCTTTAATACTGCTATTGTTTATACAGTTTATGCAATGCAGATATAAAGCTACAGTAATGGAGTCTGTGATACTGAGAATGGACATAGAAGTCGATGGAATTAGGAGTCCAGAAATAAAATTTGAGATTTGTATTGGCTTGATTTTTGACTTTGAGAGCCAGAACAATTCAGCATGGGAAAATAGTCTTCTCCATGAACAAATGCTGGATATCTCTGTGCAGAGGAATTCATTTGGATGTCTTCTGCATATATAGAAAAACTAACTCAGCATGGGCCACAGAAGTGTGGAGTGTATGTGAACCTAAAACCAAGCCAGCACCCAGCCACGGATACCAGTGAGGCCGTGCATGGGTTTGAGCCCCAACAGCACACAGGCAGATCTAGGTGGAAAGGTTTGCTAACCGTAGGATGGAATCCCGAGTCTTAGAGGAGGACAGAAGTGAAGTGGTCAGTGCTCACATTCACACACACTGAGTTCAACGCTAGCTTAGAAAAAAATTAAACTTCTGTGCTATATAGAAGACAACATGAAAAATTTGCTAAGGCAACCCTTGTAATGAGAGAAAATATAAATAATATTTAATGAGATGTTAATTTAAAATACATAATTTTTGTGAACATGTTCATGTATATGTGCATGTGTGTGTTTGTGGGGGCCAAAGGTCAGTGTCCAGTGTCTTCCTTGATTGGTCTTCACCTTTTTACTGTGTTGGGGTGTGTGTGGTGGCAAATCATTTTATTCACAGACTTGAAAGCGGGAGGGTATAGAAGAGATCCACGAAATCTGATGTCCTTGCAGGATAGATTTTCTGACCTCTCTGTCACTAACTGGGATTTGTCGCTGTGCTCAGCGTTTTACAGTACATAAATTATTTTCTTTTACATGTATATTTCTTATAAATAGACATGTATGCCTGGGGACCATGTCTGGGACAGGTCTGTACACTTGAGGCCAGGGGATGCTGCCACATGCCCAGAGCTAGAGTTATAGGCTGATCTGAGCCACCCAGAGTGGACACTGGGAGGTGCAGCACACACCCCAACTGTGGGCCATCTCTCTTGACAGAAGTAAGCAGGTGAGTATCTCAGTTAAAAAGTGAGCAGAGTGAACTGAGAACAGGACCCCCGTTGAAGGAATCAGAGAAAGAACTGGAAGAGCTTGAAGGGGCTCGAGACCCCATATGAACAACAATGCCAAGCAACCAGAGCTTCCAGGGACTAAGCCACTACCTAAAGACTATACATGGACTGATCCTGGACTCTGACCCCATAGGTAGCAATGAATATCCTAGTAAGATCACCAGTGTAAGGGGAAGCCCTGGGTCCTGCTAGGACTGAACCCCCAGTGAACGTGATTGTTGGGGGGAGGGCGGCAATGGGGGGAGGCTAGGGAGGGGAACACCCCTAAAGAAGGTGAGGGGGAGGGGTTAGGGGGATGTTTGCCCGGAAACCGGGAAAGGGAATAACATTCGAAATGTAAATAAGAAATACTCAATAAGGGCTGGGGATTTAGCTCAGTGGTAGAGCGCTTACCTAGGAAGCGCAAGGCCCTGGGTTCGGTCCCCAGCTCCGAAAAAAAGAACCAAAAAAAAAAAAAAAAAAAGAAATACTCAATAAAAAAAAAAAAGTGAGCAGAGGTTCTAAGTAAACATCTCTCACAAAAGATTCCTACAGTATCCAGTAAACCCATAAATCTTAAAACTAACGACCTGCTCCATCAGCCATAGGGAAATGCAGTTCAAAGCCCTGATGAAATGGGTGTTCACTCCATCAGGGTGTGTGTGATGGAGAATGGCAGCATAGTGCTGAGAATATAGGTGTTAGTTAGAGCTGTCTCCTGTTGCTGCCAGGTTGTGAGACCGTGAGCTGCCTGGAGCGCTAGCTGGGACGTCTCAGAAGGTTAAAGGTAGACTTGGACACCACCCAGCAACCTTACTCCTAGGTAGATGCCCGACAGAACTGGAAACACCCGTGAGCACCTTATGGATAAGTGTTCAGAGCAGCACTAGTCACGACTCACAGAAGAGCTGTTCATCGGACTGACAAGAAAGAGTGTAAAATGTGATACGATGTGGTAGTGAAAGTGAAGTCCTAGTCCATGCTATCCCATGGCCGAGGCTGGCTAGCATATTAGTAGATCAAAGAAGTTTGGAGCAGAAAACACAATATTCTGTTTATGGAAAATGTGCAGAATAGATTTGTTTATAAAGACAGAGTATTAGTGCTGCCTAGGGCTGAAGAGAATATCTGAGAGAGCATGACTGCGGAGGAGTGTGGGGGAGGAGGACAGAGAGCTGCTGGTGGTGACAGTTGCACCACTCTGATCTGCACGGGGCTTTTCCGTGGTAACGAACTGAACTGTGTGGTGTGTGTATAACAGGGCTAAAAGACCAACAGTGCCTGGACATGCTGTTCAGGGCCACACTCTCGGTCTGTGAGGAGCTAGGCAAGAGAATCAAGTCCCAGACCAAGCTGGGCTCTGCTGTAAGACCCTGCCTCTGGAAGGTGTCGTCATGGGAAGCTTCCAAAATAGGGAGAAGTGAGAGACGCTGGCCAGGCGTGCCACTCCTGCAGACAGGGGAGAGTGACTATCTCCTAGCAGCCTTTCTTTTCTTTCTCCCTCTAGTGACTTTATGAGGCTTAGTGAATGTGTGTGTGTGTGTTGAATGGTAGTAACTCATGGTTCATTTCGACAGGAATCGAATTCTTCTCAGCCTTTATCACATGATGGAGGCTTCTTCAATAGACTGGAAGATGATGTTCATAAGATTCTTGTTAGAGAAAAAAGGAGAGAGCAACTTACAGAGCACAACGGAACAGACAACTGTCCTGCCCCAGAGCACAACCAGGCATGTAAATACCATTCTCTTAAAAGCACAGTGAGTTCCTTGTTCATTTTAAGGGAGGTAAACCACAGCCTCAGTTCTAATTGTCTGCGTACAGTTTTAGGATATTAGTCTTCATTCTGTGACGGATGATGTGAACGGGCGGTTACTCACCGATGACGTGCAGCCTGTGCTGACGGGACCATACCCGGTAGTTCAGAACTGGTACCCTCAGGGGCCTGCTCTCCCGCTAGAAGTCCGGTTGTGTAAAGGACAAGCATATGGTCACATGGCTTCAGTACTGTATGAGGCCGGAGGGCAGCGCGGTGCGACAGGAAGAGAATAGATGTGGAAACCAAACGAATATAATAAAAACATCAGTGTCGCAACTCCTCTGTGGTCTTGCACGAGGAACATGATTGTTTCCTTTTCTACGTGGATTTTAGGAGACTTAGAGATTATAAGTTAACGTGCTTAGCAGAGTATATTGTTCACAGAACCCATTTAATAGTTGTTTTATAGATGCAGAGTTGTGAGTACAAGAATAATATACTCGGATTGGACATTAAGATGGGTTTCTGCAGAGGAACTAACGCTTGAACTGAAAGATGACAGGACAGAGAGTCTGATCATGCAAAGATGAGGAGGAAGAAGCTAGGCTGTCTTCAGTAAAACCACAGACACGGTGTGATTGAAAGCAACGTAATTCAAAGAATGCTGTGCAGGGGTATGGTGAGGTAGATTGGAAAGGCTCATACGATACTTAACGCCTAACTTGTGTTTTAGTCTGTAGACAGAAAAGAATTTTTGGAAAATTTTGAGCATAATAAACTTGTATTTAGTAATACAATATTTAGTAATTTTATCGCTGAGTCTAGGAACAGTTAAAGTGAGATGAAGAGTGTGCATAGGGCTAGATGACAGTGAGCGGTGAGGAGACGGGACGGCAGAGCACACTGGGCTGAGTGCAGAGTGCTGTAGCCATCTGCAAACAGTCAGGGCCAGCCTGTGGTAGCACACATGTTTAATCCCAGCACTTGGGAAGCAGAGGCATGTGGATCTCTGAGTTCAAGGCCAGCCTGGTCTAAATGAGAGAGTTCCAGGATATCCAGGGCTACACAGAGGAAATGCTGTCTTGAAAACCAGAGAGATGGGCATGACTTACGCTGGAGTAATTCCACACGTGGTTGTTGTGTTGCTGTGGTTAATGATTTATGTGGGGGCAGGAGTTGTTTTTGGTTTTTCAAGACACTTGATCTGTATAGCTTTGGCTGTTCTAGAACTCACTCTGTAGACCAGGCTATCCTTGAACTCACAGAGATCTGCCTGCTTCTCCTTCCTGCGTGCTGAAATTAAAGGTGTGTGCCAGCCCTCCACCTCAGCTCTACACATGTAGTATGTGCAAAAGTCAGTTGTTTATAGAGCACAGTCAGTCAAAAAAATTAACTATACCTACAGATAACAACATGGAGAGTTCAAAAATGCTGTGGAGGAGAAAAGTCAGTTTTAATTAGATTACTCTATTAAAGTAATACATACCAGAAGTGGTGTCTCCAGGCTGTAATCCTAGTGCTTGAAAGGCCAAGAAGGATCCTCTGGCCTCCATGTGAGCCTGCACATATAGGCACATGATGAACGGATGAACGGCCTGCATGTGAACACACAAGATGTATGAACAGATGTATGAACAGACGGACAGATGGATGGATGGGTAACGTACATACATATCATCAGACAAGATGGCAGACTAGAGAATGGCTCTGTGCAAGCCAGTGAAGCTTTTTAAGAAAAGCAGAATAAGAAAAACAATAGAGTCTACCCCACGGAGGGAACAGCTTTGGAACCCACAGAGGACATGGGCAGAGCCTGGGAGAGCTGAAGCACGGGCAGGCAGGCAGGCAGCACAGGGGCCAGCAGGGTTTCTGCACTTGGCCCTGTCTGGAAGGAGGGAAGCAGAAGCCACTCCACAGGCCATTTGCCTTTCCATTGTCAAGTGTACCAGGATCAAGCCTTTAAGAGAAGTCTGGTCACTGGGAAGATACTCAAGCCAATACATGAGAAAATCACAAGCCTAAAGCACAAGACTGTTGTAACAGAGAACACCCAGCTTCAGAGCTATAAACAATGAGAAGGGTGCAGGCCAGTCAGTCATTTCAGACGTTTCCAGAGAAATGAAGAGTGTGACCTTTGTCTTGCCTGGGTTTAACTTGTGGGCTCAAATAAATAGTCCTCTGCCTTGTAGACACTGGGGCCACAGCATGGGTCACCATATCCAGCTCAAAGTCATCTTGTGCCATCTCCCATCCCTGCAGCCACCCTTGATGGCGGCCTCCTCTTTGGACACTGCTCAGCAGTTTGTCTCCTGGTTAACCTTGGCTATGTTGCTTGTTGATGTGACCTCCATGCTCACTAAACGTGTTTCACAGGACAGAACTGTTGTTGCAGTCCTTTCTCCATGCACCTAGAAGCTACTCATGGAGCATGTGTGCGCTCCTCTGCAGGAAAATGGAACCAGGAACCAGGTTACAGTCATCAGCAGAGCCAGGCCTCATGGCATACACCTTTCATTCCTGCATAAGGAGCCAGACACAGGCGGACGGATCTCTGAACTTCGACGTCACCTGGTTTATATGCTGAGGTCCAGGACAGTGAGTTCTAGACAGCCAAGGCTACACAGAGAAATGCTGTCTCAAAAAACAAAAAAACTCACTTGCTTTCACTGTGTGTGACTAGAATCATGTAATTGAGTGAAGGTGGAGATGTAGTATTTAAAGTTGCTGAGAAAATTAAGCCTGTACTTTTCCTCTTCACCTTTTCACAAAGGACTGCTGTAAACTATGATAGGCAGAACAGTCTTGGTCAAAAGCAGTATTTTTCTTTCTTCAGGAAGTGGGTCTAAAAGATGGAAGAATTGAAAGACTGAAGTTAGAACTCGAAAGGAAAGATGCAGAAATTCAGAAGCTGAAGGCTGTGGTCACTCAGTGGGAGGTATGTACCACTTACCTTGTAGAAGAGAAGAATGGTGGGTTTATATTTGCTGGGCTCTTACATAGTTTTTATTCAGTTGCTAGAAACCATCTCCATCAGGTTGTCTAACTGATTATTCACTTAAAGTCTGAATGATGGCATAAATTTGGTTATAAAATACATAATTTATTACTTAGATACATAAACCATTGTAAGCATGTGGTTCAGTAGCATTGTTTGTTTAGTTTTTCTTTGTTTTGAGTCAGGATCTCACTCTGTAGACCAGGCTGGCTTCAAATTCACAGAGATCAGCCCGCATCTGCCGCCCAGTGCTGGGATTAAAGGCTCAGTGATGTTAAGTACCTTCCATTACTGTGTGACCCTTGCTGTGTTTCCATGCAGAAACCATAGCAACTAAACTGCTCACAACTCCCACCCTCCCCAGTAACCATTCACCTGTGTGAGCTGCCTCTTCTTGATTCTTGGCTTTGGTAGAATCACACAGTTTTTGTCCTTTTCTCTCTGGCTTATTTCTTTAACATAATGTTTTTAAGGCTCCTCCGTTATAGGATTTCCCAGAATTTGATCCATGGTCCTACATTCTCGTATATATACACACTGCATTTTGTGTGTGGGTGCACAGGGATCTGCGATCCTGCTTTCAGTTCTGAGTATTTGAATGACTTAAGAGTAGAATTGCTGGGTATTCATTGTTTTGTTTCTGTGTCTTCCAAGCAACTGTTATTTTACCAGAAATGCCTAAGATTCCACCCATCCTTGCTAATCCTTTAATGCAATTGTCTTCTTTTAAAGATTGATTTAATTTTTTTGTGTATTTGTGTGCTTGTATGTATGCACACGTGTGTTTGGTTGCCCGTGGAATTCAGAAGGGGTCATCAGGTCCCCTGGAGTGGGAGTTACAAGTTGTTGTGACCCACCTGATGTGGGTGCTGGGAACCAAACCAGGTTTCTCTGAAAGAGCAGCCAGTGTTGATGTGAGCTAGCCCTCCAGCCCTCACAGCTGTCTTTAACCACAAACTCAGGAAGCATTCATTCCCTCGCCTTCTCCTTAGACTTGGGCAAAGGCACCCCTGCTTCTCAGGTGTCACTTGTCTCCTAACTAATGTCAGCGCTCTGAGTGTGCGCTCGTCAGGGCTCTGGGGCTGCTGTGTACAGCAGGTCTTCTTCATCTGCTTCTTAAATACTACCCAGTCAATAATTATCAACAGTTTAATCTGATGGAGTGCTGTTTAGTAAGTCACTTTCCTAGAGTTTAAAATATATTTAGGGCTAGAAAGATGGCTCAGGGTTGAGCACTGACTGCTCTTCCAGAGGTCCTGAGTTCAATTCCCAGCAACCACATGGTGGCTCACAACCATCTGTAATGAGATCTGATGCCCTCTTCTGGTGTGTCTGAAGGCAACAACAGTGTACTTATAATTAATAAATAAATAGCCAAGGTGGTGGTGCATGCCTTTGAACCCCAACACTTTGAAGGAAGAGATAAGGAGATCTCTTTGAGTTCAAGGCTGGCCTGGGCTACAGAGTGAGTTCTAGGAAGGCCAGGGCTACACAGAGAAACCCTGTCTCAAAATAATAATAATAGTAATAATAATAATAATAATAATAATAATAGATAAATAATATATTTAAGTCGACTGGGCTCTGGTATCATCTGATGGTATTTGCTTGCTTTTCTGTATTTAGTGAGGCTCTAGGTTTCCCCAGCTCCATGGAAATAAAGATCAGACTGGGAAATTCTGCACATCCCTGGTAGATGTCGAGAGAAAAAATGACAAGTTTTCACATTGATGTCCTTAGGCTTTTGTCTTTTTATAATGTAATATATTGTCTTCACTAATTACTTACTGCTTATTAATATTTGAAAGTTTTTCAGACTACTAAAGGAACTGTTCAGTGAAGACTGTTTGGGGAGATAATTCTCCAGCATTCAAATGATCCGTGTGGGAGCACAGTTCCTTTTACTCATGAGTGTATGATATATCATTTGTGAGGAGCTAAGGAAGTCCAGCACCACGCTATATTTGACAGTGGCGCTGTGGAGGAACCCCAGGTCCTGACCAGACTTGAGGCCAGCACTGCCAAAAAGTTGCGGCCATGCTCTTTCTACTTTTATTGAACTAAGTTGGAATTATTTAAAGTTTTTATTTAGGGAAGAAAGAAAAAAGGATCCTTTGGGAAATTTTAATATTTTCCTGACTTCACTTTTAGCCTCTCTACTTTGAAATCTTTTACATTAAATTTGTCCTTGTGCCTTCGTGTTCAGGGGTCAGACCCATGTACTGAGGCTTTACATTCTAACAGTAGTCTGTTTATGTCATACATGATTTATGTTTTTAAAGCAAGCATAGAATGTACAGCCCAACAAACTAAAAATAGACCATGATTTATCATTTACTTCAAAAATTAAAATTTCTTTCCTTTGACTATTAGGCAAAATACAAAGAAGTAAAAGCAAGAAATGGACAATTACTGAAAATGCTTCAGGAGGGAGAGAGTAAGTGACACTCGTAACACATATATAATGCATGTATGTGTGTGTATATGTAATGCATGTGTATGCATATATAGTGCATGTGTGTTTATATACATGTGTGTGCACATGCGTGTGTGCGTGTATGTATGTGCGTGTGTGTGTGCGTGTGTGTGTGTGCGTGTGTGTGTGTGTGTGTGTGTGTGTGTGTGTGTGTGTGTAAACATGCACTTAGAGCATGCCTACTGCCAAAAACAGCAGAGGAGAGGGACAGACCAAGAGAGGACACATGGTGGCTGGAAGTTGAACCCAGGTTCTTAGTAAGAGCAGCCAGTGCTCTTATCGGCTGAGCTGCCTCTCTAGCTCTCTCTCTGTTTCTTTGTGATAGGGTCTCACTCTGTAGCTCTGGCTGGCCTGACACCTGCAGTGTGGACAGACTGGTGGTGAACTGTCTGCCTCTAAGGGCTTGGTTAGAGGCAGACACTACCACACGCAGCCTTTGTGTACTCTTTAGAATTAAAGCTAATCTTTATCTAAAGATAAATCATCCCATTACATGTTTTATCAACACAACAAAATAAAACGTTTCCTAGTGTGATATGAGTTAGTTGTAATATTATCACTGTAAGGCCTCTAAAAGCCCCTGTGCCTTAGCACATTTGCTACTATTCACGTAGAGAGTTGAGGGTCCAGTTCTTACACATTGCTGTCCCCAGCTGGGCCATGGTGACACACAGCTTTAATCCGGCACGCTAGAGGCAGAGGTAGGTGGATCTCTTAGTTTTAGGCTAGCCAAGGCTGCATAGTGAGACCGATGTCTCAAAAAAGGAAAAATAAATAAAAATCTTGCTTTTAAGTTTAGCTAAGAAGCCAAGTGTAATGGTTTGTGTCTGCCACCCTAGCACTTTGGAGACTGAGGTAAGAGGATCAAATGTCCAAGGGCCAACCTGGGCTACAAAATAGAGTGACAGCTGAGCAGGTGAGGCTGAGCTGCTCTAACAGACATGGTAAACTTGAGTTTGATCCCTGGAACTTACATGATAGAGTGAAAGAACTGACTTCCACAGTTATCCTGACACATGTGGACTGTGACATGTGATGCACGCGCGCGCACACACACACACACACACACACACACACACACACACACACACACAAACACAGAGTAAATAAGTATAACAAAAAGACAAGGAATAACATGACCTATAATAAATACTCAAGATTTATTAATTTAATTTTTTCCTATGCATTTTTTTCAATTTTCTTATATATCTGTCCCTAGTTATGGTAAATTGAAAAATTAATCATCATATATCTATGCAATTAATATTTCAATGCCACAGAAAAATTTAAATTACTTTTTGAAAGCTGCTAGTGTAATACTGAGGAGAATTGATGGTGAGAGACAAGAGTAGCCAGGCTCCAGGAGGACAGGGTTAGGCACCAAGGAAGAAGTTACTGTCCTGACGCACTGCTCTGCTCCGTGTCACTCAGCCCCAAGGAGGCTGAGGCAGTAACACTGCTCTTCTCCTTTTCTCAGTGAAAGATAAGGCTGAGATCCTTCTGCAAGTGGATGAATCTCAAAGCATCAAGAATGAGCTGACAGTCCAGGTGAGCCACGGGGTATGTTGGCTGCTCTCCTTATGCTCCTCTGAGCTCTTGATGGCTGTGCCAATCAAACACAAACACACTCTTTACACAGGCTAGAAAGGAGTCATTGTTAGGTAAATAAAGTTTCTGTCTCTCTTACTAAACATGGGAGGTGTGTCCTAAGCAGTGTGGGAGGTGTGTCCTAAGCAGTGTGGAGAGGCCGGATAAGGTGGCCATGGACATGAATAACAGATGGAGCGAGAGCCCTGCTCTTGGATGTGGTGCTACTTCCCAGAGAACATGGCCTCCTGCTCTAGTGCATGCCTGCGGAGGGAGCGTGTCTCAGTCAGGGTTCCTATTCCTGCACAAACATCATGACCAAGAAGCAAGTTGGGAGGAAAGAGTTTATTCAGCTTATGCTTCCACACTGCTGTTAATCACCAAAGGAGGGTTGGAGAGATGGCTCAGAGGTTAAGAGCACTGGCTGCTCTTCCAGAGGACCTGAGTTCAATTCCCAGCAACCACATGGTGGCTCACAACCATCTGTAATGGGATCTAGTGCCCTCTTCTGGTGTGTCTGAAGACAGTGACAGTGTACTTATAAATAAAATCTTTAAAAAAAAAAAAAATCACCAAAGGAAGTCAGGACTAGAACTCAAGCAGGTCAGGAAGCAGGAGCTCTGATGCAGAGGCCATGGAGGGATGTTACTTACTGGCTTGCTTCCCCTGGCTTGCTCAGCTTGGTCTGTTATAGAACCCAAGACCACCAGACCAGGAATGGCACCACTCACAATGGGCTGGGTCCCCCCCCCCATCACTAATTGAGAAGATGCCTTACAACTGGGTCTCATGGAGGCATTTCCTCAGGGAAGGCTCCTTTCTCTGTGCTAACCCAACTTGTGTCAAGTTGGCACACAGAACCAGCCAGAACAGAGGGCCTCATGGGAATCATGGGAAGAGTATCTTTGATACTGGCAGTTGTCAGATTTTATCACAGTGGAGATATTCAGAATTAATGTACTTTCCAAAAATGGCTAAAGGATTGATCTTACTGATTATCTGGATGTAGGTGTCTTCGCTTCACGCCGCATTGGAACAAGAAAGATCTAAAGTGAAAGTATTACAGGCAGAATTAGCCAAATATCAGGTATGTCTTTATGAATTCTGACGTTTTCTGTATGGCCACATTTAGAGTAGGTACAGTAAAAGAGTGAGTGTGCTGTTTTATTTTCAAGCCATAAACTATTTGCTAGATAGTATTGATGATTTTTGTAAAGAAGTGGAAAGAAGGAAAAATTAGATGTGTGTCTCTGTGTGTGTGTGTGTGTGTGTGTGTGTGTGTGTGTGTGTGTGTGTGTGTTTCTATTTGGGGGAGGGGGAAGCTGTATCTGTGGAGGCCAGAGAGGGTGTTGGATCCCCCAAAGCTGGGGTTGGAAATACTTATGAACCTCACAACCTAGGCTGGGAATTGAACTCGGGTCCTCTGGGGGAAGAGCAAATGTTCTTAACCACTGAGCCATCTCTCTAGCTCCTTGTTATTGTCCAGATAATATACATTTCCGAAAATATAAAGTTAGTTCTAGATATTGGCATCTACAACAATAACCGAAGTGAAGTGATTTGGGAAGTGCATTAGAGCTATATAGACAATGTGTACCGTGATCATGTAACAGGGAGGCACAGGTGACACAGCAGAGTCCTGCACTTGGTCACGTGGGTGTAGCTACACTTGCTGCTTATCCCCACTGTAGATGTCCACCCTTTTAACTGACGAGTGATATGTAGTGGAGACTTGAGGTAATTATTTTGATGATATTCTAGACCAATAGACGGAAGAAGGTATTTCAGCCCTTTTCCTGTATGAAACAACTGAAAGCAATCATCACTTGTTTCCAGAACATTAATAAACATGTCAGATGTGTTTTTACATACTTACACATATATGTAAATCATCAACGTGAAACTTGGACCAAAAGGATTAAAAGCCATGGGTAGCGGAGAGAATAGAAAAATCATTTACCCAGCCTAGCGTGGTGGCACGCCATTTATCTGCACTTGGGAGGCAGAGGTTTCTGTGAGTCAAGGCCAGTTTGATCATAATGAGATGCTGGAAGGAGTCCTTGTATGTCTCTTGGTTGGATTGGTTTTGGGGGTTTGGTTTGGTTTGGTTTTGGTTTTTTTTTTTTTTTTTTTTTTTTTTTTTTTTTTTTTTGGTTCTTTTTTTCGGAGCTGGGGACCGAACCCAGGGCCTTGCGCTTCCTAGGTAAGCGCTCTACCACTGAGCTAAATCCCCAGCCCCGGGTTTTGGTTTTTTGAGACAGGGTTTTCTCTGTGTCACAACCCTAGCCATCCTGGAACGGAACTCACTCTGTAAACCAGGCTGGCCTTGAACTCACAGATCGGCCTGCCTCTGCCTAACCATGCTGGAAATAAAAGCATCCCAGTTTGTTTTGTTTTTTAATCTCACTGAGTTTTTCACACTGGCAGTTCATAGTCAGCGATATTTATCCCGGGTGTGTTACCTTTGAGAACTTGAGAAGGATTTCAAGATACACCCTGGTGGTCCTCAGCATAGTGGATATTGAATGACCCTAAAGGAATGTTTTCTAACCTCTTTTTTCCTACTAACGAAATAAATTCCTTTAAAAATGTTATTTACACATTTAATTTCTCACAAAATCAGTACTTTTTCCCCTAAATGAATAAACCTTTTGCCCTGTGCGTGATCAGGAGTGAATGACAACATCCGTCTATTTAAAGAGGCTCTGGTTCTTCTTTGATTTGGAGGACTGGTGTGTCTGACTGCAAAGGGAAGCTGTAGAGTAGAAAGGGGAAAGAAGTTAAGGTCGCTGCTCTGGTTTCAATGAGCCTGGGCCTGCCTGCCCCTGCTGCAACTTAGAAATACAGTCTTAGTGTGGCCCCACTCTGTAAAGTTTTCATTTTATGTGCGTGCGTGTTTTGCTCTTATTCCCAGCCTGAAAATCAAAGTTCTATTGCTAGGGCTGAAGAGACTCATGGCTCAGCGGTTAAGAGCACTGACTGCTCTTCCAGAGGACCTGGGTTCAATTCCCAGCAACCACATGGTGGCTCTCAACTTTCTAGAACTTTAGCTCCAGAAGATCTGACACTCTGCTCTGGCATCCCTGGAAACACCAGGCACGAAAGCAGTGCACACGCGTGCATACAGGCAAAGCACCTAGATGGGCCGAGAAAATAACATTAGTCTTTTCAAAATCCTAATACTGTGTAATTAAGAACAAAACTAAGGACTGGAGAGATGGCTCAGCAGTTAAGAGCCCTGACTGCTCTTCCAGAGGTCTTGAGTTCAATTCCCAGCAACCACATGGTGGCTCACACCCATCTGTAATGGGATCTGATGCCCTCTTCTGGTGTGTCTGAAGAGAGCAAGAGTGTACTTATAAAATAAATAAATCTTTAGAAGAACAAAACTACACAGAACTTGAATTATAAGTTATCAAAAAAACTAAACTGAATTACCAAATTTCTTGATTATGTAAAAAGAATAAACTAAGGTATTTAGGATAAAATGGACTCTGAAGAAATGAGATATTTGTGATCGTAATCTTATTGATGCAGCCTAAACAGATCTGTATAGAAATGCTTTTACCTTCTGTAGCATTTGTTAAAGTAACTGTGAGAGCTGCCGAGTGGAAATAACTGTGCTTTGATGTCATGTGCGTCTTCAGTAAAGTGCTGTTTCTTACAGGGTGGCAGGAAGGGGAAAAGGAACTGCGAGCCGGACCAGTGTAGGTGATCGTGGCCATGGGGGCCAGCACAGAAAGCTTTCACACTTCTGCAGAAATGTGTGTCTAATGCTGCAACTGCGAAACTGCAGCCTTTGTTGAAGGAACTAAAGCACCTAGTTCACTCATAGTCTACAATTTTATGTTCTTTTGGCTTAAAGTTAAAAGAAAATATGGAATACCAGCAGAACTTGATAATTGTTTTCTGTCCAAACTTCTTAGGACTTTAGTTTTTCATCAGTCAATAAAATTAATTTACTCTTCC
>17:8982584-8984848	MSTRG.10213
TTGAATTCTTTCAGTGACTTTATTTTTCACCTGGTCCTGTGGTAGACGCACACTTTGCCATCCCGTCCCACACTTCCTGTCCTAGCCCATGCTCCCCATCGTAGCCCACACTTCCTGTCCTAGCCCATGCTTCCCGGGAAGTTCCACCTGTCATACAGCAACTTTCCTGCTTAACAACACTAGAAGAGAAATTCATTCATTATGTTCAAGTATTAAAAACAAGAACAGTCAATTCTAGTGGACACTTTTGCATCTGCTAATTGTCACAGTAAAAACACATTTAAATGAAATCTTTTCAGCCTTTCAGTAGTTCAACAAGAACATGATTCTTGAACCTGACTTCCGTGGCAAGTCCACACGTTAGCCGCTGTAATGCTAAGTCCGCAGGGCTAAGACCCCACGTGTTCGGGTTCAGTTCTGTCTCTACTCTGCGTGTTCCTGCTCTTGTCCTGGAATCAGCCACCGGATACTCTCAGTGCGGATGGTAGCGTACATAATGAAACTAATTAAAAAGAACAAGGAAAACACAAGCAGCCAATCCACAGTCTTTACCAACGTGCTGGGGAGCGGGCCCAGTTGGTCAGCCTGCGTTACCACCACATTTTTCTTGGCTTCTATACCTGAAAGAGAAATTAATTGTTTCAAATCAGAAAGAAAACATATCCGAGGCTTGTCTGAAGTATGATGCATGGCATGCAAAATGACAAGCAACCCTAAAATAAACACTACCTCAAGCATATCTTGGAAGGATTTCACTTGCATGTCAGCATGATTTGTAACTCGCCTTGCTTCCCGCCACATCAAAGAATCAGGAATCCTTCCAGCCTTTCAAAGCTAAAATTCCAGAATTTCTGACTCCTCGGAGCTTTTCTCGTTCTTGCGCTCTGAAGAGTTACCTTTTGTTCTCTTAAGACCAAAGTTCAACAAAATAAAGCTACTCTAAGAAGTTCCCGCAGGTTATCAAGATGCCTTTAAAAGAGTTCCTGGAAGACCTATAAGACAATTACCCACCACTGAGCAGTGATCACCAAAGATACCAGGCACCTGGAACCCTGCAATCACCAAACACAATGGCTTTCTCTCCCCATTGACTCCTCCATGACTGGTGAGTCAGGGGTCCAGCACGAGGTTCAGAGTTCCCAGCAGCCCTGTGGCATTCTCAGCCGGCTCTGAGATAACCTGAGATAAAGAGGATCTCTGCTCTTTAGTGTGGGAGGAAAACCAAGAACAATGTGCACTGAGGCGTGTTCTACTCTGCACTCATCTCTAGTGAGTGCACCTCAGGGAGAAGAGGGATGCTCACAGTCGAGGCTATGTGGCTGTGAGAAAGGGAAGTTTCTGAGGAACACATTTCTTCAACTCACAATCAAAATTCAAATAAATAGGAATAAACCACAGGGCCATACATTTTGGCAAATACTGAGGAATTAGCTGCAACTTCTGCAAATGGATTAATGAATGGAACTTGACACAATAACAGGTCATAAGCACGCCCAACAATTCAGCAGAAGTTCACAACCACAACTGTTTGTTAGCTGCAAGGCAAACTGAGGAAGATACATTGTTTGCTGCTACTAACATAACATTCTCTCTGAGTTCTGGGCCAGCCTGGTCTACAGAGCAAGTTCCAGGCCAGCCAGGGCTACAAGGGAGACCCTGTCTCGAAAACAAAACGAAATACCTCCCTCCACAGATGTTCTTCTCCATACCTGTCTGATTGAAAATGAAGATTTTCAGTGTTTCCAAGGTTCGATCTGTATGGTTAAACCTCGCCATTGGTTTGGCTCCTTGAAATAACAAAATGTTAGGGACAGCTACAGTGCCAAATCTGGTAGAAAGGCTGTAAAAGAAGGAAGACAGTTAAGTTAGAAAGCCCCACAGCATGGCTTTCCCGTGGCTACCCCGTGAGAATTGGTGGAAATCAGTGAAAAATTCGTTGTGACCTTTTAGAGTCGAACTTTAGACTTTTGGCCTGTTCCTTGCCACCGCCTTAGGGAGTCAGGACTGGGGCAGTACTGCTCTGCAATCCAAGTAGCATATGATTCCAGCCATGACCCAGTGATGCCAATGTCAAAACACAGACCAGAAAATTCTAATTCATGGATAAAGCACAGTGTGTCAATTTTCTTGACAGGAAAAAAAAAAATTCAAACTTCAGAATGGCCATCCCTTCCTTCCAAAAAGATCAGCACACAGTAAGCAATTCTTTTCCAAATTGGTGCAAAGGAATCCATGATTCAATCCATACACCAGGAGGCTCAGAA
>17:9233473-9234841	MSTRG.10215
ACAGGTTCAGCTCTTTATTGGACATGTTAACAAAAGCAGTTTAGTCAAAAAGACCAAAGCCCATGTCATCCTCGGATTCTTCAGATTCTTCCTTCTTTGCTTCTACTTTCTTCTCCTCAGCTGGGGCAGCGGCGGCAGATGGAGCAGGACCACCAGCAGGCGCAGCCCCAGCGGCTGGAGCTGGCCCACCAGCCCCTACATTGCAGATGAGGCTTCCAATGTTGACATTGGCCAGAGCCTACAACATAAAGATATAGAAAAGGCTTTTGGTCTTGTTCTTCAGGATTCAATGATTCAGTTCAGTTTTTTTCACCCTCAGAGTAGTCAAGGACTACAGTAAATCCATGTATGATCAAGATATTTCGTGTGAAGGCTGGCCCTGTATCAGGTACAAAAAAGTAATTTCTTCCCATAGATGGAAAAACTGTTCTAAATAACCCAAAGAATTTATAAAGTTATTTGTAAAAATAGAATGTAACTTTCCCTTTTGCAAGAATCTCACTTTTTCAAATGCCCAAACTTCGGGGGCAACCAAACTTATCTTCACACCATGGAGTGTTAGAAACCAGGGCCCGAAATAAATAACCAGGGCCACACTAAGTACAAACTAGAAAACTCAAAAATGGCGGTGGAAATCGTACATTAGCAAGTCTAACCCAAAACCTACCTTTGCAAACAAGCCAGGCCAGAAAGGTTCAACATTGACACCAGCTGCTTTAATGAGAGCATTGATCTTATCCTCCTGGAACACAAACGCCAATCCGTCAGAACGATCAAAATGTAGTTAAAAACTAAGTCACAGAAGTACCTTACACAGAGTTATGTTCCCTGAGCTTGAGCTAAGAGCAACCGTATAAAAACAACGGCCAGGATTGGTGGCTCAGAGGCTTGTAGGATTGTCCCGTACGCCTGACAGCCTGAGTTCGATGCCTAAAACTCAAAGGTAAAACAACCCACTCTAAACACTTGGCCTAGCAAGTGCGCTCGGGGCCGCCATTCACGTGTCTCAAGTTGGATCCCGTGGGGAGCAGAGAGCGCATGCGCCCCGTAGGCCTCCCAGTCACGAATATCCAAGAATGTGACTAGTCCGAGCGGAGCCCGGTGGCCGCCCCAGAAACACGTGGCCGCCCCGCGGTTATCCACGCACTTAGCAAACAAGCCAGGCCAGAAAGGTTCAACATTGACACCAGCTGCTTTAATGAGAGCATTGATCTTATCCTCCGTGACCGTCACCTCGTCGTCGTGCAGGATGAGGGCGGAGTAGATGCAGGCAAGCTCAGAGACAGAAGCCATGTTGTGGACTGCCGGCACGGTGCTAGTCGCCGGATGAAGTGAGGGCCTCACCTCAACGCGGCCTTAGCTTCCTCG
>17:9233514-9234863	MSTRG.10216
TAGTCAAAAAGACCAAAGCCCATGTCATCCTCGGATTCTTCAGATTCTTCCTTCTTTGCTTCTACTTTCTTCTCCTCAGCTGGGGCAGCGGCGGCAGATGGAGCAGGACCACCAGCAGGCGCAGCCCCAGCGGCTGGAGCTGGCCCACCAGCCCCTACATTGCAGATGAGGCTTCCAATGTTGACATTGGCCAGAGCCTACAACATAAAGATATAGAAAAGGCTTTTGGTCTTGTTCTTCAGGATTCAATGATTCAGTTCAGTTTTTTTCACCCTCAGAGTAGTCAAGGACTACAGTAAATCCATGTATGATCAAGATATTTCGTGTGAAGGCTGGCCCTGTATCAGGTACAAAAAAGTAATTTCTTCCCATAGATGGAAAAACTGTTCTAAATAACCCAAAGAATTTATAAAGTTATTTGTAAAAATAGAATGTAACTTTCCCTTTTGCAAGAATCTCACTTTTTCAAATGCCCAAACTTCGGGGGCAACCAAACTTATCTTCACACCATGGAGTGTTAGAAACCAGGGCCCGAAATAAATAACCAGGGCCACACTAAGTACAAACTAGAAAACTCAAAAATGGCGGTGGAAATCGTACATTAGCAAGTCTAACCCAAAACCTACCTTTGCAAACAAGCCAGGCCAGAAAGGTTCAACATTGACACCAGCTGCTTTAATGAGAGCATTGATCTTATCCTCCTGGAACACAAACGCCAATCCGTCAGAACGATCAAAATGTAGTTAAAAACTAAGTCACAGAAGTACCTTACACAGAGTTATGTTCCCTGAGCTTGAGCTAAGAGCAACCGTATAAAAACAACGGCCAGGATTGGTGGCTCAGAGGCTTGTAGGATTGTCCCGTACGCCTGACAGCCTGAGTTCGATGCCTAAAACTCAAAGGTAAAACAACCCACTCTAAACACTTGGCCTAGCAAGTGCGCTCGGGGCCGCCATTCACGTGTCTCAAGTTGGATCCCGTGGGGAGCAGAGAGCGCATGCGCCCCGTAGGCCTCCCAGTCACGAATATCCAAGAATGTGACTAGTCCGAGCGGAGCCCGGTGGCCGCCCCAGAAACACGTGGCCGCCCCGCGGTTATCCACGCACTTAGCAAACAAGCCAGGCCAGAAAGGTTCAACATTGACACCAGCTGCTTTAATGAGAGCATTGATCTTATCCTCCGTGACCGTCACCTCGTCGTCGTGCAGGATGAGGGCGGAGTAGATGCAGGCAAGCTCAGAGACAGAAGCCATGTTGTGGACTGCCGGCACGGTGCTAGTCGCCGGATGAAGTGAGGGCCTCACCTCAACGCGGCCTTAGCTTCCTCGAAGGACCGAGCACCTTGGCGGC
>17:9429175-9441646	MSTRG.10220
ATTCTTTCAGTGACTTTATTTTTCACCTGGTCCTGTGGTAGACGCACACTTTGCCATCCCGTCCCACACTTCCTGTCCTAGCCCATGCTCCCCATCGTAGCCCACACTTCCTGTCCTAGCCCATGCTTCCCGGGAAGTTCCACCTGTCATACAGCAACTTTCCTGCTTAACAACACTAGAAGAGAAATTCATTCATTATGTTCAAGTATTAAAAACAAGAACAGTCAATTCTAGTGGACACTTTTGCATCTGCTAATTGTCACAGTAAAAACACATTTAAATGAAATCTTTTCAGCCTTTCAGTAGTTCAACAAGAACATGATTCTTGAACCTGACTTCCGTGGCAAGTCCACACGTTAGCCGCTGTAATGCTAAGTCCGCAGGGCTAAGACCCCACGTGTTCGGGTTCAGTTCTGTCTCTACTCTGCGTGTTCCTGCTCTTGTCCTGGAATCAGCCACCGGATACTCTCAGTGCGGATGGTAGCGTACATAATGAAACTAATTAAAAAGAACAAGGAAAACACAAGCAGCCAATCCACAGTCTTTACCAACGTGCTGGGGAGCGGGCCCAGTTGGTCAGCCTGCGTTACCACCACATTTTTCTTGGCTTCTATACCTGAAAGAGAAATTAATTGTTTCAAATCAGAAAGAAAACATATCCGAGGCTTGTCTGAAGTATGATGCATGGCATGCAAAATGACAAGCAACCCTAAAATAAACACTACCTCAAGCATATCTTGGAAGGATTTCACTTGCATGTCAGCATGATTTGTAACTCGCCTTGCTTCCCGCCACATCAAAGAATCAGGAATCCTTCCAGCCTTTCAAAGCTAAAATTCCAGAATTTCTGACTCCTCGGAGCTTTTCTCGTTCTTGCGCTCTGAAGAGTTACCTTTTGTTCTCTTAAGACCAAAGTTCAACAAAATAAAGCTACTCTAAGAAGTTCCCGCAGGTTATCAAGATGCCTTTAAAAGAGTTCCTGGAAGACCTATAAGACAATTACCCACCACTGAGCAGTGATCACCAAAGATACCAGGCACCTGGAACCCTGCAATCACCAAACACAATGGCTTTCTCTCCCCATTGACTCCTCCATGACTGGTGAGTCAGGGGTCCAGCACGAGGTTCAGAGTTCCCAGCAGCCCTGTGGCATTCTCAGCCGGCTCTGAGATAACCTGAGATAAAGAGGATCTCTGCTCTTTAGTGTGGGAGGAAAACCAAGAACAATGTGCACTGAGGCGTGTTCTACTCTGCACTCATCTCTAGTGAGTGCACCTCAGGGAGAAGAGGGATGCTCACAGTCGAGGCTATGTGGCTGTGAGAAAGGGAAGTTTCTGAGGAACACATTTCTTCAACTCACAATCAAAATTCAAATAAATAGGAATAAACCACAGGGCCATACATTTTGGCAAATACTGAGGAATTAGCTGCAACTTCTGCAAATGGATTAATGAATGGAACTTGACACAATAACAGGTCATAAGCACGCCCAACAATTCAGCAGAAGTTCACAACCACAACTGTTTGTTAGCTGCAAGGCAAACTGAGGAAGATACATTGTTTGCTGCTACTAACATAACATTCTCTCTGAGTTCTGGGCCAGCCTGGTCTACAGAGCAAGTTCCAGGCCAGCCAGGGCTACAAGGGAGACCCTGTCTCGAAAACAAAACGAAATACCTCCCTCCACAGATGTTCTTCTCCATACCTGTCTGATTGAAAATGAAGATTTTCAGTGTTTCCAAGGTTCGATCTGTATGGTTAAACCTCGCCATTGGTTTGGCTCCTTGAAATAACAAAATGTTAGGGACAGCTACAGTGCCAAATCTGGTAGAAAGGCTGTAAAAGAAGGAAGACAGTTAAGTTAGAAAGCCCCACAGCATGGCTTTCCCGTGGCTACCCCGTGAGAATTGGTGGAAATCAGTGAAAAATTCGTTGTGACCTTTTAGAGTCGAACTTTAGACTTTTGGCCTGTTCCTTGCCACCGCCTTAGGGAGTCAGGACTGGGGCAGTACTGCTCTGCAATCCAAGTAGCATATGATTCCAGCCATGACCCAGTGATGCCAATGTCAAAACACAGACCAGAAAATTCTAATTCATGGATAAAGCACAGTGTGTCAATTTTCTTGACAGGAAAAAAAAAAATTCAAACTTCAGAATGGCCATCCCTTCCTTCCAAAAAGATCAGCACACAGTAAGCAATTCTTTTCCAAATTGGTGCAAAGGAATCCATGATTCAATCCATACACCAGGAGGCTCAGAACTAGGGAGGGAGGGCTTGGCAGGAGTGGCCTGCAGACTTCTTTTGCCTTCACACAGCCAGTCCAGGTTCTGGGAGTGCTTTACAACAGAGCCAGCTATAACCTTTGGGAACACTGCTGAACCTCGCCATGCCTCGGTTTCTCCCAGCACTAACAAGCAGTGTTGGGTGAGCAATGGCACTTGTGTCATTCTGACGTTGCTGTACCATGAAACACGTGTTCCACGCTGTAATGGGAGGCAGAGGAAGGCAGCAAGGAGGGGCCAAAGCCTTCGGAAGGGAGAGCGGGAAGAAGCAGGTCCACTCCCAGTGTGGCCTGCGCTTCTGAACTTGACGAGCATTGCCACTCCTTAGGCCAGCCGTGTGCAAACGTTCCGGAAGCAGACAGAGGACTTACTAAGTTAGGACTGGAGAGGTGGCTCAGGAGTTAGGAGCGCATACATAGTGCTCTCCTAGAGGACCTGTATGGGGCAGCTCACCACTGCCTGCAACTTCAGCTCCAGCCCAGACCTCTCCTCTGCCTCCACATGCGTGCAGATGCTCACATTCCATGCATGATGGCTAATCTTGGTTGTCAATTTGACCACATGTGGAATCGACTAAAACCCCAGCAGCTGCGTGAGGTATCTTCCTGGTTGGATCATTTGAAGAGAGAAGACCCACCCCAAAACTGGGCGTACCTCAGCAGCAGCCTACATAAAAGATCGTGGAGGGAGGAGGCTTTGTTTCTGCCTGCTGCCCTCCCTCCAGCTAGCAAGTCCTTCCATCCTGCTTGGGAGGTATCCCTCACTGAGAGCTGAACGCCCTTCTCTGGAATTCCAGTGCAGACTGGAGAGCAGCTGAGACATCCAACCTTGCAGACTCCTGATTCCATCAGGAGACAGCCATTGTTGGTCTAGCTGGACCACATCCCACAGGCTGCTCCAATAAGTCCGTGTGTGTGTGTGTGTGTGTGTGTGTGTGTGTGTGTGTGTGTGTCTGTGTGTGTGTCTGTGTGTGTCTGTGTGTGTGTCTGTGTGTGTATATATGTGTGTGTGTGTGTGTATGTATGTGTGTCTGTGTGTGTGTGTGTGTGTGTATGTGTGTGTGTGTGTCTGTGTGTGTGTCTGTGTGTGTCTGTGTGTGTGTCTGTGTGTGTATATATGTGTGTGTGTGTATGTGTATGTATGTGTGTCTGTGTGTGTGTGTGTGTGTGTGTGTGTGTGTGTGTGTGTGTGTGTGTCTGTGTGTCTGTGTGTGTGTCTGTGTGTGTGTCTGTGTGTGTCTGTGTGTGTGTCTGTGTGTGTGTCTGTGTGTGTATGTGTGTCTGTGTGTGTGTGTGTGTGTATGTGTACACATACCATCAGCTCTTTTCCTCCAGAGAACACTAATACACCATAAATAAAAAAATCTTTAAAAAACTATAATTACTAATTTGAAGGACAATTTATTTTTCATAAACAATGAAAACAGACTGGAGAGATGGCTCAGCGGTTAAGAGCACTGACTGCTCTTCCAGAGGTCCTAAGTTCAAATCCCAGCAACCACATGGTGGCTCACACCCATCTGTAATGGGATCTGATGCCCTCTTCTGGTATGTCTGAGGACAGCTACGGTGTACTCACATATAACAAATAAATAAATCTTTAAAAACTATTTTTAAAAAAGAGTAAGTATAAGTGTGGGGGCTCACGCCTGTAACCTCAGCACTTGGGAGGCTGAGGCATGAGGACTGCTGAGAATTCAAGGCCAGTGTGGGGTGCAGAGTGAGCCTCTGTCTCAAAAAAGAAAAAGAAATGTAAGTAGGCATAAAGAAAGAGAAGACAGCCAGGCAGCAGGGGCACACGCCTCCGATCCCAGCACTCAGGAGGTGGAGGCAGGCAGAGCTCTGAGTTCTGGGCCAGGTTGGTCTACAGAGTGAGTTCCAGGACAGCCAGAAGGAAACCTTATCTTAAAAAAAAAAAACAAAACAAGAGGAGTTGGGGATTTAGCTCACTGGTAGAGCGCTTGCCTAGCAAGCGCAAGGCCCTGGGTTGGGTCCTCAGCTCCAGGGTAAAAAAAAAAAAGAGGAAGAAAGGAAGAAAGGAAGGGGGAGGGAGGAAGAAGAAGAGGAAGAGGAAGAGGAAGAGGAAGAGGAAGAGGGAGAAGGAGAAGGAGAAGGAGAAGAAGGAGGAGGAGGAGGAGGAGGAGGAGGAGGAGGAGGAGGAGGAGAAGAAGAAGAAGAAGAAGAAGAAGAAGAAGAAGAAGAAGAAGAAGAAGAAGAAGAAGAAGAAGAAGAAGAAGAAGAAGAAGGAGAAGAAGAAGGACGATGACGACGACAGGGAAAGAACATAGAGATGGCTCAGAGTTAAGTGTGCAGACTGCTCTTAAGAGAACCGGAGTTTGGCTCCCAGCCCCCATGTCCAGAGCTCAGCACCTTTTCTAACTCTAGCTCTGCAGGACCTAACCCCCTTTCCTAATTTCTGCAGGTACTGCATCCATGTGTGCATGCGCAAAACAGATGTGTACATTTTCTTAAGATTAAAAAAGGGCATGGAGACGGTTAAGAGCACCAGCTGCTCTCCAGAGGACCTGGGTTAGATTCTCTGCACCCCACATAGTGGCTCACATAACTCTAGTTCCCAGGGTCCAGCACCTTCTTCTGTCCTTCCTGGGCATGGAGCACACAGCCTTTATGCAGCCAGAACACCCACATGCATATGTTAAAAATAAAGAAATGAAAGTACTTTTAAAAGATGACAATTAAGGGCTGGAGAGATGGCTCAGAGGTTAAGAGCACTGTCTGCTCTTCCAGAGGTCCTGAGTTCAATTCCCAGCAACCACATGGTGGCTCACAACCATCTATAATCAGGTCTGGTGCCCTCTTCTGGCCTGCAGGTGCATACATGCAGGCAGAAAGCTGTATGATGTATACATAATAAATAAATAAATGTTTAAAAAAAAAGATGACAATTAAAAAGAAACCTGCCTGGGCACAACACAGGGCTGGGAACTACACTGCAGGCTACTGCACAGACAGATGCCCTTGGGTACCGCTTGGACTAATTTGGTCTGCTGTAGACTATCCAAGGTCCTCTGGCCATGCCACGTCCCTGCCATCCAGAGTCACCTGCCACTCTTCTGTCCACCACACAGAGCAGGCCGCCACCAGCTCCCAGGAGCCTGACGACCAGCAGCCTTTTACAAAGCCCCATGACCTTCCCCACTAGTAGCTTAACCAACAAGGGTTCCTGTGACCATGACATCACTGACAAGACAAGCCACACTCGGCCAGGGATACCTGCTGTGCTGAGATGCATCCAGAGCCAAAAAGCCGAGTGTTGGAAATGCGCGAGGCAGGGAGTTAAAATGAGGAGCCAGGCTGGCAGAGAATCGGCACCATGGGGTATAGAAGAGGACCAGCGTACAGTCACTACCATTTGGGTTTAGGAAATCCATGAGGTCCTGCAAAGCAAAGGACAAGAGTTAAAGTCAGCGTTAAATGCACAGGTGCCAGCTAGGCAAGGAGGCAGGAAGGAACTCTCTAGGTTCAAGGCCAGCCTGGTCTACATAGCAAGTTCCAGGACAGTAGGGATACAAAACAAACCCAAAGTACCCGTGTGTGTTTCTGAAGGATCCCCAAGAAAGAGGACACGCTGCTGCTCTAGTGAACAAACGGCAGGAGGGCAGAGAGGAGGGAGACTGGCGGAGAGCACAAACGCACTCTCATCTCAGCTTTCCCAACACTGCGGCGATCAACTCAAGCACTAAGCACTCACAGCACACACAGACCACCGTGGCATCTGTGCGCTGTGGCATTGAATCGTACATCTCAAGTGCTATGGTTTAGGCCTTTTAAGATTTGTGTTATGTGCTTGTGAGTATGTATGCACCTTTGCACATATGTGCATGCAGGTGCCCGTGGACGCCAGCAAAGGGCGGTAGAGCCCTTGGAACAGGAGCTACAGGCAGTAGTGGGATGCCCGACATGGGTGTTTGGAACAGAGCTCAGGTCCACTGAAGAGCCACAGACATCTTAACTGCTTAGCCAGAGACATTAGCTGGAGGCTCACTCCCAGCCTGTGGAGCTACTGGAAAGTAGTTCCAACGCTGGAAGGTAAGCTCTGCTAGAAGGTCCTAGGTCACTGGAGCTCGCCCAGCTGTTGCTTATGAGTCCTCTGCCGTGTGTCTGTGCAGCAGTGTGCCCGGTGCCTGTGAAGGCCAGAAGAGGGCATCAGATCCTCTGGAACCAGAGTTATAGATGGGTGCTGGGAATTAAACCACCGTGTGGGTACTAGGAACTGAACCCAGGTCCTCTGCAAGAGAAAGCAAGGCCTCTGAGCCATCTCTCCAGCCCCTGGAGCGTGAAGGGACTGTTGGACCTGGAACTCAGTATATAGAGAAGGCTGACTTCACACGCACAAACCTGCCTCCTCCCTCTCCACAGGGCTGAGCGTGTGCAGCATCACAAACCTTGACCCTTGACCTCTTCGTTTTCTTTTTCCTTCCCAGTCCCAGGAGGTGAGGAACTTTTCTAACATGTCTTCCACCACGGTATACTGCCTCATCGCAGGCCCAAAAATGATGGAGCCAAGTGACGGCTCCAGAGCAGTGAGCCCAAACAAGCTTTCCTCTTCATAAGTGGATTCCCCCAGGAGCTTTATAGATTTGTCACAGTGAGAAAAAGATGGCATATCTGTGGTGGTTTGAATGGACTTGGCCCCCAAAGACTGAAGTGTTTAAACGCTTGGACCACAGGGAGTGTCCAAGCATTAGGAAGTCTGGCCTTGTTGGAGGAAATGTGTCACTGTGAGGGTGAGCTTTGAGGGCCCATGCACAAACTCTGGGCCTCAGGAAACTCCAGTCCCCTTCTGCTGCCTTCAGATCAAGAGGTAGAACTCTCGGCTCCTCCAGCAACGGGTCTGCCTGCACATTGCCCACCATGTTGATAATGGACTAAACCTCTGAAACTGTAAACCGGCCCCAATTAAATGTCTGCCTTTGTAAGAGTTGCCTTGATCATGTTGTCCCTTCATAGCAACAAAACCCTAAGGCAACGTCAAACACTTTCAAACTGCCATCTTGCCAGAGCTAGGATGAATGTGAATGGCCAAAGGTTAGTGGCACCGCTCCTGCCACAGGCGCTCCAACTGTAACCCCGACTGGCTCGGTCACATGCGTGACAAACAAAACAGCCCTGATGTCCTGAGGACAGTGCTTAGTGCAGTCTGGAGGGGGTGTGAGCCAGGCTGACCCAGACCCTTGAGAAGCCATATGAGTTAGCTATGCCATGCCCTCCACCACAGTGAGCCACCAGTGCCCTCCGAGCTAAGGTTTGCTTCTCTCAGGTAAGACACTTCGTCCTGCTCTTCTGGCTTCTTAAACATCTACAGAAACTGTTAGCTATCACTCTAGAATCCCCCTGGGAGACCATCGTTTATCTAAGTGTCTAGAGAGCCGTGGCTGGGTTTTCAGACAATGGCCTCACTGCAGAGCAAGCACTGGACTCCGTCTTTAGAGAGAAGAGAAACTTCACCACTGTAACACATTTTCCAGCATAAATATCAAACTACAGTTTAGTCATCCAGACTTTCTTTTCTTTAAAAAAGATTTATTTAAAAAAAGAAGAAAAGATTTATTTTTATTATTATTTAATCATACGTGTGTACCTGGATGTGGGTGTGTGTACCCGAGCCTAGACATTGGAGGTGGCCAGAGAGGGCACTGGACTCCCTGGAACTAGAGTTACATGTGATTGTGAGCTAGGATTTGAACTCAGGACCTCTGGACGAGCAGTCAGGACTCTTTAAACACTGAGCCATCTCTCCAGTCCCTCATTCAGACTTTTAAAACATGTTTGTTTGTTTAATCATTCCGTGGCGCTGGGGATTGTACCCAGGGCCTCCCACTAGCTAGGTAAGCGGTCTCTCACTGGGCTGATCTCAGCTCTAGAAAAGAGCACTGCTGTGATTCTGATCCCGAGCACCTACATGTCCAGTGGGATGTTCCCATGGCCTTGGTGGTGAGATTCTTGTAAGAATGGCTAGCTTTTCATCACCTAAACGTCATCTTCTCTTTTTAAGACAGCAGGGCTGGAATACAAAAAGACTTGGGCTCAATCCCCAGCGCATGGTGGTGCTGACCCCAGCACTCCAGAGGTGGGTCATGGGTCATATTTTGCTACAAAGCCAACCTTGGTCACCTGAGACCTGTCAAAACAGAGTGGCTGGCTGCACTGCGGCAATCATTCAACACCATCCTAACAGAGTAACGAGTAACCGAGTAACCGAGTACCCGGAAGAGGCTGAGCAGAGGATGCTGAGGCAGCCTGCTCTCTGGCCACGCCCACCTGAGCCCAGGGGTTGGAGACCAACCCCAACGATACCCATTTGAAAGTTGGTGAGCACTAGATCATAAGGTGAGTTTGAAGAGAAAGACAGAGACATCGAGACAGACATAGAGACGTGCAGACATTAACACATGCTTCCTACCTGGGACATATTTAAAATCTTCAGAGTGAAGTTTTCTAGCCCGGTCACATTCCTCTCCTCACAGTTCACCTTGGGGGACTTGAGGCTGTCGGTGCTGTTGGCATCCTCAGTGGCTACGGGCTCGGCCTCTGCCACTCCAGGCTCGGCATAGTACTCCTCTTCCCGATCCTGGAAGCCGCCTGCACCCTGAAGCCCGAAGAGGTTCTCTCGGCCACCGCAGCGCGGGTCTTCGTCTCCCTGCGCACTGCAGGTGCCATCGTGGGCCTCGGTGCTCCGTTGGTCCTCAGCTGCCCCGGGAATCACCGACAGCACCACCATGGGATCTCCGCGGGGACCCAGAGAGGCCTCAGAGGGCTCCGCCACTCTTGCCTGGACCCGATGGCCCTGTGCAGCCTCCTCTTCATTCAGGTACACAGATCCAACCTGGAGAGCTGGGACTGGCCGCTCCTCCTGCCACGTGTGACCACTGTCCTCTGCAACTAAAGCAGGGCAGCATATTGTCATATTTGAAAGCAAAGGAACCCCAAAGACTTAAACAATTATCTTCCAAAATGAGACCTACCCCCCGACAGAGAAAAAAGTTTCCATTTTACTCTAAGAGAGTCATTACCATCTCCAGTTCTGGAGACCACAGGCAGGGATGCTATAGAAAAGATGCCAAGTAAAAAGGCAAACCCAGAACACACCAGAAATCTGCCAGTTGTCATGTGAAGTACAAAAACAAAAACAAACAAAACACTGCAATGCAGGCAACCAGTTAGGAAAAGATAACAAGGACACAAAGAAAAGAATAACAGTGGTGGCCTTAACAGTAGAACTAGGGCTGCAGAGATGGCTCAGCGGTTAAGAACACTGACTGCTCTTCCAGAGGTCCTGAGTTCAATTCCCAGCACCCACATGGTGGCTCACAACCATCTGTAATGGGATCCAATGCCCTCTTCTGGTGCGTCTGAAGACAGCTACAGTGTACTCATATACATAAAATAAATAAATCTTAAAAAAAATAGTAGAACCAGTTTATGCTTATCCCCAACTACCTTATGAATAAATGAGACTCCAACTATGGCTATTTTATTTTTGACAATTACTAGCAGGTAAGCCCTAATCTACTCTTCTAACTAACCTGGCTATCTTCCCCCTGGTGTATTCCAGATACTTAGTTTCTCCTGGCCACCTGCTCTTGGTCCGTCTCCCTGTAGACCTGGTCAGAGATGTTCTTGCTTCTCCCCAGCTTAAAACTCTTTCAGTGGCATCCCCTGCCCTGTGTGACTGCCTGGCCCCTGATCACTCCCACTGTCCCCATCCTGCCTCGGACCATTCCTGAGGATGTTTTCTTGGCTAAGAAAGTCCTCTGCTCCACCTCTCCACCTCCAGGCAAACCCAGTATCCTTCAGATGGAAACGCTAAATTTCACTTCTATAAGGACATCCATCCTAACCAGGGTAAGCAGTCTCCAGATGGCACCCAGTAAAGCCGAGCACTTCCCTTGACCTATTCTCTTCCCTTAAAATTCACTTAATAATTTGTATCCATTTGATACTTGCCTTACCGTCTATGTAGGAGGGCAGGCCGTCTACTTTGTCTAACCCTTCCGTGCAGCCCCGGTGCCCAGCAGTACAATGGACAGGATTCACGGAAAGACTCAGAAAGCTGAACACCGTAGATGGATCACACCTATAATCCCAGTCATAGTGAGCCTGAGGCAGGGGGATTTCCATGACTTCAAACTAGGATAGGCTACATTGTGACACATGCCAAAAACAAAAAGTAACAAACTAACAACTGCTATCTGACTCACTGGTCTAGGCCACTACAGGATCTCAGAACTCAGGCCCGGTGCTCACTCCCATTCCTAGGCACCTGAGCAGCACCCTTAAAAACAGACGCTAGTCGCTCAGTACTAGCTGTTGTGGGGAGCGGGGGAAGCCTTATATTTTCAGCCACTCAGAGGAGGAGTCCGCTGGTGACAGTTCCTTTATGGCCTGTCTATAGCCTAGACACATGACCAATATCCTAGTCAGATATCTTCAGGGTCTGCATGAATGTGTGAATGTATCCTGCATTTTGCAAGGGGTTCACAATGGCTGTCAACCCTGGGAAATCTGGGTATGTAGTGAGAAACTGTTAATGTATGCATTGAATGTAGAGGAACTAAACCCAATATTGTTTTGTTTCTTTTGTTTGCCACAGGCTTTGAACTCCTGATCCTTCTGCCTCCACCTATGCTGGGCTGAGATCACAGGCCTGCTGGACCCATCTAGAACCTTAAGCTAGCACAGGCCAAAGGGAGCAGTTTCCCAGCATGGCTGCTTTCTGGTAAGGAACACCACTGGCCTGTAATAACCCCTGGGGCAGAGAACCAGGGCTTATTACAACACTGGGACCCCCATTCTCTCCTTGTTCCAATGCCTTCTTTTTGAGAAAGAATTCCAGACATCTCCTTTACCTTTAAGGCAAGTGATTAACTAGAATGAAAATTCCAAATGTCGGCTGTGAGATCTGACAAGACACTAGCTTCCATCACAGGCCCTCATCTCTAGCTGCCTAACATCGAAAGAGGATTTAGGTTCTGAATCTCAGTTTCAGGTTGGGCATCCCTAAAGGGAAACAATGAGGTCTGTAATCATAGCCCTAGGCAGGCAGGAGAGGGGGCCAATCTGAGCTGGCTCAAAACAAACAACAATAGCAACAAAAAGTGTTTGGTGTAAACCAGTCCGTGGTAGTATTTAATCCCAGCACCCGGGAGGCGGAGACAGGCAGATCTTTTGAGTTAGAAGCTAGCCTGGCCTACAGAGTGAGTTCTAGGGCAGCCAGGCTACAAAGAGAAACGCAGGCTCGAAAAACAAACAATAAATAAATACATAAATACATAAAACAAAAAGGAACGAAAGAAATGAGCTTGAATAGGAGTGGATAAAAGATCCTCTCTCTGCTCCCCATTCTAGCACAGAATGGCTCCTTTCCCTCACCTAAAGGGATCCCCACATAAACACGGGCCACCGGAATTTGATGTTAGTTTTCTGGTGTTTCCTTCATACTGAGTGAGAGTGACCACCTTCAAAAAATGCCCCAGCTGAATGGACTCCAGGATGAACGTTGAAGTCAGAGAGACTTCACGCTCTGATAGTTACTAGAAAGTGCGAACACGCAAATTGTTTATTCCCCTCCGAGCCTCCTCATCGCCAGCCTGTGAAATGAAGGTATTAATGGAAGCTGTCTCCCGCGGCTGCTGGAAGCACTGAAGGAGGTCATGATGTAGCGTATCACTCACTCAGAGCTCTGGGATTCTAATCGGGCCACAACAAAAGTCAGGTGTCTGTTAGGATGGTGGTTAATAATAAAGTGCGCATCGCAAAGGGTAGCCGGTCAGGCCTGCTGAGGGGCCTGGGCAGACTCGGCCTCCACTGCCCACCGCGCCCGCACCGCCGCGCACCGTCCCGCACCACCCGCCGGTGGCAGCGCGTCGCCGCCCCACGCAAGTGCCTTCGCTCGGCCAGGTCCGCACTCACCCTCCAGGCCGCGGGCCGGAAGGCCCAGCACCCACAGCAGTATTTGCCACCAGCATAGGAGTTGCATGGCGCGCGACAGGGAGCCGCGGCGACAGCCACCGCGGTGGAAGACAACCGGCGCACAGCAACCGGAGTCGCGCCCCCAACCCCAGCAAGACTAGGGGGAGGAGAGCCGAGAGCGCAGGCGTGGCCGCGGGCCGCCATGTTGACTCCTGGCAGCCGCGGCAGCGGCCATCTTGGAGTCGGGCGGTCGGCC
>17:9454121-9464206	MSTRG.10221
GGTTTTAAAGTGATGACTTTATTAATAAATATACATCCATATGATGATGTAGATACAAATCATGAACACTACTCCATTCCATACACATAACTGCACACGAGTAGCTTAAGTTCATGGACATGGAAACATACACAGTATCTATTCAGACTTTTTACAGCAGAGGACAACGTGCTTATTATCAGTTAACTGGTAATTGTTTCTCATAATTGTCTGTGGAAAAAGGAAACTGTGAATCAAAGAATCAAGAGTGGCCTGATTAAATCACACGACTGACTTACTACAGCATCACTTCTAAAAACTTAAATACATTGTATGTGAGAGCACAGGTCTGTCTACTTGGAAGGAAAAGGGAGAAAAGCAAATATTTAGATACATCTTAAGAGTTTGAACGCAGTCATTATGCTAGAACAGACAGATTAAAAGAGCATCAAAACTTTTTATGCCCAAGACTGTTGTGAACTGTTACACTGCTGTAACGGATCATAAAGTTTTACTGCATATAGACAAGGAACTGACAGAGCAATCATCTTAGTATCCCCTGAACTGTTCTCTTAAAGCTTCTTAAAGCATGAAGAAGTTCACCATTTAAACTTACACACTGTGGTTATTATTACACTGGATGAAGCGTCTTTAACCTGATAATAAATGGATCCAGATTTTACCTCAAAGAAATCCTACTCATATTTCATGAAAATATATGTAAATTCACACAAACACCAGTTTGGAATGAATAAATACCACTTTTCAGATGTCCCTTTTAAAAAAGTAATTAAAAATACAAAGAATTGTTAGTCTGATTTAAACACTAATTAAAAAATGTTTCAAATATTAAAAATTAAACCAAATACTATTTAATTTTTCAATATATTGTGCCAATATATATTTTTAAATATCCAGTGCAAAACTCCAAAGATAGTATCAAAATCACCCCATACTAAAGATTAATTAGGCAAGGTGATAGCTGTGGAAAGTGAAATTTTCATCTGTATTGACCCCTTATTTGTTTTGATAACAATAATAAATAAGGCATGTAAAATATCCTTTTCAGAAAAAAGTAAAACAAACTTACTTGAATAGTAGATCATTTTCTGACAAAGTTTAATATAGAATAGTGAAACCTATTTATGAAGAATAGAATCACACAGTATAAAATTAGCAATTTACCTTTTAAGGAACAATTATACAGTGGGGTGGGGGTAGGGGACAACAGTTTTCCCCGACTGAATATACTGGCATCTAGGCAATGTTTCACATGCTATTTCAGTGTCTGTCATGACAAAGGACCATGTTACAAAAGATGCAGAATGCAGTCTTTAGATCATGTAGAAGCAAAAATATTTTTATGTGAAGACTTCCTTCCTGTCCTCACCGTGCCTCTCCAACGTGGCACTGGTAAACTGTCCACAGGGAGAAAAGTAGAATCAGGTGTTCACCAGTGCACACATTTCATATCCCAAGTGCTGCTCGCAGTTTCCTAAGTGACGTCATCCACTCACAACTGTAGCCATCCATCCATCCACCCCTGTTCCTGGGATCAAGCTCCTAATACAAACACTGTCATCAACATATACAAGCCACCCACTCTATCTTCTGACACACAGCACAGCACCACTGAGTAGATGTGCTGGAGAGCTGAGGGAAGGGGATAGGTGTGGGAAAGGGCAAGAAGAAATGACAAGGTAGAAAATCAGGAAGGAAATCAAACTGAAAGGATGCCATGTAGACTCATGAGGAAACACAACATGCACCCAAGTCCTTGACATTCTAGACTAGACTATTTCAACTGTCCTCAGGAACTAGCCTTGCAAGGAATTCTCAACAGCCAGCTGCTGAACAACTTCAGAAACAGCTACGTGACAGATGAACACGCCAATGAAGACAAGCATCTGCATGTGCCAGAAGTTACACTGTTCTGAATAAGTCATTCAGTTTTATATTCTAGGCTGGTTCAGTGGTCGTCCAGCATTGCTCACTGTCCCCTGTGGTTTGTGCGAAGCTGGTACTGCTGAGGTTACAGTCTCCACACATAATAAAGCACGTACTACTGCAGGAGCGGATGCCCAGCTGTTGTGTCAGCTATCATGGGGCACCTGAGATTTGCTGCTTGTCCCCCGACAGAGGTCTGAAACATGGTATTTACATACAGTCAGTTTGCATGGACTGAGAGCAAGCCTAACCAACCAGTACGTGTGTCCCTTTTAAATTTCTGATTATTTTTAAAGTTTTTAAGTCCTTTAAATCTACATTTTATTCTCAAAAGCATTTAAAATGCAAGTAAAAAACATAATTTTTTAAGTTCAGTAAAAGCTTTTCTTTGTTGTTTTTTTAAAGATAGGGTCTCTCTACCTAGCATTGGCTGTCCTGGCACTATGTAGACCTCACACACTCAGAGCTCTGCCTGCCTCAGCCTCCCAAATGCTGGAATCAAATTCCTGGGCCTCCATACCTGACCCACGGAAAGCTTTTCAATCTTAAAGTTTATAACAGTTTACTCAGAACAAATTCAAAATAAATAAAATGTGTATTAACAGGAAACATTTCCAAAGATTACCCTAAATGAGTATACCTTCATGCCCAGTACTTGACTTTTCTACACTGTGTCTAAAGCAAGCCGCACCAGGGAGCCTTCTTTTGGAAGAAACGGTCATCCTGGAGCCATGCTGCCATTTTTATGCTACCCAGCGCTCATTTCACAGGTTTCGCGCATACCAAGTTACATTTATTGGTATTTGGGTCCTGACAGCCAGGACACTGCTTCCTGCTTAGACCAATTTTGCAGTTGACCACTCAATTTGTGTCCTTTGGTAGGTATAAACCTGAAAATGCAATTAAGTACTAATGAAGTGTAATAACAATTACGCAGAAAAACTAAAAAAAAAAAAATTTTTTTAAATAAATGAACAATAGTAATAAATGTTTTAAAATATAATACTAAGTATATGAAACACAAAACAGAATGACTATAGTTACATGCAGACTTCTAAGGGTTCTTTTTTCTTGTATATTAAATATGCTGTGCAGGTTTCTGACGTACTCAAGGGTTTGAGCTGTTTGTAGTGTTTGGTGCATATGCTCTTAGGCAACTGAAAACACACACCCTGTAACTATGCTCTCTTCGAGGCAGACACTGCACAGTGCTTTAGGAATGATGATCACTAATGCCATGCGAATCAATAAAGAAGAAGCTGTGTTTTAAGTTCCAAAGCATCCAGAGAGCTGTGTCTTATTTCACAGCCTTCCCCGCCCATCTGCTCACTAGTTGCTGCTCCCCGCTTCAGTTACAGTGCCTCGCTCTGGATTACTCACAAGTAAAAGGAGTCCACTTAGAACAGCCCAAAGGGAAAGCATAGACGACTGAGCTGAGTGTCCTGTCCTGTGAACCGTGTACAACACAGACACAATGTACTACTCCTGCCCAAAGTGCACCTCTCAATTGTGGCAGCTTCTGAGCTAAAAAGAAAGAAAAAGAAGTGCGGGGTGAGGGAAAGCAAACAGAAACAGAACTGGGGAGTCCACGTGGTATGATTATGTCAAATTAAAGCAAGAAGCTTTGGGGTGACTAACAATTTGCTCCTAGCACGTGCTCTCCTGTCTCGCTCATTCACTGGGTGGCTTGACCTCACCACTCGTTTCCTGAACCCCGTGAACCACTCTACTGTGCATCATAGGGTAAGGAAAGGCAGCAGTGCCACAGCCATAACCAAGATCTGCAAGACGGGACAGAGCTTTAATGCTACCTGGAGGCCTGCCTGGGCTGACTTTGTATCCTGCAGCTTTGGTTGTACCCAGAGGCCTGCCTGGACTGGTCTTAAATCCAGCTGCTTTGGTGGTTCCCAGGGGTCTGCCTGTGCTGGTCCGGTATCCTGCTGACTTGGTGGTTCCCGAAGGCCGGCCTCGCTTACCAGATCGATTGAGGTTTTTCTTTTTCTTTAGTTCATCTTTTATCTCTGTGTTTCTGCCACTGGTAGGCTGCAAGTGTGCTTCGTTTAATGGGTCTTGCCTCTGACAGAGCATGGGTTTGTGGCTGACTGTGTGGCTGTACTTGCTTTGCTGGGAGGAGTACAGATCAAACTGATCAGCGGCTCTCATGGCGGCGTCATCACTGAGGCAGGGAGGCTTGCCAGGCCCGCAGAACGCTGGGTTCCCGCCTGCAACCGGGTGCATCATTTCCTACCGAGACAGAGACAAGAGCAGATGAGTGCCTGTCTGTGTGACACAGTGCAATGGGAAAGTCATCTTCTGACAGCCATGTAGACTACCGAAAACTACAGCAACATGGTAGACTCCAAAACTCTTACACACTGTTCCATCCAGCTAAAGCACTCCTTCCTTCTGTGAGGACGGAGACCCAGAAGGTTCAATTAGGGGGTTTACTCTCCTTCCCTGCCAAGTCTATAAAACTAGGAAGCAGATGCTAAGGAGAGAAAGACCAGAGAACCCAGACACCTGGGTGAGGTAGACAGGAGTTCTAGGAACGAGGTTTTTCTAGGCTGTGACTCATGCTGGATAGCTTGTTCAGTGCTGTAGCTGCCTCTGAGTTGTCTATACGGCCGTAAGTGACCTAACTCGCTGGTTCACTAAGCCAGCCTTGATGGGAATTCTTTGTGATTTGTTGGTGCCCGACCTAGAGTACATAGTGTTGTCCATGGCTCCCCCAAGTCACACCACAAACAGCATCAAAGAGTCATGGCTTTCTCAGTTATAGGTAGGAACCAATGTCACATAAGACCACTCAATTAGAGGCTGGAACAATGGCTCAGCAGAAGACTTGTTGCTCTTGCAATGGAACAAGGCTCAGCACCCACATAGTTTCACACCATCAATAATAGTTCTCGTTCCAGGGGACTGACATCCTCTTCTGATCTCCTTGGACACCAAGCATTCACATGGTAAACATGCATACATGTAGGCAAAACAGTCATACACAATTATTTTTCAAAAATCTTAATTTTTCTGAAAACAGAACTCAAAACACTAACTTAATACCTATAATATCTGGCTAGAGCTGATAGAAGTAGAAAATGAAGAGTTTGTAGGCTTTTTTCCTTTTAAGTTATTAAACCCTAGAAAGATAAAATCCAAAACAAAGGCCAAAAAGATGTCTCGGCAGGTAAAGCCCCTTGCCGCCAAACCTGACATTCCCATGACTGGAAAGGTAGGAGAATCCATTCTCATGTGTCCTCTGATATCCACATATTTGCATAACCTGTGCCCGCACATGCACACACAAACACAGAAATAAATGTTAAAAAAGTTTCAACACAAATAAAACCCCAGAACTCTCACTAAACTGGGTCTCCTTGCCTAACTGTAGCCTGCCTTCCTGGTACTGAAGTGTATTCTCACTTGGGCACTCTTAACCTGATCAGTTTCCACAAAGGGGACACCCAGTCATTATGGAAATATATTATTTATACAGGATCCTGAGTGTGTGTTACACTTTTCAAAACCAGATACTGTCAAGCAAGGAACACAATGTCTTGGCCTAGCACAAAATCCCTTTCAATGGCCTCTATCCAAACAAAAGGCAGTATCCACACAGAGGCTAAACAAAGGGTCTGATCAGCTAAAACAGATGAGCACATACACAATGTGACTGATGTTCACGACCTGAACATCAAGTAACAATCAAATGCCATTTACTCCTACAACATAACCTTAACGCCAAACAGGTCATTACAGGGTATGCCATCTTGCTTTACAGAGCCCTGAACAAGTCCAAAGTCATCGGTTGTCTGTGATTTTTTTCCTTCTATACCACAAGGCAATGAGTTTTCAGGCCGCAATACTGTAAGGCAAGAAAGACAAAGCTATGAACTCCGATTCGGATTTAAAATAGAAGGCTTGCAGTGGCATCCTCCACATACAGAACACTGCAATTCTGCCCTGGGATCGGAATAAGGCACTTAGTCCACTTAGTCATGCGAGCAGGAGGAACAAGAACTCATCACAGAGCACGCGCTACTCAAAGAACAACAAAAATACTAAAAGGAGTAATTCTGCTCACTTCCCAAGATATGCGAGCCAACTACCAACACTTACTTCACTAGCTCCAATTCTAACTTCAGGAAGGAAACAGCTGGCACTTGCCTCTAATCCCAGCAGAGGCAAAGGCACTTGCATCTCTTAGTTCCTAGCCAGCCTGATCTACAGGGGTTCCACGAAAGCCAGAGAAACCCATATTTTGGAAAACAATCAAGCAACAACAGAAAAAAGAAGAGAAAAGAAAGAAAAAAAAGGAATAAAGAAATAGGAATCCTCAAGGTAAGTTTTAAACATAATACTAGCCTAAAGTTGGCTTCTGAGCATTCTCTGTATACTACACTTTGCACACGCGCCGCAGTGTACGCTTTCTCACAGAAACAGAACAGGGACTGGAGACTGACTCAGCAGTGAACAGTGCTTGGTGCACGATTTTGAGGACTAGAGTTTGGATATTAGCACCTACCTTACAGAGCAATTTTGACTACACACACAGCTTGCCAAGAGGAGTGGAGTCAGGAAGATCAATGGCTGAGAAAAAAGAAGCTCCAGGTTCAGGGAGAGATCCTGACTCAAAAGACTGGGTAGACCTTGCTGTAGTGACAACGCATTTGTAGTCCCAGCACTCAGGGGGCAGAGGCAGGTGACCTCTAGGCGTTCAAGGCCAGCCTGGTCTACAGAGCTAATTCCAGGAAAGCCAGAGATACACAGAGAAAACCTGTCTCTCAGAAAAACCAGAGGGGGGGGGAGAGGGGGGGGAGAGAGAGAAGAAGAAGGGGGGGGGAGGAGGAGGAGGTGACGAGATGAGACAAACACAAACAGAAGACAATACCCTGGTCTCTGCATCAACACAGTCACATACATGAACAAGTGTGTACTTGCTCACACACGCACATACACACACACAAATAAGCCTTTTCCCTTTCTTTTTACACTCATTAGATTACAAAGCCAAATAGGAGTTTAGATAACCTGAAGAGGGAGCCAGCCGTTTGTGCTAGCATGGCACAGTCACGACAGCCAGCCAGGTATGCCTTCTCTACACTGAGTCTGCTAAACAGCATCCACGAGATGTCAGTAATACTGCTTTTCCCCGAAATTTATGACAACCAAGACTTTCTCTAGATAGTGCATAGCAAATTTCAGACAGCCAGGACCTCAAAAAATAAACAAACAAAAAACCCCTTGGAACTGGCTCAGTTGTGGGTGAAGTGCCTGGGTTTGGATCTCCAGCAAAAATGCTAAGCACAGCACCCTGTGTCTGTAACCCCACAGGGGAGGTAGCAGGCCGGCAGCAGATTCGTTGGTCAGCCAGCCTACCGGAATCTAAGAGCTCCAGGTTCAAGTTCAGTGGGAGACTTTATCTCAAAAACTAAGATGGAGAGCAGCAACTAAGGAAGACACCTGGCATTGACTTCTAGCGCTAGGAATGCACACACATGCACACAACCACAGATGTGCAACCATGCTTGCCAATCTTACCACTGGAAAGGCTGCAGAGCATCCAGAGTCAGACATCCCCGAGCTCCATAGAAAGCAAGAAACGGAGGTAGTAAGATGGGAGCTCTTTCTCTTATACATGGGATTGCCAGATAAAGGAAAAAATATTCTTTTTAAAGATGTATTTATTTCATGTATGTGAGCACACTGTCACTAGCTTCAGACACACCAGAAGAGGGCATCAGATCCCATTACAGATGGTTGTGAGCCACCATGTGGTTGCTGGGAAAGAGTAGTCAGTGCTCTTACCACTGAACCATCTCTCCAGCAAAGAAAAAAGTATTCTTACAACCTGTTTCAGCACTGTGAAATCCTTTATATATAAAACCATTTATTTACGTGCATGATAACTTTCAGCATTTGGATAACACATTGGCATTAACCCTGTTCATCAAAATGCCTATCTGTTTCCACTCCAAGACCTACCTGCTAATAATTCTTTGGTTTGGTTTTGGGGTTTTTTTTTTTTATTTTTTATTTTTAAAGTTTGTCTTACTTTGTCTAGGCTGACCTGAAACTCATAGCAATCCTCCTGCCTCACCAAGCAGGTAATGGGTATAAAGGTGTTAACCAACATGCTTGGCCACCTATTACCTTATTTTTAAAATCATGCTTGTCTACATGAGAACAAATGAGTGTGAGTGCCCCTGGGATGCAGTACACTTAGTTACCTTTGGCTTCGAGTTGTGTCAACATACTGAAGGGAACCAAAACCTAGCTCTCTCCAAGACCCGTACATTTTTTTTTTAAAGATTTATTCATTTATTATATATAAGTACACTGTAGCTGTCTTCAGATACACCAGAAGAGGGCATCGGATCTCTTTACAGATGGTTGTGAGCCACCATGTGGTTGCTGGGAATTGAACTCAGGACCTCTGGAAGAACAGTCGGGTGCTCTTAACCGCTGAGCCATCTCTCCAGCCCCGTACATTTTTTTTTTAAATTTATTTATTATATATGAGTACACCATTCCTGTCTTCAGACACAGCAGAAGAGGGCATCAGATCCCATTACAGATGGTTGTGAGCCACCATGTGGTTGCTGGGATTTGAACTCAGGACCTCTGGAAGAGCAGTCAGTGCTCTTAACCGCTGAGCCATCTCTCCAGCCCAAGACCCGTACATTCTTAATCGCTTCCCCCCCACCCCCCAGCTATTCCTGGATTCTCTCCATGCAAAGCTCACTAAAATGATGTGGGTTACATTTAAGAAAGTGGGAAGAATGCCTAGCAAGCGCAAGGCCCTGGGTTCGGTCCCCAGCTCCGAAAAAAAAGAAAAAAAAAAAAAGTGGGAAGAATATGTAGTTGGCATGTAAGCTAAGAGTTAAAGAACAAATTGTGTTGCATAGCGAAGGCTACAGCTGTTCGTAGTACTAGGGGTGGAACCCAATGCCTTGCACATAGCAAGCAACGGAGAAGTATCTTTTAAAATGGTTTACTGGAAAGTTTAAGGAAGCCAACAAGGAGTTTTACTGAGACTTAAATTAATAGTTTTGAAGGTCTGCTGCGATTTGCTTTCCCTGCAGTTTTACTGTAGGTAATCCCGCCGTCTTTCAATGAAAAAAAAATCACTTTTTTTTTAACCTTGCATGTGGCAGACATAGCTCCCAAGAAAACTATCTTTAGTAAATTCACAAGACACCTTGAAGCTCTGTAAATATAGCAAAGCTTCAAAGGCCCACATCCCGTTCTCGTCCAAAGATCAAATATCACATAATCCTCGGGGGTTTTGTTACTATTTGGCTAACTACTATAGATAATTACATGTGACTTCATAATTCTAAACCAGTGTGTGTGGAGGGCCGTGTCAATCATTGAGGGTGCTGCTCCGCTCCCTGCCTCGCGAGAAGTTTAGATACTAGGACACAACATAAATAACGGTCTCCTTTGTCTTCTCTGCGCTCCTTAACCGTGCCCCACGGCGGCTCCCCCAAGCCAGCATCCTAACTGGAACCCGAAGCGTTCCCCGCCGTGTCGCCGGGATGCGGGGTCTACCGCAGCTCGAGGGCGAGCCTGCATCCCCGCGCCCACCCTGCAGCCATGGCTGCGCGGCCCGCGCCGTGACTTCCGCCTGCCGCGAGGCCGGCGGGCATCCGGGCGGAAGTACCGCGGGCCCAGCCGCCCCGGAGGAAGGAGGAGTTCGCGCTCTCCGCCGCATCCCGCGCCCGGGCTCGCCAGACCCCTCGCCAGCCGCCGCCCCGCGCCCTACCTCGGCCGCTCGGAGCCCGGCCCTCAGAGCGCCCAGGGGCCGCCCATAGGCAGGAAAGCCCCCGCCCGTTCCGTTCAGTCCGGCCGCGCCCTCTCCGTGCGGCCCAGTCCAGTCACGGCAGAGGGCCGGCGGCGGCGGCGGCGAGGCCCACGCCAGCGCCCGACTCCCAAGAGCCCTCACCGCGGGCCCCGGACGCGGGAGGAAGAGACCGCCACAGCCCCGGAATGTGAGCGCCGCTCGCGCAGGCGCAGGCGCACGCCCGCCCGCCTAAATATCGCGAGACCGGTCGTGCGGCCCGCGACAGAGTTCGCGCGCGCGCGGCGTGGACGCGGCCTTTGCGGAGCTGCGTGTCGGGCCGAGAAGAGAGAGCGGTTAGCCTAGGTGAAATTCCGAT
>17:9475538-9519595	MSTRG.10225
GTGCCTGACACACTTTATTACTGCATTCAGTACAAAATCCCAATGTCTCCAGATATTTAAAGTGTTGGTATCTAAGGTTTACATCGAAGAACATCACACTCTGAAAACAGCTCTGATTTAAATGGAGTTTGGATGGGTATAGGGTAGTACTTACAGATGACCTCTTGAACAAACACTGGTTTCTTGTACTTAAAAAATAAGCAAGACAGAATTTTAAAAGTCTTACTTTACAATACACTGTAAACGTCACAGACAGCACGGGTACAAAGTGGCTCCGGTGTTTATAATACTTTGTATCGTCCTTTGTTGGTGGGTTGGTATGAATTTTGCTATGATGGAAAATAAAAGACAGAAGAAGGTTAGAAAAAACACACAAAGAAGTGAATGTTTAAGATCACGGTCTTTAACAATTCGTAAAACTTTCAGTTAAAAAGGTTACTGTTAGCAGGTGGAGCTGTGCACCCTTTAAATTCCAGCACTATCCACAGAGAATTCTGGGACTGCAGAGCTGTGGAGAAACCCTATCTTCCTAAAGCAAAGGGGGGAGGGCCTGGTGCTATTGAGTAGAGGGAGACAGAATGGTTTTATAAAGAACCCTGCTCTGACTGAGAACAGCCAGCCAATGATTGGCCCAACTCGAGATCCATCCCATATGAGAGAGCCGACCCCTGACACTATTAATGACACTCTGCTGTGCTTACAGCAGGAGTCTGGCATAACTGTCTCCTGAGAGGCTACATCCCACAGAAGACAGAGACAGATGCAGAGACCTACAGCCGAACGTCAGGCGGAGCTCTGGGAGTCTTGTGAGAGAGTGGGGGATAAAGGTGAGCCAGCCAGAGGGTCAAGGACACCACAAAGCCCAGTCAACTAAGCTGGGCCCATGGGGCTCACAGACCTCGGGCACCATCCAGGGAGCATGCAGGAGCTGGACCTAGACCCCTACAGATGTGCAGCTTGGTCTTCATGTAGATCCCCTAACAAGTAGACTGGGGATTGTCTGTCTCTGTTCCCTGCCATTGGATCCCCTTTCCCCTACCTGGACTGCCTGGTTGGGCCTCAGTGGGAGAGGATGTGCCTTGCCCTAATGGGACCAGATGCCCAGGACGGTGTGGTATGTACTCTGCATGTCTGCATCTACAGAGTGATCACAGGACTGGGCCTACTCTACAAATTCTTCACGATAATCTGTGTTGAGAAGAGGTCGCTGAGTAGCCCAGCAGTCTGGCCTTGAATTCTACTTCCCAACGAGCTGTGATCCAGGTGTTTGCTGGCAAGGTAGGTGTTTTGACCTCCGTGCCCGTCTGAACTGAAGCTCACTGACAGAGTAACTAAAGCAGTAAGGCCCGCGGGTCCCACTCACCAGTCGGATCAGCTCCTCTTTTATGAGCCTGGTGATCTCTGCCTTTGCTTTCTGCACAGCCAGCTCGTTGGCACCTGATGATTGATTAGAAAACATACGGTTCACACTCCTGAACTACACTGGAGAAACAGCCAGTGTTTCTCCACAATGAGAGGGTCCAGCAGACAGCAGCACTTCGCCATGTTACAAGTGCACTGCCCGCCAAGGTAGTGAGGCAGTGTTGCTGGTTTACTGTCTAACTTACACACCAGCCCAAATACAGTTAGTGAGCTCTGTCAGCTCACTCGGACAGCACAGGCATTAAAATTAGAAATGGTGAACACAGCCTGTGCATGAGGAAGACACACGATCATGAAGTGCTCAGTATTTAAAGAGAAAAAAGTGGATGTCCTTAAAATCCATGCTTGCTTTATAGAAATTTTCAAACTTAAATTCCACAAATAGATCTTTCAGCTTTATTATTTATCTGGTCACTCCTAGTAAGACATCAAGCAACACATGATGATGTACTTCTTCTTTTTTTTTTTTTTTTCTTTTTTTCTGAGCTGGGGACCGAACCCAGGGCCTTGCGCTGGCTAGGCAAGCGCTCTACCACTGAGCTAAATCCCCAACCCGATGATGTACTTCTTAAAGATGCTTCTTATTTTCAGTCTTTCCTACTATCAATTTCACACTGACCCATATTCCGTCTCTACAAACCATGATCTAACTCAAGCTTCCAAGAGAAGCAACGGTACGCACTTTCAATCGCCAAGTAGATCTTCCGCTCTCCTTCCTTGGGCTCTTTGCCAGGCGGGAAGTAGGTCCCTCTGATTGTGATGGCGGCTTCCGAGTACTCACTGATCCTCTGCAAGGCTTCCTTAGAGGTAACTTTCCACCTCGCCGTCTGAAAGAAAGGGTTGGCGAATCACATTACCCCGTAAACATCTGGGCTCATAGCAGGGAGAGCCGCAGTGGCTGAGGGTAAAGGTCCCCGCTGTCCAACCGACGACCTGAGCCCGAGCCCAGGAGCCTGCTCGGTGAGAGGGGATAAGACCCACAAGCTGTCCTCTGACTTCCAATCCTGGTGTTGTGCCCTCCCTCAAACAAGCAAGATTCAATTCAAGTAGCCTAAAATCGAGTTGAAGAAGCATATTCAACGCCCAGTACTAGCTCCCTACATAGGTAAAGCCAAACAGCTAATGTGAACTTAGAGCTATTCCTGAAACAGGAGCTACAGCTCAGTGCTAATGCCTGGCATGGATCAAGTCCTGGGTTCTCTCTCATGCTGGAAATTGAACGAGCAAAGCCAGAGGTGGTGGTGAACACCCATGACGCAGCACTCATGTAGGAGGATCAGGTAATAAGGTCACCCCCCCTTAGCTACAGGACATTTTGAGGCCAGACTGTACTATAAAGCCTCCTCAAGAAAAAAAAACCAACTCAGACCACCACCACCAAAAGCCTAACAGTTTCTGTATTTTAAAAAAAGGGTTCTGTTCCCAACGAAGCATTTCTACCTCACAACATAAGAACCTTTGAATCTGTTACTTGCCTGTGGGAAGTCATTAATTTCTAATTCTTCCTCGTATCTCTTGAAAGATTCGCTCTGCCCACCCTCCTGTCTCTCTTCTTCCTGTTTCTCCAAAGGCACGTAATTGAGCTTGGCATTGATCTTCTCGGCAAGCTGCTCTGCGATGGTTTTTGCAGACACGGTGGGAGCCAGAAGAGGGCCACCTCTGAGGATGGCATTTGTGGCCTGCTGCATCACATCCTACAGTTTAGGAAGACCTTCAGTTAAACCTGCCGCAGAGGAAGCACCAGCCTCACCACACACGACTCCACCAGAGCCCCCCACGTCATCTACAGATGCTGTCATTTACCCCTCTCATCCTGGAGAGCACAGAGGGATACTCAAGGCCTACCCCAGCTCACTAGACACCGGTCAGGAGCTGACCCTCAATACGACACATAGCACATGACTACTAGGCATCTGTACCGCTTCACGGGGTTTGTGCCGCTACCATCACTGAACCTTCCCACCCACAAAGATCCATCCAAAGACTCAGTACATTATAGTAAGTGACTCACTCAGAATCTTCAAAATACTGTCGGAACTAACTACATCATCCTTTGGGCGTGCTAGAAAAATTCTGTTTTACTTAAAAGCGATGGCATATTCCTGTAATCCCAACACTCAGGAAGCAGAGAAAAGGAGTGGCTGCCAGCTCTATGTAGGCTAGGGAACATGAGACCCTATATTTAAAAAACCAAAATCTCAGCCAGGCTGTGGTGGAACAGGCCTTTAATTCCAGGACTGGAGAGGCAGAGGCAGCTAATCTCTGAGTTCAAGACCAGCTTCATGTACAGAATGAGTTCTAGGACAGCCAGGGCTGAAATCCTGTCTCCCAAAATAAACAACAAAAACACTCCAAAACCTTAAAACCCTCCAAAACACAAATCACGTGAAATAAAGGAAACACTCTGTTAAAATATATTTTGAATGAGAACTAGGTGTTCAAATAGCAAGGTAATTGTTGCTATACCTGATAAACCCACCCAATGACAGATTAAGAAAAATTGTTATTTTTTCAGTTTTTGCTAAGACAGAACTGCAGCACAAGCTGCGGATTTTTTTGTCCATGATGCCTGGGGAGTAAAACATTTTGGAGCTTAAATTTTCAAATTTTAGAATATTTGCACAAACTTTACCATTTGAATATATATAACTAATAAAAATATTCAAAGCATGTGGTGGGGCATGCCGCAGCACCGGGTCACCAAAGGGAAATTTCAGATTCTCGAGCATTCCCAGCCTGGGGATGCTCATCTGCTCTATAAACCATGTGTGGCATTCTGGATTGGGGACGCACTGCTCTATACAAACCATTCATGGCTCACATGCCTAACTGGTTTTCTAAAAGAGGCACACAGAGATTTCCTGAAGGAGGAATTCAGAGAATCCTATACTGAGCACAATATACTCTTGAGTACTCAATCTCTAACAAAACTTGTTTATTGTGCTCAATTTACTCCTGGAAAGGATCTACACCGGAAGCAGTGTCTGAAGTGCACTCAGCGAGCACACTTGTAAACCTGGCGTGTGGGACGTGGAGGCAAGAGGACCAGCAGTCCCCAGTCCCTGTGACTACACAGAGAATTCAGGCCAGCCTAGGCCATAAGAAACCCTCCTTCTTAAAGAACATTTTTCCATTTTGGGGTCTCTGCTCTGAAGGTACTCACGCCACAGCAACAACAGAAATAACTCGGAACAAATTACTTAATACCTGAGACTCGATGCCCAGGTTCTTCTGAGCGTTGATTCTAAGCGCCAACCTCTTGGCAATCTCTAGCTTCTCAGCATTGCCCGCAGTCGGAGCAGGCGCACTGGATGTGCCGGGAGCAGCCATGTCTTTCACTCTCTTCTTGGAATTAAACATGCTTTCAATCTGCTCGTCAATCTAGGCCAGGGAGGAAAATCAAGGACTAGTAAACACTGCATTAGAAATATAACACAATGTTAATAATTTACACAAACAAGGAGTGCTCCCATAAAAGGCTAGATTTAAATTTAAATACTTGAATCAATAGAAAAATACACCAGCTCTTCACTAGCTTTGCCAACCTACTTTCTCTGCTGGAAAATCTTAACAAAGAAAATAAGAACATCACTGCTACATGATTCACTGAGACTGCTGAGAGGCAGAGAGAGAACACGCAGTCTTGTCCACGAGGATACAGAGGCTCAAGCTGAGAACATTACCAACAACTCTCAGGCATCCGGGGGTAGGCACTGAGCCCAAATCACTCTACAGTGAGAGCAGTTAGAAGGGTTGTAGCTTAGGGCCAGCCATCCTCAGGAGAAAGGATGCTGTGTTCCTAACGCGGGACCCCCACCCCCAACTCCTAAGACCAGGGTTTAATTGTTCAATTACAGCAGGTTGTCATGTGTGTAGCTCAGACAACTCCATGTAGCTGAGGGTCGTCCTTTTAAACTTTTTAGAAGGTAGACATGTACATGAGTTTTGCTGGCTTTTATGTCCGTGTACCATGCTTGCTGTGTTTTAAATGGTTGATACCTGTCATGGTCAGAAGGGAGCACTGGCTGCTCGGAACTGTGTGTAGAGAGACTTGTGAGCCACCATGCAAGTGCTGGGAGTAACCTGGGCCCTCTGGGGTAAGAGCTTCAAACCAGAGTCACTTCTGCAGCCCAGATCTTGACCTTCGACTCTCCTGCTACCTCTGGCAAGTGCAGGGGATGCTGGGGGTACCGGCGCGCACTGCCACACTCAGCTTGTGCACTGCTGGAGAGACCATACCAGCAGGCGCTCTACCAACTGAGTCACACCCAGCCTACTGTTGGAAGGAAATGGATCGATGTAGTGTATATAGTTCTAATGCCAGCACTCCGGGGCCTGGGGCAGGAGAAGGGATAAGGAGGTGTAGGTCAATGTAGTGTATATAGTTCTAATGCCAGCACTCCGGAGCCTGGGGCAGGAGAGGGGATAAGGAGGTGTGGGAGTCTGTGTCAGGATACGTGGTGGAGCTGGCTCCTTCCTCCCATCTTTACATGGTTCTGGGGAGAGAACTCAAATAGCCAGGTTTACATGGCAAGCATCGCTGTTCTCCAGTCATCTCTCCATCCCATGTCTTTGTTTGTTTTAAGGATGTCTTTGAACAGGACTTGGTGACGCACATCTCTAATTCTCTGTAACAGCTGGTGAGGTGGCTCAGGGGGTGAAGGCCTAGCCGTGTAAACCCGCAGACCTGAGCCTGAGGTCAGGACCCTCAAGGACGGAGGAGAGACCAAGTAACCAACACTGTCCTGGGACTTCACACTCATGCCACGGCGCGCATACGTGCACATGCATGAAGTTAATAGAAGAGAAAAACACAAACACAAAGGACAAAACAAAACAGAACAGCTTTGCCCAAAAGGAGCTGGGGCTCCGTGATGAAGGTCACAGAGCTTCCTTCCTAAGGGCAGCTCAGATGCCGTGGGTTCTGTCTTCTCTAATGAAATGGTCTGGATGTAGCCTCTTTTTTAAAGAACTATGTGAGGGTGTCTGTAACTGAACATTTAACTTAGTGAGGTTGTTTTAAATTGAACAGCATACATGCTACTGAAAATCTAAATAGGTAAGATCAGAAATGAGGAGGGTGTATTGTTATGAGTTAGTTACTTTTGACGTTAACCTTTTTTATAATTATACCTATGTATGTGAGGGTGGGGGTTGGGGGTGCCAGGGAGGTTAGAAGAGGACACTGGATTCTCAAGAAGCTGGCATTGCCTGATGTGGTGCTGAGAACTCTGGCCCTCTACAAGAATAGTACACTGGGCCAGACAGATGGTTCAGTGATTAAGAGTACTGCCTGCTCTTCCAGAGGTCCTGAGTTCAATTCCCAGCAACCACATGGTGGCTCACAACCATCTGTAATGGGATCTGATGCCCTCTTCTGGTGTGTCTGAAGAAAGACAGCTACTTATAAACATTAATCAATCAATCAATTAATTAATAGTGCTATCATGGTTTAAATATGCTTTACCCAGGGAGTGGCACTATTAGGAGGTGTGGCCCTGTTGGAGTAGGTGTGTCACTGTGGGCGTGGGCTTTAAGACCCTCATCCCAGCTACCTGGAAGTCAGTCTTCTGCTAGCAGCCTTCAGATGAAGATGTAGAACTCTCAGCTCCTCCTGCACCATGCCTGCCTGGATGCTGCCATGTTCCTGCCTTGATGATACTGGACTGAACCTCTGAACCTGTAAGACTTGCCTTGGTCATGGTGCCTGTTCACAGCAGTAAAACTCTAAGATCAGTCCATTGCTTCACCGTGCTGAACCATCTCTCTAGCCTCTGGCTTAATCTTTCTTCTCTCTTGCTTTTAAAAATCACACTTGTATTTATTTTGTGAGCATGTGTGTTATGTGTTTTTAAAACATGCTTAAAATTATAAGTGACTTTCACCTTGAAAATTGGGTGGATGGAATGACTTGATCCTGATCATCTTTTTCTTTCTTTTCTTCTGAGAGGTTCTCACCATGTAGCCCAGGCTAGCCTATGGCTTACTATGTAGAGTGGCCTAGCATGGCATTCAAAGGGATCCTTCGGTCTCCCAGGCACGAAAAGGCTGTGCTAGCAGGCCCAACCCTAGCGCACTACCCCGAGCTGAGTTGATACAGTAGCCAAGCAGCTGCTTCACTTCATTCTGGGCTTGGTCCTGCACAGGAAAGAAACCAGCTCCAGGGGTCAGGAGACCTGCCCTGCCTGTGTTCAGTGTGACGTGTTCACTGGCGTCAGTGTCCTCAATGGCATGGCCAGGCTGGGCACAATATTTGCAGTCATCTGTGGCTGTGTGAGAGTTTGATCTACTGCCCAGGCTGACCATGTACTCTGGCCCACGTCTCTGACCACAGCTCTCTGAATGCCAGAGGAAGTAGAGCGTTGCCACATCAAGCCCGTGAGCGAGTTTACTGTGACACATAAAGGATGTCCTATGAGCAGGTAGGCTAGAAAATTGCTGCATTAAACAAAGTCAAACAGGACCCTGTGAATATCTTCCATATACCACTGCACGGCACTCACAGACTCGATACTCACATCAACTGCGGCGTCCTCGTCATCAGAATCCTGCAGGCCAAGGGCAGCTTTTTGTAGCTTTTTCCTCTCATTGGCTAAAGCCTGCTCTGTCTCATCAAACTTGAACCCCTTGCCAGAGAAGCCGCTGCTCTTTTTAATTATTTTTCCTTCCTTTTAAGAAGAGGGTAGAGAGTTAATTTTTTGAGGAAACACTATTAAATATTTTCGAAGTAGAATATGCCAACTGAACAAAAACACCTAAGCAAAACAAAGATTCTATTTTCTAAATATGCAAAATGTGTGCTCTTAATATGAGCACATGGGAGGCAGAGGCAGAGGCAGATAAGCTTCTGAGAGTTCAAGGTCAGCCTGGTCTATATGACAAGTTCTAGGACACCCAGAGCTACAAAGACCCAGTCTCAAAATGAAACAAAACAGAACAAAAACCACCAAAAACAACAAAAAAGAAAGAAATGAACATAGTCATCAAAATACCCAAGCACCTTACAGTCATGTTACTGACTCATACAAGGAGGTTTACAGACTCACAGCTTTCTGCTGATCTTTGAAGTCACTCCATAGTTTCTCTAGGTCAGGAGGCACCGCCGTCCCCGACAGTTCAAGAGCTTTAATGATGTCCCCAGCATATCGAGCTTGGTCTTCTGTGATGAAGGTGTAGGCATAACCCTAATGAAAACAAGCAAGGAGAAGACGACAAAGGGAGTCAAAATCAACCCCAAAACCCAGCAACTGTCATGTAAAATATGCACAGAAGCTCTAGGAAAAGTCTAGGGTATTTGCCCAGCATGCACTAAGCCTTCAGCTCCACACACACACAGTAGACAGCTACACAAGGACTTATAGGCCCATCTGGGCTTTATGAGAGAGGGGAATTGAAGAAGATTCTACAAGACGGACAGTCCTACTGCAGTCACTGACTAGGAAGGATTAGTAATGAGACATCGCCACACTACTGAGAAATGATCCACAGAGATAATGCAATACCCAGAAATCCCAAGGATGCTCCTCACTGTTGAGGAAAACACTCCTAAAGGTCACTCAGACACAGATGACGGCAAACAGCACAACTACGAGAACAACTGGTTAGATGTCATCATCCTGCCGTAGGCTCAATACAGACTTTGACATTTTTTTGGAAAAATGACGGTTACATCTGCGTGGCTTTCTTTCTGGACTCTATTTTCGGTGTTGTGCGCATGTCTGTTTTCTTGTGTCAATATTATGCTTTGCTCACCTCTGGTGTTCTTGTATAACCTGAGGCCAGGAATTATGGAAGAGCCAAAGGGAGTGGGCAAACAAAGCAGCATCAAACCAGCACTTGGCTGGGAGGCTGCCTATAGGCTCCCACCTCAGAATCCAGGGTGGAGCAGAATGGCCCCTCCAGTGAAGTTTCCAAAAGAAGGAGGCAGACAACACTGTTAACCTGAGCCCTTACAAACAGCCAGCAGACACTGGGAAGGCAAGGCAGCTGGCTGCAGTTCCAGACGTGGTGTCTGCAAGGTCTCTCCATGGATGAGCTTCTGCCGTCTCTCAGCTATAGGCTTTTTTGCATCAGTAACCTTTGCTGAGTGATGGCTTTTTGCTGCTCCTCTGTCAGGCTCTCCTCCTCCCTCACCATCAGAGGCCAGTCTATTCCTAGACAGGTTTTTTATCCTTCTCCACACATTAACTATTCACCGCTATAATGTCTGCTACAGGCACATACAAGAGCACTCTGCAATCCAACAGCACAGGAAACTACCCCAAGAACAGGTAAATGGGATCACACGAGATTAAAAGCTGTTTCACAGCAAAGGAAATAATCATCAGAATTAAAAGACACCATGAGTAATGGAAGGAGGGCTGGAGAGATGGCTCAGCGGTTAAGAGCACTGACTGCGGGGCTGGGGATTTAGCTCAGTGGTAGAGCGCTTACCTAGGAAGCGCAAGGCCCTGGGTTCGGTCCCCAGCTCCGAAAAAAAAGAACCAAAAAAAAAAAAAAAAAAGTCATTTAAGAGCACTGACTGCTCCTCCTGAGGTCCTGAGTTCAAATCCCAGCCACCCAGATGGTGGCTCACAACCATCTGTAATGAGATCTGATGTTGGGGATTTAGCTCAGTGGTAGAGCGCTTGCCTAGCAAGCGCAAGGCCCTGGGTTCGGTCCCCAGCTCCAAAAAAAAGAAAAAAGGAAAAAAAAAATGAGATCTGATGCCCTCTTCTGGTGTGTCTGAAGACAGCTACAGTGTGACAGTGTGTACTCACATTAAGTAAGTAAAAAAAAAAAAAAAAAAAGGAAAAACATGACCAAAACCTATTATACCTATTATATAAAAAAGAATTTAACTGTAAACCATGGAACACAGGTGATTCGGAGCACCTGAGCAGATCTGAGAAAAAGAATTTTAAATAAATAAATAAAATGTTTATGCAAAGAAAAAAAATGGAAGGGAATGTTTTGCCAATTCTACTCCAGAAAGAGAAGTAAGAACTAAGCTACATGGAGAACTGACCGAAGAACAAACAGACTTAGTAATGCACTCTAGTCTTTCCTTCTCGTGTGCACATGCTTGTTGAAAGAGCACACATATGTGGACCAAGAGGATAACCTTAGGCATCCATCCTCAGGTGCTTGTCGGGCTGGCCAGCAAGTCACAGGACTCTACCTGTCTATGTGCCACAGCCTCCTTGGCAGGGGTTACAAGTGTATGCTTGTACATGGGCATTTTACATGGGTGCTGGTGGCTGAATTCAGCCCCACACTGACTGAGCCATCTCTCCAGCCTAACATCCTTAAAAAGCAAATTAAGGGCTGGAGAGATGGCTCAGCGGTTAAGAGCACTGACTGCTCTTCCTGAGGTCCTGAGTTCAATTCCCAGCAACCACATGGTGGCTCACAACCATCTGTAAAAACCATCGGTCGATGCCCTCTTCTGGTGTGTCTGAAGACAGCTACAGTGTACTTATATATAATAAATGAATAAATCTTAAAAAAAAAAAAGCAAATTAAAACTACTTTGATATTCCATCTCATGCCAGCCAAAATGGCTAACACTAAGAAGACAAATGGAGTCTGGCAGCACGCCTTTAATCCCGGCTCTCGGGCAGGTCTCTGTGAGTTTGAGGCCAGCCTCATCTACAGAGCTAGCTCCAGGACAGCCAGGGCTACACAGAGAAAGAGAAACTGTGTCCAGAAACTTGAGGGAGGGAGGTGAAGAAGGGAGTTAGGGAGGGAGAGAGGGGAGGGGAGAGGGAGGGAAGGGGGGCAGGCACTATTCGCAGTTGGTAAGCAGCACAGAGGCACCAACAGGTAAATGGGCGATGAGAACGCAGCACATACACGCAGCACAATTTTATACAGATATAAAAAAAACTTAAATCATAACATGTTTAGAAAGTGGTACCAAAACTCATCAGGTTAAATGAAGTAAGACAGACTGGAAAGATCAAATACCACATGTGGATCCCCTCTTACTTTTCATGTATGCATGCACACATATGGGGTGCGGGTTGGTCATGAAATCAGACAGGGGAAGAAAGGGGAGAACAAACACGAATGGATCGCCATGCCATGAGCAGAAGGGCTGTGAAGGAAGAGCGCAGGGAAGTACCGAAGAGAGTCACCGATAAGAGCACATACTAAACCGCCACACACAGTGAGAACACTACGGTGTATACTAGTTTTTAAAAATATTTCCAGGCCAGAGAGATGGGTCAGCATTTAAAAGCACTTGCTGCTCTTGCAGAGGACACAGCTTTGACTCCAGGCACCCACCTGTGCCTCACATCCATCTGTAACTGCAGTCTATGGGACCCAAAGCCCTCTTCTGACTTCCACAGGCACCAAGCATGCACATGTACGCACGCACACACACACACACACACACACACACACACACACACACACACGCACGCACGCACGCACGCACGCAAGTAAACAGCCATACATGTAAAAGCACTTATCTCTTGTCTAGGAGTGTTTGCCTGCACATGTCTGCGCACGTGTATGCACTACCTCTGAGGCCAGAAGAGGGTGCTGGTCCTCGGCAGAGCAGCCAATGCTCTTAACCACGGCCCCGTCTCCCAGCCCCTTTCAAGTTCTTTATGCTTTGCTTTTTTTTTTTTTGGTTTTTTTTTTTTTTCGGAGCTGGGGACCGAACCCAGGGCCTTGCGCTTCCTAGGTAAGCGCTCTACCACTGAGCTAAATCCCCAGCCCCTATGCTTTGCTTTTAGAAGCAGAGTCGCTATAGCAAATGCTGGCCTTGAACTACCGGCAAGGCCTCATGCCTGAGCTCTGTAAGAGCTGGGATGGTGTCCACGAGTCCGCTGTCAGCTTTACACCACAGCTGAAGGAGGTTCAGATACGCAGCTTTCCACAGCTGTGCAGCTCAAGGCAGCCTTACTCTACCTCTGCTTCCGAGTGCCGGTATCGGAGAACATAGCTTCGCACTCTGCTCTTGTTACTAATAGAGCGTGTGTGCACATTTGATAACGCACACAGACACACTGCTGACTCTGTTAGGTTCTCTTCAAACTATTTTGCAAAAATGAACTCAGGTATACAACCTTCCTGGGAGTCTGCAAAGCGTAAGCCCTCACATGGCCTCTGCAGCTCTTTAATCCAGGCAAAGTGAAGACTGGGACAGGGCAGGGAAGCAAACTATACTCAGGTTCCCATCCTCACAGACATCCCACCCCAAGCTTCACTAGTATCTAAAGCCACCCCTTCAATCCAGGCTCAGCCACTGCACTCCCCACAAGCTAAGAACCCTAATTTCCGCCATTATAGACACATACACAAAGAGAAAGTGGGATGAGAGTATGTAGCTCCTAAAACATACACTTGCTACTCCTTGTTTCTTTGTTCATTTTGGTGGTTTTCCCCAGTGTGGCCCTGGCTGTCCTAGAACTAGCTCTGTAGACAGGCTAATCTCAAACTCAGAGAACGCCTGCCTCTGCCTCCAGAGTGCTGGGATTAAAGGTGTGCACCACTATTGCCTTTTAACAAAAAACAAAAGCCCACAAAAATGAAAAATCTCTCACTTCACTAGGCCACTGAGGACGAAATGATGGATGTGAAGACCTGTTAGCCCTACTGCTACTCCAGGATGTAACCCCAACTGCTCTTCCAGAGGATCTGGGTCTATTCCCAGCACCCACATGGCAGCTCTCAACTGTCCTAACTCCAGTCTCAGGGATCCTAATGCCCTTCTCTGGCCTCCTTGGGCAATGTGTGCACATGATACACAAACACACATGCAGGGAAAACATCCCTGTGAATGATGGGATGGGTATAGAGCTCAGTGGTGAGAGGTTTGCTAGGGTCCTGGGTCCCAACCACAGCATTGCAAAATAGAAAAACAGGAAAAAGAATTGCTTTTGTTGTATGTGGTGTTGCATATGTGGTTTGCGAATGGTCCTGACAAGTAAGATCTGACTGCCCAAATGAAATAGCACAAAGGGCGGGATGATGGTTCTCAACCCGTGGGTCCTGACCCTTTTGACACATATTAGACATTTACAATTCATAAAAGTGGCAAAATCACAGATATGAAATAGAAACAAAAATGTTATGAATGGTTGGGGTCACCACAGCATGAGGAGCTGTATTAACAAGTTGCAGCATTGGGAAGGCTAACAACATCTGCCTCAGACTGTATGCTGACGAGATCAGTCAAGTGGAGAAAACAACCAAAAGCTGAAACACCTTGAAGTACACAAGGGTCTCTATGTGCAGGACATGGTAGGAAGAGAGAAGAAAGCCTGCAGAGACACGAGCTGCTCCACTGCTGGCTACAGAACACTGAAGGCCCTGACCATCTTGACTTTGTGTCTAGTGTCTGAGTGTTTCCAGCATGTCTATGCACCACCATGTGTAGGCCTGGAGCCCAGAGAGGCCAGAAGAGGAGACAGAGACCCATGGTGCACAGTTATGAGACTTTGAATTTTAGAAAGACTTTGAATTTTAAAAGACATTGGCTATTTTAAGGGAATTAAACTTAATATGTGAAGACTGTGGGACTCTTAAAGTTGTTTAGATCTCGGGGATGAATAAGAAAGTAAGGGTTGAGGCTAAACAGTGATATGTTTGTGTGTCAAGTTGACAAGGGGTCAATTGTACTGGCTGGTTTTGTGTGTCAACTTGACACAAGCTGGAGTTACCACAGAGAAAGGAGCCTCCCTTGAGGAAAAGCCTCCATGAGACCCAGCTGTAAGGCGTTTTCTCAATTAGTGATCAAGGGGGAGGACCCAGCCCATTGTGGGTGGTGCCGTCCCTGGGCTGATAGTCCTGGGTTCTATAAGAGAGCAAGCTGAGCAAGCCAGGGGAAGCAAGCCAGTAAGTAACATCCCTCCATGGCCTCTGCCTCAGCTCCTGCTTCCTGACCTGCTTGAGTTCCAGTCCTGACTTCCTGTGGGGATGAACAGCGATGTGGACGTGTGAGCTGAATAAACCCTTCCCTCCCCAGCTTGCTTCCTGGTCCTGGTGTCTGAGTCACACAACCTCTGCTACCCATCCCTTAAATGAAGCTCCCGTGCTTCAGTACAGACCGGAGAGACTTTACCTTGTTGCCTGCTCTTCCAGTCCGCCCAGCCCTGTGCACGTAATCTTCGTAATGATTGGGGCAGCTGTAATTTACTACAAGAATGAGATGTTTCACATCTAGACCACGGGCGGCAACAGACGTGGCTACGAGAAGTTTGCAGGTTCCATTCTTAAAGTCATTTATGATACTGTCCCTGTCATACTGATCAATACCTGCAAGAAAATTAAAGAGACAAATAAGAAAACATGTTGAAACTTTCCATTTCCACTGAGAAAGTTCTAGATGTAGAAATAAGAAATTCAGGGATGGAGAGATGGCTCAGTGGTTAAGAGCACTGACTGCTCTTCCAGAGGTCCTGAGTTCAATTCCCAGCAACCACATGGTGGCTCACAACCATCTGTAATGGGATCTGGTGCCCTGTTCTGGTGTGTCTGAGGACAGCCACAGTGTGCTCATATATAATAAATCTAAAAAAAAGAAAAAAAAAAAAAAAAGAGTTGCTCTTGCAAAGGAGTCAAGGTTGATTCCCAGCTTCCACCTGGCAGCTCCTACCAGACAAATCAAAACAACCACACAGCACACAGTAACACAGTTTATTGTTTTCAGGATGTAGAAACTAGCACCCTAAGTACACTGATGGTAGGAATATACAATGTTATCCCTCAAGAAATCAATCTGATGGGGCTGGGGATTTAGCTCAGTGGTAGAGCGCTTGCCTAGGAAGCACAAGGCCCTGGGTTCGGTCCCCAGCTCCGAAAAAAAGAACCAAAAAAAAAAAAAGAAATCAATCTAATGATTTCTCTTAAAATTTAAGCTCAGACCTCACTACTTCACTACTCAAAAGGAACTGAAAGCCATTAGTGTCTAATTATGTTTACATCATACACAACGGTCAAATAATAAAATCACCTCTGAGGTCTACCCACAAGTGAGTCAAGAGGCGAGAGTAAGTATACACAACAGGACACTGTATCCAGCTTTTTTTTCCCCCCCGGGGCTGGGGGCCGAACCCAGGGCCTAGCTAAATCCACTGAGCTAAATCCCCAACCCCTGTATCCAGCTTTTAGGAGAAACTCTATTACAGTTATATCATCATGACTACTGAACAGACCAAGCACAAAGACAAGAAGCTTTACTCCACAGCAGACAGTACACAGGACAAGAAGTTCACAGAGACTTATAAGGAAGGTACAGTGGACGGGTGAAGGGAAGAAATGCAGAACAAATGCTTAAGATACAGTTTCTGTTTGGGATGAAGAGATCGTTGTAGGCACAAAAAAGCAGGGATACGCTTCAGCAGAAACAGTTCCTGCTCCACAAAAAACAAAGACCCAAACTCAAGTCGCTAATGCCGGTGTAAACAGTCATGCACAGCTGCTTGGTCTGTAACCCTAGCGCTGGATGGTGAAGACCGCTCAATGGCCAAAAGCCCAGCTGATACAGTGAGACATGACCTCCAGGCAGTAGAGTGACAGGCCACAGAGAGCGGCCGGCATTACATAAAGGTGGAATGTTGTCAGGCCAGGGTCTGACTACCTGATCTCCTCTACGTCCGTTACAGACAACAGAGCAGATGTTATTACTCAGAGCGAGTTCACCGCTACGACGTGCTTGTGGGTAAGTAAACGTTACCTCCGTGAAGAGACATGCAAGGGTAGGAAGCTCTCATCAAGTCCTTCAGAAGACCATCAGCGTGTTCCTGCTTATCCACAAATATAATGACAGATCCTGACTCCTGATAATGGCCTAAAAGCTCCAGCAATTTCAAGAATTTCTTCTCTTCTTCAATCACAATCTGAAAATACCACATTGTAGCAAGTTAATGTAAAAAACACAAACATGTCCTAGAACAGAACTGCTGTTTAACCTATAGCTTCCTACACCTTACAGCAAATGCAGACCTTTAACTGGTAGGTTTGTATCTATGGCAGCTGGTCACTGGCTCTCCCTCTCCCTCAAAACTTATTCATCAAACACAAGAAAGACATGCAATGTTTCTCTCAGCTTTCAGTCCTGGTGGGAAGAACTAAAAAGAGCTCCTGAGGTCAGTTCCATGTTCCTGGCAACAGGAAGGTTGTACATGACTTAACTTTAGAAGTTATCAACCTATCTCACAACAAAACCAGAGGATGCACTGTCTAAACACCAAGAGAACCGGCGAATTCCTGAACACAGACGGTACCTACCACTTGTTGTTCCACATCTGAGCAAACCACACTCCGGCCTCCAACCTGAACTTCAATGGGCTTGCTCAAGATCCTGCGGGCCAACGCTTCCATAGCTCTTGGGAAAGTAGCTGAGAACATAACTGTCTGTCGGTCAGGACGGACATTGTCCACAATGCGCATGACCTGAGAAAAGGAGATGTGCAAATACCATGAGTCTCCAAAAACTTACACAGTGCTCAAATTAGGCAGGAGGAACTTAAAAATTCATTATCTTAAAATTCAGTTAAGTTTCGGTCCACAGCTCCGAAAAAAAGAAAAGAAAAAAAAAATTCAGTTAAGTTCATTATCTTAGAAGATCTAAACTTATTTTATACCTGAATTTGCTATTCTCAGTTTCACTTTCCAAGGAAAGGACAACCTGAGCTTGGGGGGAGGGGGGGAAGTTGAAGAATGTGTTGAGTAAGCGTGAGAACCTGAGTCCCACGCCCAGCACCCAGGTAAAGCCCATGCACATGTAAGTCCAGCCTGGGGCAGCAGAGGGGCAGGTCTTCAGGGTTCACTGGCCAGCAGGCAGAGCCTAATCAGCAATGCCAGGTCCCAGTGACAGACCACGCACCAAAAACCAAGGTGTACAGCTCCTGAAGGACAATTCGGTGCCATCCTGATTTCCAGACACATCTATATACACATACATGTGCACCCACAATCACAGGAGGAAAGGAAATGAGGAAGCAGGGAGGGATGGAGGGAGGGAGGCGGGGGTGGTGGTGGGAAGGAAGCCTAGAAGCCCATTTCTTATGTCAATTTGATGTCATTCAAATTACAATGATCTCTCAGTGAGACAGGGGATCCTTAAAATGACCAAATAATGGAAAAGTCCAGGCTGGAGAGATGGTTCAGCAGTTAAGAGCACCAACTGTTCTTTCAGAGGTCCTGAGTTCAATTCCCAGCAACCACATCGAGGCTCACAACCATCTGTAATGTGTTTGAAGACAGCCACAGTGTACTTGTATACATAAATAAATAATTAAAAAAAATTGACAAGTCCATCTACAGCATCCTAGTAAGCCTTTAACCCAAGCACTCAGAAGGCAGAGACAGGCAGACCTCTAAGAGCCTGAGTCTATCTGGTCTACATAATGGGAAAAAAGAAGAAAAGAAACCTGGGGCTGGCGAGATGACTTAAAAGGGCACTTGACACCGGTCAGACAATCTGAATTTGAACCCAGGACCCCTGTGGTAGAAGGGATGAACCAATACCACAAGTTGCCCTCTGACAGTCACACATAAACCACGGCAATTATACCCCCTCCACATACACACACACGCACGCACGCACGCGCGCACACACACACACACACACACTACACAAGAAATGAATAAATATGTAAATCAACGTAAATTAGACAAAAGTAAAACATTTCACATCATGTCAAACCCCAGCCAAATATGGCTACAGAAGAAGTTGTTTACGGAGCACTGAATTCTCATGTCATCTCATGTCCCCGTGGGGTCAATTCCCTTAAGTCTTCATTCCTCTCCCTCCTCAAGCTGAAAATGCCTGCCATCCTCTCAACCCAGTTTGCTGATTCCTTTACGTGGTCAACTCTCTTCCAGCATTTAGAAATTAGTAAGTATATTTTTATTCCTTCAGCAAGGAAATGGCATGGTAACTACTGCCTAGGGGACAGCGGCTAAAAGAGAGAGAGCCAGGAGAGGGTGGCTTACAGACTTTGAGGCAGGAGTGAGGGGATCTGGCTCTCGGGAACTGATAAAAACCGTTCCTTTTAATGTTTACCACATCCTTCTCTGCTCTTGAGGCTCTGCTCCTGTCTGTCTGCCCCTATCCCTTCTCCAGGATCTCACTCCCCTCCCTTCCTCCAAATAACCCTCACACCAGAGTTGCTGCGCGGCATAATTTCTCAGGGGCACACTTTGCCGCGGGCCCGCCAAGCACCCTTCACAGAAGTGTATTTCACAGCAATAGCGCCACCATGTCAGACAAAACATCAAAGTTTTTAGTAATCGCATTATCAGAATCTCATTATCAGTAAATCCAACTTGACCAATGATATTTTCTGATTGCTGGGGAATCAACAAGTTTGAAGAATTTAATCTGAAAAGTAAATACTGATTGTGATTTCCTAACACTTGGTAGTATTGGGAACAGGAAATGAATATGAATTTCAAGACCACACAAACATTTCATTCTCATAGCAGTTACAAAATAAAACCCTTAAAAACCTTAGAGGGCTGGAGAGACGGCTCTCTGAGAGGCCCCAATTCCAGTCCCACGCGTCCAGCCTGCACCTACATGGGACAGCTCACAATCACCACAGTTCCAACTCCAGGACGATCTGACACAACCAGCCTCTGCGCCCACCTGCACCAATGTGCACACACCCAAACACAGACACCACACACACAATTAATAGAATAGAATAAACTTTTAAAATTACATAGAGATTGAATGATTACCTGTGGTTCAAAACCCATGTCAAACATTCTGTCTGCTTCATCTAAAACAACATATGTCACTCTTCGAAGATTTGTGACCCGACCTAAGGTAAGAAGAGAAAAGAGAGACCAAAAGAAAACTAACTATCAGCCACAATTCATGATGACAGCAAAGAACTTTAAAAAAAAAGGAAAGGGAACTAAAATGCCTGACTAGAGCCGAGGGGTAGGTTCAGTTTCTCTACACAGTGAAAGAAACTGTGGTCTGAGTCTTAGTCTAGTGGCAGGTACTTTCTGACAATGGGTGTATGAGGCCCTTTATTTTGTCAAACTCGTCTCTTGCATACCATCATAGGGCCTGAAGGACCTGTAAAATTCAGAAAACAGCCCTCTCCAAAACACATCATAAAACTAAGACTGAGATGAAGCATCGAGCCACATCAGCCATTATCTGACAGCATCACCTAGAAAAGAGCATATTAGAGATTACAGCGCATGTGTGGAAGGCAGGGTCCAGTGCTAACTACTGCAGAGGCAGCGCTCTGCGTTACTCTACAGCCCACGTCCATAGCTAGAAGCACCTTACATGGGCACATCAAACCAACCACCAGGCAACATTACACAAACTCCAAAACATAAACGCATTACATACAAATATACTTTTCTATGCAAAGAAACACTTTAAATTATTAATTGCTGCCACTGAATAAATAGTCCTGGCTTCTTACACAGTTAAAAACTAAAAATACAGAAAACCCTTTCTCAAAGATTAATACGCTAAGCATTGCTACCAACTGTAGAACCTGGCAAAAATATGTATAAAATAGTTATTAAAAGATAACAAAAAGGACAAATAAAGGGGAAAGGTAAAATTAATCAAGATGAATTTCAGGAGATTTAATTAATACAACAGTGGAAAAAAAAAAAACAAGGGATTATCTGGTCAGCATTCATCCCCAAACCACCATTTGCTATACAAGCAGAGGCCTCAGCAAACAACCTCAGGGAGCATTACGTTTACCCCAAGCTTCAGGCGACACCAGCACAAACACGCACGTCTCAGACTCCAGCACTCAGTCACAGACACACTGAAGGCTGCAATGGAAACCTCAAAAGCTGTTTCTTCAGAAACCACAAGAGGCCAGTGTTCGCACTAACATCTCCAGCCGCCAAGAGCCTCGAAAGACTGGAAACAGCATTAGGTCACCTACCTTTGATGGTTAATGTCTCGGAAGCCCAGGTCTATAAATCCTCAAGGGCCTTTCTCCACAGAAGTTAAATAATGTCAACAGTTTAGTATCAGTTTGGATAGGGAATATTTTAACAAAGTATAACACATGAGCTAAAAACATGCAGTGCTTACAAAAGACTAACTTCTTGAAGCTGCAATAACTTAATTTGCCTATTATTATAACTTACTAGCCCCTGGTGAGAATTTTTTAATAAAAAGACTATGATACCACCTTTTTAATAGCAAGGATAAATAAAACAAAAAGACTCAAGTTAAATGCAGGGTTAGTTGTGAATACAAATTGAACTGTCAAAGACTTATTAATACATTCAATAATCAATGTGTTATAATTCACATTTTAAGATATTACAGCTTTAAGAAGAAACATAGAAACCCTCTGTTGGTTTCTCATATCTGCTTAACAAAACTCATGTCAAGTTCAAAAGGGAAAGAAGACAAATAATGAGATACCTGTGACTTACCACTGTTAGCTGCCAGCATGTCGATCATCCGGCCAGGTGTGCAAACAATGATCTCAGCGCCTCTCTTCAGCTCAGCAATCTGGTGAGACAGGATGAGACTGTGTAGCAGAGTTCCCAATACTTCTTACAGAGTGAGAGCTGAGCATCTGGCCCTTGCGTGGCTCTACCACAGAAGGCGAAGCCCTAAGGAGGTCTGGAGGCTGGCACAGGACCCTCGGGCTGCTGCAGCACTGATGGGTGGGACTGGAGGCTGGTATGGGACCCTCGGGCTGCTGCAGCACTGATGGGTGGGACTGGTGGCTGGTATGGGACACTCGGGCTGCTGCAGCACTGATGGGTGGGACTGGAGGCTGGTATGGGACACTCGGGCTGCTGCAGCACTGATGGGTGGGACTGGTGGCTGGTATGGGACACTCGGGCTGCTGCAGCACTGATGGGTGGGACTGGAGGCTGGTATGGGACCCTCGGGCTGCTGCAGCACTGATGGGTGGGACTGGTGGCTGGTATGGGACCCTCGGGCTGCTGCAGCACTGGTGGGTGGGACTGGAAGACGACAACCCATAGCCAGGAATTTGAAATTAATAAAACTAAAGAATTTCACAAATGTTAATTTGCAACTATTGTTCAAAAAACCAAGGAAGGTAGGTAGGAATAAGCAGTAGAATATATACTTTTTTTTTTTAAAGACGTATTTATTTTATGTATATGTATACACAGTCACTGTCTCCAGACACACCAGAAGAGGGCATCAGATCCCATTACAGATGGTTGTGAACCACCATGTGGTTGCTGGGAATTGAACTCAGGACCTCTGGAAGAGCAGTCAGTGCTCTTAACCGCTGAGCCATCTCTCCAGCCCCCGAATATATATTCTAATACAGAGATCAAAGCTTTGTAAATTTAAGAAACCACACCATGGGTTTTCTAAGCTACAATCAACCAACAGGTTTACAACAGACACTGGAAGAGTACTTTGACAGGGTGACCTCTGCTTGACCCCTACAGACGTACGCGCGTGTGTGTGTGTGTGTGTGTGTGTGTGTGTGCGCGCGTGCGTGTGCGCGCGTGTGCAACAGGTTATACTGTGTGCACACACTAGGCCATTCTCTTTCCTTCGGTCCTTCATTCTATGTGCACGGGGGTTTTGCCTACATTTGTCTATGCACCACAGACATACACTGCCTGCAGAGGCCAGAAGGTGGCACTGGATCTTCCTGGAACTTAAATTCCACATGGGCACTGGAGGAGCAGACACTGTTTCTAACCACCACGCCATCACTCCAGCCCTAAAAACAACTACAATCTCTAGAATCTTTACCTGAAAGTCATCTCCTATAGTTACAGATTCACCAAGATCAATCCTTCTGTGGCAAATATTCCAGATGGCCTACTGTTTCCTCCATATGTTTTAAGATCTTTAGGAAAGCATATGATAAGGCTAGTGATATGGTGCAGTGGTAAACGTGCCTTCTGCCGAACCTAAGTTCCACCCCCCTGATCTCACATGGTCAAAGTAGAAAACTGACTCCTACAAGCTGTCTTCTCATCTTAACATATGTGCTGCAGCATATGCATGGGCAAACACACACAAGCGAGCACGCACGCACACACGCACACCCCGGTTCCTTTCTAGTGGAAGTGAAGCTGTACTGACAGCAATCACACTAACACACAGGCTGCTCCTGCCCACATTGCAGCTTCCTTCCTGTTTCTCCTCTGAACGAGGTCTGAGAGGCTACTCTGATGGAAAAGCTACGGCGAGCCTGGCAGCACTGCCCTCACCTGCCCCTGACCTGTGGCAAAAACACCCCATGCTCCCTGCATAAGGCTCTAAGATATATTTCTGAGATGACTGCTTTTGAAATTTTATTATCCAAGGATTACGTGGGAAATGGAAGATCAGGAAACCAAGGTCATCCCTGGCAACACAACAAGTTCAAAATCAGCCAGGGCTACAACAAATATACCCAATCTGTTTCCCAGAGGGCAATGTGGCTCATGCCTTTAATCCCAGCACTCAGGAGGCAGAAGCAGGCAGATGGACCTCTAAGTTTGAGACCAACCTGGTCTACAAAGCAAGTTTTAGGACAGCCTGGGCTATGCAAAGAAACGCTATGTTGAAAAAAAAGTTGTTTTATAAATGTATTTCTTACTACAGACCATGTGGTCAAATGAAATAGCAAAATGAACAATTAAGTATTTAAAATAGCAGAAAAGAAAAAATTCCCAAGGCAGGTTCTCACAACACTAGTTTTAAAGTTTTCTTGATAGGAATGCTGGAGCATGCCTTTAATGCCAGCACTTGGGAAGCAGAGGCAGGAGGATCTCTGTGAGTTCAGGCCAGGCTGGTCTACATAGTGAGTTCCCGGTCAGCCAGAACTGTGTAACGAAGAGACCCAGTCTTGAAGAAATGCCAAACCAAAGACAGTCAATGTTGGCTTAAGTCTTTGCATCACCATTAAGAACGATGGGGGGGGGGGGGGGGGGAAGGGAACTGGAGAGATGGCTCAGTGGTTAAGAGCATTGACGGCTCTTCCAGAGGTCCTGAGTTCAAATCCCAGCAACCACTTGGTGGCTCACAACCATCTGTAATGGGATCCAATGCCCTCTTCTGGTGTGTCTGGTGTTCTGGTGTATAAGCTACAGGGTACTTATAATAAATCTTAAAAAAAAAAAAAAAAAAGAACAGTGACGGAAGCCTAAAGCTAGCAGTCAGAGGCCTTTGGTTCAGTAACACTCAGCACACAAATCTATTACATACATAAACGACAGGTTCCCATATACACAAAGGGTGATAGGGGGATTTTAATCCAGCAACATGACTTCTCTGGCTGGAATACAGACATGCCCTCAGTACACACCTTTTATCTCAATCAATTAAGGTAAAGTTAGTTTGTAGAAGGAAGCACCCATGTTTGAAAGTGGTATCTAGTTGAGTGGCAGACAAAGTAACAAATCAGAGAAAGATTTGACAGAATAGGATATACCCAACTCACACAAGAAAAGAGAAGTAAGAGAAGCTACTTAAAGGGAGCATTACAGACAGACAGACACACACACAGGCAGGCAGTTACAGGGAGACAAGTCAGAGAGAGAGAACAAGCTAGACATAGGTGAAAATGAAACAAGCCATAGAATGAGAAGGAGCCAGAAGATTAGATTAGATTGCTAGAATTAGTTTGAGGCCAAGCAGAGCTATTTCGTCAGAGGCTGGGAGAGAAGCCAGATTGAATCAGTCAGCTTAGAGGAGTTTGAGCCAGGATAGCTGAGTTGACCAGCCAGTCACAACAAGAAAGGGTGAGCTTATTCAGCAGTAAGTCTCAGAGGCTGAAAACATTCTAGGCCGCTTCTGCTGTCTAGTTAGCAGACAGAGGCAGTTAAGCCTCAGAGATAATGATATGGGGCAAATAAAAGTTACTTTAACAAGTGGCAAGGGCTGGAGATATGGCTCAGTGGTTAAGAGCACCGATTGCTCTTCCAGAGGTCCTGAGTTCAATTCCCAACAACCACATGGTGGCTCACAACCATCCGTAATGGGATCTGATGCCCTCTTCTGGTATGTCTGACAACAGCGACAATGTACTTATATAGAATAAATAAATATTAAGGGCTGGAGAGATGGCTCAGCAGTTAAGAGCACTCACTGACTGCTCTTGCAGAGGCCGAGTTTAATTCCCAGCAACCACATGGTGGCTCACAGCCATCTGTAATGGAACCCGATCTTCCAGCGTGTCTAAAGACAATGACAGTGTACCATGTACTTACATAAAACAAACAAACAAATCTTTAAAATCTAAATAAATAAATGACTATTAAAAAAGTGGCGGGGCTGGGGATTTAGCTCAGTGGTAGACCGCTTACCTAGGAAGCGCAAGGCCCTGGGTTCAGTCCCCAGCTCCGAAAAAAAAAAAAGTGGCAAAATGGTTAACACAATCTAGTCACCAATCTTTGTCTTTTGTGGGAAGAATCTTCACAATCTACCCCGCTGGCAGAAGGTAAACTCTAACAGCACTGGTACCCGGTCATGCTACGCCCAGTCTCTACAAAGCACATGCTTCAGGCATTGCATCACTCATTCTTAGAAGGTGAAGGGTGAAGGACAGTCTTGCCGCCTGTACCTGGCTGGCCTAGAACTCATTATATAGAGAGCCACTTTCAAACTTGTAGTGATGCCCCTGCCTGTGCTTTTCTGAGTTCCAGGATTATAGAAATGTCATATCTACATATAGACAGACATACAGACAGACATATAGACAACAACCTGTTAGGGACTCTCATTGAAGCTTTAAGGCCTCGAGCTGCTGATCCTCCTTCCTCAGTGCTAACACTGGGTTACAGGCACACCACAGACACATGATTTATTCTATAATTAGTTTCCCACCAAATACTTGAAGATTTTAAGGGCACTTACACCAAACACTAAAACAAAAGAATCCCTGAAGTCACTGGATCGTTCAACCTGAAGGTACAGAAACACAGAGCGCTTTGTTCTAACTACCTGCTCGCTGATTCCTGTCCCTCCATACACACAGACCACTCTCAGTCCCAAGGTCTTCGAAAACTTCTTACATTCTTTAGTGATTTGTAAAGCCAGTTCTCGAGTTGGAGTCATGATGACAGCTGAAAAGAGAAACGTGTCAAAAGCAAAGCCAGCCGATCCTTGAGGAGAGATGCTTCAGAGCTAACTTTAACCTCGGCAGAGGCTTGTGTCTCTGTCAAACCTGTTTTATCTGTATGAAGTCTGAAAACTGTGTTTAAGAAGCTTAGTAATGGCAGAGACTGAGGTGAAGGGCAAAGAAATTCTTAAGAACATGCTTCAAGAAAAATGAAACCTTACTTAGCCCTCAGAAGACTTGAACAGAATGCAGTTTTCAACAGCAAGTCACAGAATGGAGGGTTAAGTGACTCCCTCGGCTACACACGGGCCACACAGCTGCTCCCAAACGCAATTCCTTCTGAGCACTGACAGGGAGGACTGAGCCTTGTGTGTGCGTGACAAAGCTCTGTAGCTCTCCCTGCTCAATGAAAAGAAGCTGGGCAGAAGACCCAAGCCACATGAAGCACCAGCACTATGGCCTTCTGAGGCCAGCCATGTCCTCAGTCGGGAGTTATACCTCCCCTCCTACGCTGGGTCTGGGGTGCGTGGACCTGGACTGGGAGCACACCCCAACGTGAGCAAACAGACGGGTGCACGAGGGCTACCTGCCGGGCTTTAACCTGAGCTGGGCCAGCCTTGCTTTTGTACTTCTGAGATGTCACTCCAGAGCTCTGAAGGTTCTCACTCCACCTGCTGGTAAGGGGAAGTCAGCCCCAAATGCCATATTGATAAAGGAAATGCATACAAAGACATCTTATTGTCATAATCAATGACTTTCTGATGTAACAACAAACACATCTGTAAAGAATGAGGTAATGAGAAGCCTTGTACCGATTGGTCCCTCTCCTTCTTCCAATGACCTCTGATCCATGATGTGTCTAAACATGGGCAAAAGAAAAGCAATGGTTTTTCCACTTCCTGTCTTGGCAATGCCAATCAAATCTCGTCCAGACATTATAGCAGGAATTGCTTGAGTTTGGATTGGTGTGGGCTTTTCATAGCCATGCCTTAAAAGGAAACAAAATGAATGCAATGTAAGAGTCACGAGCTTCGGCCGGTGAGATAGCTCTATGGTTAAGAGCACTGGCTGCTTTTCCAGAGGTCCTGAGTTCAATTCCCACCAACCACATGGTGCCTCAAGACCACCCATCCATAAAGGGATCTGATGCCCTCTGCTGGTCTGCAGGTGTTACTGCAGACAGCACTCCTACATTTAAAAAACAAAAAAAGAGAGTCATGCACTTTAAACCCCGCAGGGTACAACAAGCAAAATTTGCTCTTCTAAATGTGACCTATTCACTGGTAAAACATTATTTGGTGAAGAGCAGAAAAAAACAAGGGCTGGGCTGACAAGATGGCACAGTGAAGAAAGGTGCTTACACGCAGGCCAGGCGACCCGAGTAGATACCTGGAGCCCATAAGGTGGCAGAAAAAAACAGACAGACTCCCAGAGTTCTCCTCTAACGTCTATCCACACATATGGTGTGGTGTGCGTGCTCAAGCAGGCGGGCAATAAGATGCATGGCATAAACAAATGAGAAAAACAGTTAAAGACCCAGTGTGGTGGCAGACACCTTTATCATGGCACTTAGCAGGGAGAAGCAAGAGCCTCTGTGAGTTCAAGGCCAGCGTGGTTTACATAGTGAGTTCCAGGACAGCCAGGGCACATAAAGAGAAACATAACTGAAATCCAGAGAGATATGTGTGTGAAGGGCTACTACCCGGAGTAGCAGGGACACTGAAAAGTGCAGATAACCACCAACACTTACTTTTTGAGGGAATTCAGTATCTTCATGGAAATTCCACACTGGACCCATGATTTAATTGGCTTGGGGCAACCTTTTCCTTTAACTGTAATGCCCTCCATTTCCAACCGAAACACATTCACCTCTAGAAAACAAAGGCCCAGTCAGAAGCTCCTACACTTTGTACCATCTAGCCACATTCACTAGGCCGTCTGTCAAGGGTCAGAGGCCTCACCTCCCCTAAGTGCTATCCAATAGACATACAAGAGCCATACAAGAGCACCCAGCACACGGTAATCACTGCCACAAGACATGAGGATAACAGCAAGTGCCCAATTTCAACATTTTGGTTTTAATATTTTCTTCAATTGCAACAGAATGATTGACAGCCCTGTTCTAGCCAAGTCGCCCGGATTGTGCTCAGCAGACTGACAGCTGTCAATCATATGAACAGGGCCAGCACAGTCTGTTGGAATTGGACATGAACGGTACTTTAACCCAGAGAACTATGGAACTAACTCCATTCTGCACTTCTTAAAACACTTCCAAAGCCAAGCCAGGCCTGTGCACACTCCTACACTCCGCTGAAGCGACCGTTTGCTCAGAGGTCACAATAAAGGAATAAAACTTGTAGAACTTCTTACCTTCTTGAGACATTTTCGCTAATTCTGGAACTTCAACGTAAAAGTTTTTTCTGAATGGCTCATACTCAATTTTCCCATGATCCACTGGCTCTAGAAGCTTTCTCTGTTTTGTCTGGTAGCCTGTGAGGGCCGTCTGAAGGTCAACCTCTTCCTCCTCCGAGGAGTACTTGAATTTTCAGGAATAAAAAGTAAAGTCTGTTATTTATTTCATCTTCCGGAAGTCAGAGTCCTGGTTGCCAAAGCTCTCCTCTCTCCTAGGAACCACTGTGTGCATCGCTGTGTGTGATCCCACTATGTGCTATCTAATTCTGCAGGGTTTCTGTGCAACTCCAGGAACCTGGAAACTGCATCATCTAAAAACCTCAGGTCCTCAGGTAAGAATGTCCATGATTTTGAACTTGAGTATATAAATCCTTAAAAAGTTTTCAAGTTAATTTCTTTCTCTCTTTCTTTCTTTCTTTCTTTCTTTCCTTCTTTCTTTTTAAAGATTTACTTATTTATTACATATGAGTACATTGTAGCTGTCTTCAGACACACCAGAAGAGGGCATCAGATCTCATTACAGATGGTTGTGAGCCACCATGTGGTTGCTGGGAATTGAACTCAGGACCTCTGGAAGAGCAGTCAGTGCTCTTAACCGCTGAGTCATCTCTCCTGCCCAATTTCTTTCTTTCTTTCTTTTTTTTTTTTTTGGTTCTTTTTTTCGGAGCTGGGGACCTAACCCAGGGCCTTGCGCTTCCTAGGTAAGCTCTCTACCACTGAGCTAAATCCCCAACCCCCCAATTTCTTTCCTTATTCAAAGCTTTAATGTAGCACTGGCCTCACACGACTCTGTCAGGAAGTTCTACTCTTCCCTTAGCCAGACCTTTAGAGTGCAAGTCAACTGGAAGACGTGGCCGTTCACTACTTTTCCTGTGTTCTATGCCCAACATGGGCCAATCAAGAGGAGGGAGTGAAAAAGGATACAAGAGGACAGATCAGAATATCCCACAACCCCGCCCGCCCACCACACCCCTGCTGAGACTGAGAGCAGCAGGGACCCCCACAGGAGTCTATGACTGCAAAGCTTTGCTAGAAATGTCCCCAGGACACGATCATATACAAGGCAAAAGGAAGGCCGCCTCACCTCCATGGCGTCCTGGTCATTCTCCATCAGCTCTCCCTTCTTCTTGTCGGCATCTACTACTGCTTTCTTGGTTGTTACCACAGTAACCACTTTCGTGACAGTCGGTCCGGACTTCTAAAATAAAAAAAGTATTAAAATATTTTGCAAAAGCTAAACAAAAAATAAAGAGATTCAAAAATACATGAACACTAGATACAAAATGTTAGATTCCCACAATGTGCAATTCAAACTACCATGATTTGTGTTTTTAAAGGAGCAAGAGAGCTGTGCTTTTGTCCTGTGGGAACTTCCCAATGTGACGGCATGACAGTTCAGACACACTCAGGTACCCAGAACTGACTGCAGAATACGTATGTGTATACAACATTTTTAAAATGTATTTTTATGTGTATGGGTGCTGTGCGCTACACTTGTACCTGATGCCTGAGGAAGCCAAAAGTCAGTTTCCATTGTGAGTCGCCATATTGGTACTGAGAACTGAACCTAGGTTTGCTGCCAACAGCAGCAAGTTCTCTTAACCCCTACGCCGCGTCTCCAGGCCCAACATGAGACACTTCACTACGAAATGGGCTCATTCCTCAACATTAACATATTTTTTAAATTCTACTAAATGTTGTGTTTCACTCATTAGACAATCCAGCCCTGTTCTGAGGAGCTTAAATCAACCAATAAAATACACTGAGGTCCTTACTTCCTTGATGCCTTAAATGAAATTTTTAATTTTTTCCCCAAGTACCCTCCAGGCACAAAACAAAACAAAAAAGCATCCTTTTAAAAAAAACTGTACTAGGGGGTTGGGGATTTAGCTCAGTGGTAGAGCGCTTGCCTAGCAAGCGCAAGGCCCTGGGTTCGGTCCCCAGCTCCGAAAAAGAAAAAAAAACTGTACTAATTTATGTCCTTGCCCATGTCTAAGGACCACACGCACATGCGCTACCATGTGAGGTCTGGGAATCAAACCTGGACCCTCTGGAAGAGCAGTCAGAGCTCTTAACTGTCTTAGTCAAGTCTCTAGACGTGGGACTGCATTTTTTTTTCCGACCAGGCAGACGGCTCAGCAGATAATGGTACTTACTAACAATGGAGAAAGGAGCATACCCTTGCCTTTGCAAGTTACCTTCTGACGCCCACAGTCCCAGGCACACTGTGCTGTGCTCATGCCTCCCATCTCACCCCACCCCCAACCACCACCACTTAGGAAATAACTGCAATAAAAACAGCTTAGTCCAGTTCTTTTTTGGTTGTTTTGTTTTTGTGAGACGGAGTCTCTCTATGTAGTCCTGACTGTCCTGGAACTCAGAACGCACTATGCAGACTGCGCTGGCCTGAAACTCACAGAAATCACCTGCCTCGGCCTCCCTAGTGCCAGGATTAGAGCTGTGCACCACCCACCCCTCACTACAGCCTAGCTTCCTTCTTTGTGATCACCTAAGGTAAAGAGCCCAATAACTTTTAAGTGACAAGTGACCAATGCCAGACGTCCACGTACCTTCTCATTTCCTGCGCCGCCTTTCACGCTCCTCATGTTAAACTTTTTTACCTCTTCTTTCACTTCCTCCATGTAGGCATCTAATGGGTCCAGCTCCTCGTCCTCCATTTCATTCCCTTCCTTCTCAGCCTCGGCAGGGTCATCTTCATCATCTACAACAGCAGAGTGACTTCTTTGGACACAGACCAGTGAGATGCTGCAGGTAAACGCACTTGCCGCACAGCTTGACTCCCTGAGGCAATCCCAGCCACAGTGGACAGACAAACAGATCGTGCAGGCCGCCCTCTGACCCCTGCATGTATGCACAGGCGTGTGAACACTCGCACTCACACAGAAGCACACCGGGACGTTTACAATCATCTCTCACAGAGGAGACAGGCCCGCCATCACGTCATCTCTCCTCTCACTGTGCAAACACCACTGCACAGCTTGCTCCTTGTGCAGCTCTCGCGCTCACACCTACACGGTCTTACGTTCCTAACACTCATGTATTACTGTCAGGTGATAGTGAGCACAGGATATCACTTATCTCAAGAGCAGTAAATGAACCTAATGCTCGAATGTATTCTAGAGCTGGGGACGCACTGCCAGCTCCCCAGCAGAGGGGCTTTTCTAGTGTGCATTAGGCTGTGGGCCGATTTCCAACATTCGAAAAACATACACACCCACAGCCCCAGATTTTATATTAAATACTTTCCTTCTCTGGCTCCCCACTCTGTACACACATATGGTGGCCACAAGTCAGTTCAGTCCATCATTCTTCGAGTGTCATCTTAGTTGTCTCACTTGGCCTGATCGTCCCACCTAGGCCAGGCAGCTGGGCACTGAGTCCCAGGGATGCGCCTCTCTCTGGGCCTGCAGCGCCAGGTTCACGGGAGGCGCGATGCTGTTCTCCTCCATGGGTTCAAGCAATGAACTCAACTCAGGTCCTCGTACACGCACATCAACGCCTATGCTCACAGCCATTTCCTCCCAAGTCCATAGAGGACACTTCAATGATTTTTCCTTCAAGTGTCTTTTGGTGACACTCTTCCCATCATGATCATTTATAAACAGAAACTGTGTGCACAGACCTTTCACAGAAAATGGTCCACAGTTCTGCTCTCCTGTAAGATACCACTTTACTAAAACCTTAAGAGTAAATATTAGAAAAAGGGGGCTGGAGAGATGGCTCAGCGGTTAAGAGCACCAACTGCTCTTCCAGAGGTCCTGAGTTCAATTCCCAGCAACCACATGGTGGCTCACAACCATCAGTAAAGAGATCCGATGCCCTCTTCTGGTGTGTCTGAAGACAACTACAGTGTACTTATATATAATAAATGAATAAATCTTAAAAAAAAAATTAGAAAAAACGGGCTAGGGTATAGCGAGCACTCTGACGGCATGTGCTGAGCCTGGATTCAAGCCTCAGAAACACAGAAACTAGATGGTTTTCTCCTCAGTTCTAAGTAGAACAGTTCTCTCCTCAGGTATAGAATGTTGGGAGGTGCATTTATGTTTAAAAGATAAGCATGCATGCGCACACATACCTTGGTGCATTAAGATCAGAAGATGGGGCTGGACCCACCGGAGCTCTAGACTGTAGTGAGCCCTTACTCCATGACCCATGACTAACAGTCATGACGGCAGCAAATGCACTGGCAACATCCGTTAAATCTGTAAGTGCATCTGTGCTCTCTCAGGTAAAGTCAGTGATTCTTACCAGAGGCTCTGGATTACCTCTGGATTGAAATGTTAGCATCTACTGAACGGAGCATTTAAAAATCTCCATACAGCAAGGCACAGGACTTACACCAACCACTCAGGGGGCCGAGGGAACGATCACGTGAGTGCAGGAGCTCTAGGCCAGCCTAAACAGCACAGCAGACCCTATGTCTAGAAGTAAAGAATCTCAGTACGAGTCCGGCGCATCTCAAACGTCTAATAGAGAGTGAGCAGACGGATAAAGCGCAGCATAAACTGGGTGGGTGCAGTGGCACAAGCCCTGCTCCTAGGATTTGGAGACTGACGTAGGGAGATCACAAACCCAAAATACTTCCAGGTACAGTGGCGCACCCCTTCAATCCCAGCACATGGGAGGCAGAATTCAAGACCAGCCTGGTCTGCATAGGGGATTTGAGGACAGTCAGAGCTAATGCAGTGTGACCCAATCACATACACATATTGAGTTATTAGTTAGCCATGTAAGACAAAGTAGAATGTGCTACCGTAGGAATCAACCTCTAAGACAGAATGCTAAACTCAAAAGTCAGACACAGAGCCAAGCGTGGTGCTGCACGCCCTCAATCCCAGCACCTGGGAGGCCAAGGCAGGCAGAGGTTAGTGAGTTCGAGGCTAGCCTGGTCTTCAGAGTGAGCTCTAGGACAGCCAGGGCCATACAGAGAAATGCTGTCTTGGAGGAGTAGAAATAACCAGACACAGGAAGACACCAGTAGTATGACTGCACCTTGGGGAATACGAGCAAGTCCTCAGCAGAGACAGAAAGCAGTATGAGGTACAGAGGCCTAGGGAGACAGGACGGGTAGACCTGTAATGTGCAACGTCTACCTAGGGTGACGAAAGAGCTGCGGCAGTGGGCAGCAACGGTGGCTTCATGGTGACAACAGGACTAGGGAAGTAACCTGGTGCTAAACACCCACAAAGCGCTGGCTCTAGCCCTCAGTTTGACAGGAGGTATGGGCAAACGGTTAAAATGTAGACTCGACATTGTGCATGCTCTGCAGGGTAGAAGAGGCACCGCCCACATCCCGCAGGTACCGTCGTCATCTTCCAGGCTCCACTTCTTCCCCTGCTTCATCTCCTCGATCTCCTTCTTCAGCTCCCCTATGTTCTCCATCGCCTTTTTACGCTGCTCTTCTCGCCATTTTTCAACCCTTTCTTTTCGTTTTCTCATTTCTTCTTCCAGCTTATTCTGGTCAAAATTCTTTGGGGAGAGAAAGAGGAAAAAAAAAAAAAGGGAAAGTCAAAGTCAGAATCAGCAGGTATACTCCACATGCAATTTTAAATACATTCTCCAAAATACGGTTCAGAGACTAGAAGCTTCCGGGACTAGGCCTAGGACAGCAGACAGAGGTCATGGGCCTCGGAGATGACAGTTACACCAGTAGAATAAGAGTCCCTCTCCAATTATCAACTACATCCGGCCACATTGATGAAATATGATCTGACATCCCCACATTGGCAAGGATGTAAGGAGAACCGCACTGCTGCGCCTTAACCCTTTTATTTATTTACGTGTGCATCACATCTGTGTGGGCACATGTGCAGGTGTAGTAGTCAGGGAAAATGTGAGGGACGTCCTTTCTTCCCTTCCCGTGGGCTCCTTGATTCAGTCACAGGTCTCTGTGACAACTGCTTTCCCCTTAAACCACTCTGCTGATCCAACGTGCCCAGATTCCTGGGTCTAAACGTGTTAGGTCAACTTGATACTATAAGCACAGGTCACACTTTCTAAGTAAGGACAGGTGACGCAGAGGTGACTCTGGGCTGGGTAGGGCAGCACACACCTTTATCCCCAGCACTCCGGAGGCTGAGGCACGTGGGTCTCTGAGTCTGAGGCCAGCCTGGTCTAAAAAGCAAGTCCACGACAGCCAAGGCTACCCAGAGGAACTTTGCCATTGTGGGGTGAGAGGGGGGACAGACAGAGAGCAGATGGATGGACACATGGACGGAACATTGTTATACAAACATGTCTGCGGTCACCCTGGCTGGCTGACCTACCCCAGCATCCTTCTCTTTCTCGTCCTCCTTGTCGTCCTTGTCTTTCTTCTTCTCCTTGGAGCTGTCCCCACCTTCTGCTTTCTCTTTGGACCTAGACCTACCAAAGAATAAAGAGTAAGATAGCACCCACTTGGAAAGCATTTGGTCACGTGTGTTGTGGAGGTCAGGGGACAACGTGCATAAGTCAGGCCTCTCCTATACCTGCATCAGGGACCAAAGTCAGCTCGAGCCTCAGCAGCTGCGCCCCCATCACTGAGGCATCGTGAAGTCTACGATACTGACTTAAGACTATTTCATAGACCCGGATCTCATCTTATTCCTCCAATAATCAACACATTTTCATAGTCAAAAACAAATACCTTGGTATATGAGAAAAGTCAATCTTTTATAGCAAACACTACTAAACATTTGGAAATTTGTCTGAGAAAAACAATTATAAAATTTAGACAGGATAGAAAATTTTAGTAATTCATACATACAGTAATACTCAAAATCACAAGGGGCTTCACATTTGACTTATGCCTCTCATAAGAAAACGGCTTAATTTTGGTGATATAAAGGTAATTGTCAGGCTAGCGATGGCTCAGCTGTTAAGTGTACTGTTGCTCGTAAAGAAGACCCAAGTTCAGCCCCCTGGCAACCCCGTGGAGCCTACAACCGTAGGAAACAACAGACCCCTGCCTCTTCCCTGCCCCTCAGGGCTGGGGTTAGGCTTATCCTTACAGCCGCTGTTTATCACAAGTGCAAACTGAAAGGCCCTAATCTGAAAGGCAAAATCTGAAACTTTATGTGTGTATGACATCCCAGATAGATTTCCACATCCCCTCATATCAGGCTGCAGCCACACACTGAAAACACAGTAAAAGCTACCTTCCGGGCTGGAGAGATGGCTCAGCGGTTAAGAGCGCCCGACCGCTCTTCCAGAGGTCATGAGTTCAATTCCCAGCAACCACATGGTGGCTCACAGCCATCTGTAAAGAGATCTGATGCCCTCTTCTGGTGTATCTGAAGACAGCTACAGTGTACTTATATATAATAAATAAATAAATCTTTAAAAAAAAAAAAAAAAAAAAAAGCTACCTTCCGAGGGAGGGGATGTAGCCAGGTGGGAGGGCACCTCACTGGATCAATCCCTAGCAGTGCAAAACCAAACAGAAACCCTACTTTCAGGTTAAATATGCATAACATGTTCATAAAAATAGCCTCTGTGGCTAGACGGGGATGTCACTGCCATGATAGCTGTCATTACACATTCATATGTGACAAAACACACAAGCCATAAACTAAAAACACTTCTTATCTCACTTAGTGCTAGGTATTCAACCAGTACAAGTCTAAAACAATTTTCTAAGAGAAACAGTCCAAAAGAAAGAAGGAAAAATAAAAAGGTACACAGCCTGGGAGAGAGGGTCAGGGTCGTCAAAGGCACAGACTGCTCTTACAGAAAGCCTCGGCTCGGCTCCCAGCACCCACGTCACGGATAATTCCAGGTGCAGAGATCTGATGCCCTCTTCTGACCTCAGCACAATGCTCACGTGATACGTGTGTGTGTGTGTGTGTGTGTGTGTGTGTGTGTGTGTGTGTGAGAACACTGCATTCATAAAAAAATTTTAAATAAAAATAAATTTTTTAATGAGCTATGAACATGTTCTTCAGAAAAGAAACCCAAATAATGAATAATTTCACTAGCAATCAAAGAAATGCACATTAAAGCCACAGTAAGCCCCTCACCTCAAGAAGCCAAAAATCAGCTCTTGAATTCTTACCTTTTCTCTGTAATGAAATTCTTCCCAATTCTTTTTTTTTTTGGGGGGGGGGGTTCTTTTTTTCGGACCTGGGGACCGAACCCAGGGCCTTGCACTTCCTAGGTAAGCGCTCTACCACTGAGCTAAATCCCCAGCCCCAATTCTTCCCAATTCTTAAAATAAAAAATCTACAATATAATTGCATATCTAACCAACTGACACAAACATAAAAGACCAGCAAGTCTAGACACTGGGAAGGCAGGGAGCGAGAGAACTCTCTTCTCTCGCATGCTGTGCTGGGGTAGAGGTGCAAACCCCCCGGAGAGGAACCTGCTGCCATCACCCAGTCAGGGCTGCAGTCTCCACCACATGTACTGCCTGGGAACGCTCACGCACAGGTATGCTGGGGCATGTGCACAGGAATGGTCACCGGCATTATGGCAGTGGCTTCATCCAGGGGCAGAGCGCTAACAAAGTGACACTCGGGAGGCAGAGGACAGATAGCTCCTGAGGGAACCAGACCAGCACAGCAAGATCCTATCTCAAACAATGAAACAGAGGTAGGCAAGTGAATGGAGTACTACTCTGAATGGCTCTCCGTGAGAAAACGACAGAGACAGCGCAGCGGTGAAAGCACCAATCGCTCCTTCTGGTGCAAGTCCCAGCACCAACACAGAGGCACAACCCACTGTGGCTCCTGTTTTAGGGGCTCCACCTCTTCTGAAATCCAGGGCAGCAGACATGCACACGGCATGCAGACATATGCAGGCAGAACATCCCCACACAGACAGAGAGATAAATCCAGTTTTTTGTGGTTCCATCTTGCTTGCTTTCTCTCCCTCTTCTTGGTTTTGTTGCTGTTTTGTTTAGTTTAAGCTAGGTTTTCTCTGCAGAGCCCTGGCTGTCCTGGAATATTCTAACTGTGTAGACCAGGCTGGCATCAAACCCAGAGATCCACCTGCCTCTGCTTCCTAAGTGCTAGGACCCAGGCTTATTGTCAAGAAATCCCAACAGTATTATACACTGGCCTTGGTAAGATACGAGTACAACTTACAAAGGAAAACAACACTGGAGAGGTGCCAACACTGAGTAAAACAGGAACAGGAAAGAGGTGAGAGTCAACATAATCACATTCGTGGTTTCAGTGAGCACTGTTACCAGGTGGTAGAAGACTGGAGAGCAAACTCGCTGACCTGACAAGAGCATCATAAGAGACACACAACAAACTCACACCAGTGAAGGCCACGCTTTCCCAAGTAGCAACTCCAAAGGGCACACATAAAAGTAAAGAAGCCATTGTTGGGGCGCACGGCTGACTGATGGTTAGATCACATACTGCTCTCTGGCAAAGGAGTTCGGTTCCCAGAACCTCCAGCAGATGGCGCACAACACCACAAAAGAAGATGCTTACAAAAGCTCTGGCCCTTAACTATCTACATTAAATAAGGGTACAGCGCAGAGTATGAGAGCAATAGAATCTGCGAGTTTCTAAGTGAATCATAAGCCCCATAACTAATAAATAAGAATCCCTGGGCTGGGGGCTGGGGATTTAGCTCAGTGGTAGAGCGCTTACCTAGGAAGCACAAGGCCCTGGGTTCGGTCCCCAGCTCCGAAAAAAAAGAACCAAAAAAAAAAAAAAAAAAAAAAAAAGAATCCCTGGGCTGGAGAGATGGCTCAGCAGTTAAGAGCACTGACTGCTCTTCCAGAGGTCCTGAGTTCAATTCCCAGCAACCCATGGTGGCTCATAACCATCTGTAATGGGATCTGATGCCCCCTTCTGGTGTGTCTGAAGAGAGAGACAGTGTACTCATATAAATAAAATAAATCTTTCAAAAAAAAGAATTCCTGTACCTCCAGCTCCAAGGGACCTGAGGCCTCCTGTCTCCATTGGCACCTACGCCCAAGGGCTTGCCTAGCACAGCGACCAGCGTGCCTACAACAATAGTCATGGCCCCACACGATGCTAACAGAAGCTCTGCCCGTTAGTAAATATTAAATAAGGGCACAGTGTAGTACGTAAAACCAATAGAACCCACTACTCTCAACTGAAGTGTAAGCCCCATAACTAACAAACATTCTGCCAGCATTCACAGCGAGTGCCGATAAGGATGCATTCAAAGGCAGAAAACAGAGGCGGAGGGGAGGAAGCTGACAGCCTTACCTGTTCTCAGCTTTCTTGCTTTTGCTGCCAGGACTGGAAGACCGGGACCGCCTGCCCCGGCTCCGACTCCTTGAGCGCCTTCTATCCCGGCTTCGAGATCTTCTTCGCTCTCGGCTTCTGTCACGCTCTCTACTTCTGGAACGTCTGGAAAGAAGACCTTTCTTTTATTTTGTGGCCAAAGATACTCACCATTTCAGACCGTGACCGTCCCAGCCAGAAAGGGGCTCCCAATCACGTGCACTATTGAGGCAGAGCCTCACTTAGCTACCAGGTCGGCTGAGTGGGAAACAAGTCCAACAAACAGATAGACCCGGGAGGGCACAGCAGGCTGTGGTAGGCACTTTACATGTCACCCAGCCCACAGCCAGGGCTGCAGCTCCCCCCTGGAGCATTGGCTGAGCTACTCACGCTCCTCGTCTTGGCCAGGGAAGCCTGAGCCTATGAAGGAAATGGGCAGACTCTTATGACTAACGGTGACGCTTCTTCCCTTGCGCTGCTATGAAGAATTCACTATGTAATCTCCAGTCTTGTTTTTGCGTTGTTTTGAGTCTCACTGTCTTGAATACAGAGATCCACCAGCCTCTGACTCCCTAGTGCTGGGATTAGAAGCATGTGCAAGCACACCCAGCCTAGAAATCCTTGACCTAAAATCTGCAAATTTATTCTCACATAAAAAGTCAAAAATTGGGCTGGAGAGATATGGATCAGTGGTTAAGAGCACTAACTGACTGAGGTCCTGAGTTCAATTCCCAGCAACCACATGGTGGCTCACAACCATCTGTAATGAGATCTGATGCCCTCTTCTGGTGGGTCTAAGGACAGCTACAGTGTACTCATATATAACACATAAGTCTTTTAAAAAAGTCAAAGATCAGCAGGGGGCGGGGAGGGAGGTGGTGGCTGTGCAACAAAGGCAGGAGGATGGATCTCTGTGAGTTCCAGGCCAGTCTGGTCTACAGATCAAGTTCCAGGACAGCCAGGGCTGCACAAAGAAACCAAGGGTGGGGGCAGAGGGTTGGGGATTATGCATTTGTTACTTGTTAAGAAGCTGTCTGAGGGACCTGTAACAGGAAGGTGAACTCGCCCACACTCTACAATGTCACAGGTAACTGCTTCTCAGACTGTCAGGCATTAAGACCACAGTATTCTCACCTTCCAACCTCTTAAGACAAAGTCACACTTTAACGCCGTCAAGCTTTCTGTTTTTGAAGACACTGTCACTGAGAAAGGTTGTAACTATTGACGTTAGTGTCAGTAAATATGTGAGTAAATGTGAAATAAAAACGTTCAGAGTGTTTTTCACAAGAACAGTCATTAAACGAGCTTAAAACATCGGAGAGGGCCCGCAGGGGCTCTTCCCATCTCTTCCCAGTGTCTGCTGTAGTGGCTTCCCTTCACACAGGGCTGGCCCTCTTGGGTAGAAGCAAAACCTCCACGAGCAGAGCATATTACCTTAATCTCTCGGGGACCTCAAGGTTCTCTCTGGATTACAAAAACCACAATCTAAAGTGTCTGAGCTTAAAGATATGGCTTAAGACTCTCTTTATACACAAGTCCTGGGTCTAATAAAGAACTGAGAAAATAGCAGAAGGCCCACAAATGAGCCACTAACTTCCAAACCAGAACACAGCTTTGGAGAAGACCAATTTGTCCGGGAATGCCCAGTGTTACCGGTTCTGCAGAACTGGACGTCTTACCTCAGGCGTTTCCTGTCCCGTGACCGAGATCTCCTTTTGTCCCTGCTCCGAGACCTCTCTCTCCTTCTGTCTCTGTCTCTACTCCTGGAACGCCTGTCATCTCCACGTTTGCTTCTTTTGTCAGAGGGTGAGCGACTCCTAGACCGACTTCCAGAGCGACCTCGAGATGCTGACCGTTTTCGGTAATGGCTAGAACAATATCAAACCCAAGAAAACTCAGCAAATACAGAAAAGATGATTTAATTAGGAGAAAATGAACTCTTGCTGTACGTGTACAGACTGGAAAGGAAAGCAGGAATCAGGCATGGCGACTCATGCGAGGCTGAGGCAGGAGGATCACCATGGGCTTGAGGCCAGACTGGGAGACCTTCCAGGCAAAAGGCACAGGAGTAAACTCGTGGGAAGGAATCTGGACCAGAGGTACAAGAAGGAATAGCAAGAAAGACAGTTAAACAAGCTAGACAGTGGGCCAGGGGTGTGGCACATGACTCAATCCTAGCACACAGGAGACAGAAGCAAGCAGCTCTCTGAGTTCAAGGCCAGCCGGGTGGGGAGGGGGGAGGGAAAGGGACTCAAGAGAGTGCCATTAGACAAGATCAGAGAAATAGCAAAATACTCAAATATGGAGAACCTCCCAGGGTCTTACAATGACTGTTTTTACTCTGAGTAAGTATTGGGCCACACATGACGGCAGACACCTGTAATATTATTAAGATGTCTCAGCTACTGAGGAAAGATCACTTATATCAAGACGGTTAAGACCAGCATGTTTCCATCTCTAAACACTTTAATTAATTTATGTGTATATGTATACACCAGAGTACGTGTGTGGGGGTTGGGGATTTGGCTCAGTGGTAGAGCGCTTGCCTAGTAAGCGCAAGGCCCTGGGTTCAATCCCCAGCTCCGGAAAAAAAAAAAAAAAAAAAAAAAAAAAAGAATAGGAATTCCAGAGTGTGTGTGTGTGTGTGTGTGTGTGTGTGTGTGTGTGTGTGTGAATTTGTTTGTATGCACATGGGCATCCCTTGTATGCAAGTACCTATGGAACCAGAAAAGGAGCCATGTGGGTGCTAGGAAGTAAACCTGGATCCTTTGGTGCAAACCCAGTGCTTTCTTTTTTTTTTTTAAGATTTATTTTATTTATTATATATAAGTACACTGTAGCTGTCTTCAGATACACCAGAAGAGGGCATCGGATCTCTTTACAGATGGTTGTGAGCCACCATGTGGTTACTGGGAATTGAACTCATGACCTCTGGAAGAACAGTCGGGTGTTCTTAACCACTGAGCCATCTCTCCAGCCCAACCCAGTGCTTTCTACCACTGAGCCACCTCTCCAGTCCCATGAGTAAATATTCTTACAATACATAGCAAAAAAAGGAAAAGTTACTGGGAGAATTTTTTTTTCTTTTTTCTTTTTTTCGGAGCTGGGGATCGAACCCAGGGCCTTGCGCTTTCTAGGCAAGCGCTCTACCACTGAGCTAAATCCCCAACCCCTACTGGGAGAATTTTAAGCATGCCTATTTTTAAAGTTATCACTCAAGAGTCAGGGCTGCAATGCCAGCACTCAGAGGTGAAGGCAGGGCAACTGGCAGTTCAAAGTCAGCCTTGACTAAGACAGCCTATAACTAACAAAAGTTTAAATGAATGAAAAAGTACTGTTTTGTTGCTAGCAACAAAGAACAAATCAGACAAAGGAGGCAACAGGAGAGAAAACATGAAACTAAAGCAAGCATCCGGCTTAGGAGGAATGTGGCCGAATAGGTGGGAATAGCAAGTGAAGATGCTGAGAAATATCAAGATCTGCAACAAGAATACAGCACAGTAGCCCAAAACACTAGCGTGGACTCAAATAATTATGAATTAAATGTCAAGTCTGAGGGTAAGAGAGAAGGACTGGAGGTCTGCACGTGTGACCAGAATAAGCAGGAAAGGGAGACTGTGCTGAACGGAGAGGCTATAGTCCAGCACATGTTCTGAATGTGTGAGGCCCTGAGATCAGCTCGCAGCAGCCTTCCTCACCACCACTGAAGGTCACCATTACTAGGAAGCAACAATCCATTCACTTTCTTTTTTTTTTTTTTTGGTTCTTTTTTTTTTTTCGGAGCTGGGGACCGAACCCAGGGCCTTGCGCGCTTCCTAGGTAAGCGCTCTACCACTGAGCTAAATCCCCAGCCTCCATTCACTTTCTGATCATGATCTACCTCATTCTATTCCCCATGAAAGCTCTGGATGAACGGAGACTAAAGGCTTTTTTCTTGGGGCTGGAGAGATGGCTCAGTGGTTAAGAGCACCGACTGCTCTTCCAGAGGTCCTGAGTTCAATTCCCAGCAACCACATGGTGGCTCACAACCATCGGAAGTGTATGAAGACCAACTACAGTGTACTCACTTATAAATAAAATAAATCTTAAAAAAAAAAAAAAAAAAGGCTTTTTTCTTACCTCTGAGCCTTTCACTCTTCCCTGAAAAAACCAAGAACAGAGAAGCCAGACACCCCAGGGAGACAACAGTATACAGGTAAATGGGTAAAAGAGTCCTTCTTGGGAAAGATCTGAGGAGTTTGAATTTCATCTTGAAAGTAACAGGATCCAATAGACACTAAGTCAAAAAATGGCAAGGTCTGAAATGTCACTTTGGTTTCAGCAACACAAATATAAATAATTAGGACTGGAGAGATGGCTCAGTGGTTAAGAGCACTGACTGAGGGTTGGGGATTTAGCTCAGTGGTAGAGCGCTTGCCTAGCAAGCGCAAGGCCCTGGGTTCTGTCCCCAGCTCCGGAAAAAAAAAAAAGCACTGACTGCTCTTCCAGAGGTCCTGAGTTCAAATTCCCACAACATGGCTGGCCCACAACCATCTGTAATGAGATGTGAGTCCCTCTTCTGGTGTGTCTGAAGGCAGCTACAGTGTACTTATATATAATAAATAAATAAATCTTAAAATATATCATAATTGGGGCTGGGGATTTAGCTCAGTGGTAGAGCGCTTACCTAGGAAGCGCAAGGCCCTGAGTTCGGTCCCCAGCTCCGAAAAAAAAAAGAACCAAAAAAAAAAAATATATATATATATCATAATTGTAATGGCAAGATCAGGAAGGAATCAAATTGAAGCTACCTGAACAATTAGCATTAAGCACCACCTTTAAGTCAAAAGACTTCAGGAATGGGGAAACAGTACAGAATCTAACTAGAAACAGAGGGAGAACGAGCCAAACATTGCCTCCAGATCTCAGGTCTGGACAGCCAGATGAAGAACAATGGCCTTTGGGAGATTCACAAGACTATCACATGAACTGTATTCACGGTGATACACCCTTTAACCGGATGATCCTCCAGGCTTTTTATATTTGCAAACTTTCAAGACGCTCCACTCACACTTTGCTCATTTCCCTGAACCTAAGTTATAACCCAGTAAAGTGCTGTTAGCAGTAAAAGCAACGTAAACTTTTCATTCTCCCTACACACTGAACCATAGCATCTTTCAGACTGGCTACATACATACCTGTCATCTCATCTTTCAAAATAATGATGATGATAGTATCATCAGCCTCAAGGTCCTGAACCTGTTATTAACACCTAAAGTTTTGAAGACACCGTACGGTGCCCGCGGGAACCGTTTCACAAAGAAGTAGGCAACAAAGTAAGGAAATCTACCAGCGAAGTAAATGTTCACGAAACAGGTTGCTGTAATCCAATAAAAGCCAGTCCTGCATTTATAGCAGGTGCGTAAAAAAATGCCCGCACGTGCTTTTAAATGACTTAGGGAGAGAAGACCTCGCGCGCACCAAAGTAAACTAGGGTTAGGGTTAGGGTAGTGAAAGCGACGCAGAAACAGAGTGAACCGGGTCAGGGTTAACTGGAGAGGATAAGGCTGGAGGCACCGTGGAGGGGCGGGGTGAGATGAGCGGGTCTGTTCCCGCTCAGGGCTCGAACCGGTGGTTGCAAGTCGACGGGAATCTGCGGTCCTCGCCTCCTCGCAGTCCAGGCGACCAGATGCTCAGCGGCCACACGCGCGGTCGCCCCGCACTCGCCGCGCCGCCACCTCCACCGCTCCCCTCCGAGACCAAGAAGCCGCTCGCCCGCGGACTCACCGAGACTCCCTGCCCATGCTGCCAGCCAGCGGAAGGCCTGCGCCCTTGGGGACGATGCGCAGACCGGTGAAGAGGACAAAGGAGGGAGGCACCAAGTCCTCACAGTACCGAGCGAGGACCGGCCCTACGAAATGGCCAAAGCTCCAGCAGTGACCGCCATCAGAGCGTGGCCAACGAAAACAGGATGTGCTGGCGCCGGGCGCGGAAGGAAGAGGCCAGCGGAAGGAAGCGGCTGCTTCCCCACAGCGCC
>1:89178725-89179825	MSTRG.1023
ATAATGAGTTCAGCAGTGGCCCAGCCCAGGGCAGCAACCATGATCTTGTACTCCCCCTTGCCTGCATTCCGGGACATGACAAGGTTTAGGCCTATCAGGTCTGCCACATCCACACTGGCCTTCATGAATTCCTGTGGGTCAGGTAGAGGCTCGAGTAAACACAGGGCCCAGGAAAACCCACTCCTGCACTCCCTCTCCCCTCCCTTGTTCGACTTACCCCAATGAAGTCATAGATGCCCCCTTCCCAGGTGGGGAAGAAAGTGGCCAAGAACAACATCTGAGATCAGAAAGTAGAAAGGTCACCGGAAGGTGAGGGAGATTAAAAACAAAATTACATGGATATTGTGGAAAGTGAGTGTGCAAGTAGAGGGCACGGTGCTGAGTTCTGAGGGTCATTCTAGGTGTAAGTGGCAAGATCGCAAGATCTGGGGAGATAGAGGGCAGGTGCCTGGTTTCTAGAAGTCTAGGAGTTCACGGGGGAATCTGATGTCTAGAAATGCCAAAGTGAATGCATGCGTAGCATAGGCAGCACCAAGTGGCACCTTGTGGGTGAAATATCGCTCTAAGAGGTTTTCTCATTTTACAACAGTGCTAAGAAAAAGTTGCATCAGGGCTTGCATCCCTTCTAAGGTATTCGTGCATACTCCCTAAGTGTTGTCTCGAGGGTGGTCCTATGGAAGGTGACAGAGGCAGAGTCGGGTCCCTGAGATCTGGAATGCCTGGAGACTAGACACGTGGAGTCCCGGAGTCCCGGAGTCCCTCACCTTACATAGCTGCACAAAGAGGTAGGTGACCCCGGCCTGGACGCATTTCCAGAAGGCGTTGTACTCAGACCTGGAGAAGCCGGCGGTGAGGGGTCGGCCCGGGTCCCGCACCCTCTCCGCCCCACGCCCGCCCTGCACTCACAGGCCGCTGCATTTGTACGTGATGAAATAGGGAAAGTAGGCGAGGGCGAAGCAGTTCCCGAAGTGGAACAGGGTCATGATGACGCCGGCCACCCGGTCCCGCCAGTGCGGGACTCACCAGGCGGAGCGTCTCCTCTGGTCGGCCTCGCCAGCACCGGGACCTGGCGCCCACCTGCTTGCCTTGGCCCGGGCGCG
>17:9837412-9839451	MSTRG.10246
TTAGCTATAGGGAACCCGGTTTCAGTCGGTAACCCCGGCGCGGCGGAGCTTCTGTCGCAGCGACGGTCGCGCGGGTGAGCAGCGCAGGGCCCTGCGGCGCGGTGGAGGGCGCTGTCCGCGTCCCCGCGCCGCGGCTCTGTAAGGGACGGAGCGCCCCGGGCCGAGGCACCAGAAGCCTGCGAAGTGCGAGGCCTTTGGGATTGGGGTCTGAGGCTTGGGCTCTGCCTGGGCCGCGGAGACCCTGAAGTGGGTGAGGCGGCCCCGGGAGCATGAGCGGGCAGCGCGTGGACGTCAAGGTGGTTATGCTGGGCAAGGAATACGTGGGCAAGACGAGCCTGGTGGAACGATACGTGCACGACCGCTTCTTGGTGGGGCCCTATCAGAACGTGAGTGCACCCCTGCGGAGCAGGCTTGGGAGGAAGGGGGCCGACCGGCATTCGACTCTTATCTCTTCCCTGGTTGTAGACCATCGGGGCTGCTTTTGTGGCCAAGGTGATGTGTGTTGGAGATCGGACGGTGACTCTGGGTATTTGGGTAAGTCCCTTGAGAACAGAGTCTTGAGCAAACCTATCCCCGAAATTTAATGTCTTGCCTCTTAAACCGGTCAGCCGGAGTCTCATACAGGTCGTTCTTTTCTTCCGCACACCCATTTACTCATCTTAAGAAAAAAGGAGGGGAGGTGTCTGGAAGATGTGGGCCTAGTTTGTAGTCTTGTGAAGGAGCTCATCGACTCCTTTCACCCCTCAGGACACAGCAGGTTCCGAGCGCTACGAAGCCATGAGCAGAATCTATTACCGGGGTGCTAAAGCTGCAATTGTCTGTTATGGTAAGGGGTTGGACTCTGGCCTGTTCAAGTAAGAGTTGGGTTACAGGCCAGCATCAACGGGAAGCCACTGTTCCTTATTGTGTCTCCTGTCTTACCCCTACCAAGACCTCACCGACAGCAGCAGCTTTGAGAGAGCCAAGTTCTGGGTTAAGGAGCTCCGCAGTTTAGAAGAGGTAGGTGACAAGATCCTACAAGATTAGGGACAGAGACTGTATTGGTCTGTGGAGATAATTTCAGCCTTGTCTTCTGCTACAGGGCTGTCAAATCTACCTGTGTGGCACTAAGAGTGATCTGCTGGAGGAAGACAGGCGGCGCCGTCGTGTAGACTTCCATGACGTTCAGGACTACGCTGATAGTACCTGTTTTTAAGTCTCTGAGGATGGGAGCTTGAGGGGGGGGGGATATCTGCTTGAGTGGATTTCAAGGACGGGAATGACAGCCTTGGTTTCTTTCTAGCCTTCTTGAACTTATGGAGTTCAAGAGACTGAACTGTTAGCTACATTTAGGTGTGCTCCCCAGGTGAGGACTTAGTCACTTCTCTTTACAGATATCAAAGCCCAGCTCTTTGAAACATCCAGCAAGACAGGCCAGAGTGTGGGTGAGTGTTGTCTTGGGTCCTGTCAGCAGGCACAGACAGGACAGTAGAGCAGAAAGGATCAGAGGGCTGGACCACTGGGGTACCCAGGGCTGCTGGCCTCAGGCCCTCACTGATTCTTTGCTTGCCAGACGAGCTCTTCCAGAAAGTGGCAGAGGATTACGTCAGTGTGGCTGCTTTCCAGGTGATGACAGGTGTGTACTTCCTCATGGTCCCCAGCCCTCTTGGTGACCTACTTGATCCCCCAGCTAATAGTGCTGAGCTGCCACCTCTCTCTCTGACAGAGGACAAAGGCGTGGATCTGAGCCAGAAGGCAAACCCTTACTTCTACAGCTGTTGTCACCACTGAGTCACAACTCATCTGCCCAGTCGAATTAGATGAACTCCCAGAGGGGCTGGACCCAACTCTTGTCTGGGCTGGAGTGGTCAAGCGTCTGAGCTACTCCAGGTGCCCATTGCAGCAGAGGTGGCACCTGCCTGTGCTGGCCCGAGGAACGGAGGCAGTGTTGGGCTGACTGTGGGCATGAGGAGGGATAAGGGCTGATTTGAATCCCAGGCTTCTGTCCTGGCCAGACTATTTAAGTAGCTTCTGAACTGTAAATAAAATTGATGCATTTC
>17:10061882-10130907	MSTRG.10251
[truncated: 39,221,457 more chars]
