# Supplementary material for: Comprehensive analysis of long non-coding RNAs and mRNAs in skeletal muscle of diabetic Goto-Kakizaki rats during the early stage of type 2 diabetes
Source: PeerJ. 2020 Feb 12;8:e8548. doi: 10.7717/peerj.8548 (PMC7023842; doi:10.7717/peerj.8548)
Supplement: Table S2 [file peerj-08-8548-s002.xlsx]

## Sheet: Sheet1
Table S2-1 The normal distribution of FPKM in GK rats at the age of 3 weeks
Gene_ID	Gene_name	gene_biotype	FPKM.GK02	FPKM.GK03	FPKM.GK04	FPKM.GK05	FPKM.GK06	FPKM.GK08	P value
ENSRNOG00000000012	Tcf15	protein_coding	5.67574	4.73708	2.8639	4.61836	7.32357	5.50067	0.873109
ENSRNOG00000000021	AABR07061902.1	pseudogene	2.68021	2.51078	7.45565	4.26179	2.52363	2.78818	0.00753211
ENSRNOG00000000024	Hebp1	protein_coding	4.07616	3.87727	7.35139	6.66838	3.65006	3.22537	0.0803843
ENSRNOG00000000033	Tmcc2	protein_coding	6.76979	7.84859	9.06876	39.2651	10.6165	10.3012	0.000601
ENSRNOG00000000034	Nuak2	protein_coding	0.369506	0.324434	1.404	1.07304	0.424244	0.740061	0.273765
ENSRNOG00000000041	Slc26a1	protein_coding	0.583118	0.866999	1.4762	1.12769	0.73698	0.776249	0.477796
ENSRNOG00000000042	Xpr1	protein_coding	3.65093	5.78702	5.70172	6.45448	4.98516	4.8459	0.809216
ENSRNOG00000000043	Idua	protein_coding	4.21873	5.23064	9.23766	5.72553	3.53155	5.00587	0.161924
ENSRNOG00000000044	Tmem175	protein_coding	1.31759	1.7032	2.21563	0.915001	1.75733	1.62842	0.886255
ENSRNOG00000000047	Cd82	protein_coding	3.71726	4.64176	13.9856	12.398	4.00328	3.18188	0.0228997
ENSRNOG00000000048	Gak	protein_coding	4.34571	4.90147	10.4761	6.89605	4.95258	4.19233	0.0368006
ENSRNOG00000000054	Abhd8	protein_coding	3.30195	3.50034	3.28687	5.08481	3.8288	3.19764	0.0192382
ENSRNOG00000000062	Pcgf3	protein_coding	5.46712	7.27988	7.91988	7.87096	6.94896	6.14358	0.515309
ENSRNOG00000000064	Atp5i	protein_coding	1022.42	556.884	561.352	604.886	703.567	665.041	0.0364493
ENSRNOG00000000066	Fbxo28	protein_coding	6.4412	5.85876	8.95516	7.01591	6.39479	5.92102	0.0574307
ENSRNOG00000000068	Ppp2r5a	protein_coding	27.8838	33.7742	42.1605	28.6154	26.2566	29.6658	0.125839
ENSRNOG00000000070	Dr1	protein_coding	2.94992	3.64059	5.49	4.50825	3.91215	3.529	0.719967
ENSRNOG00000000073	Tmed5	protein_coding	10.1897	10.2536	14.4163	10.536	10.1628	10.3802	0.000195518
ENSRNOG00000000075	Mtf2	protein_coding	4.20227	4.78515	8.03966	8.01318	4.84776	4.74725	0.0162092
ENSRNOG00000000081	Antxr2	protein_coding	8.92177	9.62952	14.6031	10.6272	8.39218	8.32751	0.0487289
ENSRNOG00000000082	Hltf	protein_coding	2.63427	2.9008	7.57211	5.2361	2.56663	2.34258	0.0344953
ENSRNOG00000000095	Gpr89b	protein_coding	5.4767	7.37829	8.19974	7.42011	5.40695	6.12491	0.34223
ENSRNOG00000000098	Rnf115	protein_coding	13.1999	15.993	20.1509	21.3307	14.862	24.9659	0.73326
ENSRNOG00000000104	Thoc3	protein_coding	4.55854	5.38585	7.34714	7.31378	5.22151	5.59522	0.180939
ENSRNOG00000000105	Cplx2	protein_coding	0.883931	1.86698	1.98711	1.65843	1.43396	0.904989	0.311605
ENSRNOG00000000108	Aga	protein_coding	9.79588	9.08671	18.6098	11.9601	9.17834	7.55056	0.0623814
ENSRNOG00000000111	Coprs	protein_coding	2.83602	3.77235	4.73745	2.83102	2.78456	3.08683	0.0437675
ENSRNOG00000000112	Champ1	protein_coding	3.06711	4.24031	6.20458	4.79767	3.89338	3.69609	0.63844
ENSRNOG00000000113	Elac1	protein_coding	1.29109	1.30214	1.45549	1.3463	1.55269	1.19914	0.79736
ENSRNOG00000000121	Pigv	protein_coding	1.17364	1.23963	1.89336	1.71883	1.32288	1.16308	0.0941172
ENSRNOG00000000122	Ak2	protein_coding	12.9838	17.1397	24.2938	18.6084	13.3828	13.5139	0.159788
ENSRNOG00000000123	Rnf19b	protein_coding	2.76279	3.08033	7.92908	3.34107	3.31365	2.6477	0.000975154
ENSRNOG00000000127	Kpna6	protein_coding	10.8797	13.6073	13.079	11.1936	11.3934	12.468	0.47391
ENSRNOG00000000130	Dnajb5	protein_coding	58.8597	50.364	33.3089	39.1334	51.5743	49.8298	0.558376
ENSRNOG00000000133	Txndc15	protein_coding	0.626476	0.481296	4.27158	4.47853	5.16187	0.60868	0.033349
ENSRNOG00000000137	Ly86	protein_coding	0.586556	0.531977	9.50951	0.695943	0.558893	0.409415	4.49e-05
ENSRNOG00000000142	Plxdc2	protein_coding	9.54382	10.0887	11.5468	16.1685	11.9967	10.5906	0.116477
ENSRNOG00000000145	Pik3r3	protein_coding	1.23108	1.97935	3.18299	3.8358	2.45966	2.06199	0.903834
ENSRNOG00000000150	Dnajc1	protein_coding	5.22293	5.39449	9.39669	9.64117	4.3888	5.76173	0.067942
ENSRNOG00000000151	Ldlrap1	protein_coding	3.54732	4.37977	10.0295	5.3047	4.35666	3.43116	0.0138837
ENSRNOG00000000155	Cog3	protein_coding	5.03808	6.0704	8.1237	7.79985	5.24279	5.78108	0.207876
ENSRNOG00000000157	Atg12	protein_coding	7.35978	6.34908	9.82743	7.39559	6.81541	6.61886	0.045474
ENSRNOG00000000158	Cdo1	protein_coding	6.9397	26.6122	49.108	8.93762	9.44718	2.95951	0.0648719
ENSRNOG00000000161	Chm	protein_coding	4.7663	5.01241	6.8365	5.45968	5.07408	4.37074	0.234895
ENSRNOG00000000164	Lamp2	protein_coding	19.711	17.3945	38.3505	21.1559	18.9621	16.4734	0.00485441
ENSRNOG00000000165	Pfkfb1	protein_coding	18.5462	15.5058	12.3591	11.255	21.9639	19.4495	0.708186
ENSRNOG00000000166	Apex2	protein_coding	1.43198	1.96519	2.81768	3.01933	1.81947	1.54633	0.245807
ENSRNOG00000000167	Alas2	protein_coding	3.12572	4.26374	5.47462	26.7578	6.63312	7.85112	0.00366353
ENSRNOG00000000168	Gatm	protein_coding	7.30289	13.6348	9.13764	10.0687	10.2073	7.3773	0.355722
ENSRNOG00000000169	Spata5l1	protein_coding	0.771537	1.02544	1.39843	1.04283	1.01233	0.753947	0.278316
ENSRNOG00000000170	Slc30a4	protein_coding	4.40231	5.14733	6.82179	6.93189	4.65966	4.52337	0.0525191
ENSRNOG00000000172	Sqor	protein_coding	2.81827	2.76265	4.28533	3.26841	2.58514	1.79698	0.74913
ENSRNOG00000000175	Mier2	protein_coding	0.936904	0.960828	1.38196	1.31703	1.00284	0.82132	0.2337
ENSRNOG00000000185	Mpst	protein_coding	21.0711	24.4515	18.7272	20.0695	23.2901	24.0983	0.479132
ENSRNOG00000000186	Tst	protein_coding	14.7965	15.1769	12.4381	6.37086	12.3824	13.5564	0.0733207
ENSRNOG00000000187	Csf2rb	protein_coding	0.976654	2.03687	25.0122	2.5572	1.41638	1.15633	0.000118772
ENSRNOG00000000190	AABR07058539.1	protein_coding	6.85806	8.93665	13.4699	12.153	9.8023	7.53312	0.68421
ENSRNOG00000000204	Syncrip	protein_coding	20.2507	25.4494	33.3076	28.4892	22.498	22.4396	0.549185
ENSRNOG00000000219	Ano10	protein_coding	6.85379	10.2446	10.8955	9.31672	8.08905	8.05781	0.800894
ENSRNOG00000000221	Abhd5	protein_coding	4.30656	5.79945	9.52866	6.20435	5.27554	4.38817	0.104852
ENSRNOG00000000230	Lmf1	protein_coding	3.62738	3.96307	4.03836	3.62433	4.58626	3.56607	0.158876
ENSRNOG00000000231	Kctd17	protein_coding	1.83526	2.06555	3.26085	2.43461	2.06713	1.49373	0.513413
ENSRNOG00000000236	Zfp207	protein_coding	36.0279	31.8843	48.3505	43.3273	31.8214	31.1595	0.119436
ENSRNOG00000000237	RGD1310429	protein_coding	8.22628	8.45816	7.20531	8.25755	7.48816	8.07079	0.290717
ENSRNOG00000000244	Coil	protein_coding	1.89206	1.98814	1.8535	1.73575	1.68287	1.86466	0.777269
ENSRNOG00000000245	Slc16a6	protein_coding	1.52212	2.25549	3.60822	2.97123	1.8509	2.46893	0.934309
ENSRNOG00000000246	Amz2	protein_coding	11.0455	12.5732	9.99239	10.7492	12.6327	11.5971	0.612983
ENSRNOG00000000247	Mfsd11	protein_coding	3.15266	3.22581	4.5202	3.23864	3.3463	2.48983	0.164057
ENSRNOG00000000248	Srsf2	protein_coding	22.0854	23.9117	36.9834	35.7077	22.8274	22.5864	0.0118388
ENSRNOG00000000249	Mettl23	protein_coding	4.27208	4.21294	5.48206	3.3481	3.50205	4.91213	0.710336
ENSRNOG00000000250	Jmjd6	protein_coding	5.15014	3.76402	5.93033	6.06827	5.46866	4.58083	0.65152
ENSRNOG00000000257	Smpd3	protein_coding	2.27114	3.0543	4.72037	15.6228	1.97373	0.995891	0.00684788
ENSRNOG00000000258	Prmt7	protein_coding	6.43017	6.3925	7.44592	6.49421	5.42596	6.27101	0.376307
ENSRNOG00000000262	Zfp821	protein_coding	1.1705	1.45649	2.29186	2.40563	1.10948	0.96054	0.124629
ENSRNOG00000000275	Fam13c	protein_coding	0.654671	1.10054	0.936847	0.931418	0.738523	0.93679	0.469116
ENSRNOG00000000277	Tet1	protein_coding	2.19783	3.89638	3.35726	4.0292	3.56345	3.33825	0.198972
ENSRNOG00000000279	Rtn4ip1	protein_coding	3.83695	4.84676	3.35767	4.73557	5.92989	6.05322	0.554519
ENSRNOG00000000281	Prodh1	protein_coding	1.47372	1.75313	3.57303	2.41853	2.24188	1.844	0.299729
ENSRNOG00000000283	Ess2	protein_coding	2.71419	3.6682	4.58423	3.88399	3.01352	2.67765	0.455441
ENSRNOG00000000288	Scarf2	protein_coding	3.27577	2.80546	3.877	7.85043	3.34729	3.06606	0.00285546
ENSRNOG00000000299	Foxo3	protein_coding	7.65307	6.87855	10.7184	15.2075	7.99784	7.26447	0.0447057
ENSRNOG00000000302	Sesn1	protein_coding	6.64512	6.88227	13.2451	6.60137	6.96343	5.0631	0.00692229
ENSRNOG00000000303	Cep57l1	protein_coding	2.23347	2.28917	3.6348	3.27659	1.68674	1.77705	0.285296
ENSRNOG00000000304	Cd164	protein_coding	55.9335	60.9256	72.579	59.2045	53.5606	55.481	0.110649
ENSRNOG00000000306	Smpd2	protein_coding	2.83269	2.73362	6.10273	2.98839	3.03919	2.91643	0.00025214
ENSRNOG00000000307	Mical1	protein_coding	1.48194	2.32437	6.11428	3.5815	1.82265	1.44605	0.0698262
ENSRNOG00000000308	Zbtb24	protein_coding	0.896005	1.26262	2.25768	1.52765	0.933984	0.895772	0.0851061
ENSRNOG00000000312	Fig4	protein_coding	2.9036	3.66649	5.20374	4.39132	3.14234	3.06012	0.276138
ENSRNOG00000000314	Sec63	protein_coding	6.15923	7.70576	11.0002	9.96412	7.07555	6.7005	0.300634
ENSRNOG00000000316	Sobp	protein_coding	5.16451	8.8497	4.03811	6.98787	7.71576	7.85546	0.571751
ENSRNOG00000000321	Cd24	protein_coding	2.62367	2.64641	4.33848	24.0606	2.4287	3.34362	0.000171109
ENSRNOG00000000322	Atg5	protein_coding	4.98733	3.62649	6.61329	5.25619	4.55012	4.11307	0.808592
ENSRNOG00000000327	Hace1	protein_coding	2.45833	2.60319	3.43484	3.28704	2.50574	2.34246	0.0868279
ENSRNOG00000000335	Ermap	protein_coding	0.029418	0.054092	0.109719	16.1116	0.065375	0.038896	2.34e-05
ENSRNOG00000000340	Rtraf	protein_coding	63.8256	51.4086	64.0985	52.722	56.4389	52.2172	0.078523
ENSRNOG00000000341	Nid2	protein_coding	14.406	18.3775	22.6754	13.9878	17.8834	11.597	0.805617
ENSRNOG00000000373	AABR07044900.1	protein_coding	0.529232	1.95523	0.858255	1.59574	1.86442	1.27077	0.618579
ENSRNOG00000000378	AABR07044914.1	protein_coding	0.41943	1.32089	0.515355	1.04596	0.892824	1.09268	0.589887
ENSRNOG00000000383	Mypn	protein_coding	58.3489	68.0791	35.62	44.5817	69.8344	56.6726	0.585883
ENSRNOG00000000387	Slc25a16	protein_coding	1.35675	2.00518	2.95557	3.15475	1.59147	1.7108	0.23138
ENSRNOG00000000390	LOC100910755	protein_coding	1.56623	1.81186	2.44994	2.42553	1.55807	1.75958	0.0709194
ENSRNOG00000000392	Supv3l1	protein_coding	6.96448	6.3019	7.07827	7.07782	7.88134	7.92364	0.370108
ENSRNOG00000000394	Srgn	protein_coding	5.24653	5.4039	18.5831	26.1387	5.95868	5.91268	0.0126801
ENSRNOG00000000395	Kif1bp	protein_coding	6.2523	7.65344	7.8618	6.88036	6.46808	6.46077	0.205041
ENSRNOG00000000396	Ddx50	protein_coding	10.3081	9.20012	13.4963	11.3228	9.19259	8.1631	0.592902
ENSRNOG00000000397	Ccar1	protein_coding	0.336681	0.222178	0.725012	1.72025	0.275568	0.833176	0.114268
ENSRNOG00000000398	Zufsp	protein_coding	3.89974	3.98539	7.79006	4.66687	3.13676	3.4749	0.0329166
ENSRNOG00000000405	Vgll2	protein_coding	12.2628	9.61115	6.11789	9.41153	11.0173	11.7558	0.393799
ENSRNOG00000000406	Ros1	protein_coding	0.823604	1.24973	0.777345	0.791745	1.02298	1.26687	0.0979967
ENSRNOG00000000407	Dcbld1	protein_coding	2.11854	1.90184	3.50977	2.5945	2.24211	2.39354	0.231801
ENSRNOG00000000408	Gopc	protein_coding	3.73567	4.96909	6.10596	6.06359	5.21658	4.14432	0.505148
ENSRNOG00000000411	Nus1	protein_coding	6.03546	7.59117	9.10125	8.1258	6.96443	7.04186	0.961773
ENSRNOG00000000412	Slc35f1	protein_coding	0.647517	1.34793	0.579804	0.690051	1.04526	0.623375	0.0630495
ENSRNOG00000000413	Pln	protein_coding	2.26753	2.71159	3.88301	3.03904	2.79817	3.04886	0.580403
ENSRNOG00000000414	Cep85l	protein_coding	19.1263	14.3242	15.4357	14.3574	17.9069	20.0849	0.281665
ENSRNOG00000000415	Asf1a	protein_coding	6.37082	6.09969	7.30731	6.89137	6.06825	5.7017	0.702322
ENSRNOG00000000417	Numa1	protein_coding	9.09435	10.8558	17.1467	14.8998	11.7571	9.55939	0.410938
ENSRNOG00000000418	Zbtb12	protein_coding	0.85792	0.96382	1.31368	1.08848	0.826966	0.516655	0.968941
ENSRNOG00000000420	Nelfe	protein_coding	3.18032	3.42606	5.22661	4.4143	3.10318	2.97344	0.109565
ENSRNOG00000000421	Skiv2l	protein_coding	2.82515	3.88764	5.00585	3.93394	3.83506	2.83843	0.295748
ENSRNOG00000000422	Dxo	protein_coding	0.968874	1.25654	2.3019	1.43548	1.40486	0.964969	0.113464
ENSRNOG00000000423	AABR07044388.1	unprocessed_pseudogene	0.724579	0.488929	2.21968	0.702608	0.841922	0.640139	0.00305812
ENSRNOG00000000431	Atf6b	protein_coding	3.24051	4.01031	8.14477	5.68812	4.45713	3.44398	0.190784
ENSRNOG00000000432	Fkbpl	protein_coding	2.97432	2.67429	3.15383	2.63653	3.58422	3.09525	0.600819
ENSRNOG00000000433	Prrt1	protein_coding	0.483194	1.08124	1.87695	0.95498	1.22281	0.663672	0.727676
ENSRNOG00000000435	Ppt2	protein_coding	4.08404	4.32899	4.29044	4.30185	5.12191	4.05016	0.0227711
ENSRNOG00000000436	Egfl8	protein_coding	1.83574	4.69682	3.06847	2.99513	4.80378	2.13912	0.289
ENSRNOG00000000437	Agpat1	protein_coding	10.0078	12.9065	12.5817	11.6422	13.8481	11.1978	0.98141
ENSRNOG00000000438	Rnf5	protein_coding	8.62439	8.95386	10.4684	9.34331	9.20699	7.44005	0.845927
ENSRNOG00000000439	Ager	protein_coding	1.43619	1.11637	1.90154	1.12585	0.964667	1.04835	0.101542
ENSRNOG00000000440	Pbx2	protein_coding	5.04721	6.09418	10.3822	7.92237	6.17202	5.23531	0.178398
ENSRNOG00000000441	Gpsm3	protein_coding	1.55184	1.55985	11.1018	3.52513	1.70925	0.861333	0.00359058
ENSRNOG00000000442	Notch4	protein_coding	3.93617	3.42751	4.15214	3.5395	4.39701	4.0021	0.74699
ENSRNOG00000000443	LOC103689965	protein_coding	0.545103	0.781625	11.1573	0.821414	0.443527	0.137	0.000117668
ENSRNOG00000000451	RT1-Ba	protein_coding	4.1792	3.4168	74.6517	3.32965	3.91824	2.05326	4.48e-05
ENSRNOG00000000455	Tap2	protein_coding	0.955825	1.1506	4.31407	2.14413	1.22485	0.946509	0.0118013
ENSRNOG00000000456	Psmb8	protein_coding	1.64375	1.12267	13.0655	2.87859	1.13381	0.877227	0.00075644
ENSRNOG00000000457	Tap1	protein_coding	0.759639	1.01582	4.29883	1.62781	1.001	0.631474	0.00690129
ENSRNOG00000000459	Psmb9	protein_coding	1.46084	1.73208	14.6674	2.73761	1.04837	1.08474	0.000386015
ENSRNOG00000000461	LOC108348112	protein_coding	7.26941	8.55484	12.2531	10.8823	8.62162	7.04039	0.373328
ENSRNOG00000000463	Col11a2	protein_coding	11.5673	6.10431	1.30313	48.712	6.28768	14.6708	0.0182961
ENSRNOG00000000464	Rxrb	protein_coding	2.08989	2.43662	3.10329	2.62305	3.02558	1.94173	0.584544
ENSRNOG00000000465	Slc39a7	protein_coding	7.03063	8.05402	10.2123	12.2652	7.67674	7.94133	0.15623
ENSRNOG00000000466	Hsd17b8	protein_coding	6.31703	6.47828	6.29654	6.09823	6.42633	6.66764	0.974498
ENSRNOG00000000467	Ring1	protein_coding	5.44642	5.78091	6.62631	7.02331	6.99647	4.84898	0.399971
ENSRNOG00000000470	Vps52	protein_coding	4.50178	5.05001	7.98852	5.71655	4.97105	4.7207	0.0296371
ENSRNOG00000000473	Pfdn6	protein_coding	19.7007	17.5888	19.4697	17.3609	18.3507	17.1612	0.24144
ENSRNOG00000000474	Rgl2	protein_coding	3.10627	3.63228	6.20709	4.02904	3.56757	2.80378	0.0853906
ENSRNOG00000000476	Zbtb22	protein_coding	2.852	3.31144	4.69996	4.75171	3.37512	2.9137	0.0732164
ENSRNOG00000000477	Daxx	protein_coding	2.07783	2.35826	3.98647	3.10352	2.4161	2.15656	0.112863
ENSRNOG00000000479	Kifc1	protein_coding	1.04643	1.18486	2.01532	6.74367	1.21761	1.36861	0.000783439
ENSRNOG00000000480	Phf1	protein_coding	1.70573	1.58637	4.11282	2.13553	2.20477	1.63728	0.0105019
ENSRNOG00000000481	Cuta	protein_coding	5.41574	5.30016	5.49658	4.93003	4.82663	5.51509	0.145722
ENSRNOG00000000483	Syngap1	protein_coding	1.03114	1.15025	1.46074	1.63837	0.994258	0.882445	0.418522
ENSRNOG00000000485	Bak1	protein_coding	3.17797	2.5912	7.5969	4.41805	2.81384	3.12452	0.0210743
ENSRNOG00000000486	Ggnbp1	protein_coding	0.694188	0.498859	0.643811	0.534146	0.251251	0.695394	0.183287
ENSRNOG00000000487	Grm4	processed_transcript	0.503837	1.17043	0.607265	1.47759	1.69309	1.68477	0.191033
ENSRNOG00000000490	Rps10	protein_coding	99.0132	97.1819	192.008	119.16	109.464	94.7668	0.00682645
ENSRNOG00000000493	Snrpc	protein_coding	13.0813	14.2145	13.9047	12.0465	15.1706	12.7824	0.973342
ENSRNOG00000000495	Uhrf1bp1	protein_coding	2.02055	2.28781	2.68707	2.41776	2.25009	2.26841	0.654823
ENSRNOG00000000498	Anks1a	protein_coding	1.81245	2.49001	4.25847	3.12214	3.09271	2.01531	0.6332
ENSRNOG00000000501	Zfp523	protein_coding	3.09175	4.18764	4.3883	3.96398	3.70061	3.76748	0.785658
ENSRNOG00000000503	Ppard	protein_coding	2.89488	2.90349	3.9627	2.98281	4.32792	2.98379	0.015958
ENSRNOG00000000504	Fance	protein_coding	2.0058	1.75444	3.10662	2.10743	2.1093	1.63431	0.0900686
ENSRNOG00000000505	Rpl10a	protein_coding	249.784	186.855	333.384	229.888	199.288	188.75	0.118632
ENSRNOG00000000506	Tead3	protein_coding	2.10627	2.28657	2.5639	2.30428	2.19115	1.93654	0.94644
ENSRNOG00000000511	Srpk1	protein_coding	1.00206	1.18876	2.02647	2.54651	2.47431	0.968906	0.114642
ENSRNOG00000000513	Mapk14	protein_coding	13.0169	14.0111	14.9447	14.4418	13.772	11.7108	0.706769
ENSRNOG00000000517	Kctd20	protein_coding	4.1036	4.34759	8.63359	5.50631	5.37778	3.79522	0.0884625
ENSRNOG00000000519	Stk38	protein_coding	2.31706	3.37285	7.32333	5.14681	2.74255	2.23953	0.135843
ENSRNOG00000000520	Srsf3	protein_coding	7.21123	6.81425	10.36	7.34578	7.5366	7.26426	0.00305928
ENSRNOG00000000521	Cdkn1a	protein_coding	22.1578	10.4723	12.5507	7.02032	17.2334	5.28003	0.797243
ENSRNOG00000000523	Ppil1	protein_coding	3.73088	4.32778	10.1546	6.94897	4.12499	4.22514	0.0286699
ENSRNOG00000000524	RGD735065	protein_coding	5.93084	5.58052	7.01915	5.87176	6.29936	6.38389	0.741499
ENSRNOG00000000525	Pi16	protein_coding	7.26204	6.49297	8.13769	8.70524	6.59806	5.67681	0.852794
ENSRNOG00000000527	Mtch1	protein_coding	15.0751	18.0098	20.8199	18.7781	19.0229	15.5796	0.612217
ENSRNOG00000000528	Fgd2	protein_coding	0.437114	0.314297	5.50674	2.12443	0.410241	0.284086	0.0050132
ENSRNOG00000000529	Pim1	protein_coding	10.768	11.9521	7.8457	11.0273	12.1904	9.36089	0.502993
ENSRNOG00000000531	Ccdc167	protein_coding	4.02879	2.71221	4.31253	4.02633	2.93763	3.48252	0.409399
ENSRNOG00000000532	Cmtr1	protein_coding	4.22178	5.07364	8.04593	6.52972	4.99587	4.36587	0.215602
ENSRNOG00000000536	Mdga1	protein_coding	2.41	3.91404	1.74595	2.76787	3.44655	3.58041	0.742723
ENSRNOG00000000540	Btbd9	protein_coding	2.22461	2.67261	3.93966	3.7441	2.45969	2.50683	0.0983166
ENSRNOG00000000541	Glo1	protein_coding	188.903	133.315	123.558	121.559	124.18	127.827	0.00125286
ENSRNOG00000000543	Frk	protein_coding	0.938472	1.07741	1.18777	1.71469	1.01039	1.12999	0.051573
ENSRNOG00000000546	Nt5dc1	protein_coding	1.67066	2.17771	4.80531	2.95467	2.40034	1.81315	0.108341
ENSRNOG00000000547	Tspyl4	protein_coding	0.652643	0.851646	1.36013	1.16077	0.954722	0.824318	0.822297
ENSRNOG00000000549	Tspyl1	protein_coding	15.1591	17.4807	16.1999	15.4922	16.132	14.5003	0.896737
ENSRNOG00000000552	Col13a1	protein_coding	0.897709	1.09256	1.2276	6.82846	0.966103	1.07717	8.7e-05
ENSRNOG00000000557	Ppa1	protein_coding	31.0758	30.3605	33.8387	33.9792	27.9985	30.6184	0.450127
ENSRNOG00000000560	Lrrc20	protein_coding	30.9717	33.6423	19.526	22.409	33.8291	35.0578	0.0992593
ENSRNOG00000000561	Pald1	protein_coding	1.76053	2.63822	4.03064	3.50645	3.40791	2.73184	0.852238
ENSRNOG00000000563	Adamts14	protein_coding	1.18984	1.03252	1.86213	2.13799	0.970906	1.04789	0.0574105
ENSRNOG00000000565	Sgpl1	protein_coding	4.92025	6.03613	21.3697	6.32326	5.45016	3.28388	0.00185601
ENSRNOG00000000566	Pcbd1	protein_coding	2.27592	2.06393	3.4105	1.05078	1.23705	1.20592	0.243855
ENSRNOG00000000567	Unc5b	protein_coding	1.48444	1.54686	3.01459	6.32206	2.21969	2.00909	0.0201482
ENSRNOG00000000568	Slc29a3	protein_coding	1.54241	1.51978	3.68885	2.13916	1.85999	1.39008	0.0264893
ENSRNOG00000000569	Vsir	protein_coding	0.429533	0.440126	2.50973	1.05523	0.891461	0.931863	0.0410757
ENSRNOG00000000571	Psap	protein_coding	117.538	122.355	194.728	120.932	128.187	110.042	0.00401753
ENSRNOG00000000572	Chst3	protein_coding	0.393298	0.830948	1.95783	1.07049	0.765519	0.615557	0.210081
ENSRNOG00000000576	Anapc16	protein_coding	8.06795	5.75657	6.67758	3.76164	5.00333	5.83458	0.974836
ENSRNOG00000000579	Marcks	protein_coding	21.4591	29.2922	39.4689	33.6247	23.8051	22.0906	0.384725
ENSRNOG00000000581	Cdc40	protein_coding	4.59042	4.00248	6.302	4.67675	4.09201	3.51411	0.265735
ENSRNOG00000000582	Ddo	protein_coding	1.55277	1.35571	1.11969	0.817858	1.34891	1.08378	0.852836
ENSRNOG00000000583	Cdk19	protein_coding	3.00696	4.01555	7.05192	5.72849	4.1556	3.27134	0.381262
ENSRNOG00000000585	Amd1	protein_coding	15.2768	13.2355	16.3819	17.93	16.5049	14.9903	0.933496
ENSRNOG00000000586	Gtf3c6	protein_coding	10.1707	10.1369	11.8446	10.6851	8.5587	9.78221	0.861385
ENSRNOG00000000587	Rpf2	protein_coding	5.52608	5.83701	8.96494	7.40339	4.95739	5.50671	0.165324
ENSRNOG00000000588	Slc16a10	protein_coding	2.4387	2.398	3.07581	5.49866	3.26754	2.36421	0.0168458
ENSRNOG00000000593	Rev3l	protein_coding	7.92361	12.3441	9.95627	10.2654	9.83143	10.2524	0.384167
ENSRNOG00000000595	Traf3ip2	protein_coding	1.73869	2.35071	5.77848	2.16996	1.52808	1.84563	0.00309243
ENSRNOG00000000596	Fyn	protein_coding	3.89902	4.62703	12.1561	8.87933	4.83288	3.78636	0.0555618
ENSRNOG00000000598	Tube1	protein_coding	0.784651	1.08322	1.4517	1.671	1.13773	0.756669	0.567887
ENSRNOG00000000599	Lama4	protein_coding	14.143	20.8399	24.9845	18.6498	18.6816	15.4245	0.782189
ENSRNOG00000000604	Hdac2	protein_coding	24.3625	32.927	26.0202	25.9842	25.7217	26.4452	0.00786178
ENSRNOG00000000605	Hs3st5	protein_coding	0.78758	0.936511	0.541577	0.645887	0.954184	0.719066	0.692474
ENSRNOG00000000609	Ipmk	protein_coding	1.79047	1.90085	2.09159	2.48141	2.99168	2.23468	0.611821
ENSRNOG00000000610	Cisd1	protein_coding	123.133	84.4009	91.3035	78.1408	98.6214	101.807	0.728132
ENSRNOG00000000611	Ube2d1	protein_coding	130.452	143.931	84.5886	89.1754	131.581	109.111	0.412622
ENSRNOG00000000613	Tfam	protein_coding	17.7675	16.6603	17.2443	16.7334	15.3001	17.952	0.5132
ENSRNOG00000000614	Bicc1	protein_coding	5.50574	7.62056	7.48781	10.5085	7.92324	6.19082	0.537884
ENSRNOG00000000622	Hint1	protein_coding	194.758	133.513	147.986	137.148	139.805	139.248	0.00373369
ENSRNOG00000000632	Cdk1	protein_coding	3.45151	2.71635	5.85127	10.6035	1.82185	2.58125	0.0730606
ENSRNOG00000000633	Rhobtb1	protein_coding	2.74847	1.91675	2.20395	2.24187	4.86427	3.22655	0.144548
ENSRNOG00000000634	Cabcoco1	protein_coding	12.5606	10.041	9.18441	8.94545	8.15825	12.2265	0.312745
ENSRNOG00000000635	Arid5b	processed_transcript	4.38259	5.89044	11.3503	5.86483	6.84822	4.42632	0.0622036
ENSRNOG00000000639	Ado	pseudogene	2.5199	3.27247	3.24672	3.39266	3.18675	2.51902	0.0336593
ENSRNOG00000000640	Egr2	protein_coding	0.427873	1.10813	1.13198	0.781002	1.15226	1.00956	0.0811692
ENSRNOG00000000641	Nrbf2	protein_coding	4.1762	4.14121	6.34236	4.96271	4.2554	3.76256	0.0909945
ENSRNOG00000000645	Reep3	protein_coding	7.19473	9.95517	16.5968	14.855	9.68705	8.38769	0.29359
ENSRNOG00000000648	Jmjd1c	protein_coding	7.66789	9.8422	17.0351	13.293	8.92699	8.45601	0.186626
ENSRNOG00000000655	Ptprc	protein_coding	1.41143	1.39744	76.0065	8.28443	1.02431	0.883236	0.000143529
ENSRNOG00000000657	Nek7	protein_coding	18.1049	18.2176	21.7209	17.7554	16.1211	15.6866	0.303274
ENSRNOG00000000658	Acacb	protein_coding	11.3305	12.0241	7.74419	9.57803	15.9245	14.2061	0.976371
ENSRNOG00000000661	Hps4	protein_coding	1.05538	1.56441	2.10273	1.76908	1.55184	1.29947	0.969316
ENSRNOG00000000662	Srrd	protein_coding	1.14447	1.12851	1.17795	1.12975	0.914946	1.0528	0.107737
ENSRNOG00000000663	Tfip11	protein_coding	2.54685	3.49298	3.86302	3.39907	3.06054	2.395	0.694552
ENSRNOG00000000664	Tpst2	protein_coding	3.37682	3.79559	7.26443	5.82966	4.49963	4.18188	0.390159
ENSRNOG00000000665	Pitpnb	protein_coding	8.00431	10.507	16.2062	12.5271	9.32713	9.17741	0.327383
ENSRNOG00000000692	Ung	protein_coding	0.941693	1.1763	2.78833	2.30167	1.07673	0.81686	0.0840218
ENSRNOG00000000695	Ssh1	protein_coding	2.27919	2.95017	5.12381	3.85429	3.03783	2.15329	0.403103
ENSRNOG00000000697	Coro1c	protein_coding	8.52126	9.17586	15.5021	13.8419	8.53945	8.42617	0.0184161
ENSRNOG00000000699	Selplg	protein_coding	0.361939	0.404569	6.60068	2.23256	0.221768	0.200628	0.00389505
ENSRNOG00000000700	Tmem119	protein_coding	1.40811	1.50704	3.6589	11.0046	1.38218	1.32989	0.00132628
ENSRNOG00000000701	Iscu	protein_coding	84.0905	63.2835	67.273	64.5714	69.1538	77.1901	0.321263
ENSRNOG00000000702	Sart3	protein_coding	3.07433	3.64726	5.75672	5.50368	4.30942	3.4301	0.34169
ENSRNOG00000000704	Cmklr1	protein_coding	2.82059	3.02236	6.01067	3.23572	3.22334	2.91751	0.000873396
ENSRNOG00000000718	Cggbp1	protein_coding	6.48396	7.74395	13.9535	12.3817	8.45608	6.18376	0.222793
ENSRNOG00000000720	MGC95208	protein_coding	3.57246	4.4554	5.85998	4.89889	4.91681	4.31597	0.891407
ENSRNOG00000000723	RT1-CE5	protein_coding	1.65571	1.59934	12.8119	3.08327	1.73372	1.13008	0.000682452
ENSRNOG00000000728	Clic2	protein_coding	6.62031	7.73839	24.9125	8.07234	6.18572	5.22062	0.00107524
ENSRNOG00000000729	Tmlhe	protein_coding	4.68167	5.18817	6.23334	5.1025	4.95964	5.61475	0.583246
ENSRNOG00000000748	AABR07044273.1	processed_pseudogene	2.71147	3.7144	7.56816	5.74865	2.8815	2.53975	0.121078
ENSRNOG00000000763	RT1-M3-1	protein_coding	1.1976	0.830228	6.81038	1.57037	1.04621	0.717963	0.00067774
ENSRNOG00000000768	Ubd	protein_coding	0.0579293	0	8.99566	0.0444337	0.169096	0.105824	3.35e-05
ENSRNOG00000000774	Gabbr1	protein_coding	2.99888	3.75617	6.40421	4.15392	3.29664	2.8732	0.0704184
ENSRNOG00000000777	RT1-S3	protein_coding	4.10479	4.02417	18.104	7.54247	3.89968	3.42453	0.00308442
ENSRNOG00000000778	Znrd1as1	protein_coding	2.10375	2.51796	2.67486	2.24064	1.8434	2.11183	0.7978
ENSRNOG00000000779	Znrd1	protein_coding	3.94837	3.39114	7.26785	3.76564	3.54265	3.08067	0.00436904
ENSRNOG00000000780	Ppp1r11	protein_coding	6.65898	7.53472	11.7094	8.75953	7.46127	6.62081	0.0734054
ENSRNOG00000000785	Trim39	protein_coding	1.12277	0.894932	2.60183	1.78127	1.24261	0.961491	0.130419
ENSRNOG00000000786	Rpp21	protein_coding	2.96373	1.89258	4.77564	2.84896	2.41802	2.39272	0.12454
ENSRNOG00000000787	AABR07044364.1	protein_coding	1.72609	2.44915	3.50031	1.54064	1.91664	1.27745	0.335299
ENSRNOG00000000795	RT1-N3	protein_coding	1.25537	1.02678	6.75601	2.35377	1.63565	1.24394	0.00323201
ENSRNOG00000000796	Ranbp2	protein_coding	24.2186	24.9836	31.2497	28.1349	25.8468	24.5717	0.155751
ENSRNOG00000000798	Gnl1	protein_coding	1.23607	1.4193	2.27828	1.62446	1.50386	1.30645	0.0986785
ENSRNOG00000000799	Abcf1	protein_coding	12.2581	13.6652	14.1769	14.8135	13.8324	13.4629	0.768763
ENSRNOG00000000800	Man1a1	protein_coding	4.54639	5.89641	19.528	6.32757	6.69438	4.05864	0.00244423
ENSRNOG00000000801	Msl3l2	protein_coding	0.571821	1.06427	1.9341	1.53507	1.04538	0.842833	0.74571
ENSRNOG00000000802	Tbc1d32	protein_coding	0.695469	0.757542	1.10763	0.820238	0.669524	0.636001	0.0955017
ENSRNOG00000000804	Mrps18b	protein_coding	6.60354	4.72642	5.29641	3.84353	7.64857	6.24365	0.982916
ENSRNOG00000000805	Gja1	protein_coding	8.49243	9.1502	11.2465	70.353	10.4762	10.6077	7.17e-05
ENSRNOG00000000808	Hsf2	protein_coding	7.98008	7.82497	6.36821	8.99269	7.63261	8.64837	0.683906
ENSRNOG00000000809	Atat1	protein_coding	0.552144	0.702369	1.48448	0.87215	0.641886	0.572063	0.0271444
ENSRNOG00000000812	RGD1302996	protein_coding	9.60092	8.92599	8.29745	10.0504	12.7203	12.5356	0.261708
ENSRNOG00000000815	Smpdl3a	protein_coding	25.1654	19.2139	34.2199	17.7287	20.6122	19.0664	0.0597762
ENSRNOG00000000816	Ppp1r18	protein_coding	3.98161	4.64306	18.9052	8.47213	6.20847	4.68061	0.0117632
ENSRNOG00000000818	Nrm	protein_coding	1.56824	2.02943	3.77001	2.7981	1.65658	1.80571	0.129903
ENSRNOG00000000823	Gcc2	protein_coding	3.87208	4.19928	7.68786	5.2485	3.86893	3.81209	0.012273
ENSRNOG00000000824	Dse	protein_coding	3.57666	3.47345	11.1385	5.06567	3.2475	3.62301	0.00172936
ENSRNOG00000000825	Calhm5	protein_coding	2.47969	2.27845	2.19454	2.92459	1.81736	3.19781	0.875519
ENSRNOG00000000826	Flot1	protein_coding	7.66381	7.64684	9.45855	6.97846	7.47128	6.87402	0.0633226
ENSRNOG00000000827	Ier3	protein_coding	3.3612	3.62422	7.84283	8.16422	5.67254	4.79263	0.337744
ENSRNOG00000000831	Gtf2h4	protein_coding	1.68333	1.88138	2.0656	2.65041	2.42507	1.92976	0.635626
ENSRNOG00000000833	Vars2	protein_coding	1.53802	2.24357	2.45513	2.40438	2.36899	2.20878	0.018573
ENSRNOG00000000836	LOC103694381	protein_coding	2.28209	1.18391	10.0257	0.860809	2.27727	0.820061	0.0019201
ENSRNOG00000000839	Nfkbil1	protein_coding	1.39275	1.5053	1.75894	1.30064	1.18787	1.37766	0.667334
ENSRNOG00000000841	Ddx39b	protein_coding	20.0375	20.1161	21.2653	28.1038	19.7296	18.1483	0.0241259
ENSRNOG00000000842	Ddah2	protein_coding	7.94003	9.74679	10.9999	11.6903	11.6471	6.95547	0.275231
ENSRNOG00000000847	Csnk2b	protein_coding	19.017	20.7524	20.4477	18.677	19.5982	20.2045	0.667004
ENSRNOG00000000848	Gpank1	protein_coding	3.1041	3.49336	5.73278	4.51669	3.82743	2.69292	0.695259
ENSRNOG00000000850	Apom	protein_coding	0.602411	0.537294	1.04984	0.536058	0.408255	0.561653	0.0248023
ENSRNOG00000000851	Bag6	protein_coding	21.4721	26.5191	26.0787	25.38	27.5463	23.2974	0.605326
ENSRNOG00000000852	Prrc2a	protein_coding	21.8914	29.9292	32.0409	33.34	32.449	25.9751	0.252317
ENSRNOG00000000853	Aif1	protein_coding	2.82083	2.27947	18.1091	2.59916	1.68868	1.17756	0.000316027
ENSRNOG00000000855	Lst1	protein_coding	0.575423	0.499491	8.08364	2.5652	0.362797	0.103026	0.00508184
ENSRNOG00000000858	Sapcd1	protein_coding	2.52005	3.06079	3.69178	3.06827	2.1266	2.7321	0.94507
ENSRNOG00000000860	Vwa7	protein_coding	1.14982	1.4091	0.84387	1.55316	1.40662	1.22771	0.651645
ENSRNOG00000000867	Vars	protein_coding	6.73775	8.95314	7.97237	10.0884	8.98502	8.32486	0.926337
ENSRNOG00000000869	Arhgef6	protein_coding	8.26174	10.9631	13.3585	10.0547	8.29313	11.0406	0.486539
ENSRNOG00000000875	Fhl1	protein_coding	293.96	418.794	379.648	569.284	451.518	775.743	0.545545
ENSRNOG00000000879	Slc9a6	protein_coding	2.96597	3.70396	3.13794	2.6438	2.80887	2.5286	0.526214
ENSRNOG00000000881	Mmgt1	protein_coding	10.603	12.7578	9.89797	9.993	10.9647	10.6578	0.111868
ENSRNOG00000000885	Auts2	protein_coding	2.37989	3.55675	2.03542	3.01474	2.6036	2.5885	0.805248
ENSRNOG00000000888	Sbds	protein_coding	14.4431	13.2877	17.3704	13.7593	13.1875	11.7617	0.372487
ENSRNOG00000000891	AABR07035107.1	protein_coding	3.90608	5.10539	7.82562	6.91728	4.79554	4.19162	0.325546
ENSRNOG00000000893	Tmem248	protein_coding	13.7437	15.6624	16.0884	13.523	13.7257	12.8241	0.194847
ENSRNOG00000000894	Fry	protein_coding	11.7687	17.1528	9.39683	11.857	17.3617	13.417	0.388164
ENSRNOG00000000895	Rabgef1	protein_coding	7.1536	8.15484	7.64807	7.17516	8.5548	7.84199	0.648149
ENSRNOG00000000900	Tpst1	protein_coding	5.64184	6.42499	10.6789	7.74353	4.78478	6.07914	0.29877
ENSRNOG00000000902	Hsph1	protein_coding	9.77897	12.0888	11.8198	12.5125	13.0251	9.91557	0.22658
ENSRNOG00000000903	Asl	protein_coding	2.53028	2.52944	5.36529	3.40027	2.0907	2.03214	0.0497149
ENSRNOG00000000906	Medag	protein_coding	8.73503	8.14178	8.93277	7.01381	6.19167	8.74477	0.161139
ENSRNOG00000000907	Alox5ap	protein_coding	2.71922	2.40081	6.53294	3.63938	2.51417	2.04644	0.0249306
ENSRNOG00000000909	Uspl1	protein_coding	0.633673	1.13537	0.857526	0.890961	0.746247	0.698264	0.581603
ENSRNOG00000000913	Gusb	protein_coding	2.2073	2.27257	6.13614	5.45046	2.46834	1.89926	0.0259639
ENSRNOG00000000917	Nupr2	protein_coding	9.31971	6.42051	4.6108	6.20692	7.37791	5.75886	0.770492
ENSRNOG00000000918	Zbed5	protein_coding	3.99536	2.76453	2.72442	2.04181	2.77901	2.56823	0.137094
ENSRNOG00000000920	Phkg1	protein_coding	71.8296	68.7053	39.2062	38.7823	66.6749	58.1136	0.115716
ENSRNOG00000000921	Ubl3	protein_coding	14.4576	17.3448	19.174	15.4912	18.3312	14.7462	0.428594
ENSRNOG00000000922	Sumf2	protein_coding	24.4433	26.3594	15.3649	14.5728	23.2511	20.7898	0.391344
ENSRNOG00000000923	Cct6a	protein_coding	32.0556	33.3095	33.2459	30.7125	30.0709	26.5049	0.309639
ENSRNOG00000000924	Slc7a1	protein_coding	0.27437	0.887798	0.815553	1.58664	0.64311	0.757677	0.438052
ENSRNOG00000000925	Psph	protein_coding	2.90828	2.55152	4.55069	2.67942	2.10303	2.93505	0.0958206
ENSRNOG00000000926	Mrps17	protein_coding	15.288	12.0004	15.1587	13.0265	12.4515	14.0873	0.425164
ENSRNOG00000000931	Sfswap	protein_coding	3.27394	3.93506	5.59212	5.04181	3.53026	3.38306	0.162939
ENSRNOG00000000936	Stx2	protein_coding	1.42672	2.49988	4.35439	3.44	2.34274	0.993464	0.867876
ENSRNOG00000000937	Slc46a3	protein_coding	1.90573	1.70718	2.57624	2.37791	2.45388	2.19514	0.631511
ENSRNOG00000000938	Ran	protein_coding	58.0828	51.5901	75.905	74.1677	47.6471	51.6362	0.125114
ENSRNOG00000000940	Flt1	protein_coding	5.96557	5.49469	6.00361	6.32334	9.12169	7.03963	0.0973659
ENSRNOG00000000942	Pan3	protein_coding	4.72749	5.31587	11.5872	9.09217	5.32812	4.88245	0.0326465
ENSRNOG00000000954	Polr1d	protein_coding	14.8807	9.89998	22.999	14.0008	9.04283	7.21342	0.399352
ENSRNOG00000000955	Lnx2	protein_coding	1.22169	1.52357	4.11244	2.53421	1.4408	1.56585	0.0362744
ENSRNOG00000000956	Rasl11a	protein_coding	0.943994	1.08985	1.90393	1.13592	1.23949	0.705686	0.368619
ENSRNOG00000000957	Rpl21	protein_coding	228.892	217.93	332.205	260.998	230.048	217.785	0.0214379
ENSRNOG00000000962	Slc15a4	protein_coding	2.70714	2.34934	5.24586	3.29957	2.6768	1.97636	0.105547
ENSRNOG00000000967	Aacs	protein_coding	1.21434	3.89445	9.0047	1.88942	1.89454	0.812616	0.0295882
ENSRNOG00000000968	Rnf6	protein_coding	9.33978	11.8484	11.2143	10.4337	11.8713	10.8519	0.515202
ENSRNOG00000000974	Zfp358	protein_coding	6.85267	6.23702	5.98264	5.30052	6.64993	6.04061	0.810936
ENSRNOG00000000975	Mcoln1	protein_coding	4.26206	4.4562	5.21329	5.21607	4.32238	4.05303	0.113182
ENSRNOG00000000977	Pnpla6	protein_coding	1.68943	1.76896	2.59884	2.22574	1.85903	1.65792	0.14402
ENSRNOG00000000979	Bri3bp	protein_coding	1.76115	2.17979	7.01515	4.41416	2.25423	1.85718	0.031839
ENSRNOG00000000981	Scarb1	protein_coding	4.48325	6.69437	14.5885	7.11571	5.73298	3.27627	0.0970014
ENSRNOG00000000983	Zfp394	protein_coding	2.29873	2.5301	3.42662	2.65601	2.73187	2.47025	0.154397
ENSRNOG00000000985	Cpsf4	protein_coding	4.01272	3.78737	6.08435	5.43217	3.42101	3.04192	0.378185
ENSRNOG00000000987	Ptcd1	protein_coding	1.65726	2.09034	2.59298	2.2395	2.37389	1.89731	0.995635
ENSRNOG00000000988	Xab2	protein_coding	3.88183	4.7524	7.97534	5.42136	5.0925	4.20346	0.140628
ENSRNOG00000000989	Bud31	protein_coding	8.16759	4.69899	7.82821	8.10247	5.47186	6.73342	0.226255
ENSRNOG00000000990	Pdap1	protein_coding	34.946	35.5916	38.8751	36.2042	33.0523	30.0083	0.926763
ENSRNOG00000000991	Arpc1b	protein_coding	20.6608	22.2576	85.142	38.3925	24.9226	19.8225	0.00496822
ENSRNOG00000000994	Stxbp2	protein_coding	0.356594	0.416495	6.14796	2.77595	0.17139	0.323893	0.00972305
ENSRNOG00000000996	Arpc1a	protein_coding	12.4782	13.7673	20.7967	15.3342	13.2446	11.247	0.172188
ENSRNOG00000000999	Smurf1	protein_coding	1.99518	3.15264	4.04098	3.51692	3.08962	2.51496	0.966156
ENSRNOG00000001001	Retn	protein_coding	1.17154	4.17177	8.36768	1.57147	0.747161	0.420566	0.0530731
ENSRNOG00000001003	Trappc5	protein_coding	8.37962	7.9939	11.2441	8.92159	8.8582	8.57277	0.0337657
ENSRNOG00000001004	Ncor2	protein_coding	9.21331	11.1308	13.7956	12.4291	11.4477	9.63015	0.836779
ENSRNOG00000001005	Fcer2	protein_coding	0.14518	0.025005	10.8993	0.152509	0.084338	0.099636	2.88e-05
ENSRNOG00000001007	Baiap2l1	protein_coding	0.82977	0.930628	1.72824	1.50403	1.39082	0.895306	0.260143
ENSRNOG00000001009	Bri3	protein_coding	1.4753	4.69208	2.7958	5.6237	4.45309	4.19261	0.634849
ENSRNOG00000001010	Tecpr1	protein_coding	2.1989	2.34322	5.07749	2.56333	2.92697	2.33338	0.00534873
ENSRNOG00000001030	Tsc22d1	protein_coding	44.976	30.0351	41.7748	31.5309	29.6943	30.7659	0.0266975
ENSRNOG00000001032	Ccz1b	protein_coding	4.79407	4.60219	6.27605	5.69916	3.60725	4.20314	0.888497
ENSRNOG00000001033	Nufip1	protein_coding	4.01749	4.14469	6.12878	4.88465	3.92636	4.01398	0.0202162
ENSRNOG00000001034	Evi5l	protein_coding	1.422	2.15613	2.04771	2.39093	1.93618	1.96553	0.54153
ENSRNOG00000001035	Gtf2h3	protein_coding	4.64625	4.27435	5.83372	4.95054	4.34494	4.10084	0.259405
ENSRNOG00000001037	Gpalpp1	protein_coding	4.61756	5.31131	9.33807	7.29701	4.64332	4.7414	0.0450781
ENSRNOG00000001039	Eif2b1	protein_coding	4.60029	3.98001	6.13966	4.79331	4.0083	4.37902	0.118322
ENSRNOG00000001040	Pms2	protein_coding	3.07136	3.22703	5.00392	4.78865	3.39017	3.15522	0.0256825
ENSRNOG00000001043	Ddx55	protein_coding	2.4005	2.53026	4.22367	3.02749	2.58655	2.51692	0.01186
ENSRNOG00000001044	Aimp2	protein_coding	24.9787	23.7652	19.886	20.9215	23.6154	25.8086	0.534849
ENSRNOG00000001047	Map2k7	protein_coding	9.89462	11.4474	12.91	11.1796	11.1439	10.1041	0.501769
ENSRNOG00000001048	Ankrd61	protein_coding	0.493695	0.710173	1.17417	1.43069	0.390978	0.428422	0.175124
ENSRNOG00000001049	Tpt1	protein_coding	1688.79	1560.21	2007.4	1676	1670.05	1815.72	0.355748
ENSRNOG00000001050	Eif2ak1	protein_coding	10.4147	11.4903	13.178	17.4317	9.49907	10.4051	0.132847
ENSRNOG00000001052	Slc25a30	protein_coding	6.55606	5.89279	7.02456	6.18577	7.02748	5.29834	0.588217
ENSRNOG00000001053	Tmed2	protein_coding	25.7702	26.3811	63.006	58.4802	36.7896	33.9104	0.146707
ENSRNOG00000001055	Rilpl1	protein_coding	19.8848	17.8828	14.5581	18.0486	23.8904	23.8926	0.443711
ENSRNOG00000001056	Snapc2	protein_coding	0.713016	1.727	1.73264	1.64876	1.53944	0.999648	0.0751653
ENSRNOG00000001058	Timm44	protein_coding	16.6257	18.4785	14.1792	16.2715	21.8152	20.6806	0.827302
ENSRNOG00000001059	Usp42	protein_coding	1.73209	2.33203	3.15518	2.98808	2.38213	2.07853	0.709197
ENSRNOG00000001060	Snrnp35	protein_coding	14.1467	13.9814	14.5966	12.5853	14.3997	14.4148	0.0264118
ENSRNOG00000001061	Rilpl2	protein_coding	3.70583	3.6816	13.3851	5.39685	4.6764	3.71602	0.00137145
ENSRNOG00000001062	Kmt5a	protein_coding	16.8707	19.3594	24.6739	26.224	20	14.2298	0.786289
ENSRNOG00000001064	Sbno1	protein_coding	7.8674	9.62346	14.6598	12.0488	8.72051	8.47864	0.21665
ENSRNOG00000001065	Cyth3	protein_coding	6.67904	7.17093	8.30749	9.11651	8.0612	7.34719	0.897787
ENSRNOG00000001068	Rac1	protein_coding	27.4824	34.5437	39.01	34.0074	30.8286	29.3713	0.863412
ENSRNOG00000001069	Elavl1	protein_coding	11.0958	10.2933	20.4125	12.0636	12.8101	12.2611	0.0126341
ENSRNOG00000001070	Cdk2ap1	protein_coding	34.7894	33.7666	36.7048	38.0581	34.2209	28.0655	0.365972
ENSRNOG00000001072	Cers4	protein_coding	1.81292	2.41378	4.35007	3.24063	2.48359	2.38028	0.287491
ENSRNOG00000001073	RGD1563482	protein_coding	2.78897	2.78847	2.88597	2.84632	2.67711	2.45914	0.19814
ENSRNOG00000001074	Mphosph9	protein_coding	1.09769	1.38711	2.80172	2.60464	1.35037	1.27164	0.0384911
ENSRNOG00000001079	Daglb	protein_coding	2.49247	2.89189	4.84528	2.85488	2.66889	1.99782	0.0587417
ENSRNOG00000001080	Arl6ip4	protein_coding	4.40802	5.19314	6.67894	5.12535	5.30263	4.38321	0.186793
ENSRNOG00000001082	Abcb9	protein_coding	2.23889	2.442	1.39807	1.89639	2.71211	2.75903	0.546582
ENSRNOG00000001083	Kdelr2	protein_coding	27.249	28.9843	36.0767	44.297	22.5764	28.6653	0.469569
ENSRNOG00000001086	Vps37b	protein_coding	1.77988	2.00337	4.54482	1.99486	2.56142	2.03442	0.0053322
ENSRNOG00000001088	Rfc3	protein_coding	2.5648	2.72261	4.5984	5.00153	2.17483	1.84178	0.165631
ENSRNOG00000001090	Stard13	protein_coding	2.65105	3.88144	4.83233	3.46277	3.72133	3.4788	0.694162
ENSRNOG00000001091	Hip1r	protein_coding	1.71678	1.47618	5.45207	3.36145	2.01166	1.72748	0.039185
ENSRNOG00000001094	Zfp316	protein_coding	0.556574	0.609009	0.818208	1.13303	0.703249	0.799924	0.430404
ENSRNOG00000001098	Pds5b	protein_coding	5.11695	6.60618	8.68383	7.4921	6.07008	5.59027	0.793493
ENSRNOG00000001099	Rbak	protein_coding	1.03767	1.1625	1.81121	1.31652	1.44781	1.11669	0.399133
ENSRNOG00000001101	Rnf216	protein_coding	2.2664	2.92508	4.49586	3.83126	2.98678	2.58408	0.567241
ENSRNOG00000001103	AABR07035437.1	processed_transcript	0.779433	1.07004	1.82654	1.02667	0.841346	0.644386	0.115306
ENSRNOG00000001104	Foxk1	protein_coding	4.1484	4.73459	8.17134	5.30817	5.41053	4.03639	0.0817373
ENSRNOG00000001107	AABR07035428.1	protein_coding	1.41731	1.19311	2.95119	1.74276	1.1925	1.14592	0.0149435
ENSRNOG00000001108	N4bp2l2	protein_coding	11.0482	12.4381	19.9636	14.3562	12.2439	11.5115	0.0367187
ENSRNOG00000001111	Brca2	protein_coding	0.43959	0.776182	1.6587	1.82563	0.668842	0.7036	0.0959758
ENSRNOG00000001114	Wipi2	protein_coding	6.52746	7.19315	8.46921	8.95837	7.054	8.00327	0.791718
ENSRNOG00000001120	Med13l	protein_coding	5.32776	6.37095	8.97944	9.36162	6.58787	5.57259	0.174671
ENSRNOG00000001123	RGD1562310	protein_coding	0.927893	1.58101	2.27191	1.17842	1.38325	1.17105	0.326885
ENSRNOG00000001126	Fbxw8	protein_coding	4.31714	4.81114	5.01725	4.35721	5.23768	4.34777	0.165951
ENSRNOG00000001128	Tesc	protein_coding	0.887384	0.954632	2.43424	1.40227	0.942194	0.603737	0.0812169
ENSRNOG00000001129	Fbxo21	protein_coding	3.37426	4.21209	5.30765	4.28983	4.24164	4.17312	0.201452
ENSRNOG00000001130	Nos1	protein_coding	3.5424	3.45829	1.96376	1.77754	2.60173	2.47642	0.392583
ENSRNOG00000001134	Rfc5	protein_coding	1.42425	1.76015	3.14731	3.16489	1.28846	1.50658	0.0325896
ENSRNOG00000001135	Wsb2	protein_coding	18.1071	22.7741	21.0096	23.0109	20.4541	21.8769	0.503905
ENSRNOG00000001136	Pebp1	protein_coding	85.2485	76.1038	74.7299	75.2521	76.894	96.7734	0.0279438
ENSRNOG00000001138	Taok3	protein_coding	1.80584	1.76084	7.96718	5.30604	2.03825	1.81722	0.0131115
ENSRNOG00000001139	Suds3	protein_coding	7.73425	8.07453	9.93742	9.45948	7.15573	7.18948	0.227903
ENSRNOG00000001142	Prkab1	protein_coding	6.86114	8.53773	9.40233	9.62428	11.8697	8.07122	0.868146
ENSRNOG00000001143	Cit	protein_coding	1.67675	1.84278	2.01778	6.28005	1.98922	2.3089	0.000581622
ENSRNOG00000001148	Rplp0	protein_coding	344.705	363.556	581.367	429.539	380.29	404.863	0.076753
ENSRNOG00000001149	Pxn	protein_coding	2.44642	2.02276	3.0022	2.90029	2.44314	0.928513	0.247081
ENSRNOG00000001151	Sirt4	protein_coding	0.999538	0.888373	1.25665	1.06379	1.50519	0.771409	0.835859
ENSRNOG00000001156	Msi1	protein_coding	0.542535	0.912919	0.725904	1.8601	0.880477	0.773031	0.0271282
ENSRNOG00000001158	Abcg1	protein_coding	0.886895	1.53198	12.4313	2.24748	1.0267	0.615854	0.000596365
ENSRNOG00000001160	NEWGENE_1586233	protein_coding	9.98271	7.0145	8.58052	7.6065	7.63896	6.56994	0.549567
ENSRNOG00000001161	Gatc	protein_coding	11.3275	11.651	10.5484	9.59303	12.0175	11.0527	0.789022
ENSRNOG00000001163	Srsf9	protein_coding	3.51613	4.24656	8.11118	6.79079	4.00083	3.445	0.0790363
ENSRNOG00000001169	Slc37a1	protein_coding	0.442554	0.741299	1.15974	1.16179	0.862843	0.885304	0.497829
ENSRNOG00000001170	Cox6a1	protein_coding	76.899	77.5086	121.711	101.514	83.3508	79.3661	0.0520639
ENSRNOG00000001171	Coq5	protein_coding	13.9894	12.9958	12.1991	12.5998	13.0777	15.2432	0.448654
ENSRNOG00000001172	Rnf10	protein_coding	31.0269	36.9933	31.1698	41.3123	40.7221	33.9712	0.281379
ENSRNOG00000001173	Cabp1	protein_coding	0.275859	0.394205	0.295074	1.29509	0.659665	0.36729	0.0223819
ENSRNOG00000001174	Pde9a	protein_coding	0.813006	0.947627	1.59593	0.891773	0.903454	1.20218	0.0789
ENSRNOG00000001177	Acads	protein_coding	16.5809	14.5341	15.4476	15.0359	20.799	19.6998	0.201068
ENSRNOG00000001178	Sppl3	protein_coding	7.21641	8.01159	10.0576	9.22557	8.37341	6.85476	0.866361
ENSRNOG00000001181	Wdr4	protein_coding	1.1078	1.16026	1.46165	1.148	1.17855	0.960385	0.280224
ENSRNOG00000001182	Ndufv3	protein_coding	79.5037	54.0641	57.7304	50.9839	62.5689	61.8317	0.274748
ENSRNOG00000001184	Pknox1	protein_coding	7.59627	9.61708	7.6715	6.7152	5.76352	6.98069	0.653225
ENSRNOG00000001185	RGD1311899	protein_coding	10.2467	10.6913	3.57273	4.01961	9.27998	3.83552	0.038671
ENSRNOG00000001189	Sik1	protein_coding	2.36492	2.78296	7.3433	4.36782	3.94055	5.31371	0.723098
ENSRNOG00000001190	Git2	protein_coding	2.95613	3.29663	7.9824	4.44372	3.18134	2.82536	0.0087711
ENSRNOG00000001191	Tchp	protein_coding	1.20637	1.29859	3.2895	2.37787	1.41429	1.21856	0.0311338
ENSRNOG00000001192	Gltp	protein_coding	3.36397	5.09798	11.5806	7.62196	6.08344	3.23337	0.383623
ENSRNOG00000001194	Rrp1b	protein_coding	2.54151	4.35269	4.34663	4.60767	4.03199	3.5478	0.209204
ENSRNOG00000001199	Pop5	protein_coding	6.1157	5.39214	6.17439	5.81018	6.19928	5.90963	0.220349
ENSRNOG00000001201	Cstb	protein_coding	28.5802	23.1346	60.0769	30.0734	25.183	23.1978	0.003033
ENSRNOG00000001203	Rrp1	protein_coding	4.3091	4.9641	7.92046	6.40071	4.97358	4.59413	0.145534
ENSRNOG00000001204	Ankrd13a	protein_coding	9.65946	12.0765	23.9908	18.1941	12.6378	11.1245	0.176035
ENSRNOG00000001205	Agpat3	protein_coding	11.1845	14.4515	11.3776	11.0407	13.9161	13.4626	0.119717
ENSRNOG00000001210	Pwp2	protein_coding	2.23384	2.4443	3.82253	3.22103	2.6633	2.48936	0.281211
ENSRNOG00000001211	RGD1303003	protein_coding	82.4084	73.2037	59.358	59.0579	87.9726	81.9849	0.22309
ENSRNOG00000001214	Pfkl	protein_coding	1.90534	3.80071	8.43408	4.6773	2.95455	1.76441	0.202337
ENSRNOG00000001215	RGD1309594	protein_coding	1.27025	1.85203	3.41685	1.59736	2.30226	1.56985	0.196375
ENSRNOG00000001217	Lrrc3	protein_coding	0.446607	0.380265	0.724537	0.921038	0.546338	0.654105	0.891599
ENSRNOG00000001222	Ube2g2	protein_coding	18.2852	13.593	16.7273	13.8345	17.2253	14.6425	0.391061
ENSRNOG00000001223	Pttg1ip	protein_coding	10.9791	13.6904	26.8192	16.0293	12.6678	10.6445	0.0347054
ENSRNOG00000001224	Itgb2	protein_coding	0.6751	0.616164	16.7705	2.52145	0.617612	0.511371	0.00022092
ENSRNOG00000001225	Fam207a	protein_coding	2.10321	2.99446	4.50575	3.26567	2.58323	2.57522	0.380145
ENSRNOG00000001227	Adarb1	protein_coding	4.43919	3.72093	5.76299	4.97247	5.03529	3.28153	0.857809
ENSRNOG00000001228	Pofut2	protein_coding	7.59548	7.65912	10.5435	10.8472	8.76253	8.0211	0.120116
ENSRNOG00000001229	Col18a1	protein_coding	7.60572	10.3031	19.0295	13.0948	9.74917	7.06431	0.274163
ENSRNOG00000001232	Slc19a1	protein_coding	1.15836	1.08706	2.70495	1.80827	1.32684	1.18802	0.0406577
ENSRNOG00000001235	Gna12	protein_coding	8.00021	11.5551	13.049	13.2564	13.0712	9.47011	0.137508
ENSRNOG00000001236	Brat1	protein_coding	1.15918	1.17202	2.90583	1.60287	1.63413	1.37438	0.0264526
ENSRNOG00000001237	Cabin1	protein_coding	1.89385	2.42815	3.4688	3.27781	2.74764	2.10917	0.682134
ENSRNOG00000001238	Rsrc2	protein_coding	0.622389	0.786714	1.12623	1.14363	0.827374	0.703792	0.259951
ENSRNOG00000001239	Ddt	protein_coding	14.9842	11.302	20.2011	14.5342	17.0981	18.3974	0.959885
ENSRNOG00000001241	Iqce	protein_coding	1.04918	1.21357	1.28907	1.51269	1.171	0.919853	0.974187
ENSRNOG00000001242	Gstt3	protein_coding	0.998718	1.97592	2.18086	1.38191	2.35184	1.52886	0.776879
ENSRNOG00000001243	Zcchc8	protein_coding	3.77702	4.56972	7.01176	6.20758	3.96048	3.90181	0.0901619
ENSRNOG00000001245	Pcbp3	protein_coding	1.50473	1.66094	1.88316	2.02153	1.95423	1.66429	0.573429
ENSRNOG00000001247	Clip1	protein_coding	21.7207	25.9535	18.8876	20.2426	22.9245	20.1577	0.569742
ENSRNOG00000001249	Col6a1	protein_coding	104.055	101.999	129.51	136.183	116.971	88.6661	0.816638
ENSRNOG00000001250	Lfng	protein_coding	2.53498	3.1986	8.35804	3.66851	2.8715	1.74953	0.02496
ENSRNOG00000001251	Grifin	protein_coding	0.540413	3.53485	6.21466	0.473011	1.02078	0.232506	0.0443324
ENSRNOG00000001253	Eif3b	protein_coding	14.4539	18.3096	20.4487	19.7585	18.1719	15.1645	0.409422
ENSRNOG00000001254	Col6a2	protein_coding	102.454	96.681	128.556	122.914	117.258	78.949	0.735632
ENSRNOG00000001255	Mlxip	protein_coding	9.68468	13.0224	9.29491	9.28465	12.527	9.18209	0.0149844
ENSRNOG00000001256	Atxn2	protein_coding	10.9477	14.5625	12.3921	14.7301	15.782	14.3504	0.411838
ENSRNOG00000001258	Snx8	protein_coding	1.01513	1.27273	3.81698	1.4628	1.15822	0.834299	0.00418697
ENSRNOG00000001260	Nudt1	protein_coding	0.844511	0.674411	2.47334	1.14311	0.72949	0.615951	0.00843269
ENSRNOG00000001265	Mad1l1	protein_coding	2.83149	3.31147	5.18665	5.04822	2.51013	2.68972	0.0654821
ENSRNOG00000001269	Ppp1cc	protein_coding	36.7357	41.931	55.4312	48.2837	43.0832	37.6396	0.530895
ENSRNOG00000001270	Hvcn1	protein_coding	0.459219	0.819555	15.7984	1.48266	0.796452	0.503812	0.000100843
ENSRNOG00000001271	Card6	protein_coding	3.64666	3.71592	11.6449	7.13653	4.32086	3.70603	0.0149842
ENSRNOG00000001272	Mcm3ap	protein_coding	3.1392	4.1962	6.2968	5.00902	4.43411	3.79763	0.856187
ENSRNOG00000001273	Psmg3	protein_coding	5.07285	2.90944	5.00458	3.70751	3.9967	3.44156	0.500817
ENSRNOG00000001274	Vps29	protein_coding	8.85128	7.2865	12.18	12.1656	7.23145	7.65195	0.0405061
ENSRNOG00000001276	Pcnt	protein_coding	11.367	11.9232	11.0274	11.53	13.5998	13.0554	0.365969
ENSRNOG00000001277	Mafk	protein_coding	5.60814	5.67257	6.80645	7.99247	6.14929	5.29862	0.316738
ENSRNOG00000001278	Gpn3	protein_coding	3.56696	3.95354	4.99837	3.9972	3.73727	3.93175	0.0473082
ENSRNOG00000001283	Anapc7	protein_coding	3.92437	3.81111	6.00532	4.88786	4.15328	3.77086	0.0661088
ENSRNOG00000001285	Atp2a2	protein_coding	52.4317	55.983	44.6947	138.563	118.125	89.7592	0.328239
ENSRNOG00000001287	Gper1	protein_coding	0.345247	0.441378	0.876745	0.790101	0.760596	0.481549	0.339766
ENSRNOG00000001288	Gpr146	protein_coding	3.49039	3.31811	5.73591	3.63151	4.44234	3.52517	0.0396837
ENSRNOG00000001289	LOC498154	protein_coding	2.74204	2.96839	5.89923	4.38273	2.26498	3.06594	0.211562
ENSRNOG00000001293	Get4	protein_coding	7.21776	8.49958	8.22125	8.72215	7.85762	6.85961	0.657739
ENSRNOG00000001294	Ift81	protein_coding	2.637	2.67939	3.28203	5.17129	3.4424	2.81651	0.0360931
ENSRNOG00000001295	S100b	protein_coding	3.6937	29.7648	41.0836	7.0956	18.7975	3.2404	0.281491
ENSRNOG00000001297	Prmt2	protein_coding	1.10149	1.40059	3.01719	1.81214	1.18056	1.04824	0.0396934
ENSRNOG00000001299	Sun1	protein_coding	2.85532	4.1895	4.12	4.19471	4.41472	3.36988	0.115304
ENSRNOG00000001300	P2rx4	protein_coding	2.99305	3.73973	11.2124	5.92162	3.85108	3.21747	0.0164968
ENSRNOG00000001302	Adora2a	protein_coding	1.24628	1.01468	1.68413	1.2451	1.95127	1.45148	0.803369
ENSRNOG00000001303	Specc1l	protein_coding	6.37672	7.36081	8.04953	7.67627	7.17766	6.70803	0.966232
ENSRNOG00000001304	Bcr	protein_coding	1.48398	1.90997	3.78401	2.51109	2.28106	1.68869	0.286677
ENSRNOG00000001309	Camkk2	protein_coding	1.39263	1.58544	2.67932	2.43075	1.69379	1.54759	0.115746
ENSRNOG00000001312	Pdgfa	protein_coding	1.182	1.154	0.890761	1.85523	1.2113	1.53665	0.561388
ENSRNOG00000001314	Fam20c	protein_coding	4.15085	4.50843	3.39276	7.55965	4.06038	4.25681	0.0132474
ENSRNOG00000001316	Anapc5	protein_coding	40.5566	42.8019	42.8946	42.2039	36.0763	41.6781	0.0323642
ENSRNOG00000001317	Zfp68	protein_coding	6.0749	6.25164	9.20303	7.96443	6.20707	6.58643	0.0641207
ENSRNOG00000001323	Zfp157	protein_coding	2.13471	2.60732	3.35765	3.24218	2.47934	2.51078	0.350805
ENSRNOG00000001325	Il3ra	protein_coding	0.884928	1.26685	2.74573	1.64221	1.1433	0.700251	0.243472
ENSRNOG00000001329	Gjc3	protein_coding	0.557017	1.681	0.495252	0.971817	2.265	1.19399	0.597288
ENSRNOG00000001331	Rnf34	protein_coding	4.16981	4.55031	6.33953	5.09774	4.64648	4.62985	0.102485
ENSRNOG00000001335	Zkscan1	protein_coding	3.49157	4.63802	5.98492	4.96964	4.35602	4.68114	0.801593
ENSRNOG00000001336	Orai1	protein_coding	28.5792	24.6526	20.0229	21.0265	23.6753	28.9069	0.43937
ENSRNOG00000001337	Setd1b	protein_coding	2.56906	3.56835	6.92685	5.81919	4.56822	3.03845	0.664897
ENSRNOG00000001339	Psmd9	protein_coding	0.236394	1.01143	2.61867	2.13174	1.3609	1.39667	0.927273
ENSRNOG00000001341	Zfp113	protein_coding	1.62339	2.41111	2.73473	2.96032	2.15944	2.1601	0.879967
ENSRNOG00000001344	Aldh2	protein_coding	17.2596	22.6545	41.1187	20.0546	19.2215	14.0329	0.0392394
ENSRNOG00000001345	Mapkapk5	protein_coding	10.9907	11.1651	12.1144	11.0544	10.3877	9.86012	0.821195
ENSRNOG00000001346	Cops6	protein_coding	18.6124	20.3892	20.2919	20.8294	22.2916	19.3935	0.914132
ENSRNOG00000001347	Adam1a	pseudogene	0.88692	0.985187	1.23949	1.40316	0.811301	0.949155	0.382613
ENSRNOG00000001348	Erp29	protein_coding	9.69043	10.6262	21.1417	13.6957	8.61145	8.50415	0.0487873
ENSRNOG00000001349	Mcm7	protein_coding	3.51916	4.31615	10.7354	11.8098	4.87229	5.21098	0.0649448
ENSRNOG00000001350	Naa25	protein_coding	4.81069	5.84996	7.00749	4.86769	4.74773	5.46577	0.141558
ENSRNOG00000001351	Trafd1	protein_coding	4.23758	4.91712	9.28031	5.39201	4.20659	4.29087	0.00452911
ENSRNOG00000001352	Hectd4	protein_coding	3.24496	4.03591	5.55506	7.91006	4.27734	3.72621	0.161623
ENSRNOG00000001353	Ap4m1	protein_coding	2.03913	2.00605	4.35787	3.29794	1.95802	1.58498	0.0973324
ENSRNOG00000001355	Taf6	protein_coding	1.10335	1.79374	1.17353	1.48008	1.26308	0.620499	0.932299
ENSRNOG00000001357	Mblac1	protein_coding	2.10663	1.8423	3.31872	2.22994	1.84019	1.72235	0.0315076
ENSRNOG00000001369	Oas1a	protein_coding	0.421997	0.17437	1.36335	0.436288	0.235053	0.254533	0.0070875
ENSRNOG00000001375	Gal3st4	protein_coding	0.81689	0.940222	1.0788	1.18046	0.842101	0.657043	0.940136
ENSRNOG00000001376	Mettl7a	protein_coding	7.48818	7.07518	14.0497	7.54942	11.6958	7.19074	0.0215088
ENSRNOG00000001377	Ddx54	protein_coding	3.23415	3.78121	8.27041	6.30416	4.1413	3.37537	0.101714
ENSRNOG00000001383	Slc8b1	protein_coding	1.31393	1.36776	3.73522	1.98822	1.3281	1.04653	0.0156396
ENSRNOG00000001385	Plbd2	protein_coding	7.72688	9.21242	14.7305	10.3377	9.85947	7.95181	0.135223
ENSRNOG00000001387	LOC100910540	protein_coding	2.19779	2.22046	3.13933	2.55316	2.9478	2.08178	0.306385
ENSRNOG00000001389	Irs3	protein_coding	1.24213	1.91399	2.97881	1.18351	0.963172	0.781787	0.165681
ENSRNOG00000001396	Mospd3	protein_coding	3.01169	4.504	8.89033	6.87011	4.18114	3.70814	0.288041
ENSRNOG00000001397	Rbm19	protein_coding	1.41583	2.07533	2.96239	2.36083	2.06269	1.71276	0.880613
ENSRNOG00000001402	Lrch4	protein_coding	0.900668	4.81738	1.54288	1.12832	4.69193	3.83414	0.105627
ENSRNOG00000001404	Agfg2	protein_coding	1.06361	1.98805	4.07735	4.55429	1.99306	1.93506	0.153085
ENSRNOG00000001409	Gnb2	protein_coding	20.9093	23.1255	33.3959	28.5321	24.9709	20.9104	0.340036
ENSRNOG00000001410	Gigyf1	protein_coding	5.26633	5.12184	8.16951	7.73177	6.23018	5.29331	0.105203
ENSRNOG00000001414	Serpine1	protein_coding	1.95715	0.923765	2.93203	1.48498	2.13566	4.70967	0.489121
ENSRNOG00000001415	Ap1s1	protein_coding	4.14886	4.83148	7.86392	6.12592	5.1099	4.21224	0.235548
ENSRNOG00000001417	Plod3	protein_coding	4.84667	5.5788	7.78869	7.41518	5.41851	4.43051	0.292894
ENSRNOG00000001418	Znhit1	protein_coding	1.09542	1.61521	1.85146	1.95277	2.41165	1.11814	0.602141
ENSRNOG00000001420	Fis1	protein_coding	42.2628	29.2748	42.0078	36.6844	33.2349	33.1467	0.423519
ENSRNOG00000001424	Cux1	protein_coding	10.4499	14.5118	13.7841	15.2196	12.8873	12.9415	0.635168
ENSRNOG00000001425	Sh2b2	protein_coding	2.89047	5.57754	8.21733	3.34021	5.23151	3.75354	0.405778
ENSRNOG00000001426	Prkrip1	protein_coding	2.85595	2.75233	4.02264	3.09839	2.73447	2.34121	0.223189
ENSRNOG00000001427	Orai2	protein_coding	0.490509	0.761965	5.303	2.29577	0.510398	0.484884	0.00770071
ENSRNOG00000001428	Alkbh4	protein_coding	1.08913	1.2166	1.69614	1.34463	1.51926	1.17139	0.646882
ENSRNOG00000001429	Lrwd1	protein_coding	1.43562	1.78445	5.03256	2.99767	1.43234	1.21422	0.0431677
ENSRNOG00000001430	Polr2j	protein_coding	33.7951	22.2301	31.1268	24.6314	23.0322	23.9453	0.108736
ENSRNOG00000001431	Rasa4	protein_coding	4.95514	5.34668	5.83992	4.57317	4.67084	4.54086	0.243263
ENSRNOG00000001432	Dtx2	protein_coding	1.92185	2.29988	5.10954	2.99017	2.22028	1.80123	0.0313265
ENSRNOG00000001435	Ssc4d	protein_coding	1.51641	1.54662	0.952069	1.54995	1.99569	1.54796	0.130994
ENSRNOG00000001436	Ywhag	protein_coding	61.6987	84.8762	51.3557	62.2853	58.5724	60.6257	0.0622942
ENSRNOG00000001440	Mdh2	protein_coding	332.195	333.043	243.509	270.003	344.013	438.478	0.575971
ENSRNOG00000001441	Tmem120a	protein_coding	6.20905	6.92953	9.58092	8.41773	5.78934	5.79088	0.202754
ENSRNOG00000001442	Por	protein_coding	5.77982	9.57003	14.1864	8.81647	9.84188	6.28543	0.481788
ENSRNOG00000001443	Rhbdd2	protein_coding	2.07256	2.59748	3.44231	2.31517	2.00677	2.05992	0.0532414
ENSRNOG00000001448	Hip1	protein_coding	7.00197	6.7114	7.2484	6.9636	7.8052	6.961	0.207801
ENSRNOG00000001449	Pom121	protein_coding	3.78342	4.21051	6.20057	6.11229	4.763	3.76066	0.12878
ENSRNOG00000001450	Nsun5	protein_coding	2.10847	2.03779	3.27878	2.51773	2.56356	1.87244	0.406812
ENSRNOG00000001452	Fzd9	protein_coding	1.03707	1.01579	0.867518	1.76195	2.85022	2.29596	0.291197
ENSRNOG00000001453	Baz1b	protein_coding	7.62628	8.87042	14.7967	14.8578	10.0971	8.86326	0.084188
ENSRNOG00000001454	Eif4h	protein_coding	14.8877	18.5043	25.5111	22.2548	19.5821	14.834	0.598081
ENSRNOG00000001455	Kif13a	protein_coding	6.55086	10.6791	6.91909	9.1412	10.0808	10.231	0.156569
ENSRNOG00000001456	Nup153	protein_coding	8.43511	10.6932	14.2808	12.8033	9.66988	9.48973	0.547353
ENSRNOG00000001457	Rfc2	protein_coding	2.66597	2.47877	5.952	4.26254	2.22788	2.4683	0.040072
ENSRNOG00000001465	Ids	protein_coding	2.4843	2.99261	18.1315	2.9506	0.906886	2.58057	0.000510484
ENSRNOG00000001469	Eln	protein_coding	42.8087	88.1975	114.027	100.391	113.479	52.5839	0.205828
ENSRNOG00000001470	Limk1	protein_coding	1.69027	1.73994	3.00926	1.83258	1.7288	1.57566	0.00159923
ENSRNOG00000001478	Gtf2ird1	protein_coding	0.78971	1.42612	1.39152	1.53313	0.997397	1.04544	0.473396
ENSRNOG00000001479	Gtf2i	protein_coding	7.82493	9.86403	12.8988	10.9072	10.1608	8.55122	0.888798
ENSRNOG00000001480	Ncf1	protein_coding	1.74319	2.04304	7.64519	7.15277	3.80049	3.14543	0.186686
ENSRNOG00000001482	Gtf2ird2	processed_transcript	1.1705	1.35748	1.88044	1.31935	1.18665	1.33651	0.023881
ENSRNOG00000001483	Rcc1l	protein_coding	5.04477	5.31455	5.38518	4.5503	4.77115	4.5118	0.366544
ENSRNOG00000001484	Castor2	protein_coding	6.0092	8.19424	5.62512	7.08527	7.51055	7.39753	0.621801
ENSRNOG00000001488	Psmb1	protein_coding	101.65	72.3237	93.6632	72.5336	74.2215	75.0626	0.0250856
ENSRNOG00000001489	Tbp	protein_coding	3.61227	4.04222	5.82692	5.17508	3.68213	3.86886	0.101058
ENSRNOG00000001490	Pdcd2	protein_coding	4.92219	3.72034	7.93009	4.79486	4.08591	3.69819	0.0297618
ENSRNOG00000001493	Kptn	protein_coding	3.92879	4.30303	4.8569	3.64549	4.50595	4.1667	0.999409
ENSRNOG00000001494	Napa	protein_coding	39.0617	33.3629	37.0927	33.8957	31.3497	34.0683	0.62477
ENSRNOG00000001500	Rab4b	protein_coding	5.20175	4.71063	10.5796	6.72828	5.51253	4.82275	0.020518
ENSRNOG00000001514	Cdca7	protein_coding	1.15645	1.21704	2.97596	5.16218	1.10273	1.07489	0.0100186
ENSRNOG00000001515	Map3k20	protein_coding	67.0199	80.9609	50.6156	66.7233	71.0232	86.9136	0.798603
ENSRNOG00000001516	Rapgef4	protein_coding	2.3096	3.27843	1.96455	3.48345	2.61551	3.13836	0.660489
ENSRNOG00000001517	Pdk1	protein_coding	6.5183	9.03936	13.4087	8.75979	7.69074	7.87339	0.121781
ENSRNOG00000001518	Itga6	protein_coding	7.42101	14.7645	12.5033	11.6738	15.7067	10.8041	0.847249
ENSRNOG00000001524	Hat1	protein_coding	11.7599	10.4007	15.5171	16.0214	11.6722	11.8392	0.0982354
ENSRNOG00000001528	Gap43	protein_coding	2.2171	3.01999	3.15458	2.70984	1.77619	2.4251	0.867594
ENSRNOG00000001531	Chac2	protein_coding	2.47182	2.60626	2.94008	4.97702	2.48273	1.8116	0.0564579
ENSRNOG00000001544	Cyyr1	protein_coding	4.29002	4.33058	5.8239	4.31105	5.44007	5.0145	0.148295
ENSRNOG00000001547	Agps	protein_coding	9.47197	13.1089	17.0989	15.4616	12.2067	10.8371	0.901728
ENSRNOG00000001548	Nfe2l2	protein_coding	12.492	12.8047	21.0257	15.5386	14.1401	11.5803	0.128213
ENSRNOG00000001551	Atp5pf	protein_coding	12.1216	11.6884	28.9508	78.0618	6.45927	20.9944	0.0237335
ENSRNOG00000001554	RGD1563888	protein_coding	1.68537	1.85923	7.20569	3.35406	2.13976	2.00695	0.00656072
ENSRNOG00000001555	Btg3	protein_coding	2.06527	3.07934	3.60381	5.63797	2.89547	2.64672	0.202106
ENSRNOG00000001557	Cxadr	protein_coding	0.602841	1.35489	1.92288	1.59702	1.39014	1.64718	0.333787
ENSRNOG00000001559	Mtx2	protein_coding	20.3614	16.1461	18.9887	20.6209	19.4888	19.3835	0.114244
ENSRNOG00000001573	Usp25	protein_coding	20.0204	25.9694	19.2725	23.4131	25.2794	21.8036	0.616568
ENSRNOG00000001578	Hoxd4	protein_coding	1.03695	0.746997	0.910853	0.549784	0.753068	0.394278	0.907267
ENSRNOG00000001580	Hoxd9	protein_coding	1.45191	1.05682	1.12386	1.0787	1.31055	1.0505	0.0796904
ENSRNOG00000001581	Hoxd10	protein_coding	1.21979	0.960971	1.09861	0.484575	0.798958	0.504118	0.481658
ENSRNOG00000001582	Bach1	protein_coding	3.56994	3.28501	6.81849	7.01024	3.7424	3.5543	0.0104833
ENSRNOG00000001584	Map3k7cl	protein_coding	12.1731	8.70042	5.70893	11.3915	9.51658	9.67182	0.673296
ENSRNOG00000001585	Nrip1	protein_coding	4.86457	7.26901	7.82309	6.59538	7.36306	5.47531	0.460583
ENSRNOG00000001592	Cct8	protein_coding	33.6162	32.1428	40.5661	36.5289	33.1895	31.1313	0.329414
ENSRNOG00000001593	Lnpk	protein_coding	19.7452	20.1861	13.4933	16.798	18.4385	19.0262	0.233278
ENSRNOG00000001596	Atp5mc3	protein_coding	493.464	413.735	349.34	391.531	521.989	579.241	0.811034
ENSRNOG00000001597	Atf2	protein_coding	7.98222	7.39586	15.267	12.1425	8.90306	8.97389	0.178802
ENSRNOG00000001598	Usp16	protein_coding	8.65941	8.5427	12.0245	10.4873	8.48497	8.49988	0.0145566
ENSRNOG00000001599	Rwdd2b	protein_coding	1.37262	1.3053	1.80702	1.45239	1.24056	1.31434	0.0652396
ENSRNOG00000001602	Ltn1	protein_coding	7.91843	8.59684	9.29124	8.87034	8.58598	9.0749	0.719986
ENSRNOG00000001603	N6amt1	protein_coding	9.2789	8.24418	9.04765	8.03517	9.13979	9.11599	0.0571468
ENSRNOG00000001607	Adamts1	protein_coding	9.06728	7.41036	9.43762	6.95399	8.58462	8.92204	0.335344
ENSRNOG00000001608	Nxpe3	protein_coding	0.517097	0.82875	2.10647	1.89521	0.696827	0.6437	0.0475393
ENSRNOG00000001609	Cep97	protein_coding	1.22656	1.77215	2.74878	2.74663	2.00178	1.53614	0.396699
ENSRNOG00000001611	Rpl24	protein_coding	0.500001	0.450731	1.09447	0.489417	0.314761	0.551122	0.0300494
ENSRNOG00000001613	Zbtb11	protein_coding	3.98828	4.18558	6.21711	4.71534	3.97383	4.03968	0.00921965
ENSRNOG00000001616	Senp7	protein_coding	3.83875	4.1529	6.17164	5.07331	4.09978	4.16007	0.0633955
ENSRNOG00000001620	Prdm15	protein_coding	1.31559	1.69636	2.09955	1.80991	1.46201	1.31705	0.46145
ENSRNOG00000001621	C2cd2	protein_coding	3.44844	5.60409	6.34124	4.0572	5.5401	3.64102	0.301383
ENSRNOG00000001623	Zbtb21	protein_coding	1.88617	2.07919	2.95089	2.32378	2.08993	1.77929	0.243538
ENSRNOG00000001627	Abi3bp	protein_coding	22.6153	19.631	25.5711	36.3339	17.0407	30.6449	0.839501
ENSRNOG00000001628	Pcp4	protein_coding	1.16019	1.40641	1.89835	3.49048	1.93692	1.86096	0.0971899
ENSRNOG00000001629	Wrb	protein_coding	2.60114	3.00387	4.03763	2.80687	2.22615	2.84283	0.283754
ENSRNOG00000001633	Tfg	protein_coding	1.76965	2.53548	4.15948	4.10785	4.50028	3.88485	0.14912
ENSRNOG00000001640	Tomm70	protein_coding	22.9662	24.5563	22.6871	22.8734	24.8152	25.1013	0.0942397
ENSRNOG00000001642	Tbc1d23	protein_coding	8.65763	7.8007	11.5639	9.9286	7.69864	7.30002	0.294403
ENSRNOG00000001643	Psmg1	protein_coding	13.3261	14.8669	15.9022	13.1587	11.6033	12.9154	0.755885
ENSRNOG00000001645	Filip1l	protein_coding	21.0232	29.7803	24.463	29.1463	28.6141	30.4531	0.135067
ENSRNOG00000001647	Ets2	protein_coding	6.54897	7.65575	7.90645	7.10041	9.71708	5.59296	0.907602
ENSRNOG00000001652	Erg	protein_coding	4.44041	4.43985	8.00021	5.22186	5.45814	5.09755	0.0290004
ENSRNOG00000001653	St3gal6	protein_coding	6.51464	7.91414	8.32817	9.38871	6.68619	10.2581	0.680847
ENSRNOG00000001654	Cpox	protein_coding	4.20705	4.92971	5.94016	23.0716	5.23149	4.55115	0.000212735
ENSRNOG00000001657	Cldnd1	protein_coding	29.0432	25.1295	28.2965	24.03	24.804	25.7569	0.297355
ENSRNOG00000001662	Dyrk1a	protein_coding	15.6104	21.4558	21.1405	21.2676	19.5992	17.6354	0.17274
ENSRNOG00000001680	AABR07072230.1	protein_coding	3.94947	3.5284	5.45066	4.90273	4.18473	3.82629	0.501671
ENSRNOG00000001681	Dscr3	protein_coding	3.89742	3.91656	7.60054	4.63543	4.15941	3.67904	0.00459789
ENSRNOG00000001682	Ttc3	protein_coding	14.1062	16.8249	18.2885	19.6024	14.1456	14.4576	0.19169
ENSRNOG00000001686	Hlcs	protein_coding	1.98396	2.76004	2.89002	3.01177	2.73016	2.10142	0.155641
ENSRNOG00000001687	Crybg3	protein_coding	4.45342	6.05406	6.51761	5.33401	5.41584	5.74627	0.931859
ENSRNOG00000001689	Arl6	protein_coding	1.22108	1.47097	2.19072	1.70167	1.33464	1.41853	0.24376
ENSRNOG00000001692	Chaf1b	protein_coding	0.361111	0.51903	0.950323	1.92979	0.356636	0.450147	0.0174573
ENSRNOG00000001699	Setd4	protein_coding	2.22168	2.67014	3.88933	3.63924	2.33956	2.12487	0.126255
ENSRNOG00000001700	Whrn	protein_coding	0.533897	0.733094	1.60396	1.47215	0.663533	0.530155	0.0425817
ENSRNOG00000001701	Cbr3	protein_coding	1.44362	3.03158	5.28887	1.90185	1.27911	0.916676	0.129314
ENSRNOG00000001704	Runx1	protein_coding	1.86759	2.06767	4.64251	5.64726	1.92751	1.44408	0.0503545
ENSRNOG00000001706	Kalrn	protein_coding	2.12391	2.40819	2.94396	2.89084	2.55267	2.74912	0.690363
ENSRNOG00000001708	Dvl3	protein_coding	1.68086	2.77164	3.37606	2.76799	2.22702	2.65155	0.782215
ENSRNOG00000001709	Ap2m1	protein_coding	26.2082	30.7172	48.1481	38.6053	31.8518	27.3597	0.284058
ENSRNOG00000001710	Abcf3	protein_coding	15.8479	14.8518	16.3331	15.092	16.4725	16.4003	0.145717
ENSRNOG00000001711	Hrasls	protein_coding	22.0422	19.7232	13.4652	14.7701	16.405	17.0559	0.847193
ENSRNOG00000001712	Alg3	protein_coding	4.82404	5.75228	5.70892	3.39927	5.13102	4.64443	0.374195
ENSRNOG00000001713	LOC100360218	protein_coding	1.03518	1.02716	2.71263	1.3593	1.12154	0.726911	0.0247148
ENSRNOG00000001715	Ece2	protein_coding	0.674828	0.965179	1.22915	1.27819	0.75503	0.762045	0.217785
ENSRNOG00000001717	Opa1	protein_coding	19.9618	25.354	20.9762	22.3326	23.5584	24.9995	0.670317
ENSRNOG00000001719	Psmd2	protein_coding	33.9244	36.3615	37.5035	35.139	33.3847	34.4822	0.7595
ENSRNOG00000001720	Hes1	protein_coding	6.64407	6.6643	7.32565	8.50619	8.70656	10.4169	0.393155
ENSRNOG00000001724	Atp13a3	protein_coding	3.48968	4.11188	4.89813	4.2303	3.60067	3.0486	0.924942
ENSRNOG00000001726	Tmem44	protein_coding	0.767101	1.03099	1.16961	1.03039	1.08004	0.950919	0.585589
ENSRNOG00000001727	Lsg1	protein_coding	3.7543	4.06978	5.85553	4.19267	3.27437	3.34039	0.109476
ENSRNOG00000001728	Fam43a	protein_coding	5.57118	4.93211	13.0122	6.62397	7.36555	6.00242	0.0269774
ENSRNOG00000001729	Xxylt1	protein_coding	1.04463	1.92301	2.15295	1.72626	1.77729	1.67111	0.368205
ENSRNOG00000001730	Acap2	protein_coding	1.08441	0.780223	1.65401	1.24043	1.61644	0.807537	0.312766
ENSRNOG00000001733	Ppp1r2	protein_coding	31.0863	37.1233	31.9521	30.8495	32.487	31.2338	0.0100757
ENSRNOG00000001736	Bdh1	protein_coding	0.599722	0.482956	2.01768	1.94691	0.660045	0.767706	0.0239055
ENSRNOG00000001738	Eif4g1	protein_coding	44.2413	60.2965	49.8833	53.0303	55.5205	51.1964	0.99306
ENSRNOG00000001746	Ncbp2	protein_coding	4.40412	4.89942	9.14669	6.1029	4.74898	4.16382	0.0370137
ENSRNOG00000001747	LOC100910732	protein_coding	5.97457	6.8037	10.9099	7.27981	6.26229	5.26847	0.0855507
ENSRNOG00000001748	LOC100912534	protein_coding	5.62538	3.85274	5.98425	5.92319	5.12361	4.59205	0.44841
ENSRNOG00000001750	Chrd	protein_coding	1.69955	1.681	1.63883	2.21987	2.13604	1.72869	0.0320625
ENSRNOG00000001752	Nrros	protein_coding	3.44157	3.22883	12.9617	5.9897	2.89525	3.20688	0.00439774
ENSRNOG00000001754	Wdr53	protein_coding	1.91166	1.59847	3.24207	2.32217	1.4852	1.89289	0.208025
ENSRNOG00000001756	LOC100911374	protein_coding	3.0527	3.8286	5.04334	4.56909	3.15906	3.24668	0.243579
ENSRNOG00000001762	Pcyt1a	protein_coding	0.382099	0.610026	0.570369	1.90909	0.980104	0.66579	0.0527745
ENSRNOG00000001764	Vps8	protein_coding	2.59971	3.15366	4.69325	3.54078	3.06368	2.77075	0.210902
ENSRNOG00000001766	Tfrc	protein_coding	38.7015	45.5747	25.7052	69.3834	49.6461	58.1166	0.999602
ENSRNOG00000001767	RGD1562339	protein_coding	2.72091	3.78123	5.89145	3.68046	3.79377	2.82048	0.101731
ENSRNOG00000001769	Tnk2	protein_coding	5.67244	6.87828	6.10479	8.13724	6.69483	6.28303	0.546739
ENSRNOG00000001770	Ehhadh	protein_coding	0.954933	1.47334	1.52051	0.674486	0.8993	0.724365	0.15392
ENSRNOG00000001773	Senp2	protein_coding	4.61515	5.52442	6.3546	6.57459	5.50723	4.59336	0.330535
ENSRNOG00000001774	Lrch3	protein_coding	8.1339	9.40929	12.9757	11.2194	8.50197	8.18982	0.151501
ENSRNOG00000001782	Osbpl11	protein_coding	4.89607	5.02877	8.67249	6.06017	6.18364	5.0637	0.0472846
ENSRNOG00000001783	Tra2b	protein_coding	8.40304	10.6692	14.3479	13.3626	19.4236	9.29722	0.555577
ENSRNOG00000001785	Etv5	protein_coding	3.10869	3.94184	3.6828	4.08662	5.91918	4.0237	0.10149
ENSRNOG00000001786	Snx4	protein_coding	7.78456	7.39284	11.3138	10.0298	7.33185	7.61112	0.0377063
ENSRNOG00000001789	Zfp148	protein_coding	9.71452	10.7624	16.8382	13.9068	10.0735	10.4079	0.0694468
ENSRNOG00000001793	Heg1	protein_coding	10.1128	11.7704	15.8781	13.4225	14.4429	10.9086	0.832483
ENSRNOG00000001795	Itgb5	processed_transcript	6.29504	6.22359	11.2202	9.27514	7.1207	5.08084	0.454056
ENSRNOG00000001797	Umps	protein_coding	5.40568	5.25241	10.6832	7.46851	5.37205	5.41192	0.00714714
ENSRNOG00000001803	Dnajb11	protein_coding	7.22078	8.6286	10.2739	9.42844	9.04735	7.77871	0.969947
ENSRNOG00000001804	Itpr2	protein_coding	5.26014	5.50187	12.1203	7.25408	6.00045	5.00298	0.0147457
ENSRNOG00000001807	Sspn	protein_coding	22.9723	32.7117	19.0826	24.9947	31.9697	30.7562	0.385065
ENSRNOG00000001808	Ints13	protein_coding	0.33537	0.563622	1.44945	1.27408	1.70522	1.77103	0.272237
ENSRNOG00000001811	Fgfr1op2	protein_coding	11.0021	12.06	16.4816	14.1232	12.3357	11.0502	0.226754
ENSRNOG00000001813	Dnm1l	protein_coding	20.8513	25.0293	22.692	23.3815	25.0622	27.593	0.946629
ENSRNOG00000001815	Eif4a2	protein_coding	89.4364	73.4271	69.4906	67.3016	84.2034	76.9738	0.689622
ENSRNOG00000001816	Rfc4	protein_coding	4.5998	3.51094	7.24495	10.2026	4.84704	3.16451	0.249718
ENSRNOG00000001817	Tm7sf3	protein_coding	4.70733	4.86582	8.19081	8.26189	5.27064	4.59427	0.0155949
ENSRNOG00000001820	Med21	protein_coding	17.6728	9.85805	12.0315	11.0687	12.7083	11.1143	0.083045
ENSRNOG00000001821	Adipoq	protein_coding	10.466	60.5969	158.404	8.56553	10.8943	2.70047	0.00807007
ENSRNOG00000001823	St6gal1	protein_coding	2.33101	2.21488	7.15984	4.01485	3.76428	2.76512	0.0911658
ENSRNOG00000001825	AABR07034767.1	protein_coding	0.843773	1.18736	0.975169	1.02027	1.2798	1.15142	0.919066
ENSRNOG00000001827	Masp1	protein_coding	9.12225	10.6167	8.16647	7.19651	8.51489	12.1097	0.754424
ENSRNOG00000001828	Stk38l	protein_coding	3.4478	4.01785	4.15353	4.61093	4.14079	4.19511	0.391795
ENSRNOG00000001829	Ube2v2	protein_coding	18.006	14.4297	16.7195	14.5896	15.603	14.6603	0.201466
ENSRNOG00000001833	Mcm4	protein_coding	4.76091	5.66603	9.06446	13.4075	4.89608	5.04625	0.0272763
ENSRNOG00000001834	Mzt2b	protein_coding	1.8664	2.23129	2.42359	2.25948	2.08069	1.95277	0.879097
ENSRNOG00000001842	Mrps35	protein_coding	4.56764	5.04738	5.4674	4.84449	4.90749	5.97575	0.582877
ENSRNOG00000001843	Bcl6	protein_coding	23.5301	15.0824	18.468	11.4108	22.7417	15.6555	0.657292
ENSRNOG00000001844	Klhl42	protein_coding	1.65787	2.22715	4.27895	4.37279	2.6187	1.96636	0.136976
ENSRNOG00000001845	Top3b	protein_coding	3.25509	4.37864	6.01553	5.45917	4.19	3.70772	0.715253
ENSRNOG00000001847	Ccdc91	protein_coding	21.259	19.2976	17.3593	16.1015	18.6742	18.4473	0.961123
ENSRNOG00000001849	Mapk1	protein_coding	15.274	22.1678	19.1341	21.3114	18.5626	16.2044	0.712033
ENSRNOG00000001852	Ergic2	protein_coding	9.80782	6.85543	8.20608	7.04817	7.61433	6.89827	0.102379
ENSRNOG00000001854	Tmtc1	protein_coding	3.61945	4.09317	3.78406	4.86557	5.41893	4.23901	0.564614
ENSRNOG00000001859	Sdf2l1	protein_coding	1.43071	1.49153	5.69756	3.87927	1.66876	1.30803	0.0246902
ENSRNOG00000001862	Ube2l3	protein_coding	34.2496	34.1516	39.7146	33.2467	29.2843	32.6183	0.468636
ENSRNOG00000001864	Tmem191c	protein_coding	0.463545	0.440382	1.11327	0.666158	0.715481	0.449588	0.0830492
ENSRNOG00000001867	Snap29	protein_coding	8.12641	7.85172	15.1811	10.2967	7.47104	7.23246	0.0214431
ENSRNOG00000001868	LOC100911248	protein_coding	4.19763	5.01954	6.75586	5.66643	5.46981	4.58571	0.875116
ENSRNOG00000001870	Lztr1	protein_coding	6.97141	6.85492	8.71668	7.73378	7.14252	6.65904	0.185723
ENSRNOG00000001872	Lrrc74b	protein_coding	0.365908	0.512931	0.233364	0.461856	0.336027	0.364545	0.819622
ENSRNOG00000001873	P2rx6	protein_coding	2.12827	2.25732	1.47519	1.34858	1.91284	2.01169	0.411442
ENSRNOG00000001875	Smpd4	protein_coding	1.92728	2.4914	3.38771	3.2173	2.12225	2.07905	0.183548
ENSRNOG00000001877	Med15	protein_coding	3.87832	4.8702	9.4184	6.5209	4.51463	3.99591	0.0835021
ENSRNOG00000001878	Klhl22	protein_coding	7.62983	8.78226	8.46119	8.57302	8.46258	6.83491	0.10961
ENSRNOG00000001880	Dgcr6	protein_coding	2.44095	1.84307	1.23786	1.65684	3.16665	1.9625	0.783319
ENSRNOG00000001884	Ranbp1	protein_coding	21.4196	22.3515	38.484	34.008	18.3385	20.6042	0.0976407
ENSRNOG00000001885	Trmt2a	protein_coding	2.69664	3.41274	6.11227	4.87691	3.15738	2.58563	0.199089
ENSRNOG00000001886	Dgcr8	protein_coding	4.33813	5.63887	7.16366	7.57153	4.84171	4.71523	0.241643
ENSRNOG00000001888	Arvcf	protein_coding	0.156121	0.846546	0.963271	0.681365	0.934357	0.611656	0.211921
ENSRNOG00000001889	Comt	protein_coding	8.78433	10.0278	22.8978	12.1262	10.2333	8.73289	0.00489134
ENSRNOG00000001890	Txnrd2	protein_coding	3.54618	3.61169	4.35083	4.17572	4.58415	3.46735	0.262361
ENSRNOG00000001891	Gnb1l	protein_coding	0.4809	0.543263	0.713338	0.566825	0.524892	0.381724	0.828805
ENSRNOG00000001892	Tbx1	protein_coding	0.871899	1.86027	3.59188	1.97854	1.57872	1.52526	0.212258
ENSRNOG00000001893	LOC100362453	protein_coding	9.45702	9.57017	10.9282	10.8838	10.2908	10.78	0.1192
ENSRNOG00000001908	Klhl6	protein_coding	0.334313	0.327043	6.9416	5.37327	0.406678	0.408255	0.00613373
ENSRNOG00000001911	Map6d1	protein_coding	1.05828	1.73876	0.901966	1.32882	0.991982	0.7547	0.484737
ENSRNOG00000001912	Tecrl	protein_coding	0.62009	0.448475	0.628729	2.03244	1.09502	0.876141	0.105095
ENSRNOG00000001915	Chodl	protein_coding	1.6751	1.04068	0.791601	1.95172	1.49226	2.3856	0.959757
ENSRNOG00000001924	Tp63	protein_coding	2.07254	1.8551	1.57957	1.33849	1.75154	1.24755	0.856062
ENSRNOG00000001926	Cldn1	protein_coding	2.67988	4.61237	4.86928	3.8454	5.65611	3.32993	0.966
ENSRNOG00000001928	Il1rap	protein_coding	1.5372	1.08731	2.23404	1.5106	1.48653	1.02082	0.269088
ENSRNOG00000001930	Ccdc50	protein_coding	3.80821	4.24592	7.34611	5.29908	3.24733	5.26452	0.584558
ENSRNOG00000001931	Fgf12	protein_coding	0.328609	0.6112	0.612341	0.4608	0.521205	0.366859	0.418067
ENSRNOG00000001953	Bace2	protein_coding	2.85554	3.55383	4.77042	3.54706	4.44541	3.01113	0.440007
ENSRNOG00000001956	Dzip3	protein_coding	2.63866	3.08314	3.60212	3.57524	2.75155	2.73935	0.117099
ENSRNOG00000001958	Ift57	protein_coding	1.51131	1.66191	1.89998	1.95849	1.49753	1.22318	0.718338
ENSRNOG00000001959	Mx1	protein_coding	0.637909	0.291892	6.03395	0.232006	0.327426	0.28629	9.22e-05
ENSRNOG00000001963	Mx2	protein_coding	3.72814	2.50022	6.21666	2.19746	2.30941	2.90638	0.03848
ENSRNOG00000001964	Cd47	protein_coding	7.68888	7.97424	21.133	18.4108	8.46964	7.12241	0.0177458
ENSRNOG00000001971	Bbx	protein_coding	2.57203	3.75881	6.14921	4.73657	3.53837	3.39127	0.564623
ENSRNOG00000001979	Rcan1	protein_coding	9.78817	13.7413	10.4395	18.2625	15.6741	16.7477	0.55484
ENSRNOG00000001982	Cblb	protein_coding	4.86697	4.96826	8.56117	6.03823	5.17526	5.25975	0.0113134
ENSRNOG00000001989	Alcam	protein_coding	1.10656	1.85993	3.23521	1.79266	1.92195	1.01579	0.229654
ENSRNOG00000001991	Atp5po	protein_coding	575.989	412.877	356.47	427.795	517.495	526.05	0.708566
ENSRNOG00000001992	Atp6v1a	protein_coding	4.54741	5.99154	11.685	9.16984	5.77169	5.15924	0.165212
ENSRNOG00000001996	Ythdc1	protein_coding	10.4258	8.39377	13.9761	12.4468	9.03899	7.77052	0.553521
ENSRNOG00000002001	Itsn1	protein_coding	6.71729	8.84653	8.87217	11.2233	7.60129	7.33937	0.437894
ENSRNOG00000002004	Prdm8	protein_coding	0.650768	0.635968	1.03863	0.565906	0.638451	0.511774	0.0225576
ENSRNOG00000002012	Donson	protein_coding	0.878183	1.26664	2.67119	2.73055	0.852969	0.736637	0.0320539
ENSRNOG00000002014	Stap1	protein_coding	0.108191	0.176384	12.1714	2.06862	0.121757	0.094509	0.000403263
ENSRNOG00000002021	Son	protein_coding	8.07587	8.55756	9.85672	10.4241	6.78658	8.43437	0.825985
ENSRNOG00000002026	Dnajc28	protein_coding	5.62098	5.83285	4.45	5.9159	8.22361	8.23658	0.200113
ENSRNOG00000002028	Tmem50b	protein_coding	10.0001	9.4825	9.5204	9.21168	10.7499	12.3334	0.14368
ENSRNOG00000002032	Ifngr2	protein_coding	3.96657	4.71822	9.15867	5.64305	3.8603	4.17953	0.0216332
ENSRNOG00000002035	Paqr3	protein_coding	0.58001	1.00139	1.4759	1.26886	0.822178	1.02868	0.9774
ENSRNOG00000002036	Paxbp1	protein_coding	0.602768	0.540304	0.743932	0.804809	0.637902	0.340417	0.814546
ENSRNOG00000002039	Evi5	protein_coding	2.93954	5.37665	6.14305	6.71565	4.3293	3.51514	0.769062
ENSRNOG00000002040	AABR07014392.1	protein_coding	3.89579	5.09265	13.4953	7.50862	5.3039	4.1664	0.0348204
ENSRNOG00000002041	Boc	protein_coding	3.7737	4.4301	5.38653	7.09316	4.54997	4.66423	0.236315
ENSRNOG00000002044	Gtpbp8	protein_coding	8.38704	6.44807	7.02158	6.53851	7.13709	7.07335	0.124507
ENSRNOG00000002045	Anxa3	protein_coding	5.25065	4.48923	11.3552	5.26476	5.24124	4.548	0.000664714
ENSRNOG00000002050	Igfbp7	protein_coding	85.1811	94.3243	153.668	89.5639	101.504	85.7824	0.00567994
ENSRNOG00000002051	Synj1	protein_coding	1.97296	2.46373	4.69212	4.25816	2.39546	2.31117	0.0574105
ENSRNOG00000002052	Ccdc80	protein_coding	31.5141	42.7648	88.5435	40.6106	35.2414	21.4009	0.058857
ENSRNOG00000002053	Fras1	protein_coding	2.99359	6.25896	2.22068	5.01944	5.70707	4.94576	0.417685
ENSRNOG00000002054	Glmn	protein_coding	1.26097	1.4385	2.97916	1.60898	1.19746	1.17451	0.00606083
ENSRNOG00000002055	Noa1	protein_coding	2.91363	2.59172	3.12578	3.05244	3.46478	3.30285	0.964001
ENSRNOG00000002057	Slc10a6	protein_coding	1.07407	0.740721	4.12616	0.942956	0.896955	0.741415	0.000287221
ENSRNOG00000002061	Ptpn13	protein_coding	1.31483	1.93289	1.32302	2.70756	2.00406	1.52958	0.30573
ENSRNOG00000002069	Slc35a5	protein_coding	0.856786	1.53821	2.94259	1.97842	1.36068	0.968446	0.434232
ENSRNOG00000002070	Mrpl1	protein_coding	8.2959	6.56141	6.66221	6.91281	6.77143	7.43038	0.116056
ENSRNOG00000002074	Rest	protein_coding	3.57529	4.86885	9.2963	6.74378	4.72092	3.73935	0.207887
ENSRNOG00000002075	Cnot6l	protein_coding	5.01395	7.85848	12.3987	9.45125	7.42971	6.30884	0.80314
ENSRNOG00000002080	Urb1	protein_coding	1.30148	1.84576	3.85093	2.52819	1.65545	1.54336	0.125544
ENSRNOG00000002089	Ccng2	protein_coding	7.72693	8.23489	16.3861	11.2792	10.5747	6.90917	0.277807
ENSRNOG00000002091	Gtf3c3	protein_coding	1.7967	2.16097	3.01398	2.62154	2.11999	1.94167	0.472599
ENSRNOG00000002093	Tgfbr3	protein_coding	9.57834	12.9851	24.1796	11.7715	13.3215	8.54195	0.0582329
ENSRNOG00000002094	Atg3	protein_coding	6.9615	8.02714	13.2995	10.3482	7.90137	6.20862	0.333053
ENSRNOG00000002097	Rasl11b	protein_coding	0.34347	0.353889	0.529834	0.927547	0.649545	0.402191	0.217284
ENSRNOG00000002100	LOC108348180	protein_coding	6.63615	6.907	9.1327	7.83405	6.25471	7.13191	0.427598
ENSRNOG00000002101	Paics	protein_coding	5.78977	6.07351	6.60171	8.82657	8.48832	10.1724	0.443789
ENSRNOG00000002104	Scaf4	protein_coding	4.09254	5.13815	7.40351	5.83439	5.30809	4.41777	0.578609
ENSRNOG00000002105	Cdc7	protein_coding	0.561332	0.664556	1.10836	2.20843	0.595922	0.691904	0.00896552
ENSRNOG00000002106	Usp46	protein_coding	1.98926	2.3918	3.33896	5.56215	1.88515	1.8137	0.0324831
ENSRNOG00000002112	Zfp644	protein_coding	6.94948	9.04599	10.5744	10.419	8.75759	8.50613	0.587426
ENSRNOG00000002115	Sod1	protein_coding	124.493	87.3932	125.017	107.662	92.8461	88.5503	0.122854
ENSRNOG00000002116	Rplp2	protein_coding	101.757	111.878	185.442	135.339	125.39	103.713	0.115061
ENSRNOG00000002121	Lrrc8d	protein_coding	2.51544	3.77524	6.30628	3.95857	2.74004	2.72379	0.0807623
ENSRNOG00000002122	Lrrc8c	protein_coding	2.21677	2.18894	6.90693	3.64486	2.67648	2.10516	0.010168
ENSRNOG00000002125	Ccni	protein_coding	19.9052	30.5909	36.4337	34.5726	26.7208	23.4595	0.826831
ENSRNOG00000002127	AABR07014836.1	pseudogene	0.604918	1.1274	0.995508	0.933483	0.887361	0.892994	0.494529
ENSRNOG00000002128	Ppat	protein_coding	9.7404	11.4439	9.86049	11.2201	10.7799	9.66239	0.166086
ENSRNOG00000002129	Lrrc8b	protein_coding	1.64663	2.52233	5.69974	3.20843	1.90332	2.19963	0.0715779
ENSRNOG00000002135	Sgcb	protein_coding	40.5513	48.7532	31.8284	35.1238	41.1441	43.9777	0.93699
ENSRNOG00000002137	Aasdh	protein_coding	1.55457	2.14235	2.8533	2.34219	2.03641	1.70518	0.856003
ENSRNOG00000002141	Cd200	protein_coding	4.30864	5.86426	11.054	7.96847	7.28331	5.29531	0.665157
ENSRNOG00000002144	Exoc1	protein_coding	4.18252	4.43314	6.77366	4.97456	3.82017	4.05561	0.0642739
ENSRNOG00000002146	Pkd2	protein_coding	5.03742	5.24155	5.48752	8.36238	5.75364	6.12968	0.0410076
ENSRNOG00000002152	Dcun1d4	protein_coding	1.30187	1.79957	3.67046	2.49503	1.77143	1.47115	0.167099
ENSRNOG00000002153	Cep135	protein_coding	0.805523	0.834486	1.79014	1.97266	0.968766	0.842964	0.0195894
ENSRNOG00000002158	Ibsp	protein_coding	0.013535	0.074276	0.043329	70.7521	0.101333	0.03834	2.14e-05
ENSRNOG00000002159	Gpat3	protein_coding	2.07807	2.77455	2.49013	1.80016	2.63909	2.37114	0.79496
ENSRNOG00000002163	Klf3	protein_coding	6.74239	6.75948	12.9067	12.5363	7.97273	5.52915	0.106132
ENSRNOG00000002165	Abraxas1	protein_coding	1.56661	1.76851	4.16151	3.50505	1.84718	1.87406	0.0374625
ENSRNOG00000002167	Dmp1	protein_coding	1.06939	0.466896	0.631137	32.6032	0.669675	0.734733	3.22e-05
ENSRNOG00000002171	Phldb2	protein_coding	2.49337	3.49208	4.06472	3.8916	3.90143	3.11414	0.337256
ENSRNOG00000002175	Clock	protein_coding	2.51302	3.1525	3.05734	2.48233	2.30119	2.68752	0.460965
ENSRNOG00000002176	Nectin3	protein_coding	2.5155	2.32403	4.00974	3.85482	3.02938	2.38652	0.139247
ENSRNOG00000002177	Gnpda2	protein_coding	3.90226	3.68655	6.54486	4.11745	3.83495	3.75496	0.000761013
ENSRNOG00000002178	Mrps18c	protein_coding	15.3567	11.3011	13.6918	10.7431	14.3011	10.7279	0.203421
ENSRNOG00000002180	Tbc1d1	protein_coding	4.99589	5.50654	8.37515	8.22484	5.48323	5.95792	0.0665738
ENSRNOG00000002181	Helq	protein_coding	0.7151	0.803254	1.67433	1.31594	0.979333	0.785971	0.194354
ENSRNOG00000002182	43719	protein_coding	7.1517	9.31567	11.0759	11.4392	8.71766	8.10764	0.664747
ENSRNOG00000002185	Pgm2	protein_coding	4.47838	4.50856	10.1377	6.38562	4.79329	4.17794	0.0146088
ENSRNOG00000002186	Nudt9	protein_coding	12.0063	12.1025	13.5502	12.2182	11.7412	10.5859	0.565247
ENSRNOG00000002188	Hpse	protein_coding	0.680831	0.966293	6.06463	1.15241	0.518976	0.423718	0.000658337
ENSRNOG00000002192	Rell1	protein_coding	2.73783	3.46951	5.07798	5.17175	3.25206	3.1933	0.0956628
ENSRNOG00000002194	Coq2	protein_coding	13.5726	13.0351	10.1286	8.75718	11.6626	12.027	0.750221
ENSRNOG00000002199	Tmem165	protein_coding	6.95494	7.3487	11.2372	10.0224	7.21793	6.49412	0.0935714
ENSRNOG00000002203	Lin54	protein_coding	2.15243	3.17011	3.11355	4.3593	2.38688	2.39976	0.241169
ENSRNOG00000002204	Ccdc158	protein_coding	0.788352	0.946919	0.519761	0.59451	0.806912	0.536385	0.361477
ENSRNOG00000002205	Ociad1	protein_coding	50.9762	47.4472	49.6418	47.9145	48.2754	50.0223	0.652411
ENSRNOG00000002207	Guf1	protein_coding	3.76397	3.68845	4.06259	3.56362	3.58305	4.00185	0.303303
ENSRNOG00000002210	Hsd17b11	protein_coding	7.04951	9.08091	14.9402	10.1147	9.62353	6.83263	0.21467
ENSRNOG00000002214	Klhl8	protein_coding	3.96894	4.32444	5.00143	4.03728	4.04931	3.10448	0.578417
ENSRNOG00000002215	Mylk	protein_coding	5.07633	8.20616	11.964	9.38421	8.67582	5.99155	0.866317
ENSRNOG00000002216	Srd5a3	protein_coding	2.30328	2.42538	3.15505	6.13289	2.34096	1.98455	0.0064328
ENSRNOG00000002217	LOC100910270	protein_coding	2.098	2.52233	108.157	22.0318	2.95064	2.26688	0.00058619
ENSRNOG00000002218	Stbd1	protein_coding	45.783	32.9872	24.0431	22.9866	36.6548	23.2766	0.203683
ENSRNOG00000002224	Yipf7	protein_coding	19.1141	15.8616	12.0017	14.8201	13.6076	17.3473	0.995787
ENSRNOG00000002225	Scarb2	protein_coding	48.9646	53.6845	51.1831	41.8899	58.7731	47.5166	0.997397
ENSRNOG00000002227	Kit	protein_coding	1.89979	2.46152	5.52865	2.90456	2.32947	2.09819	0.0123954
ENSRNOG00000002229	Adcy5	protein_coding	1.02665	2.01451	3.48181	1.7114	2.09497	1.38157	0.401559
ENSRNOG00000002232	Aff1	protein_coding	13.0805	13.354	13.8744	16.8571	17.1837	13.5819	0.0342703
ENSRNOG00000002240	Dirc2	protein_coding	7.54397	8.22185	8.92647	7.89016	9.41792	7.50197	0.396183
ENSRNOG00000002241	Hspbap1	protein_coding	1.03776	0.894153	1.50947	1.00748	0.705149	0.781699	0.285665
ENSRNOG00000002244	Pdgfra	protein_coding	12.7709	13.8097	20.9159	16.1932	13.5979	10.6467	0.451955
ENSRNOG00000002246	Slc30a9	protein_coding	15.5921	16.0496	15.7557	17.6883	15.9217	15.1851	0.0893447
ENSRNOG00000002247	Nup54	protein_coding	3.15571	2.96033	5.47468	3.91628	3.33157	2.69181	0.130218
ENSRNOG00000002248	Fryl	protein_coding	3.36371	5.54897	7.91651	11.5528	5.16632	4.44096	0.330257
ENSRNOG00000002251	Sec31a	protein_coding	2.60531	2.76295	4.45956	3.12973	2.18467	3.01325	0.277947
ENSRNOG00000002253	Wdr5b	protein_coding	1.06127	1.34306	2.19816	1.51619	1.29265	0.829367	0.582095
ENSRNOG00000002254	Tmem33	protein_coding	0.163066	1.56926	0.355406	0.304902	0.304363	1.20415	0.0441907
ENSRNOG00000002255	Fam162a	protein_coding	19.0046	9.55436	15.1943	16.729	15.8226	19.5667	0.33116
ENSRNOG00000002256	Art3	protein_coding	177.885	126.027	116.079	91.2373	109.253	108.944	0.127167
ENSRNOG00000002258	Tmem150c	protein_coding	1.59353	1.98086	3.03041	2.04911	2.46593	2.37658	0.92776
ENSRNOG00000002262	Enoph1	protein_coding	2.75647	3.47247	5.82855	3.51203	3.03118	2.5796	0.0369936
ENSRNOG00000002267	Chic2	protein_coding	5.73955	5.07666	8.23138	7.29048	6.4015	5.02628	0.513448
ENSRNOG00000002270	Hnrnpdl	protein_coding	25.2752	26.0677	33.2267	29.84	23.8379	26.1565	0.308609
ENSRNOG00000002271	Slain2	protein_coding	18.4448	26.1659	17.1444	20.8926	24.0764	21.6701	0.911164
ENSRNOG00000002273	Naaa	protein_coding	2.08117	1.94498	11.2254	2.63822	1.81409	1.4962	0.000337327
ENSRNOG00000002275	Fip1l1	protein_coding	7.83987	8.91479	13.2284	12.3411	8.14446	8.463	0.0604347
ENSRNOG00000002276	LOC103690175	protein_coding	1.40232	1.42246	3.20438	2.59523	1.54714	1.37603	0.0235561
ENSRNOG00000002278	Tec	protein_coding	0.619839	0.919482	6.43334	1.95015	0.995752	0.767624	0.00218765
ENSRNOG00000002280	Sh3bgrl	protein_coding	22.3043	34.8858	68.7166	47.052	26.8286	23.58	0.17743
ENSRNOG00000002285	Fam122b	protein_coding	0.505662	0.700091	0.776332	0.839415	0.655954	0.573773	0.960617
ENSRNOG00000002291	Brwd3	protein_coding	1.86871	2.40313	3.30068	3.20573	2.42207	2.08942	0.340912
ENSRNOG00000002292	Hnrnpd	protein_coding	3.41217	3.84381	6.56586	6.04453	5.03447	3.67145	0.305204
ENSRNOG00000002294	Snx29	protein_coding	2.39239	2.75069	7.52619	4.13016	2.90027	2.17324	0.026315
ENSRNOG00000002301	Uso1	protein_coding	19.2894	25.6169	23.6068	26.5303	20.1122	22.079	0.688908
ENSRNOG00000002303	Kcnj12	protein_coding	19.8359	18.5665	12.8369	14.1273	20.1119	18.7713	0.0982122
ENSRNOG00000002305	Slc15a2	protein_coding	1.17189	0.813239	2.42506	1.09162	0.785532	0.68961	0.0187706
ENSRNOG00000002309	Hlx	protein_coding	5.1681	3.7723	5.74693	6.04553	7.04257	5.88844	0.687398
ENSRNOG00000002312	Atp10d	protein_coding	2.60313	2.96532	8.27474	3.93105	3.09536	3.0018	0.00271811
ENSRNOG00000002314	LOC103689943	protein_coding	3.14987	3.97125	6.38893	4.86525	3.79439	3.36856	0.258721
ENSRNOG00000002318	Limch1	protein_coding	17.5003	26.2315	14.1886	20.1505	25.4887	21.5936	0.778936
ENSRNOG00000002319	Tsn	protein_coding	12.7512	4.36469	5.25317	4.45781	3.6325	3.91101	0.00146451
ENSRNOG00000002320	Commd8	protein_coding	6.59558	7.75268	9.67296	7.67321	6.85063	8.34053	0.632919
ENSRNOG00000002321	AABR07039541.1	processed_pseudogene	1.48674	1.49554	2.10206	1.28541	1.20052	1.67613	0.484783
ENSRNOG00000002322	RGD1310587	protein_coding	10.5456	12.6823	12.3493	11.9323	13.957	11.7289	0.946928
ENSRNOG00000002323	RGD1566265	protein_coding	2.20088	2.80345	4.22035	3.2395	2.69626	2.47936	0.386462
ENSRNOG00000002331	Aldh3a1	protein_coding	0.631971	0.556654	2.28975	0.822895	0.901295	0.329811	0.0314131
ENSRNOG00000002332	Mospd1	protein_coding	10.7928	11.7924	10.3144	9.5579	10.5022	10.0351	0.81204
ENSRNOG00000002338	Dgke	protein_coding	1.49563	1.86888	2.64293	1.22559	2.477	2.79464	0.452207
ENSRNOG00000002339	Mark1	protein_coding	0.841062	1.23649	2.17334	1.31697	1.23539	0.998952	0.117113
ENSRNOG00000002341	Trim25	protein_coding	4.67419	3.85683	12.0154	6.60958	4.01692	4.24972	0.0111753
ENSRNOG00000002342	Aldh3a2	protein_coding	3.00618	4.37041	8.68334	4.71362	3.76377	3.11455	0.0363812
ENSRNOG00000002343	Uchl1	protein_coding	0.170181	0.831176	0.75412	2.23713	0.709676	0.318032	0.0702628
ENSRNOG00000002345	Rasgef1b	protein_coding	0.573798	0.718227	2.80552	0.731575	0.765402	0.604532	0.000244838
ENSRNOG00000002347	Rgl1	protein_coding	4.55425	5.45975	8.83624	6.61195	5.78327	4.76086	0.269725
ENSRNOG00000002352	Tsen15	protein_coding	11.7657	8.78048	9.69655	9.75496	10.5494	9.27434	0.608345
ENSRNOG00000002353	Rab3gap2	protein_coding	4.47687	4.97901	7.44916	7.01405	4.51156	5.04207	0.0605747
ENSRNOG00000002358	Scpep1	protein_coding	19.1912	18.2762	42.7217	26.5126	16.0093	14.7856	0.0527241
ENSRNOG00000002365	Itm2a	protein_coding	186.047	205.032	202.119	207.583	186.36	223.324	0.48174
ENSRNOG00000002368	Iars2	protein_coding	9.21743	11.4145	10.757	10.8094	9.9963	11.1131	0.503742
ENSRNOG00000002372	Sgcd	protein_coding	17.7747	25.484	13.9216	20.4509	20.6939	24.4267	0.782432
ENSRNOG00000002373	Akap1	protein_coding	9.92835	13.3629	10.0329	12.9679	16.1718	17.8199	0.498027
ENSRNOG00000002376	Clasp1	protein_coding	7.51909	10.7179	8.38571	9.40568	9.71841	9.15421	0.983592
ENSRNOG00000002378	Bpnt1	protein_coding	7.83534	8.61275	8.39428	8.92815	8.22256	10.1001	0.418401
ENSRNOG00000002381	Bmp3	protein_coding	0.304946	0.754008	0.651434	3.74685	0.480725	0.81719	0.00126691
ENSRNOG00000002382	LOC102553715	protein_coding	27.2653	22.4237	28.1892	38.783	29.1692	28.8173	0.207935
ENSRNOG00000002385	Prg4	protein_coding	6.3172	4.16299	3.0257	6.30319	5.6694	5.07373	0.433137
ENSRNOG00000002387	Tceal1	protein_coding	2.04361	2.1751	1.55184	2.13379	1.9245	2.22592	0.161649
ENSRNOG00000002388	Trim41	protein_coding	3.71168	4.30786	6.46254	5.27578	4.40216	3.48978	0.479741
ENSRNOG00000002389	Morf4l2	protein_coding	38.5029	36.4215	41.2449	53.9677	31.3309	32.2398	0.249612
ENSRNOG00000002393	Eprs	protein_coding	27.2892	32.0905	33.9099	33.6011	28.4918	31.0909	0.478738
ENSRNOG00000002394	Tpr	protein_coding	14.4402	19.954	25.5687	23.8366	17.9531	18.2142	0.785038
ENSRNOG00000002403	Fam129a	protein_coding	8.9074	12.1611	15.0393	13.3392	12.4467	10.5399	0.976729
ENSRNOG00000002407	Pdxdc1	protein_coding	4.25272	5.31623	6.79103	6.14601	4.4614	4.79201	0.550362
ENSRNOG00000002412	LOC100912585	protein_coding	1.38936	1.80441	2.07337	1.826	1.47088	1.28339	0.584449
ENSRNOG00000002413	Gpc4	protein_coding	10.1497	13.8612	9.1522	11.2511	13.6572	13.1185	0.358038
ENSRNOG00000002418	Tgfb2	protein_coding	10.192	13.7859	7.17744	11.1194	10.9183	11.4678	0.59052
ENSRNOG00000002420	Zc3h7a	protein_coding	1.90724	2.1302	3.13264	2.68131	2.08992	2.12936	0.131546
ENSRNOG00000002423	AABR07029651.1	protein_coding	3.01071	2.55327	3.49321	3.00249	3.03824	3.00257	0.171395
ENSRNOG00000002425	Pctp	protein_coding	0.865854	0.647394	2.24345	1.49024	0.827621	0.497823	0.191982
ENSRNOG00000002428	Lpar4	protein_coding	1.5846	2.2927	3.10925	2.35764	2.03909	1.94216	0.683215
ENSRNOG00000002429	Rtl3	protein_coding	0.390742	0.829761	0.793287	1.04316	0.606577	0.613714	0.929325
ENSRNOG00000002433	G3bp2	protein_coding	22.2534	22.8501	25.4324	24.838	24.8539	25.7875	0.213463
ENSRNOG00000002434	Tmem100	protein_coding	15.422	15.8462	12.4452	11.7052	15.3185	9.26252	0.283667
ENSRNOG00000002436	Mmd	protein_coding	1.33451	3.37219	9.02675	1.5624	1.48295	1.17999	0.00327225
ENSRNOG00000002440	Ralb	protein_coding	4.67384	6.4348	9.71207	7.64532	6.57955	5.28247	0.728354
ENSRNOG00000002443	Mfap3	protein_coding	5.01984	6.0997	10.4772	7.39256	6.91708	5.90405	0.267552
ENSRNOG00000002449	Maged2	protein_coding	11.9105	15.079	14.3732	19.509	15.0296	14.4612	0.199341
ENSRNOG00000002450	Rrp15	protein_coding	8.4669	6.83978	9.70036	7.54605	7.37844	8.08833	0.748469
ENSRNOG00000002451	Fndc3c1	protein_coding	2.22496	3.45329	1.63288	3.39309	3.021	3.6209	0.234349
ENSRNOG00000002452	Txndc11	protein_coding	2.50607	3.2794	4.90706	4.53173	3.11231	2.65413	0.265921
ENSRNOG00000002454	Rnf2	protein_coding	9.44936	8.5828	11.6311	11.2138	7.92792	8.68971	0.318168
ENSRNOG00000002456	Hlf	protein_coding	5.54443	5.54934	4.44395	4.70787	6.51574	4.5696	0.310415
ENSRNOG00000002459	Fbxo40	protein_coding	26.1222	23.3715	18.355	18.9522	32.3485	27.8883	0.728236
ENSRNOG00000002461	Nid1	protein_coding	59.1063	71.3805	71.8837	63.3396	74.9376	54.3947	0.51512
ENSRNOG00000002462	B9d1	protein_coding	1.55737	1.34063	1.92293	1.44749	1.29092	0.93932	0.927086
ENSRNOG00000002469	Trim7	protein_coding	7.58765	11.0816	5.71276	8.93221	13.8969	9.63905	0.988349
ENSRNOG00000002470	Ifi47	protein_coding	2.18047	1.76888	13.0506	2.57967	1.05399	1.04101	0.000716946
ENSRNOG00000002473	Odr4	protein_coding	6.17817	6.20366	7.84518	6.49962	6.53144	5.99654	0.0304591
ENSRNOG00000002474	Tom1l1	protein_coding	0.867318	1.04954	1.13968	2.55089	0.48028	0.697494	0.0599155
ENSRNOG00000002478	Insig2	protein_coding	7.97045	6.80319	5.99271	7.5088	7.43677	7.48116	0.319894
ENSRNOG00000002480	Gpr137b	protein_coding	1.00225	1.13559	3.21328	1.84634	1.18309	0.93079	0.024651
ENSRNOG00000002488	Galnt10	protein_coding	1.89869	2.14452	4.74898	8.63073	2.40699	1.84505	0.0174634
ENSRNOG00000002509	Gnl3l	protein_coding	13.8353	16.5025	17.5191	15.4363	13.7018	15.7829	0.633473
ENSRNOG00000002511	Flt4	protein_coding	1.16914	1.66116	6.74874	2.60749	2.13948	1.17451	0.0115625
ENSRNOG00000002512	Gpatch2	protein_coding	2.39329	2.81001	5.28976	3.51666	2.50854	2.57918	0.0277518
ENSRNOG00000002516	Mtm1	protein_coding	7.17863	10.8745	8.80878	9.2282	11.229	9.69034	0.804762
ENSRNOG00000002520	Litaf	protein_coding	3.56329	4.2027	10.9113	5.73374	4.54953	3.22376	0.0277858
ENSRNOG00000002529	Rap2c	protein_coding	8.79923	11.326	11.9684	10.8243	9.75874	9.10639	0.651954
ENSRNOG00000002536	C1galt1c1	protein_coding	7.91623	6.29193	9.45936	6.11905	6.80093	4.98433	0.816329
ENSRNOG00000002538	Epb41l5	protein_coding	1.85734	1.88407	2.23466	2.94461	2.33806	1.54013	0.754317
ENSRNOG00000002540	Rhoh	protein_coding	0.686349	0.540038	16.948	5.52272	0.596085	0.648295	0.00232763
ENSRNOG00000002541	Pds5a	protein_coding	5.7026	8.02492	8.48354	12.1731	5.86837	5.17975	0.229684
ENSRNOG00000002542	Heatr6	protein_coding	2.06078	2.46264	2.92977	2.59716	2.28681	2.49438	0.953107
ENSRNOG00000002544	Kifap3	protein_coding	7.70914	8.91905	8.31013	9.32548	8.0871	7.83119	0.500143
ENSRNOG00000002545	RGD1309748	protein_coding	11.325	14.6839	13.3045	13.8497	15.3994	12.4963	0.982231
ENSRNOG00000002546	Rchy1	protein_coding	7.42369	7.27051	7.17428	7.21006	8.0355	7.62824	0.213662
ENSRNOG00000002548	Tnn	protein_coding	0.0173816	0.0337274	1.41006	29.314	0.0221278	0.00480859	5.33e-05
ENSRNOG00000002553	Smim14	protein_coding	12.8749	11.4429	26.1651	20.2558	12.1703	11.6503	0.0311854
ENSRNOG00000002556	Tsr2	protein_coding	4.05271	5.10509	6.3384	5.11208	4.06107	3.90926	0.176865
ENSRNOG00000002563	Mcts1	protein_coding	8.14513	6.84502	11.7298	8.18219	7.77637	8.25328	0.0300519
ENSRNOG00000002565	Taf1	processed_transcript	3.66694	4.8939	7.31511	6.30006	4.4488	4.01828	0.4496
ENSRNOG00000002568	Socs1	protein_coding	1.13224	0.94929	2.55895	1.5885	1.31734	0.733795	0.329192
ENSRNOG00000002569	Mrps14	protein_coding	18.3175	9.43659	13.9614	13.3941	9.14827	13.8205	0.382537
ENSRNOG00000002572	Cacybp	protein_coding	24.0501	22.1118	25.6018	26.1654	19.9728	19.9306	0.320317
ENSRNOG00000002574	Nubp1	protein_coding	4.46984	4.3254	9.77772	5.31688	4.612	4.15244	0.00194031
ENSRNOG00000002575	Sap30l	protein_coding	7.85443	8.59053	11.8003	9.96674	9.48663	8.30496	0.519565
ENSRNOG00000002579	Parm1	protein_coding	0.766276	1.71459	5.48588	1.83335	2.05701	1.72315	0.0136528
ENSRNOG00000002580	Trmt1l	protein_coding	8.06111	8.06135	8.8583	7.77646	9.89784	8.21541	0.1197
ENSRNOG00000002585	Cul4b	protein_coding	4.96317	5.95152	11.7238	7.81904	5.99324	5.27229	0.0545355
ENSRNOG00000002593	Esrrg	protein_coding	1.67333	2.84817	1.66473	2.86185	3.66583	4.02445	0.356628
ENSRNOG00000002599	Grap	protein_coding	0.88683	0.777684	12.5021	1.83758	1.02713	0.686356	0.000179394
ENSRNOG00000002607	Sox9	protein_coding	0.4726	1.1059	0.766377	1.08736	1.16609	0.740522	0.320232
ENSRNOG00000002609	Ero1b	protein_coding	1.33865	1.71162	3.11336	2.22155	1.78979	1.53216	0.24463
ENSRNOG00000002610	Carhsp1	protein_coding	6.16654	5.87659	12.3747	10.7835	7.23207	4.91382	0.25617
ENSRNOG00000002612	Ddx52	protein_coding	3.6738	3.44154	6.58066	4.4171	3.29974	2.83727	0.10156
ENSRNOG00000002615	Pmm2	protein_coding	9.01771	10.6808	13.8365	13.5119	9.39538	10.0098	0.154913
ENSRNOG00000002618	Ivns1abp	protein_coding	8.90888	16.5053	26.6873	16.814	15.0976	13.2218	0.428066
ENSRNOG00000002625	Ptpn4	protein_coding	4.50801	6.02472	5.81481	5.26068	4.93589	5.18229	0.858461
ENSRNOG00000002627	Kctd3	protein_coding	3.1253	5.12584	4.74985	5.50919	4.99346	3.99852	0.485786
ENSRNOG00000002630	Cnot8	protein_coding	1.86919	1.67312	2.56869	2.88269	1.87832	1.81138	0.0869071
ENSRNOG00000002632	Naca	protein_coding	76.8022	109.732	75.203	83.5407	113.465	95.2462	0.308482
ENSRNOG00000002635	Dexi	protein_coding	4.30213	5.33727	5.56708	4.03189	6.23236	4.27778	0.358106
ENSRNOG00000002642	Ptges3	protein_coding	33.8388	31.3584	38.6295	35.6313	28.1777	26.4508	0.917791
ENSRNOG00000002643	Ugdh	protein_coding	3.14081	3.71166	7.1565	5.77728	2.64397	3.11998	0.146921
ENSRNOG00000002644	Utp18	protein_coding	3.12728	2.72942	5.20365	3.48354	2.66958	2.22884	0.174205
ENSRNOG00000002645	Gemin5	protein_coding	2.14803	2.53054	3.79334	3.2093	2.4707	2.53744	0.255123
ENSRNOG00000002652	Rap1gap2	protein_coding	0.56175	0.897105	1.40864	1.05863	0.86378	0.878147	0.582693
ENSRNOG00000002657	Pla2g4a	protein_coding	1.51356	1.36092	5.47847	2.18908	1.33837	0.986114	0.00596663
ENSRNOG00000002659	Ciita	protein_coding	0.315087	0.293	10.0673	0.452834	0.270499	0.130863	4.51e-05
ENSRNOG00000002662	Pbdc1	protein_coding	5.81672	5.2342	7.45246	7.24302	4.75028	4.38974	0.373919
ENSRNOG00000002664	Emp2	protein_coding	2.5442	4.60292	3.75734	2.97191	5.01305	2.66171	0.344631
ENSRNOG00000002669	Cluh	protein_coding	13.8433	19.5012	14.0187	16.8062	24.0172	22.1756	0.496602
ENSRNOG00000002671	Nme2	protein_coding	161.507	156.417	175.983	173.097	157.523	173.314	0.132651
ENSRNOG00000002680	Lamc1	protein_coding	50.4041	66.8195	52.904	58.5671	69.3346	59.6835	0.687357
ENSRNOG00000002682	Zfp692	protein_coding	0.888134	1.55015	1.14873	2.39237	0.842112	0.674964	0.205947
ENSRNOG00000002693	Nme1	protein_coding	7.43707	7.10678	14.5109	10.6387	5.73274	6.14922	0.142816
ENSRNOG00000002695	Tfb2m	protein_coding	11.57	7.16923	7.64494	6.91648	10.4008	7.45755	0.0606552
ENSRNOG00000002697	Mtmr1	protein_coding	4.72408	5.65203	7.80068	5.82972	5.68214	4.58964	0.170721
ENSRNOG00000002705	Vps4b	protein_coding	9.39628	11.524	18.7362	12.9195	10.7132	9.80386	0.0752157
ENSRNOG00000002708	Phf8	protein_coding	2.21046	3.01054	5.77923	4.28631	2.71463	2.43887	0.179348
ENSRNOG00000002710	Cnst	protein_coding	11.1716	13.1794	9.77204	11.9478	14.3475	12.2167	0.996277
ENSRNOG00000002711	Nuf2	protein_coding	1.15486	1.51994	2.79036	5.49921	1.01572	1.29195	0.0212194
ENSRNOG00000002713	Zfp672	protein_coding	4.02303	4.98719	5.06593	5.62801	5.37978	5.08094	0.233975
ENSRNOG00000002714	Mettl22	protein_coding	31.4954	28.0988	22.9209	23.3635	24.9558	26.7851	0.641721
ENSRNOG00000002721	Ndufb4	protein_coding	428.171	306.123	300.374	293.907	335.517	376.909	0.22926
ENSRNOG00000002722	Sec14l1	protein_coding	5.46378	1.33647	4.8695	9.061	8.29946	6.71491	0.726029
ENSRNOG00000002724	Prpsap2	protein_coding	2.7402	3.02035	6.83226	4.40933	2.90277	2.50708	0.0331019
ENSRNOG00000002730	Rgs5	protein_coding	110.164	107.359	103.741	112.242	117.851	111.812	0.949582
ENSRNOG00000002734	AABR07042077.1	pseudogene	0.711405	1.58384	1.20149	0.858115	0.941321	0.839285	0.26098
ENSRNOG00000002735	Dhx9	protein_coding	8.86086	10.9581	18.7915	16.2995	10.6601	8.98415	0.129151
ENSRNOG00000002736	Rabgap1l	protein_coding	2.90206	3.31847	8.43694	5.17989	2.69451	3.16774	0.0280825
ENSRNOG00000002746	Fstl1	protein_coding	42.8267	50.7654	61.8634	60.9733	46.8719	41.0419	0.296679
ENSRNOG00000002748	Ccdc43	protein_coding	6.65169	5.10652	5.35962	8.58662	9.3704	5.60192	0.202045
ENSRNOG00000002749	Spag9	protein_coding	16.0144	22.683	18.6896	21.8572	21.6198	19.4499	0.541377
ENSRNOG00000002750	Rc3h1	processed_transcript	0.716657	0.173117	1.51988	2.26602	1.8605	1.01796	0.969648
ENSRNOG00000002751	Zdhhc15	protein_coding	0.926819	1.04646	1.93213	1.24222	0.793511	0.838376	0.0750086
ENSRNOG00000002753	Adam11	protein_coding	0.244766	0.312474	0.631839	0.268044	1.02288	1.02892	0.0764136
ENSRNOG00000002755	Pafah1b1	protein_coding	22.3152	27.7288	29.29	27.3009	25.3023	23.6712	0.835293
ENSRNOG00000002757	Tada2a	protein_coding	2.13305	2.8899	3.88041	3.69679	1.84842	1.86221	0.173226
ENSRNOG00000002759	Lias	protein_coding	10.0954	10.0203	8.79727	8.26016	9.78895	10.6642	0.541234
ENSRNOG00000002763	Ulk2	protein_coding	10.0374	12.4379	11.5026	9.61887	11.2122	8.96085	0.853932
ENSRNOG00000002764	Mettl16	protein_coding	2.89847	3.30385	4.69783	3.59612	3.31037	3.2792	0.0664135
ENSRNOG00000002773	Rgs4	protein_coding	7.17711	7.33232	9.03599	7.92576	9.03856	9.40443	0.224199
ENSRNOG00000002775	Npl	protein_coding	2.31411	2.00792	5.78857	2.41632	1.76623	1.85845	0.00170041
ENSRNOG00000002776	Sell	protein_coding	0.163579	0.1446	48.8097	2.2698	0.030124	0.181498	5.21e-05
ENSRNOG00000002778	Aatf	protein_coding	4.66602	4.81672	6.33998	5.19883	3.85996	4.30876	0.707272
ENSRNOG00000002781	Kdsr	protein_coding	2.90071	2.65526	4.65128	3.69287	2.98991	2.31415	0.44221
ENSRNOG00000002790	Abcb7	protein_coding	12.8354	12.0204	12.2618	12.0434	12.7209	12.8583	0.108584
ENSRNOG00000002791	Bcl2	protein_coding	0.857652	0.923347	4.08529	1.52475	1.06463	1.05275	0.00168093
ENSRNOG00000002794	Selp	protein_coding	0.461013	0.805853	1.76887	1.5329	0.793813	0.767438	0.192913
ENSRNOG00000002795	Cog1	protein_coding	5.93894	7.31598	10.523	7.67701	6.18106	6.19901	0.0708755
ENSRNOG00000002802	Cxcl1	protein_coding	0.309661	0.135303	1.02995	0.666246	0.583949	2.55509	0.0739461
ENSRNOG00000002807	43717	protein_coding	5.70937	6.55998	18.3028	10.0024	7.13308	5.86944	0.0147543
ENSRNOG00000002810	Gfpt2	protein_coding	3.44443	3.99064	4.70275	2.99903	3.49885	2.69058	0.852041
ENSRNOG00000002813	Dars2	protein_coding	3.17617	3.76635	4.02423	3.84286	3.65837	4.1497	0.609017
ENSRNOG00000002814	Higd1b	protein_coding	4.90148	2.15321	3.4991	3.11451	2.72953	2.96655	0.464089
ENSRNOG00000002818	Eftud2	protein_coding	5.65044	6.59381	8.84582	7.77146	6.59551	5.93016	0.464156
ENSRNOG00000002820	LOC24906	protein_coding	0.206675	0.203863	2.08101	11.2069	0.263453	0.104303	0.000539704
ENSRNOG00000002821	Phlpp1	protein_coding	2.30088	2.93147	3.649	3.3868	2.97032	2.69015	0.946285
ENSRNOG00000002823	Mapk9	protein_coding	7.40699	7.13271	6.3225	5.78689	5.91373	5.51102	0.413063
ENSRNOG00000002824	Rlim	protein_coding	3.80136	5.01262	6.66396	5.95743	4.74396	4.81362	0.786638
ENSRNOG00000002827	Rbfox1	protein_coding	37.1073	43.8732	24.4714	31.0027	39.4314	38.2535	0.663778
ENSRNOG00000002828	Tob1	protein_coding	5.87758	5.85305	3.4057	7.52935	4.41661	6.52282	0.844361
ENSRNOG00000002831	Wfikkn2	protein_coding	0.719121	1.15864	0.602613	0.903678	1.25568	0.894106	0.741118
ENSRNOG00000002832	Slc16a2	protein_coding	1.19412	1.61695	1.71266	1.54503	1.66571	1.34114	0.374877
ENSRNOG00000002833	Gsk3b	protein_coding	16.6309	24.6644	22.3045	23.5786	21.089	19.9083	0.838001
ENSRNOG00000002835	Luc7l3	protein_coding	20.3055	20.8942	29.1927	27.454	24.1214	19.6292	0.301239
ENSRNOG00000002838	Pdzd11	protein_coding	1.92845	1.51779	3.65795	3.27068	1.28755	1.39864	0.0947747
ENSRNOG00000002839	Slc19a2	protein_coding	0.290082	0.585812	0.723134	0.967203	0.771583	0.45989	0.991472
ENSRNOG00000002840	Atp5f1b	protein_coding	945.964	1154.7	713.39	932.724	1298	1341.48	0.631695
ENSRNOG00000002841	Cdc42bpa	protein_coding	6.79201	9.91589	10.2194	11.7932	9.30235	8.82089	0.914742
ENSRNOG00000002848	Maoa	protein_coding	8.88166	9.77513	10.9719	8.449	8.58284	7.33245	0.867126
ENSRNOG00000002851	Fam104a	protein_coding	6.52041	6.90164	9.44934	8.96826	6.80889	6.87668	0.0290895
ENSRNOG00000002852	Myo19	protein_coding	1.35839	1.86822	2.15128	2.39337	2.18415	2.08991	0.317745
ENSRNOG00000002855	Rfc1	protein_coding	5.83915	6.75508	11.8014	9.56198	6.69873	6.14488	0.0917339
ENSRNOG00000002860	Ccdc181	protein_coding	3.53483	2.00131	2.85867	2.79018	2.14204	2.15183	0.302155
ENSRNOG00000002862	Clcn5	protein_coding	2.80297	3.56619	3.82068	3.76021	2.51182	2.97233	0.356359
ENSRNOG00000002864	Nacc1	protein_coding	3.28543	2.1082	4.20395	4.46538	1.25208	1.21215	0.280794
ENSRNOG00000002871	Rbm25l1	protein_coding	4.80535	6.10381	8.26477	7.96213	5.34255	4.99292	0.154442
ENSRNOG00000002874	AABR07065078.1	protein_coding	11.2744	16.8737	23.4683	19.9975	14.9422	15.061	0.883554
ENSRNOG00000002875	Klhl20	protein_coding	1.17008	1.17977	1.97291	1.83024	2.32508	0.961713	0.415414
ENSRNOG00000002876	Eef2kmt	protein_coding	1.28645	1.19429	2.58682	1.49448	1.3643	0.931087	0.0653514
ENSRNOG00000002879	Psen2	protein_coding	2.25618	2.81895	7.5219	2.683	2.40811	1.75339	0.00274219
ENSRNOG00000002881	Ddr2	protein_coding	7.83574	9.34936	11.8902	12.4199	7.94144	7.81834	0.0585182
ENSRNOG00000002882	Zcchc2	protein_coding	1.60704	2.37876	4.10549	2.80021	2.40673	2.00411	0.390629
ENSRNOG00000002883	Alg1	protein_coding	0.823963	1.03469	1.87883	1.38487	1.10387	0.946279	0.290053
ENSRNOG00000002884	Blzf1	protein_coding	5.83276	5.67344	6.50359	6.03395	4.97975	5.35217	0.998823
ENSRNOG00000002886	Myh10	protein_coding	4.56523	8.25604	5.5224	13.1509	8.08134	8.55147	0.432869
ENSRNOG00000002894	Mnt	protein_coding	2.90268	2.92279	5.03482	3.7254	2.92928	2.20629	0.232019
ENSRNOG00000002895	Nagpa	protein_coding	1.3013	1.27877	2.63307	1.76264	1.8296	1.24363	0.102553
ENSRNOG00000002896	Prdx6	protein_coding	28.0891	25.1781	33.3929	24.0103	24.5379	24.2106	0.0300318
ENSRNOG00000002898	Nme7	protein_coding	2.72605	2.68541	4.94048	3.67426	2.76277	2.24246	0.125868
ENSRNOG00000002899	Akap10	protein_coding	3.44699	3.48891	7.65701	5.49536	3.97755	3.66056	0.0370718
ENSRNOG00000002903	Specc1	protein_coding	3.97756	5.11329	3.16209	7.91858	4.09508	4.62398	0.172825
ENSRNOG00000002907	Plekha6	processed_transcript	1.21802	1.16072	1.27057	1.98995	1.45809	1.30589	0.0383014
ENSRNOG00000002908	Slc35a4	protein_coding	16.1718	17.5852	15.8578	15.9029	17.2645	19.7048	0.158586
ENSRNOG00000002911	Alb	protein_coding	0.13653	0.382874	1.02827	0	0.09791	3.0137	0.0146127
ENSRNOG00000002912	Parn	protein_coding	1.98712	2.95068	4.28017	3.4815	2.25825	2.30857	0.473775
ENSRNOG00000002914	Trmt1	protein_coding	1.70206	1.35276	0.596698	0.898679	1.5094	0.712491	0.500045
ENSRNOG00000002915	Trim11	protein_coding	1.96169	2.24606	4.6466	3.67751	2.67435	2.37387	0.261594
ENSRNOG00000002916	Car4	protein_coding	5.61154	4.37916	4.95631	4.07006	6.75597	7.72829	0.631938
ENSRNOG00000002917	Sec14l5	protein_coding	4.16986	7.51789	3.59775	4.41798	6.84221	6.06596	0.483567
ENSRNOG00000002926	Uap1	protein_coding	3.5783	1.24538	1.8465	2.24489	1.27495	2.79554	0.577515
ENSRNOG00000002928	Guk1	protein_coding	5.54772	6.47686	14.2125	11.2365	6.67913	6.86083	0.0772237
ENSRNOG00000002930	Ppl	protein_coding	2.70198	2.4329	5.32042	2.61627	3.66582	2.07638	0.118179
ENSRNOG00000002932	Wdr19	protein_coding	0.999587	1.04859	1.87894	1.49695	1.14446	0.878969	0.285945
ENSRNOG00000002934	Atp1b1	protein_coding	20.9797	35.9725	24.0942	44.6491	50.2395	62.2515	0.807935
ENSRNOG00000002935	Ankrd40	protein_coding	21.9237	27.7329	19.9192	22.8855	25.4394	24.4207	0.998905
ENSRNOG00000002940	Ankrd17	protein_coding	9.60734	12.9862	15.3043	14.2408	12.5679	12.0831	0.881558
ENSRNOG00000002941	Uhmk1	protein_coding	3.85107	5.64575	8.48796	7.71645	5.63007	4.50416	0.569401
ENSRNOG00000002943	Mrpl55	protein_coding	5.72988	3.99549	4.77399	3.83142	4.0591	3.15717	0.668221
ENSRNOG00000002944	RGD1304587	protein_coding	3.33407	4.28071	6.09418	4.26354	3.80118	3.6855	0.0985886
ENSRNOG00000002946	Socs3	protein_coding	1.01658	1.36121	6.10365	2.95382	2.25241	1.87999	0.094776
ENSRNOG00000002947	Dpt	protein_coding	54.1259	54.0229	100.795	44.1075	52.9859	37.0347	0.0284475
ENSRNOG00000002948	Abcc3	protein_coding	0.54379	0.645377	1.56004	0.958033	0.512336	0.534266	0.0250151
ENSRNOG00000002949	Pgs1	protein_coding	2.58722	2.71018	4.12883	2.7277	2.52344	3.01499	0.013763
ENSRNOG00000002950	Lyl1	protein_coding	1.37098	1.4051	5.41168	4.90838	1.97056	1.53248	0.018653
ENSRNOG00000002956	Stim2	protein_coding	5.86627	8.395	7.77646	7.85377	7.3629	6.02061	0.270869
ENSRNOG00000002959	Shroom4	protein_coding	2.34361	2.65365	2.97643	2.76835	3.47967	3.04136	0.975813
ENSRNOG00000002969	Itpkb	protein_coding	7.8311	9.08843	16.8427	10.1959	11.8907	9.82718	0.202703
ENSRNOG00000002970	Zswim7	protein_coding	3.33394	1.73204	2.86687	1.73074	1.81837	2.67874	0.156623
ENSRNOG00000002977	Ttc19	protein_coding	6.65592	6.74036	5.29335	5.63668	6.21526	6.71045	0.157501
ENSRNOG00000002980	Tsr1	protein_coding	3.17595	3.55025	3.9709	2.22566	1.75332	1.54203	0.502305
ENSRNOG00000002983	Nf1x	protein_coding	31.8458	47.1318	33.0316	41.8443	45.2326	41.0359	0.360988
ENSRNOG00000002989	Nmt1	protein_coding	18.6092	19.5202	23.7786	19.7565	18.5289	17.9569	0.0386624
ENSRNOG00000002991	Srr	protein_coding	1.31302	1.45248	2.26165	1.55255	1.098	1.42352	0.161713
ENSRNOG00000002997	Slc9a3r2	protein_coding	16.7356	13.9899	15.3441	14.79	19.6528	16.8191	0.579455
ENSRNOG00000002999	Timmdc1	protein_coding	12.325	12.6094	12.5772	12.2671	12.1863	12.7794	0.582911
ENSRNOG00000003003	Tbc1d19	protein_coding	4.55852	4.07638	4.08664	3.7279	3.4545	3.38944	0.611588
ENSRNOG00000003011	Gadd45gip1	protein_coding	35.8117	29.6365	27.4557	28.7997	29.4537	28.2759	0.0199536
ENSRNOG00000003013	Rpgr	protein_coding	0.671886	0.391169	1.54908	0.805674	0.437091	0.560565	0.0712672
ENSRNOG00000003014	Poglut1	protein_coding	3.12737	3.73324	6.76015	4.9011	3.36659	2.92888	0.124407
ENSRNOG00000003018	Olfml2b	protein_coding	9.77856	13.7185	13.8744	23.2467	14.8311	11.2101	0.151868
ENSRNOG00000003019	Ubn1	protein_coding	3.04178	4.30045	3.99266	5.71168	4.16557	3.3844	0.528902
ENSRNOG00000003026	Rad23a	protein_coding	1.59538	1.14102	1.17873	1.25885	0.721126	1.4711	0.726381
ENSRNOG00000003029	Calr	protein_coding	116.274	115.448	164.992	140.759	101.891	110.119	0.248364
ENSRNOG00000003031	Atp2b4	protein_coding	3.05259	4.27643	4.11782	7.9941	4.67709	4.13551	0.0366722
ENSRNOG00000003033	Plcd3	protein_coding	1.40167	2.10511	2.14706	1.76684	2.40441	1.85208	0.93358
ENSRNOG00000003038	Sft2d2	protein_coding	4.03118	4.07063	4.8059	4.08013	4.5615	3.58076	0.617898
ENSRNOG00000003041	Smg6	protein_coding	2.50644	3.22118	4.85203	4.15668	3.17566	2.74493	0.471282
ENSRNOG00000003042	Mettl13	processed_transcript	1.8837	2.02422	2.64514	2.60344	2.38892	1.76912	0.342208
ENSRNOG00000003048	Tiprl	protein_coding	7.19895	7.48068	8.30173	8.81463	7.97891	6.94736	0.858746
ENSRNOG00000003049	Hsd17b10	protein_coding	54.2421	42.0963	48.1996	41.4428	49.0095	49.2305	0.419196
ENSRNOG00000003050	Tbc1d9b	protein_coding	6.06644	7.17545	9.57925	7.57141	8.22988	7.02722	0.856836
ENSRNOG00000003052	Cox18	protein_coding	1.02186	1.2106	3.01587	2.96885	1.63559	2.17975	0.345857
ENSRNOG00000003062	AABR07039218.1	processed_pseudogene	0.538185	0.76259	0.4241	0.709021	0.490625	0.513313	0.352948
ENSRNOG00000003063	Phka1	protein_coding	48.0968	45.3009	27.0016	26.6369	39.9029	35.6059	0.439388
ENSRNOG00000003064	Bst1	protein_coding	0.375061	0.436924	3.68717	5.24455	0.559831	0.40087	0.0110128
ENSRNOG00000003065	Glyr1	protein_coding	4.70244	4.74514	6.67736	7.78941	4.49994	2.83238	0.631011
ENSRNOG00000003066	Wnt9a	protein_coding	1.89558	1.75141	0.753463	1.57059	2.0541	1.62338	0.164107
ENSRNOG00000003068	Mrnip	protein_coding	1.13599	1.17063	1.18341	1.21569	0.891113	1.18492	0.00540452
ENSRNOG00000003069	Cd38	protein_coding	4.22559	2.58818	17.157	3.86646	3.58304	3.25492	0.000402674
ENSRNOG00000003070	Pigl	protein_coding	2.13605	1.96729	3.79702	2.20325	2.16324	1.62997	0.0194295
ENSRNOG00000003071	Vamp4	protein_coding	3.76349	4.1141	5.14645	4.31649	3.54813	3.29559	0.720799
ENSRNOG00000003075	Tmem39a	protein_coding	4.67957	4.71316	6.60671	6.97849	4.20617	4.86792	0.0960782
ENSRNOG00000003076	Rbms2	protein_coding	13.8367	14.6979	21.6411	17.3427	16.0169	13.119	0.360675
ENSRNOG00000003078	Dcaf6	protein_coding	44.0931	62.2023	32.3261	40.3801	53.9633	47.6334	0.997801
ENSRNOG00000003081	Ribc1	protein_coding	0.677765	0.594704	0.988556	0.722343	0.760495	0.584394	0.262303
ENSRNOG00000003084	Parp1	protein_coding	8.78787	10.4483	16.0355	11.8962	8.9839	9.65306	0.100723
ENSRNOG00000003086	Cenpv	protein_coding	2.97731	3.02183	2.48915	2.35558	3.46842	2.79705	0.845078
ENSRNOG00000003088	Arhgap31	protein_coding	6.53999	7.89914	9.81172	8.80396	9.75009	7.12992	0.501815
ENSRNOG00000003094	Cmahp	protein_coding	1.33697	0.76806	19.8809	4.67729	0.748529	0.649357	0.00108995
ENSRNOG00000003098	Prom1	protein_coding	2.87903	2.72686	2.46575	3.19691	3.16899	2.57135	0.492185
ENSRNOG00000003099	Ubqln2	protein_coding	3.97119	4.61898	5.98337	5.91611	6.21433	4.23371	0.161934
ENSRNOG00000003100	Dusp12	protein_coding	2.04706	2.18391	3.46745	2.50194	1.55262	1.53224	0.357129
ENSRNOG00000003108	Acbd4	protein_coding	0.493885	0.71359	0.716342	0.810182	0.281644	0.402209	0.528901
ENSRNOG00000003114	B4galt4	protein_coding	1.69044	1.58376	2.4037	1.8512	1.97687	1.70379	0.262527
ENSRNOG00000003116	Dph1	protein_coding	1.34815	1.46462	2.44271	1.69606	1.19969	1.4557	0.0889936
ENSRNOG00000003117	Psmd12	protein_coding	45.7985	41.2495	40.099	41.2092	43.3975	43.1466	0.635914
ENSRNOG00000003120	Prelp	protein_coding	8.00435	10.8389	22.4666	11.0845	11.1944	5.73298	0.0868408
ENSRNOG00000003121	Rtn4rl1	protein_coding	0.52859	0.642292	1.82072	1.14752	0.667962	0.423838	0.108736
ENSRNOG00000003122	Hdac8	protein_coding	1.43918	1.94823	2.67713	2.75119	1.5134	1.5155	0.0692014
ENSRNOG00000003123	Rpa1	protein_coding	4.31802	5.47054	6.36602	6.44873	5.02397	4.89565	0.51833
ENSRNOG00000003125	Rogdi	protein_coding	3.62178	4.14607	6.50672	5.38599	3.96209	3.49083	0.17651
ENSRNOG00000003127	Spryd4	protein_coding	10.8869	9.57501	9.22472	9.77061	12.299	11.8974	0.362465
ENSRNOG00000003129	Zfp496	protein_coding	3.17772	1.72088	4.63811	3.34169	3.79345	3.5572	0.6066
ENSRNOG00000003131	Traf7	protein_coding	3.81911	4.82861	8.59629	8.59448	5.1367	4.28188	0.0591
ENSRNOG00000003134	Slc4a4	protein_coding	1.80699	2.33789	2.90241	2.31221	2.40208	1.54865	0.709614
ENSRNOG00000003139	Smc1a	protein_coding	17.3262	19.5677	26.6865	25.8861	18.147	18.8255	0.0662566
ENSRNOG00000003144	Gprc5c	protein_coding	4.03723	4.37116	4.65922	4.88672	4.64888	2.74072	0.0769479
ENSRNOG00000003147	Sqstm1	protein_coding	27.5386	28.4209	28.4392	26.2094	35.6465	27.329	0.0112189
ENSRNOG00000003148	Timp2	protein_coding	36.9279	37.1378	52.5573	52.1399	39.5948	29.1012	0.296068
ENSRNOG00000003149	Farsa	protein_coding	6.74559	6.82599	11.2361	8.34794	7.02843	7.15322	0.0128371
ENSRNOG00000003151	Bfar	protein_coding	9.80555	11.7753	10.9662	10.5755	11.5805	11.0636	0.774695
ENSRNOG00000003163	Sdhc	protein_coding	130.227	118.662	93.6442	104.845	120.21	144.809	0.975185
ENSRNOG00000003171	Mpz	protein_coding	24.5598	561.021	94.5938	97.9988	523.103	48.3359	0.0188378
ENSRNOG00000003172	Serpinf1	protein_coding	83.0269	69.6808	95.3813	121.032	72.8011	70.7105	0.119883
ENSRNOG00000003174	Tapt1	protein_coding	2.49966	4.43637	2.34065	5.80826	2.44716	3.99297	0.207095
ENSRNOG00000003177	Mat2b	protein_coding	13.3709	11.3136	16.8591	15.9108	13.9914	12.0321	0.765966
ENSRNOG00000003178	Mageh1	protein_coding	3.10098	3.21887	3.88234	3.68818	3.91202	2.49972	0.406455
ENSRNOG00000003183	Fmod	protein_coding	38.3434	19.5441	3.77544	56.2311	14.11	54.735	0.422648
ENSRNOG00000003185	Acbd3	protein_coding	5.20645	6.8398	7.77327	7.8719	6.68373	6.00187	0.670622
ENSRNOG00000003186	Anks3	protein_coding	1.83321	2.22367	3.24851	2.54453	1.98536	1.89063	0.180542
ENSRNOG00000003187	Armcx5	protein_coding	1.32446	2.04793	2.715	2.22802	1.8013	1.54734	0.962065
ENSRNOG00000003191	Bhlhb9	protein_coding	2.47637	2.77438	3.57299	3.30378	2.32757	2.36149	0.21988
ENSRNOG00000003201	Rps4x	protein_coding	236.594	190.785	364.392	244.372	215.014	208.132	0.0424949
ENSRNOG00000003203	Hexim1	protein_coding	9.34529	11.821	14.61	13.1271	13.8441	9.64846	0.432117
ENSRNOG00000003205	Ldb2	protein_coding	1.55405	2.13177	4.87079	2.72739	1.76202	1.52196	0.0339078
ENSRNOG00000003206	Actr3	protein_coding	14.4482	17.3711	59.2926	31.728	16.7819	13.85	0.0146691
ENSRNOG00000003207	Fmnl1	protein_coding	0.500886	0.371474	3.29804	1.38669	0.634007	0.425899	0.0106248
ENSRNOG00000003209	Pcp4l1	protein_coding	0.945163	2.19415	2.19189	1.84779	2.33035	1.56664	0.277739
ENSRNOG00000003211	Srp9	protein_coding	29.3792	18.7526	23.1359	22.3067	20.8833	21.4057	0.222449
ENSRNOG00000003213	Helz	protein_coding	4.10526	5.54763	8.22114	6.93112	5.37253	5.2724	0.614421
ENSRNOG00000003215	Zfp287	protein_coding	0.804545	1.04891	2.01296	1.51769	1.11356	0.806898	0.25145
ENSRNOG00000003217	Lgals3bp	protein_coding	4.85374	4.25884	17.8373	8.8154	4.66551	3.83897	0.00973874
ENSRNOG00000003219	Trim16	protein_coding	8.89722	7.57514	6.3153	8.04496	11.3901	10.9065	0.677004
ENSRNOG00000003220	H3f3a	protein_coding	154.205	140.015	234.301	198.785	147.269	136.09	0.106718
ENSRNOG00000003221	Myoc	protein_coding	12.1755	13.8352	8.38903	10.0773	13.8096	8.94719	0.277319
ENSRNOG00000003223	Degs1	protein_coding	18.2481	25.1108	36.917	21.1237	20.7767	20.2638	0.0302281
ENSRNOG00000003224	Nudt16l1	protein_coding	4.79685	3.36768	4.88128	4.38149	2.51498	3.43906	0.447463
ENSRNOG00000003226	Mprip	protein_coding	9.50697	13.0439	13.3327	14.125	13.5582	10.4836	0.141973
ENSRNOG00000003228	Mid1ip1	protein_coding	5.01169	5.91535	6.68731	8.71848	7.81255	4.22986	0.933873
ENSRNOG00000003229	Tspan7	protein_coding	23.5679	25.8253	28.4321	19.675	24.872	23.7387	0.860563
ENSRNOG00000003232	Slc9a3r1	protein_coding	4.53904	4.18963	17.1523	5.05746	4.31261	3.60355	0.000293534
ENSRNOG00000003234	Mgrn1	protein_coding	15.4339	21.0504	17.1302	18.97	21.5689	21.7301	0.296248
ENSRNOG00000003235	Mgat4b	protein_coding	2.81529	3.88644	6.19222	3.54037	3.93214	3.11705	0.0947884
ENSRNOG00000003237	Tp53bp2	protein_coding	3.72296	3.04129	3.6162	3.21424	3.09825	2.71897	0.702401
ENSRNOG00000003239	Cant1	protein_coding	3.28631	3.8474	6.77503	4.5399	4.29801	3.16291	0.146292
ENSRNOG00000003242	Gulp1	protein_coding	3.74322	4.13786	4.24185	5.92975	4.8863	4.58569	0.553359
ENSRNOG00000003243	Wdr81	protein_coding	1.99995	2.24692	5.30072	3.02094	2.46872	1.8777	0.0283811
ENSRNOG00000003245	Cacng1	protein_coding	217.318	171.733	120.917	129.749	159.781	155.934	0.613034
ENSRNOG00000003247	Sde2	protein_coding	5.33874	6.41307	9.2488	7.28888	6.12817	6.11277	0.23794
ENSRNOG00000003248	Mpzl1	protein_coding	5.03186	6.44252	6.37582	8.21144	6.2259	5.9223	0.361871
ENSRNOG00000003251	B3galt2	protein_coding	0.816828	1.25068	1.94873	1.59058	1.13157	1.50841	0.993075
ENSRNOG00000003253	Qdpr	protein_coding	14.1262	17.0326	16.4126	14.4426	15.9503	15.9924	0.422509
ENSRNOG00000003256	Ccng1	protein_coding	431.5	389.275	278.881	293.278	374.853	334.675	0.785708
ENSRNOG00000003258	Cdc73	protein_coding	6.77261	8.52586	9.39927	8.7133	8.21707	7.54363	0.938088
ENSRNOG00000003259	C1qtnf1	protein_coding	3.85246	4.2226	10.8716	5.03186	4.70706	2.88058	0.0194284
ENSRNOG00000003260	Nr1i3	protein_coding	1.23424	2.34806	1.70177	1.8653	2.00505	2.35911	0.580477
ENSRNOG00000003261	Usp9x	protein_coding	22.3591	30.9747	26.5467	27.8524	27.942	25.1389	0.946541
ENSRNOG00000003264	Nat9	protein_coding	3.01635	2.51143	5.84415	4.61471	2.662	2.6851	0.0540339
ENSRNOG00000003267	Pycr2	protein_coding	3.05615	2.99929	3.3166	4.22734	3.41048	2.82731	0.210827
ENSRNOG00000003268	Maml1	protein_coding	2.11493	2.53857	4.23734	3.72651	3.05305	2.26518	0.513338
ENSRNOG00000003269	Atp6v0e1	protein_coding	2.89793	2.9962	6.41386	3.7473	2.51353	2.23781	0.0457484
ENSRNOG00000003276	Myo1d	protein_coding	2.58269	3.21059	3.20173	5.75174	3.73215	3.32902	0.0547895
ENSRNOG00000003278	Map3k14	protein_coding	0.864363	1.14678	3.8192	1.47528	1.34358	1.18105	0.00378794
ENSRNOG00000003281	Mcm9	protein_coding	0.865601	1.02066	2.29874	1.56613	1.02948	0.862855	0.0450103
ENSRNOG00000003283	Rcsd1	protein_coding	22.6752	26.2239	28.2756	22.331	26.4698	24.3717	0.617631
ENSRNOG00000003284	Epn3	protein_coding	0.310117	0.508504	0.285647	0.604682	0.556775	0.95061	0.423878
ENSRNOG00000003285	Mpv17l	protein_coding	0.510014	0.664206	0.310831	0.648757	0.5502	0.697313	0.285397
ENSRNOG00000003289	Lap3	protein_coding	16.6824	15.6098	21.5996	14.9173	12.66	12.7033	0.261599
ENSRNOG00000003291	Creg1	protein_coding	3.09483	3.4578	10.7923	12.146	4.2909	4.34501	0.0321049
ENSRNOG00000003296	Dck	protein_coding	2.43512	2.78285	7.91371	11.1862	2.84221	2.77605	0.0149927
ENSRNOG00000003298	Cd247	protein_coding	0.02321	0.041106	11.0034	0.164011	0.044336	0	2.89e-05
ENSRNOG00000003300	Btg2	protein_coding	13.1871	14.0455	31.5674	24.4162	17.4478	24.1923	0.503306
ENSRNOG00000003302	Flcn	protein_coding	7.44403	7.63496	8.81184	6.49021	8.78776	7.77027	0.47637
ENSRNOG00000003304	Chad	protein_coding	0.756298	0.634659	0.615018	5.19168	0.430234	2.63801	0.0161724
ENSRNOG00000003307	Gcdh	protein_coding	12.4292	10.7176	12.3269	10.3157	11.3343	13.2382	0.742912
ENSRNOG00000003310	Tmem63a	protein_coding	1.2985	1.58974	3.61132	2.14942	1.55028	1.75445	0.0450902
ENSRNOG00000003326	Rrn3	protein_coding	8.05187	7.12844	8.78346	6.91201	6.63122	6.50812	0.276736
ENSRNOG00000003328	Cdip1	protein_coding	13.5741	15.6543	12.9538	14.6421	16.9106	14.0192	0.823761
ENSRNOG00000003329	Ppm1d	protein_coding	2.80193	2.94412	5.04211	5.05729	4.46481	3.3041	0.142323
ENSRNOG00000003330	Acsf2	protein_coding	1.42798	2.4325	4.57035	2.23046	2.17009	1.47944	0.0573281
ENSRNOG00000003332	Nt5m	protein_coding	1.17386	1.25023	1.29193	1.15104	1.3447	1.69989	0.081952
ENSRNOG00000003334	Klhl21	protein_coding	8.20267	9.28977	5.86005	6.70493	11.6377	7.81567	0.822872
ENSRNOG00000003336	Mybph	protein_coding	237.509	193.509	166.054	89.4151	253.392	85.5664	0.361653
ENSRNOG00000003338	Pmp22	protein_coding	31.7675	272.109	72.0206	69.9868	224.039	41.6263	0.0650194
ENSRNOG00000003343	Canx	protein_coding	37.1201	44.911	64.9953	52.0793	41.616	39.6066	0.277093
ENSRNOG00000003346	Fancb	protein_coding	0.356505	0.622498	1.05049	1.20563	0.497388	0.599385	0.362101
ENSRNOG00000003348	Rasd1	protein_coding	0.657571	2.98691	3.30924	1.51687	1.16188	1.39907	0.275036
ENSRNOG00000003350	Mospd2	protein_coding	0.811157	0.483809	1.32423	1.38104	0.795745	0.863734	0.360719
ENSRNOG00000003357	Col3a1	protein_coding	1146.88	1321.55	2370.76	1398.74	1427.95	851.636	0.190997
ENSRNOG00000003359	Ogt	protein_coding	1.08235	0.634681	0.569821	1.77235	1.20257	0.450066	0.438284
ENSRNOG00000003365	Cadm3	protein_coding	11.084	16.3302	20.729	12.1625	15.3687	9.25558	0.82434
ENSRNOG00000003374	LOC103690141	protein_coding	1.736	1.54874	1.29421	1.31795	1.73091	1.92276	0.485012
ENSRNOG00000003385	Glrx2	protein_coding	10.5971	7.41672	8.84226	4.50394	14.0632	7.12983	0.897038
ENSRNOG00000003388	Cenpf	protein_coding	1.344	1.67693	3.12218	9.90144	1.25136	1.37943	0.00141535
ENSRNOG00000003392	Grsf1	protein_coding	15.0693	19.5262	15.9405	17.3524	21.2227	13.6544	0.873143
ENSRNOG00000003397	Adprm	protein_coding	4.26919	2.9931	7.0481	4.54113	3.47398	3.66545	0.137166
ENSRNOG00000003398	Tomm40l	protein_coding	5.09587	7.30308	6.31864	7.81667	6.61792	8.48572	0.976629
ENSRNOG00000003399	Hnrnph1	protein_coding	20.1119	20.3985	29.8146	27.1561	17.9254	17.2755	0.188521
ENSRNOG00000003402	Stx6	protein_coding	2.59723	4.19665	6.01225	3.90845	3.70426	2.90766	0.453788
ENSRNOG00000003403	Slc35f5	protein_coding	4.09398	4.0713	3.92071	4.72062	4.2008	3.27562	0.613926
ENSRNOG00000003407	Ptpn14	protein_coding	5.7348	6.98281	5.40494	6.63548	7.93409	4.75236	0.941318
ENSRNOG00000003424	Elac2	protein_coding	4.59162	5.17437	5.3704	5.44646	5.38387	4.61854	0.0521577
ENSRNOG00000003428	Rufy3	protein_coding	4.2226	5.52212	7.00628	5.2463	4.86449	4.38787	0.376029
ENSRNOG00000003434	Trove2	protein_coding	6.6331	8.71871	8.35996	7.62393	7.02489	7.64726	0.829496
ENSRNOG00000003439	Il15	protein_coding	3.29465	2.28445	3.46852	2.70323	2.79757	2.785	0.638519
ENSRNOG00000003442	Adora1	protein_coding	1.81674	3.13814	4.02894	1.39649	1.70651	1.01204	0.325234
ENSRNOG00000003443	Klf1	protein_coding	0.258474	0.24101	0.429197	11.7526	0.320656	0.382848	3.29e-05
ENSRNOG00000003452	Asb9	protein_coding	8.64234	5.01552	4.60234	2.85091	5.11097	5.44523	0.294513
ENSRNOG00000003455	Zfp13	protein_coding	0.308785	0.542413	0.451915	0.575226	0.501133	0.664097	0.925299
ENSRNOG00000003461	Zfp330	protein_coding	9.86018	9.91022	11.2041	9.34628	9.02833	9.81994	0.272079
ENSRNOG00000003463	Srebf1	protein_coding	3.71438	6.0199	7.07085	3.87432	3.80682	3.60904	0.0214749
ENSRNOG00000003464	Hid1	protein_coding	2.56014	3.54312	5.08667	3.00411	3.50443	2.4406	0.265571
ENSRNOG00000003470	Fundc1	protein_coding	6.41878	5.55609	7.77531	5.16677	5.37469	4.74273	0.317373
ENSRNOG00000003472	Atp11c	protein_coding	2.27011	2.51192	5.5602	3.65049	2.18176	1.7126	0.128394
ENSRNOG00000003479	Rnf150	protein_coding	3.55057	5.27956	3.23631	2.88272	4.13335	3.49452	0.352019
ENSRNOG00000003486	Mnda	protein_coding	0.290448	3.02466	0.11585	0.484809	1.50849	0.592468	0.0760337
ENSRNOG00000003491	Prkca	protein_coding	6.58559	9.23577	7.85945	8.05352	7.18341	6.81646	0.624628
ENSRNOG00000003494	Ppfia4	protein_coding	0.649407	1.10859	0.961115	1.02184	0.898343	0.958204	0.346127
ENSRNOG00000003495	Prpf8	protein_coding	19.5254	28.356	30.7703	27.202	25.4145	23.2915	0.962517
ENSRNOG00000003496	Tbc1d9	protein_coding	0.531716	0.630074	1.67499	0.794467	0.690843	0.507944	0.00867265
ENSRNOG00000003497	Thoc6	protein_coding	4.46361	4.5538	4.83896	4.87439	5.02219	3.8562	0.349641
ENSRNOG00000003504	Rnaseh2a	protein_coding	5.15341	3.79935	5.08696	4.70884	4.83772	4.27158	0.466037
ENSRNOG00000003506	Gosr2	protein_coding	9.52551	10.3087	15.6263	12.245	8.62167	9.88825	0.210662
ENSRNOG00000003508	Ergic1	protein_coding	6.08654	8.59913	8.45761	8.74878	7.47627	6.83608	0.340173
ENSRNOG00000003510	Fmo2	protein_coding	2.92802	2.2554	7.74337	1.69892	3.91045	2.50867	0.0509189
ENSRNOG00000003515	Ephx1	protein_coding	4.99145	6.12264	11.0481	7.46942	8.27261	5.38772	0.487522
ENSRNOG00000003517	Tbx2	protein_coding	3.21739	3.37717	2.40194	5.10276	3.42391	4.41179	0.698726
ENSRNOG00000003520	Prdx2	protein_coding	51.9327	48.4003	68.72	113.51	55.1226	69.0013	0.0529995
ENSRNOG00000003524	Lrrc59	protein_coding	10.128	13.2969	17.2025	19.4587	10.5631	11.6495	0.297393
ENSRNOG00000003533	Clcn4	protein_coding	5.02921	4.94813	4.15064	3.41044	5.66976	5.78874	0.559168
ENSRNOG00000003536	Rufy1	protein_coding	6.30016	7.33209	9.25463	7.18947	7.50442	5.94779	0.482602
ENSRNOG00000003537	Spta1	protein_coding	0.0752288	0.0607445	0.175276	19.5853	0.13791	0.151927	2.46e-05
ENSRNOG00000003538	Adamts4	protein_coding	1.13026	1.37396	1.52555	1.10254	0.672801	0.821061	0.845949
ENSRNOG00000003541	Pggt1b	protein_coding	1.16143	1.20953	1.8223	1.59588	0.977713	1.33475	0.795371
ENSRNOG00000003542	AABR07029198.1	protein_coding	25.1865	9.21259	5.72263	6.86732	38.258	17.9595	0.312167
ENSRNOG00000003545	Uchl5	protein_coding	7.70166	5.66483	6.90486	6.2439	6.36441	5.80705	0.575501
ENSRNOG00000003546	Tnfrsf12a	protein_coding	11.1116	8.06833	7.13526	8.35796	5.92694	5.16562	0.773015
ENSRNOG00000003549	Cnpy2	protein_coding	19.0812	17.6915	28.4943	21.9052	17.3181	13.9202	0.540053
ENSRNOG00000003550	Acbd6	protein_coding	6.82046	7.68869	9.95932	9.02393	7.52336	8.78644	0.842593
ENSRNOG00000003551	B4galt3	protein_coding	2.98633	3.25781	5.26403	4.82572	3.64724	2.7963	0.276317
ENSRNOG00000003553	Efemp1	protein_coding	6.05228	8.73192	13.8028	4.20438	4.33297	3.97837	0.0697925
ENSRNOG00000003554	Piga	protein_coding	0.717666	1.01259	1.86174	1.10627	0.804017	0.736645	0.0471311
ENSRNOG00000003559	Ccdc112	protein_coding	2.09492	2.37453	2.86774	2.70926	2.1154	2.12554	0.120287
ENSRNOG00000003562	Susd4	protein_coding	1.69738	1.96617	3.23652	1.15153	1.84853	0.96108	0.378067
ENSRNOG00000003563	Blmh	protein_coding	10.4246	9.45041	12.0956	10.6087	8.97273	8.79761	0.504507
ENSRNOG00000003567	Ppox	protein_coding	2.17976	2.02014	3.3106	5.33436	2.2608	2.0213	0.0127538
ENSRNOG00000003576	Ints2	protein_coding	1.68786	2.20541	2.8681	2.6436	2.00108	1.97031	0.658451
ENSRNOG00000003578	Fem1c	protein_coding	5.9349	7.298	7.21979	7.23815	7.28219	6.37038	0.0167229
ENSRNOG00000003581	Pou2f1	protein_coding	2.22675	3.17455	4.46012	4.22541	2.86352	2.71963	0.459769
ENSRNOG00000003583	Smyd2	protein_coding	46.7003	36.0256	32.5023	28.9684	30.4666	34.6675	0.189143
ENSRNOG00000003590	Tom1l2	protein_coding	5.82559	7.63157	5.97427	7.49405	7.47466	8.13156	0.126736
ENSRNOG00000003592	Med28	protein_coding	9.5451	7.33333	8.80983	7.00248	6.16267	6.67101	0.464249
ENSRNOG00000003594	Tmem183a	protein_coding	1.83308	2.09403	3.02631	4.42591	1.54598	1.44284	0.148766
ENSRNOG00000003596	Itgb1bp2	protein_coding	61.3163	56.4003	43.0541	54.3838	63.0439	60.8857	0.167736
ENSRNOG00000003597	Tuba4a	protein_coding	72.2842	86.669	61.7978	119.263	104.452	98.2167	0.955872
ENSRNOG00000003599	Utp3	protein_coding	9.90888	10.8409	14.6152	12.5484	10.3547	9.79829	0.142416
ENSRNOG00000003600	Pnpt1	protein_coding	8.64511	8.18098	10.3559	9.21378	8.62218	8.84091	0.265503
ENSRNOG00000003603	Arhgap44	protein_coding	2.61332	3.72545	2.51878	3.1646	4.40761	3.44265	0.756628
ENSRNOG00000003606	AABR07014550.1	processed_pseudogene	1.4248	1.55697	2.24112	4.13621	2.8257	5.76539	0.383582
ENSRNOG00000003611	Dynlt3	protein_coding	17.5559	17.2439	20.5503	14.553	14.7995	16.5384	0.508128
ENSRNOG00000003613	Mid1	protein_coding	3.26105	4.20626	3.89842	4.90132	3.85007	3.61938	0.784516
ENSRNOG00000003614	Mgat5	protein_coding	0.662272	0.690068	3.13277	4.1809	1.09377	0.629562	0.0299268
ENSRNOG00000003616	Grem2	protein_coding	2.20988	3.1027	2.71916	2.31036	4.48715	2.13733	0.0790526
ENSRNOG00000003620	Fmo3	protein_coding	3.74756	2.42203	7.56946	3.12869	2.90153	2.16238	0.0204637
ENSRNOG00000003622	Cybb	protein_coding	3.10334	2.31911	23.9333	9.09654	2.20338	1.9279	0.0051197
ENSRNOG00000003625	Ubxn4	protein_coding	9.60311	11.5677	13.6266	12.6088	10.1446	10.0316	0.418657
ENSRNOG00000003626	Atp5h	protein_coding	458.982	409.43	348.571	412.988	460.539	542.441	0.829106
ENSRNOG00000003629	Nvl	protein_coding	2.10799	2.41319	3.55539	2.74543	1.81221	2.20257	0.494154
ENSRNOG00000003634	Zfp354a	protein_coding	2.73629	3.34593	3.43297	3.01211	3.08224	3.06479	0.705484
ENSRNOG00000003635	Disp1	protein_coding	1.04053	1.84683	1.95484	1.93077	1.98542	1.4648	0.0541287
ENSRNOG00000003643	Tab3	protein_coding	1.04481	1.45633	2.73343	2.96625	1.23638	1.32307	0.0618513
ENSRNOG00000003645	LOC103689931	protein_coding	13.2766	14.2625	18.6067	18.48	12.0738	13.0245	0.0957938
ENSRNOG00000003649	Qsox1	protein_coding	2.41047	2.59703	3.72378	3.73819	2.74373	2.42598	0.0354904
ENSRNOG00000003650	Nt5c	protein_coding	0.90061	1.83763	9.27562	3.14791	1.14753	0.786486	0.00764968
ENSRNOG00000003653	Fh	protein_coding	117.224	102.694	82.9975	95.0049	107.737	124.349	0.982969
ENSRNOG00000003657	Pkmyt1	protein_coding	0.381323	0.59709	1.35248	2.10262	0.525282	0.51488	0.0481016
ENSRNOG00000003661	Jpt1	protein_coding	15.2419	13.7832	25.7175	16.1231	12.9108	11.9124	0.036821
ENSRNOG00000003666	Jchain	protein_coding	0.312935	0.221599	50.0022	9.69155	0.116714	0	0.000620902
ENSRNOG00000003669	Myocd	protein_coding	0.73801	1.66171	1.17858	1.37363	2.07006	1.31172	0.964784
ENSRNOG00000003670	Sumo2	protein_coding	73.6409	63.479	96.9565	78.605	63.2982	58.5819	0.346674
ENSRNOG00000003673	Nup85	protein_coding	3.18763	3.45252	4.41653	4.92988	3.11756	3.12383	0.0550684
ENSRNOG00000003674	Pir	protein_coding	2.11601	2.44439	2.90128	2.57513	2.24756	2.07057	0.60572
ENSRNOG00000003679	Med13	protein_coding	10.8391	15.9829	19.0811	18.9473	15.5389	14.2804	0.556437
ENSRNOG00000003686	Tbl1x	protein_coding	4.41851	6.35709	9.01655	7.80291	5.26112	4.84265	0.511485
ENSRNOG00000003687	Rgs2	protein_coding	5.93324	6.89493	15.3978	4.62394	6.42042	7.88397	0.0268932
ENSRNOG00000003689	Nono	protein_coding	17.4933	19.5929	36.2953	28.9612	18.5628	18.078	0.0376641
ENSRNOG00000003691	Tmed7	protein_coding	14.3534	15.3654	18.4269	15.7084	14.6589	12.8899	0.662586
ENSRNOG00000003694	Prox1	protein_coding	1.2946	2.09748	4.90733	2.88054	2.6673	2.00108	0.318818
ENSRNOG00000003699	Endov	protein_coding	1.92992	2.1709	3.05366	2.46465	1.76993	2.57421	0.879756
ENSRNOG00000003703	Mcm6	protein_coding	2.05019	2.92301	6.61524	9.97975	2.03107	2.2883	0.0333362
ENSRNOG00000003704	Fam184b	protein_coding	0.41879	0.406497	0.235449	0.537042	0.450904	0.604081	0.80033
ENSRNOG00000003705	Bmx	protein_coding	0.302638	0.424851	1.77318	0.786051	0.480125	0.514262	0.0188758
ENSRNOG00000003706	Ufc1	protein_coding	31.9897	28.6319	39.896	31.8548	30.8458	31.9035	0.0385261
ENSRNOG00000003707	Zmym3	protein_coding	0.97939	1.3821	2.50746	1.68208	1.30314	1.13284	0.218908
ENSRNOG00000003712	Ppp4r3b	protein_coding	6.90718	7.82422	13.3669	10.2624	8.11446	7.50275	0.114392
ENSRNOG00000003715	Srpx2	protein_coding	2.69875	2.71214	3.19898	5.82473	2.17592	2.61583	0.00975408
ENSRNOG00000003717	Cnih4	protein_coding	12.7315	12.8504	12.892	10.4533	12.1623	10.3218	0.0389549
ENSRNOG00000003719	Atpaf2	protein_coding	6.07753	6.28862	7.80529	6.86964	6.1182	7.14528	0.364034
ENSRNOG00000003720	Prrx1	protein_coding	14.4654	20.9774	18.1286	29.9393	21.0708	20.0443	0.35499
ENSRNOG00000003721	Paqr4	protein_coding	2.36483	2.98058	2.16047	2.44683	3.72502	2.81798	0.502339
ENSRNOG00000003722	Dusp27	protein_coding	9.33051	12.0736	6.62238	9.74086	10.7428	7.73548	0.967608
ENSRNOG00000003723	Wdr26	protein_coding	17.4332	26.3812	25.9183	30.3801	22.8595	22.1196	0.951451
ENSRNOG00000003724	Mrpl27	protein_coding	24.5789	19.6937	24.0751	21.296	22.1703	20.3656	0.595934
ENSRNOG00000003728	Xylt2	protein_coding	2.23903	2.93098	5.86414	3.97899	3.23883	2.23641	0.215397
ENSRNOG00000003732	Flrt2	protein_coding	3.08098	4.78781	4.61392	6.43969	4.64322	3.17401	0.346579
ENSRNOG00000003736	Col5a2	protein_coding	60.9402	63.3075	84.3916	148.193	68.6925	49.7108	0.0382798
ENSRNOG00000003742	Cdkl5	protein_coding	0.542087	0.811816	0.975338	0.882938	0.852983	0.663446	0.712173
ENSRNOG00000003743	Dars	protein_coding	29.344	25.9572	28.1831	26.9242	24.2316	25.4281	0.961767
ENSRNOG00000003745	Atf3	protein_coding	0.766202	1.14341	0.77035	0.750194	1.00247	1.24794	0.15325
ENSRNOG00000003747	Asna1	protein_coding	14.3714	13.263	17.5924	14.696	14.0659	14.0909	0.045717
ENSRNOG00000003759	Galc	protein_coding	0.8763	1.43399	2.66496	1.98393	1.37972	1.12496	0.551319
ENSRNOG00000003763	Prdx4	protein_coding	18.5597	15.6413	29.4933	26.8065	16.4207	16.0563	0.0536709
ENSRNOG00000003767	Rps6kc1	protein_coding	2.2868	2.80503	3.33655	3.63712	2.8355	2.45339	0.713545
ENSRNOG00000003772	Csrp2	protein_coding	5.49919	3.07911	7.51781	5.50201	5.96889	3.742	0.726221
ENSRNOG00000003773	Hmox2	protein_coding	2.07202	2.81457	2.32596	6.59706	6.73972	2.69382	0.0179633
ENSRNOG00000003777	Chrne	protein_coding	4.0553	3.47385	3.387	3.13111	6.89614	5.1429	0.148911
ENSRNOG00000003778	Opn3	protein_coding	0.638585	0.559056	1.02864	0.604015	0.603995	0.371621	0.165199
ENSRNOG00000003779	Dedd	protein_coding	7.93272	9.8496	9.33581	8.94881	8.63373	8.84561	0.975926
ENSRNOG00000003782	Acot9	protein_coding	8.95476	7.88333	12.9558	9.89066	7.57787	7.8516	0.0831057
ENSRNOG00000003786	Tspan6	protein_coding	8.51815	7.4404	8.61152	11.7222	5.78244	7.14193	0.549299
ENSRNOG00000003787	Lcorl	protein_coding	1.92834	2.41912	2.83276	2.78142	1.97115	2.37065	0.346234
ENSRNOG00000003792	Med14	protein_coding	3.20962	4.98255	5.43701	5.18285	4.1026	4.10803	0.538363
ENSRNOG00000003794	Nmral1	protein_coding	1.9045	2.07483	3.02266	2.59911	1.40836	1.7569	0.824375
ENSRNOG00000003795	Angel2	protein_coding	4.08569	4.564	6.4161	5.81986	5.21439	4.33924	0.624012
ENSRNOG00000003797	Mrps7	protein_coding	33.3117	34.8446	36.9301	28.6817	32.3176	30.6434	0.998759
ENSRNOG00000003803	Zdhhc17	protein_coding	7.82235	9.01873	10.9718	9.3801	9.65393	8.74292	0.916922
ENSRNOG00000003805	Rnft1	protein_coding	17.0405	20.1099	20.123	16.3969	14.3063	17.248	0.424755
ENSRNOG00000003809	Sat1	protein_coding	10.9536	7.96723	34.403	14.2712	9.71718	8.92282	0.00430243
ENSRNOG00000003815	Slc25a11	protein_coding	102.998	94.0412	72.6181	78.9087	98.0695	109.276	0.63618
ENSRNOG00000003816	Tada1	protein_coding	3.08113	2.54683	4.08237	2.95071	2.78949	2.08957	0.656051
ENSRNOG00000003821	Rptor	protein_coding	4.17167	5.2957	6.82837	5.41253	5.09108	4.48642	0.512926
ENSRNOG00000003822	Slu7	protein_coding	21.9017	19.9003	25.2114	21.7975	19.1786	20.3293	0.361076
ENSRNOG00000003825	Wdr75	protein_coding	5.72715	5.74457	9.58272	7.2029	6.23679	5.42728	0.0586725
ENSRNOG00000003827	Wipi1	protein_coding	7.61306	8.65246	8.37829	13.1601	10.1956	10.52	0.526127
ENSRNOG00000003829	Ap3s1	protein_coding	4.07337	3.93248	6.7864	6.22793	3.99103	3.28724	0.103552
ENSRNOG00000003831	Tdp1	protein_coding	0.654414	0.904876	1.96703	1.36191	0.56525	0.830667	0.247703
ENSRNOG00000003832	Vash2	protein_coding	10.0547	14.1686	7.20088	8.75227	12.3763	7.57838	0.521952
ENSRNOG00000003833	Nenf	protein_coding	20.3515	18.0945	22.0789	22.9064	16.7391	22.3261	0.333381
ENSRNOG00000003834	Map2k4	protein_coding	13.1034	12.8064	13.7661	12.4892	12.4715	12.7884	0.223802
ENSRNOG00000003835	Slc43a2	protein_coding	3.48631	3.94049	7.28189	5.47285	4.78853	3.33199	0.369089
ENSRNOG00000003844	Dhx15	protein_coding	16.9132	16.5432	29.2194	23.7267	17.4045	15.8445	0.0449107
ENSRNOG00000003846	Pitpna	protein_coding	21.16	27.4668	34.2858	29.9991	25.5781	19.9977	0.844732
ENSRNOG00000003847	Gid4	protein_coding	12.226	15.6159	11.7833	11.3184	14.6242	12.9588	0.478997
ENSRNOG00000003848	Med12	protein_coding	4.49109	5.30103	9.32672	6.67018	4.85948	4.85775	0.0516688
ENSRNOG00000003849	Stx8	protein_coding	8.64532	7.27996	10.5528	8.26443	7.34024	6.68225	0.430165
ENSRNOG00000003853	Scoc	protein_coding	0.867178	0.397433	0.813354	0.593861	0.732141	0.405015	0.32914
ENSRNOG00000003855	Dnaja3	protein_coding	28.0481	27.4458	24.6352	23.4752	31.9722	28.1802	0.691766
ENSRNOG00000003858	Atp6ap2	protein_coding	4.04625	4.16176	11.0125	7.56944	4.30615	3.64883	0.0288791
ENSRNOG00000003861	Gorab	protein_coding	1.23926	1.66701	2.66237	2.18538	1.71832	1.6616	0.532409
ENSRNOG00000003863	Trir	protein_coding	27.944	29.0181	48.4644	36.3583	28.4524	27.4616	0.0152167
ENSRNOG00000003864	Gipc1	protein_coding	7.04633	7.9271	12.6194	8.35021	8.86973	7.23098	0.050788
ENSRNOG00000003866	Cxcr4	protein_coding	5.99556	4.62083	15.5257	12.1925	8.0128	5.27858	0.263421
ENSRNOG00000003869	Sod3	protein_coding	26.3829	27.587	37.1492	18.2596	23.4352	22.8539	0.562069
ENSRNOG00000003870	C1qtnf2	protein_coding	7.48638	7.63234	10.6318	8.8147	7.84942	6.20869	0.648395
ENSRNOG00000003872	NEWGENE_620180	protein_coding	4.41516	4.71951	7.38374	7.82195	6.0233	4.23828	0.225071
ENSRNOG00000003873	Cpd	protein_coding	8.42579	11.1572	12.0496	11.575	11.8538	9.78197	0.199784
ENSRNOG00000003875	Ocrl	protein_coding	3.45863	3.16267	3.75347	3.24665	3.54443	3.26483	0.613259
ENSRNOG00000003879	Rnf167	protein_coding	15.6404	17.408	26.2587	21.6461	17.8171	17.5489	0.155456
ENSRNOG00000003881	Nit1	protein_coding	0.924674	0.86165	3.18091	1.91596	0.833553	1.05765	0.0226688
ENSRNOG00000003882	Cep350	protein_coding	4.92221	6.63608	7.29783	7.00203	6.45862	5.48104	0.542529
ENSRNOG00000003887	Lgi2	protein_coding	8.01595	11.0524	4.51238	4.95809	9.49051	7.93754	0.595863
ENSRNOG00000003889	Tbc1d15	protein_coding	7.30581	7.81289	15.1325	9.95328	7.33232	6.74016	0.0218558
ENSRNOG00000003890	Nap1l1	protein_coding	23.2057	28.017	69.5894	41.0283	24.6427	21.5607	0.0287672
ENSRNOG00000003897	Col1a1	protein_coding	1177.5	1076.96	1523.2	3647.01	1199.65	1263.23	0.000974851
ENSRNOG00000003901	Cfap36	protein_coding	13.3769	13.7371	15.9584	15.1955	11.6834	13.3248	0.770472
ENSRNOG00000003905	Nsf	protein_coding	2.86998	3.99431	6.85135	6.13076	3.75084	3.89546	0.242431
ENSRNOG00000003908	Cep128	processed_transcript	1.30537	1.50118	3.23951	4.48545	1.20691	1.28751	0.024756
ENSRNOG00000003915	Tmem206	protein_coding	1.13558	0.845826	4.95259	2.19642	1.09722	1.17106	0.00784291
ENSRNOG00000003917	Uck2	protein_coding	2.09456	2.3272	3.42183	3.60692	2.8997	2.51142	0.599024
ENSRNOG00000003918	Slc25a19	protein_coding	5.73851	6.47794	6.58951	5.58425	6.69598	7.98849	0.401403
ENSRNOG00000003919	Rps6kb1	protein_coding	22.4358	30.1833	25.345	23.9252	24.0287	23.2495	0.0666785
ENSRNOG00000003923	Rab21	protein_coding	25.1323	30.2151	26.2138	24.9327	31.3494	27.2307	0.276313
ENSRNOG00000003924	Pi4k2b	protein_coding	1.97648	2.48054	4.26781	4.75196	2.1683	2.45428	0.0702996
ENSRNOG00000003927	Cd55	protein_coding	0.766224	0.739042	2.02488	2.34947	0.678786	0.881407	0.0224062
ENSRNOG00000003928	Tmco1	protein_coding	17.7475	17.956	24.6636	17.7187	15.4561	15.0566	0.0520757
ENSRNOG00000003929	Pcdh19	protein_coding	3.75236	4.33838	4.37795	3.57746	4.46418	3.64005	0.0875846
ENSRNOG00000003931	Arsg	protein_coding	2.59811	3.95576	3.96242	5.17578	3.79439	3.78643	0.287482
ENSRNOG00000003936	Pwwp2a	protein_coding	4.35865	4.92809	8.85427	6.89402	4.84588	4.5325	0.0583598
ENSRNOG00000003942	Asnsd1	protein_coding	19.9379	19.8338	19.7372	17.4581	17.3762	16.2411	0.116994
ENSRNOG00000003946	Tor1aip1	protein_coding	12.0451	13.2545	17.3503	13.2363	12.6713	13.267	0.0109817
ENSRNOG00000003947	Ntn1	protein_coding	2.305	3.9809	2.87219	3.26583	3.70179	2.49262	0.74033
ENSRNOG00000003948	Llgl1	protein_coding	2.2275	2.82811	3.86928	3.79	2.99947	2.40387	0.394264
ENSRNOG00000003949	AABR07037995.1	protein_coding	0.456311	0.908803	1.91368	1.60717	0.406447	0.349041	0.14491
ENSRNOG00000003950	Lvrn	protein_coding	3.82607	2.03902	2.57515	2.04084	2.36734	2.02397	0.0148392
ENSRNOG00000003951	Psmc1	protein_coding	59.5176	56.4386	60.1026	56.4745	46.5714	55.541	0.0786094
ENSRNOG00000003953	Rab3gap1	protein_coding	6.88714	8.12532	10.0075	8.7609	7.48711	7.57946	0.66642
ENSRNOG00000003954	Il2rg	protein_coding	1.48933	1.60011	20.2751	2.82963	1.66047	1.94222	0.000104981
ENSRNOG00000003955	Spata7	protein_coding	2.47107	2.55389	2.88576	2.97593	2.73986	2.75514	0.79726
ENSRNOG00000003956	Arhgap6	protein_coding	1.26608	1.58307	2.11592	1.60147	1.46455	1.46299	0.185561
ENSRNOG00000003958	Commd10	protein_coding	6.822	6.9796	9.26702	6.1688	5.71699	5.70134	0.0927998
ENSRNOG00000003959	Rgs18	protein_coding	1.44711	1.17172	8.3795	5.18466	1.21218	0.90545	0.0215067
ENSRNOG00000003964	Nsmce2	protein_coding	3.44439	3.84275	6.17126	4.9413	3.72743	3.51379	0.0694692
ENSRNOG00000003967	Vmp1	protein_coding	14.1796	10.5018	13.5694	11.3766	11.3621	10.8835	0.147756
ENSRNOG00000003969	Fam20a	protein_coding	1.28884	1.11315	1.20742	2.17763	1.66746	1.55115	0.433746
ENSRNOG00000003970	Tnpo2	protein_coding	4.55911	5.46149	7.3762	7.31054	4.90847	4.34956	0.11188
ENSRNOG00000003971	Gosr1	protein_coding	2.39405	3.04679	3.1606	3.38823	3.09365	2.60405	0.503573
ENSRNOG00000003973	Cyb5r1	protein_coding	8.86972	8.44565	7.6303	7.32679	8.81077	7.84342	0.432765
ENSRNOG00000003975	Pfn1	protein_coding	98.32	97.5922	273.79	121.988	92.3883	92.3272	0.000608334
ENSRNOG00000003977	Dusp1	protein_coding	30.0802	22.9686	38.9057	36.3508	48.3418	73.258	0.43035
ENSRNOG00000003979	Zranb3	protein_coding	0.677735	0.703381	1.20842	1.12249	0.858152	0.823	0.307321
ENSRNOG00000003980	Ttc1	protein_coding	24.368	23.6461	23.1079	19.7829	19.4806	21.2699	0.395363
ENSRNOG00000003981	Zfp18	protein_coding	2.00915	1.96716	3.82397	3.56913	2.09192	2.15882	0.0147819
ENSRNOG00000003983	Pfdn2	protein_coding	15.1134	11.4974	12.5092	11.5511	11.5906	12.7521	0.0400194
ENSRNOG00000003984	Apln	protein_coding	2.01992	2.59073	1.46151	2.16147	2.67837	2.23524	0.634298
ENSRNOG00000003985	Tmem19	protein_coding	2.13218	2.36213	4.12366	2.80676	3.60967	2.51873	0.405309
ENSRNOG00000003988	Dnajc27	protein_coding	1.58833	2.58962	1.94537	3.63337	2.61693	2.20854	0.697162
ENSRNOG00000003990	Grb2	protein_coding	11.4099	13.0021	21.8534	13.9933	12.0384	11.0887	0.0132674
ENSRNOG00000003992	Pik3r6	protein_coding	1.29437	1.42103	3.19122	1.76008	1.49206	1.441	0.00393895
ENSRNOG00000003993	Thap2	protein_coding	2.27505	2.77705	2.23196	2.68531	4.39708	2.97421	0.0730519
ENSRNOG00000003998	Sgca	protein_coding	28.5495	27.7216	20.5679	22.6353	27.0002	28.611	0.0885361
ENSRNOG00000003999	Adcy3	protein_coding	2.25556	2.36682	3.39532	2.47867	2.25608	1.77315	0.226716
ENSRNOG00000004000	Tefm	protein_coding	4.00314	4.88719	5.08879	4.39117	5.95006	5.37821	0.990011
ENSRNOG00000004001	Osgepl1	protein_coding	10.5223	8.51882	8.37067	7.45824	9.76964	8.67376	0.74378
ENSRNOG00000004003	Dusp10	protein_coding	7.30324	12.9854	9.57841	11.0382	10.1418	10.4966	0.882364
ENSRNOG00000004004	Nrde2	protein_coding	1.9469	2.47128	4.26319	3.21285	2.35211	2.33253	0.181357
ENSRNOG00000004006	Dnajb9	protein_coding	7.90512	8.79517	9.22419	8.44599	9.80869	8.20551	0.889743
ENSRNOG00000004011	Nedd1	protein_coding	2.30736	3.05801	3.39202	3.94954	3.41207	2.7221	0.956622
ENSRNOG00000004014	Chmp6	protein_coding	5.7768	5.21747	7.41893	5.93454	5.89548	4.85744	0.343677
ENSRNOG00000004016	Msl3	protein_coding	6.63796	5.35686	5.49675	6.60328	6.01444	6.385	0.274686
ENSRNOG00000004019	Phlda1	protein_coding	1.18326	2.00978	1.93003	2.38703	1.79826	1.73658	0.767788
ENSRNOG00000004026	Atp2b1	protein_coding	11.8564	14.4671	17.0342	17.0882	14.399	12.9063	0.428561
ENSRNOG00000004027	Aldh9a1	protein_coding	15.0014	19.8421	27.9481	15.9237	17.6102	15.5347	0.0429978
ENSRNOG00000004032	Tmem94	protein_coding	5.08112	7.28055	7.07123	6.38656	8.35278	6.63256	0.929424
ENSRNOG00000004033	Sema6a	protein_coding	5.09811	5.79491	5.95722	6.86106	7.45503	6.82611	0.799285
ENSRNOG00000004035	Krr1	protein_coding	2.53745	3.0923	3.35607	6.0839	3.39961	3.8495	0.0826221
ENSRNOG00000004036	Snx12	protein_coding	6.5876	6.33605	9.33045	8.03001	6.94693	6.36864	0.106984
ENSRNOG00000004040	Abca8	protein_coding	1.61717	1.70766	1.53301	2.00129	1.89837	1.71874	0.752399
ENSRNOG00000004048	Lrrk2	protein_coding	2.24005	3.36592	5.85886	4.26619	3.27493	2.64103	0.498926
ENSRNOG00000004049	Baiap2	protein_coding	0.79756	1.36433	5.09867	2.10206	1.17373	0.882369	0.0132162
ENSRNOG00000004050	Snrk	protein_coding	7.40538	8.10539	11.1822	8.89697	10.2298	9.14951	0.940781
ENSRNOG00000004057	Ccdc88a	protein_coding	3.29614	4.92153	6.38756	8.16152	4.21084	4.5655	0.601108
ENSRNOG00000004059	Ptrhd1	protein_coding	4.055	2.67085	3.17091	2.9842	3.13372	2.25664	0.727589
ENSRNOG00000004060	Calm1	protein_coding	227.76	219.03	241.914	190.107	175.803	166.318	0.600673
ENSRNOG00000004061	Pnn	protein_coding	16.2857	16.8856	27.4569	23.5962	14.5173	15.9354	0.101501
ENSRNOG00000004063	Sh3pxd2b	protein_coding	3.38935	4.51328	5.43041	9.50033	3.95285	2.95521	0.0844223
ENSRNOG00000004068	Ncoa1	protein_coding	6.21355	9.55084	9.14767	8.56652	9.422	7.99674	0.183851
ENSRNOG00000004072	Myo1c	protein_coding	14.8746	19.4525	25.3838	22.1504	20.4948	16.4449	0.954782
ENSRNOG00000004076	Pms1	protein_coding	4.05432	4.1106	4.71418	4.1523	4.12884	4.1943	0.00390905
ENSRNOG00000004078	Eno3	protein_coding	2609.59	2191.93	1475.13	1469.27	2038.13	2122.66	0.401957
ENSRNOG00000004083	Zc3h14	protein_coding	7.10205	8.82	11.4174	9.06913	7.9325	7.24191	0.314365
ENSRNOG00000004085	Tcaim	protein_coding	0.649216	0.631867	0.589176	0.724653	0.668315	0.789278	0.824916
ENSRNOG00000004089	Enpp2	protein_coding	4.63412	4.78499	23.9459	4.46717	3.8822	4.6383	6.66e-05
ENSRNOG00000004090	LOC100361025	protein_coding	0.634376	0.822198	0.370531	0.534951	0.278088	0.5844	0.933395
ENSRNOG00000004091	Cwc25	protein_coding	2.69113	2.75816	4.36595	3.47419	2.47367	2.51922	0.0738591
ENSRNOG00000004093	Rhot1	protein_coding	4.91945	6.06653	6.61771	6.34236	5.50649	5.77361	0.953074
ENSRNOG00000004094	Ptger1	protein_coding	1.84117	1.7469	3.43094	2.31597	2.06478	1.79169	0.0264335
ENSRNOG00000004099	R3hdm1	protein_coding	6.47919	8.85568	9.69092	9.1255	8.10149	7.92423	0.76271
ENSRNOG00000004100	Trib1	protein_coding	7.74291	7.03813	7.3292	7.74221	9.60944	7.87134	0.067625
ENSRNOG00000004101	43525	protein_coding	1.41656	3.52645	8.75265	1.03811	1.12802	0.429504	0.0190141
ENSRNOG00000004103	Trappc6b	protein_coding	15.616	14.8397	17.7485	14.4004	16.385	13.2308	0.995911
ENSRNOG00000004104	Zkscan7	protein_coding	0.661505	0.903382	0.770546	0.946837	0.855227	0.78568	0.898038
ENSRNOG00000004107	Rpl23	protein_coding	330.411	215.228	406.878	292.036	281.607	260.024	0.843238
ENSRNOG00000004109	Zfpm2	protein_coding	0.25851	0.514911	1.06428	0.656504	0.420982	0.518404	0.416768
ENSRNOG00000004110	Trib2	protein_coding	7.06717	10.8595	12.1961	15.5034	12.6957	10.2064	0.963903
ENSRNOG00000004111	Soat1	protein_coding	1.89849	2.43224	6.51827	4.06796	2.33906	1.79496	0.054937
ENSRNOG00000004127	AABR07021840.1	protein_coding	5.49835	6.5528	8.76566	7.91169	5.69488	5.49668	0.143426
ENSRNOG00000004130	Anapc4	protein_coding	9.16139	8.59681	12.8952	10.8694	8.63394	8.67471	0.0350928
ENSRNOG00000004131	Pkn1	protein_coding	5.91326	6.19421	15.5726	9.45228	7.19004	5.97762	0.0181642
ENSRNOG00000004132	Lasp1	protein_coding	5.76801	8.14905	1.11372	9.67466	4.65937	2.20652	0.831964
ENSRNOG00000004135	RGD1311745	protein_coding	4.82902	5.07234	10.3708	8.15013	6.97205	4.88857	0.191781
ENSRNOG00000004137	Ubtd2	protein_coding	4.67129	6.62243	6.73766	6.46835	5.81295	5.40494	0.418405
ENSRNOG00000004139	Ndel1	protein_coding	18.8183	17.009	22.3822	22.3925	15.4816	16.6882	0.210177
ENSRNOG00000004140	Pacrgl	protein_coding	0.72056	0.530309	0.747435	0.649593	0.685201	0.528675	0.241174
ENSRNOG00000004141	Vasn	protein_coding	4.17346	5.15595	6.44965	9.92286	4.61449	5.19174	0.0603565
ENSRNOG00000004143	Adipor1	protein_coding	32.6401	31.6661	37.2212	38.5035	29.5879	30.9994	0.302838
ENSRNOG00000004145	Prorsd1	protein_coding	5.10486	3.99207	5.42048	5.12712	3.77951	4.02107	0.122802
ENSRNOG00000004146	Coro7	protein_coding	1.72177	2.88092	7.40796	3.67734	2.50417	2.02983	0.0448013
ENSRNOG00000004147	Abca8a	protein_coding	42.2342	38.8619	30.3551	31.1361	40.5812	33.5147	0.334739
ENSRNOG00000004148	Cdk17	protein_coding	2.47892	3.06954	7.48449	5.2587	3.06292	2.72439	0.0539777
ENSRNOG00000004150	Slc9a7	protein_coding	1.02238	1.07504	3.38551	1.87644	1.5018	1.21547	0.0421933
ENSRNOG00000004152	Lrp12	protein_coding	1.01657	1.46865	1.92842	2.10731	1.64852	1.2052	0.894977
ENSRNOG00000004158	Hdac9	protein_coding	0.423417	0.738904	1.87102	1.0872	0.583343	0.759497	0.170266
ENSRNOG00000004159	Flii	protein_coding	22.304	26.8112	26.6695	22.2156	23.7493	22.852	0.0715688
ENSRNOG00000004160	Prps2	protein_coding	1.13064	2.00825	6.32629	2.80451	1.99493	1.14985	0.0288043
ENSRNOG00000004161	Mtif2	protein_coding	9.55805	8.31015	9.44707	8.76099	9.33509	9.31237	0.162714
ENSRNOG00000004162	Pfkfb2	protein_coding	1.08967	1.1527	1.61395	1.97007	1.23968	0.920579	0.445109
ENSRNOG00000004165	Prkd1	protein_coding	1.03116	2.08896	2.21342	2.24928	2.28986	2.24498	0.000678906
ENSRNOG00000004168	Slc35e4	protein_coding	2.9882	3.34092	2.81058	2.93234	4.98833	3.45879	0.027344
ENSRNOG00000004169	Fzr1	protein_coding	1.85159	2.68737	3.86782	6.66054	3.51864	3.03798	0.268731
ENSRNOG00000004172	Pdk2	protein_coding	39.6035	48.303	31.0512	35.6039	51.6593	53.2251	0.479438
ENSRNOG00000004181	Sdccag8	protein_coding	1.40675	1.50112	3.21796	2.43711	1.08084	1.30038	0.144963
ENSRNOG00000004183	Ccdc59	protein_coding	6.1473	5.41135	6.83064	6.78475	5.11134	5.68368	0.472881
ENSRNOG00000004185	Mon2	protein_coding	7.42655	8.11059	10.5765	9.56602	7.87583	6.98322	0.46088
ENSRNOG00000004186	Snx13	protein_coding	13.1491	16.4163	14.8504	13.8525	15.5255	14.1662	0.960394
ENSRNOG00000004189	Helb	protein_coding	1.41295	1.61812	4.89204	3.81711	1.58516	1.6196	0.0172413
ENSRNOG00000004192	Arhgap30	protein_coding	0.574233	0.518	14.4622	3.48365	0.584649	0.476661	0.00084624
ENSRNOG00000004193	Klhl12	protein_coding	0.004263	4.6239	4.56196	5.41958	3.87024	4.10283	0.0241603
ENSRNOG00000004195	Dtl	protein_coding	0.395775	0.790465	1.08214	3.0843	0.468067	0.659037	0.00872604
ENSRNOG00000004196	LOC108352650	protein_coding	1751.6	1150.75	2384.38	1560.16	1601.4	1361.95	0.517868
ENSRNOG00000004197	Asb12	protein_coding	31.3698	25.5842	18.4071	20.2535	25.0562	24.3903	0.720528
ENSRNOG00000004198	Stxbp6	protein_coding	3.71347	4.61885	4.47266	3.99799	4.48629	4.0766	0.487454
ENSRNOG00000004205	Pkdcc	protein_coding	6.32176	8.19827	8.68968	7.05585	10.0586	9.53781	0.848645
ENSRNOG00000004206	Glrx5	protein_coding	9.50614	8.07619	8.2392	13.8378	11.3435	9.98937	0.443136
ENSRNOG00000004208	Crim1	protein_coding	4.87993	6.05237	7.75017	6.51468	8.56896	6.45796	0.871535
ENSRNOG00000004210	Osr1	protein_coding	2.65746	3.61002	5.74118	3.11452	3.25563	2.69978	0.0299794
ENSRNOG00000004212	Fbxw9	protein_coding	0.680466	0.462432	1.18834	1.02876	0.753809	0.304781	0.895124
ENSRNOG00000004214	Rpl26	protein_coding	235.965	193.288	373.729	233.65	233.374	201.841	0.0143481
ENSRNOG00000004217	Stk10	protein_coding	1.38863	1.64782	11.0806	3.89563	2.13591	1.70062	0.00338766
ENSRNOG00000004218	Klhl28	protein_coding	6.91859	7.29763	7.817	7.66192	8.14045	6.70598	0.84575
ENSRNOG00000004219	Dhps	protein_coding	8.64408	9.38272	10.4514	9.6606	9.51397	9.30972	0.695418
ENSRNOG00000004220	Ebag9	protein_coding	8.15893	7.5775	10.2469	9.59324	7.40373	7.82169	0.17302
ENSRNOG00000004226	Irak3	protein_coding	2.22207	2.2716	7.00387	3.70382	2.32367	1.863	0.0118054
ENSRNOG00000004229	Tac3	protein_coding	2.66231	2.76487	2.5118	2.05892	3.34942	1.82415	0.895156
ENSRNOG00000004232	G2e3	protein_coding	1.1593	1.49694	2.86782	4.25297	1.47595	1.67773	0.0836306
ENSRNOG00000004234	Mgat2	protein_coding	4.32558	5.0326	10.348	7.79866	5.62916	4.28182	0.151837
ENSRNOG00000004239	LOC100362999	pseudogene	1.34132	1.77721	1.9112	1.08589	1.45569	1.26789	0.708227
ENSRNOG00000004242	Pole2	protein_coding	0.521863	0.539826	1.81521	2.85187	0.358982	0.613896	0.0355204
ENSRNOG00000004245	Mgst3	protein_coding	44.218	35.1736	37.4852	72.9677	57.3905	85.8326	0.448966
ENSRNOG00000004246	Spag7	protein_coding	36.2559	36.9522	30.5565	32.0077	32.9913	35.1252	0.703808
ENSRNOG00000004249	Tlr7	protein_coding	1.18909	0.813581	5.89063	1.21407	0.674026	0.657512	0.000467538
ENSRNOG00000004252	LOC108348062	protein_coding	45.4495	39.8715	66.1268	46.2179	41.2645	45.4842	0.0144169
ENSRNOG00000004255	Usf1	protein_coding	7.71149	7.00882	13.3386	9.53335	8.48638	6.81317	0.121038
ENSRNOG00000004257	Ctps2	protein_coding	2.747	3.6856	8.13046	3.6993	2.86581	2.69544	0.0032742
ENSRNOG00000004258	Chst7	protein_coding	0.90198	1.12078	1.43985	1.39579	1.30598	1.02358	0.607526
ENSRNOG00000004259	Dohh	protein_coding	6.63274	7.08205	7.42757	6.48891	7.35751	5.67426	0.476353
ENSRNOG00000004262	LOC102546716	processed_pseudogene	1.39301	2.05218	2.34739	2.88537	2.38981	2.10057	0.794756
ENSRNOG00000004263	Ints7	protein_coding	2.94102	3.66725	6.47149	6.41263	3.44347	3.64016	0.0324642
ENSRNOG00000004265	RGD1559731	protein_coding	1.14119	1.84281	1.9772	1.50217	1.68643	1.4124	0.958192
ENSRNOG00000004268	Zfp386	protein_coding	7.30746	7.90203	12.9058	11.3751	7.87323	7.62446	0.034483
ENSRNOG00000004276	Itga3	protein_coding	0.682965	1.11335	1.09001	1.04168	1.15449	0.74372	0.0783244
ENSRNOG00000004279	Adgra3	protein_coding	1.94086	2.49849	2.07424	3.88433	2.40989	2.26641	0.0323441
ENSRNOG00000004280	Tcn2	protein_coding	2.78713	3.29523	10.9753	1.26973	5.04157	2.53999	0.0645522
ENSRNOG00000004281	Cobl	protein_coding	1.65393	2.38497	1.61665	1.86562	1.9709	1.79848	0.307909
ENSRNOG00000004282	Arl4a	protein_coding	1.562	1.78559	1.96357	0.53385	1.44053	2.42562	0.753011
ENSRNOG00000004283	Camta2	protein_coding	7.28349	8.43083	9.45397	7.84847	7.73828	7.34763	0.25947
ENSRNOG00000004284	Btg1	protein_coding	24.9403	26.5388	178.095	56.9276	29.8666	26.8561	0.0010395
ENSRNOG00000004287	Wdr83	protein_coding	2.70637	2.21137	4.94823	3.09665	2.66317	2.07699	0.0664237
ENSRNOG00000004288	Ptrh2	protein_coding	3.57341	3.69089	4.54411	4.33864	3.56021	3.43013	0.0979835
ENSRNOG00000004290	Grb10	protein_coding	50.7742	60.9354	42.478	51.9754	55.7473	50.4312	0.834846
ENSRNOG00000004291	Cltc	protein_coding	25.6512	35.9496	49.891	47.4992	34.1573	31.6322	0.528234
ENSRNOG00000004292	Sptssa	protein_coding	12.9538	13.1343	16.0834	16.2692	12.4752	11.9175	0.0958498
ENSRNOG00000004300	Gtf2a1	protein_coding	3.73963	5.39057	7.36319	3.63873	2.81523	4.80233	0.634864
ENSRNOG00000004301	Dcaf13	protein_coding	8.92884	7.19333	12.6702	9.0557	7.3992	6.61179	0.172934
ENSRNOG00000004303	Timp3	protein_coding	21.0802	30.5475	35.8351	28.5169	32.8906	26.8581	0.964663
ENSRNOG00000004304	Syap1	protein_coding	12.9637	13.8526	17.8784	12.2224	12.4714	11.4826	0.0693194
ENSRNOG00000004305	Abl2	protein_coding	1.81809	2.17676	2.70286	2.53645	2.47229	1.92309	0.583172
ENSRNOG00000004306	Zbtb39	protein_coding	2.19443	2.75164	3.033	2.54639	2.85202	2.17979	0.462482
ENSRNOG00000004307	Tor3a	protein_coding	15.0809	14.8856	9.71232	9.86047	10.5219	10.0873	0.0126034
ENSRNOG00000004310	Caskin2	protein_coding	4.45435	5.81802	4.52712	4.71035	7.12011	4.65229	0.0320486
ENSRNOG00000004311	Gpr182	protein_coding	1.08686	1.48726	4.08743	1.17936	1.68533	1.22261	0.00278193
ENSRNOG00000004312	Tmbim4	protein_coding	15.9663	11.2755	15.8529	10.7817	12.0798	10.147	0.0981097
ENSRNOG00000004314	Ppm1h	protein_coding	0.613443	0.699596	2.86424	1.14097	0.667215	0.709323	0.001729
ENSRNOG00000004316	LOC100911956	protein_coding	26.1261	20.9667	29.8513	25.2526	18.4379	23.7463	0.984566
ENSRNOG00000004319	AABR07038019.1	processed_pseudogene	0.625041	0.310007	0.539363	0.433657	0.481316	0.681939	0.967585
ENSRNOG00000004322	Sh3kbp1	protein_coding	8.26703	11.8129	16.0561	11.3266	11.7682	14.4811	0.743603
ENSRNOG00000004328	Deptor	protein_coding	30.9545	37.5023	23.0068	23.8297	36.7433	30.3508	0.344267
ENSRNOG00000004330	Chrdl1	protein_coding	1.18025	2.2093	5.81777	2.24734	1.45834	1.66927	0.0103842
ENSRNOG00000004332	Egfr	protein_coding	6.89199	6.42852	6.84273	7.0634	7.10104	6.41579	0.165729
ENSRNOG00000004333	Flywch1	protein_coding	5.45235	7.72403	6.31978	6.6962	8.07629	6.28251	0.668756
ENSRNOG00000004337	Fam20b	protein_coding	6.00055	9.17851	9.16715	6.71677	8.64554	6.65081	0.123542
ENSRNOG00000004339	Yy1	protein_coding	12.39	13.0193	20.2488	16.7734	15.168	12.2061	0.278386
ENSRNOG00000004342	Ahr	protein_coding	1.3862	2.44922	6.29087	2.68086	1.90264	1.72656	0.0160523
ENSRNOG00000004344	Zdhhc3	protein_coding	7.09855	8.07829	9.47039	7.76569	7.27575	6.83628	0.314388
ENSRNOG00000004345	Daam1	protein_coding	2.92905	4.62678	4.93041	4.69808	3.68923	3.51789	0.404923
ENSRNOG00000004346	Notch3	protein_coding	5.35325	6.51927	7.08403	7.5437	9.37456	6.59196	0.688845
ENSRNOG00000004351	Slc25a29	protein_coding	0.607012	0.88551	0.717296	0.992012	1.35292	0.946494	0.719294
ENSRNOG00000004359	Wars	protein_coding	5.53951	6.87453	9.36505	7.09648	5.70351	6.15361	0.187682
ENSRNOG00000004360	Gemin2	protein_coding	3.92947	3.15229	4.78566	4.03249	3.9109	3.39926	0.667229
ENSRNOG00000004361	Parp10	protein_coding	1.27771	1.47643	4.42597	1.80313	1.36514	1.25004	0.0010842
ENSRNOG00000004362	Rps6ka5	protein_coding	1.81796	2.36971	3.63861	3.67699	2.63386	2.11531	0.284193
ENSRNOG00000004364	Babam2	protein_coding	11.7969	13.4396	15.1052	12.3046	9.70186	13.501	0.899554
ENSRNOG00000004367	Elk3	protein_coding	6.96702	9.26921	13.9859	11.2049	9.79434	8.88159	0.800621
ENSRNOG00000004373	Ddx39a	protein_coding	3.8158	3.65271	8.4405	5.88741	4.10292	3.16455	0.0944925
ENSRNOG00000004377	Lpin1	protein_coding	25.2745	21.1228	21.837	13.858	23.9253	21.5603	0.148828
ENSRNOG00000004378	Abca5	protein_coding	2.88353	3.01119	2.39912	3.08986	2.88321	2.77851	0.287506
ENSRNOG00000004382	Arel1	protein_coding	3.40691	4.65526	6.88956	5.67917	4.02929	3.7865	0.488897
ENSRNOG00000004387	Utp23	protein_coding	4.98722	3.53391	5.29265	4.06509	4.17388	3.55582	0.334508
ENSRNOG00000004392	Aatk	protein_coding	0.44935	2.30986	1.01087	1.21897	2.61471	0.776483	0.354799
ENSRNOG00000004395	Fbxw11	protein_coding	8.28275	10.8154	11.0283	10.4145	9.44712	9.50736	0.574257
ENSRNOG00000004398	Pkhd1l1	protein_coding	0.275992	0.8769	1.799	2.28336	0.76506	0.542045	0.368366
ENSRNOG00000004400	Avpr1a	protein_coding	1.47738	1.46064	1.80209	1.67129	1.68507	1.27627	0.752301
ENSRNOG00000004401	Mrpl13	protein_coding	29.5976	23.9521	28.7141	23.9467	33.0185	26.6725	0.577989
ENSRNOG00000004402	Lpgat1	protein_coding	5.1405	7.32106	10.257	8.03521	7.52234	6.82259	0.774953
ENSRNOG00000004403	Slc25a32	protein_coding	5.41322	5.09382	6.5429	5.91026	4.78026	4.65857	0.614525
ENSRNOG00000004409	Sash3	protein_coding	0.22931	0.245731	18.0459	2.80865	0.251982	0.24516	0.000282736
ENSRNOG00000004411	Tspan8	protein_coding	45.045	20.56	20.3335	19.5053	26.7909	15.7341	0.0371381
ENSRNOG00000004412	Mtbp	protein_coding	0.458201	0.761011	1.1768	1.50587	0.741069	0.620467	0.447334
ENSRNOG00000004414	F11r	protein_coding	4.27238	5.72086	14.1591	5.62246	6.13498	4.30406	0.00367767
ENSRNOG00000004415	Togaram1	protein_coding	2.48742	2.77101	4.76332	3.95306	2.95746	2.59171	0.137092
ENSRNOG00000004417	Fam117a	protein_coding	1.54079	1.86651	5.1503	9.35848	2.29373	1.65887	0.0232269
ENSRNOG00000004419	Trappc2b	protein_coding	5.98252	5.16116	6.24574	6.24328	5.52577	4.39576	0.3503
ENSRNOG00000004420	Rad21	protein_coding	16.5545	20.6366	25.222	29.9915	21.219	17.9882	0.650157
ENSRNOG00000004421	Tmem5	protein_coding	1.88026	2.1104	2.32663	1.98287	1.93791	1.51706	0.83801
ENSRNOG00000004423	Zbtb18	protein_coding	12.8438	15.9211	12.3397	13.062	14.9197	13.0275	0.146003
ENSRNOG00000004424	Rabif	protein_coding	1.6057	1.84302	3.09333	2.26678	1.78947	1.68256	0.0613355
ENSRNOG00000004425	Klhdc1	protein_coding	1.77333	1.41199	1.68063	1.18023	1.48733	1.38234	0.870638
ENSRNOG00000004426	Rps27a	protein_coding	379.54	246.569	456.597	346.495	300.593	281.996	0.858409
ENSRNOG00000004430	Cep131	protein_coding	2.93774	3.2069	3.08629	4.01339	3.53284	3.24584	0.407013
ENSRNOG00000004437	Map2k6	protein_coding	11.1139	13.3286	12.2131	12.7318	12.6292	16.9791	0.109711
ENSRNOG00000004438	Cntn1	protein_coding	0.68414	0.732528	1.12867	1.18233	0.714138	0.645343	0.0296448
ENSRNOG00000004441	Fcmr	protein_coding	4.37257	3.92705	33.3613	5.61398	3.14016	3.17693	0.000164367
ENSRNOG00000004442	Dglucy	protein_coding	0.56056	0.890117	1.51024	0.727121	0.622378	0.866223	0.106255
ENSRNOG00000004444	Ikzf1	protein_coding	0.333104	0.541897	19.8502	9.39143	0.482237	0.324835	0.00694826
ENSRNOG00000004448	Acss3	protein_coding	1.02151	3.35322	6.09006	1.9692	1.4054	1.3352	0.066355
ENSRNOG00000004449	E2f6	protein_coding	37.6144	45.8618	29.4806	33.3244	45.2047	50.6047	0.702284
ENSRNOG00000004453	AABR07057250.1	processed_pseudogene	0.706857	1.38908	1.23722	1.06216	1.19426	0.968567	0.907531
ENSRNOG00000004458	Ston2	protein_coding	4.94956	7.73174	5.15755	6.85041	6.67294	6.563	0.430118
ENSRNOG00000004461	NEWGENE_6497122	protein_coding	11.3882	11.085	9.64723	8.46955	10.5341	13.813	0.867762
ENSRNOG00000004464	Sel1l	protein_coding	8.76218	11.9329	14.5509	11.7166	10.5337	9.58764	0.796165
ENSRNOG00000004466	Fam210b	protein_coding	0.615448	0.872422	1.28174	0.939111	0.554634	0.448206	0.647231
ENSRNOG00000004471	Polr3h	protein_coding	4.94843	5.79636	9.41462	6.40264	4.87957	4.45047	0.0899314
ENSRNOG00000004473	Ppargc1a	protein_coding	14.172	15.6851	10.5108	13.6533	20.2126	19.4176	0.695547
ENSRNOG00000004474	Klhdc2	protein_coding	24.5261	23.277	24.5841	25.9682	25.0165	23.2753	0.475801
ENSRNOG00000004476	Wif1	protein_coding	0.445205	0.301012	1.1364	2.55817	0.514058	0.620647	0.0260908
ENSRNOG00000004477	Ublcp1	protein_coding	7.21284	6.59647	13.2582	11.0462	7.37871	6.93698	0.0447133
ENSRNOG00000004479	Aurka	protein_coding	0.824575	0.852881	1.8017	3.42447	0.730498	0.651141	0.0152128
ENSRNOG00000004481	Adss	protein_coding	5.82798	7.4228	15.8289	10.9889	5.90164	5.68556	0.0510736
ENSRNOG00000004482	Ccdc88c	protein_coding	0.855944	0.966196	4.8237	2.03448	1.0984	0.844167	0.00493563
ENSRNOG00000004483	Ptprr	protein_coding	0.541238	0.295458	0.588655	0.39122	0.497096	0.455944	0.919142
ENSRNOG00000004484	LOC108348189	protein_coding	2.48244	2.74506	4.07686	3.29719	2.572	2.68811	0.0868846
ENSRNOG00000004487	Nek2	protein_coding	0.473108	0.706359	1.77328	4.52472	0.6376	0.601649	0.00541145
ENSRNOG00000004489	Adgre5	protein_coding	6.46852	8.00924	13.2752	11.1552	6.46514	8.8658	0.410502
ENSRNOG00000004492	Mterf3	protein_coding	2.21913	1.68208	2.04196	1.58061	1.56233	1.50411	0.132246
ENSRNOG00000004493	Tasp1	protein_coding	1.6205	1.36906	1.74695	2.44779	1.73531	1.70843	0.0986994
ENSRNOG00000004494	Lta4h	protein_coding	8.98673	10.1361	14.8037	14.405	9.53624	9.51195	0.0277216
ENSRNOG00000004496	Rock2	protein_coding	18.1892	25.5773	21.2093	22.9146	22.9031	21.5196	0.823889
ENSRNOG00000004500	Myc	protein_coding	2.52939	2.00125	8.974	4.88085	2.8954	2.86936	0.0345384
ENSRNOG00000004503	L3hypdh	protein_coding	0.715676	0.86178	1.41834	0.99084	0.669735	0.594991	0.266952
ENSRNOG00000004505	Nfic	protein_coding	52.1705	74.8482	46.0398	60.5308	78.4369	64.8126	0.812764
ENSRNOG00000004509	Eapp	protein_coding	21.4202	17.3938	24.1357	19.454	17.3946	18.2077	0.243728
ENSRNOG00000004510	Slc35b1	protein_coding	22.7056	17.8587	21.0896	22.9242	17.8409	19.301	0.231123
ENSRNOG00000004512	Apool	protein_coding	9.83205	10.3794	10.6392	12.053	11.4673	11.8579	0.605876
ENSRNOG00000004515	Pes1	protein_coding	12.7245	12.5829	19.956	13.0997	11.011	11.3688	0.010755
ENSRNOG00000004516	Itgbl1	protein_coding	17.328	14.2887	21.3348	21.4207	14.5185	15.0774	0.0808391
ENSRNOG00000004517	Igf1	protein_coding	13.0641	13.1575	23.6287	12.0895	7.73561	9.33803	0.121347
ENSRNOG00000004518	Cacnb1	protein_coding	22.7932	29.4225	15.0889	20.005	26.7999	24.5536	0.958207
ENSRNOG00000004519	Atg2b	protein_coding	2.56303	3.19129	4.87508	3.52625	3.57675	2.46726	0.40687
ENSRNOG00000004520	Wdr60	protein_coding	1.01882	1.30247	1.7301	1.66399	1.07795	1.06113	0.110879
ENSRNOG00000004521	Prpf39	protein_coding	0.917165	1.405	2.35411	2.71628	1.2068	0.911308	0.153676
ENSRNOG00000004524	Desi2	protein_coding	0.700509	0.772083	0.826314	0.703973	0.800342	0.688899	0.243032
ENSRNOG00000004526	Cox7a2l	protein_coding	24.8074	17.7978	26.3753	20.7167	25.8647	28.2163	0.467687
ENSRNOG00000004531	Tceanc	protein_coding	2.11751	1.78261	1.88407	1.8616	2.20098	1.60276	0.79743
ENSRNOG00000004532	Fam69b	protein_coding	1.60615	1.24453	2.28181	2.05635	2.05557	1.7164	0.755758
ENSRNOG00000004534	Spdya	protein_coding	0.688929	0.407726	0.645809	0.449523	0.425496	0.597176	0.217594
ENSRNOG00000004537	Rxrg	protein_coding	14.4728	11.7803	9.7126	7.67813	11.4644	13.9668	0.763638
ENSRNOG00000004538	Brd1	protein_coding	4.92061	5.58514	8.81242	8.22899	6.30072	5.0345	0.208017
ENSRNOG00000004540	Clec3b	protein_coding	41.3813	55.5298	94.5516	36.9588	40.0621	31.1874	0.040681
ENSRNOG00000004542	Ttc8	protein_coding	0.686224	0.726714	1.16386	0.714934	0.47152	0.754518	0.158824
ENSRNOG00000004549	Dhx40	protein_coding	3.77372	5.27828	4.96704	5.485	3.4824	3.42641	0.128607
ENSRNOG00000004553	Cox20	protein_coding	7.01642	6.61875	7.35453	8.54361	6.01255	7.79743	0.999384
ENSRNOG00000004554	Dcn	protein_coding	313.567	255.153	349.92	325.635	237.801	212.396	0.580191
ENSRNOG00000004556	Dcaf5	protein_coding	5.58777	7.32971	8.91352	6.75144	6.84905	6.59185	0.514184
ENSRNOG00000004563	Sec24a	protein_coding	6.35682	6.99501	7.05647	7.57883	7.47961	6.41712	0.370634
ENSRNOG00000004566	Arhgef15	protein_coding	2.72716	3.15612	2.91528	3.53556	4.22881	3.99636	0.662846
ENSRNOG00000004571	RGD1563680	protein_coding	0.461843	0.6743	0.849358	1.07192	0.611663	0.520439	0.587393
ENSRNOG00000004572	Zfp472	protein_coding	1.9121	1.66948	5.05411	3.11642	1.67858	1.62046	0.0156629
ENSRNOG00000004574	Ofd1	protein_coding	2.56127	2.61753	3.82815	2.9286	2.15786	2.50888	0.209314
ENSRNOG00000004577	Fez2	protein_coding	11.4802	5.59368	6.05175	5.86512	5.06523	6.14185	0.00198847
ENSRNOG00000004578	Cthrc1	protein_coding	4.17607	4.5156	6.5905	17.442	3.50322	4.17272	0.00192062
ENSRNOG00000004581	Zdhhc9	protein_coding	1.41977	2.18238	3.05716	2.42961	2.23259	1.49303	0.585152
ENSRNOG00000004583	Mb	protein_coding	1084.81	856.863	767.89	1282.85	1244.44	1899.69	0.435663
ENSRNOG00000004585	Tmtc2	protein_coding	0.963688	0.888351	1.98523	3.37558	0.917388	0.984231	0.00996662
ENSRNOG00000004588	Zbed4	protein_coding	0.009503	1.84136	3.12594	3.40909	1.99648	1.79828	0.432194
ENSRNOG00000004589	Galnt16	protein_coding	1.37648	2.1553	2.65409	3.75742	1.63409	1.41949	0.241292
ENSRNOG00000004591	Alg12	protein_coding	2.26489	1.879	2.7642	2.1827	1.49785	1.55248	0.669599
ENSRNOG00000004595	Pou6f1	protein_coding	0.555251	0.558632	0.832386	0.88579	0.493673	0.574909	0.066161
ENSRNOG00000004598	Tsen54	protein_coding	2.67872	2.92684	3.46731	2.86713	3.53482	3.07111	0.459698
ENSRNOG00000004602	Rnf145	protein_coding	3.01835	4.06829	11.7541	8.25295	4.65887	3.40678	0.117244
ENSRNOG00000004603	Srgap1	protein_coding	0.755394	0.762582	1.65141	1.69531	0.775548	0.797483	0.00341502
ENSRNOG00000004604	Slc38a10	protein_coding	8.29918	9.09568	15.8607	13.9847	9.14779	7.8858	0.0680287
ENSRNOG00000004606	Meis1	protein_coding	1.10198	1.53385	1.79257	1.49919	1.42929	0.573738	0.402228
ENSRNOG00000004608	Pam16	protein_coding	57.8679	32.1229	35.6782	36.6966	42.2239	35.5971	0.0444321
ENSRNOG00000004610	Lum	protein_coding	75.354	79.2171	118.081	170.679	66.3928	61.7962	0.0828707
ENSRNOG00000004612	Ppp1cb	protein_coding	145.829	141.002	119.762	127.789	152.108	155.538	0.604312
ENSRNOG00000004613	Gpm6b	protein_coding	5.43003	8.83098	6.05773	5.79801	7.40961	4.03102	0.894048
ENSRNOG00000004616	Npm1	protein_coding	87.5737	75.7231	164.228	110.644	74.1872	73.5039	0.0291242
ENSRNOG00000004621	Rtn4	protein_coding	79.7893	68.4788	50.7097	61.8204	77.1098	74.3912	0.547601
ENSRNOG00000004624	Rnd3	protein_coding	7.36442	9.13406	10.9504	12.8831	10.007	9.23558	0.923194
ENSRNOG00000004628	Dazap2	protein_coding	6.61925	6.81535	8.28452	24.7243	5.92821	5.15531	0.000965734
ENSRNOG00000004629	Fkbp3	protein_coding	124.145	97.4638	93.8272	119.659	131.261	127.352	0.146219
ENSRNOG00000004635	Kera	protein_coding	42.411	14.3284	4.88966	51.3137	8.58508	39.5481	0.247737
ENSRNOG00000004637	Fbxo7	protein_coding	4.62285	4.78642	8.57899	6.83609	4.13494	3.79628	0.175298
ENSRNOG00000004639	Traf6	protein_coding	3.05415	4.32486	6.31303	5.6616	4.26595	4.33692	0.549067
ENSRNOG00000004640	Mtfp1	protein_coding	7.06485	7.69922	5.59637	6.8629	9.6136	10.2865	0.648829
ENSRNOG00000004645	Galnt5	protein_coding	0.964749	1.79792	1.20052	4.3427	2.07636	3.00064	0.510552
ENSRNOG00000004657	Sec23a	protein_coding	2.18756	2.42816	1.96121	2.08644	1.21746	2.3322	0.138427
ENSRNOG00000004659	Creld2	protein_coding	3.15912	2.81264	5.98805	5.25092	2.90145	2.65431	0.0398306
ENSRNOG00000004660	Fzd6	protein_coding	2.72334	3.45356	3.66856	3.89726	3.61653	3.24067	0.619938
ENSRNOG00000004667	Gen1	protein_coding	0.5715	0.628563	0.740346	1.69252	0.511203	0.458549	0.00511904
ENSRNOG00000004668	Slc25a35	protein_coding	1.17152	2.5271	3.45706	1.76827	2.01461	1.84647	0.66669
ENSRNOG00000004670	Ddx56	protein_coding	1.65029	2.22924	3.53756	2.50021	2.14196	2.14501	0.204251
ENSRNOG00000004672	Sec14l2	protein_coding	0.435154	0.780105	1.72211	2.36071	0.544194	0.374188	0.100135
ENSRNOG00000004673	Rbm43	protein_coding	0.6993	0.887829	3.13206	2.33031	0.812609	0.730765	0.022159
ENSRNOG00000004676	Pak3	protein_coding	0.737936	0.856988	0.607247	1.08968	0.810845	0.764104	0.647896
ENSRNOG00000004677	Zeb2	protein_coding	11.2144	17.4984	32.0517	22.8698	14.9405	12.1588	0.334321
ENSRNOG00000004681	Eny2	protein_coding	6.75389	6.07233	6.96603	6.32749	5.68096	6.27546	0.914982
ENSRNOG00000004685	Mta3	protein_coding	2.19988	2.65295	9.52836	4.27841	2.54958	2.70525	0.00433381
ENSRNOG00000004686	Spop	protein_coding	32.5002	36.8126	31.1842	33.4782	34.6573	36.2669	0.821723
ENSRNOG00000004687	Thbd	protein_coding	5.27406	7.45865	7.96236	9.35506	8.92346	6.59532	0.877511
ENSRNOG00000004688	Rbfox2	protein_coding	12.1743	16.4638	10.8011	14.5798	16.5472	14.818	0.390517
ENSRNOG00000004693	Pbx1	protein_coding	4.9516	6.77416	7.47323	6.92157	6.10119	6.09921	0.752275
ENSRNOG00000004696	Arhgap5	protein_coding	11.4565	16.7109	12.5339	15.8757	17.0619	14.7629	0.414012
ENSRNOG00000004699	Fibin	protein_coding	3.38751	2.26839	2.13192	6.18208	2.9138	3.39137	0.0681995
ENSRNOG00000004700	Nxt1	protein_coding	3.49486	3.6869	6.13736	9.85318	2.64799	2.69303	0.0615472
ENSRNOG00000004706	Vit	protein_coding	0.841187	1.7976	1.85894	2.54342	1.16074	0.872524	0.414188
ENSRNOG00000004708	Aard	protein_coding	1.28929	0.642474	0.990843	1.65009	1.03226	0.770355	0.791343
ENSRNOG00000004709	Foxn3	protein_coding	15.4827	24.1201	19.0413	20.6654	21.1547	21.2638	0.657507
ENSRNOG00000004710	Rbks	protein_coding	2.68035	1.82704	2.68943	1.89356	1.3138	1.53595	0.276744
ENSRNOG00000004711	Mta1	protein_coding	7.52757	8.89138	10.9749	10.3021	10.0046	7.71787	0.475246
ENSRNOG00000004712	Angptl1	protein_coding	13.2335	13.6355	16.1881	18.6189	15.7686	12.7363	0.465114
ENSRNOG00000004719	Pp2d1	protein_coding	4.13174	4.08407	5.33089	5.65419	4.75438	4.1752	0.166956
ENSRNOG00000004720	Kcnj2	protein_coding	10.8758	11.2145	7.9138	11.1585	16.0032	13.8817	0.705941
ENSRNOG00000004723	Fcf1	protein_coding	25.4847	18.0578	24.3451	16.8623	18.5242	15.3444	0.231069
ENSRNOG00000004726	Mapkapk2	protein_coding	31.3711	39.0777	35.6254	33.4742	41.8335	37.6933	0.98708
ENSRNOG00000004727	Nup37	protein_coding	0.20957	1.28159	2.76976	2.28435	0.266567	1.60049	0.559427
ENSRNOG00000004730	Meis2	protein_coding	0.331316	0.552017	4.15943	0.58498	0.630906	0.327529	0.000220668
ENSRNOG00000004733	Wdr25	protein_coding	0.601804	1.13327	1.8157	1.23802	0.958215	0.913083	0.679889
ENSRNOG00000004735	Gzf1	protein_coding	3.61057	4.09485	5.06576	4.94452	5.03221	4.85626	0.0574471
ENSRNOG00000004736	Ralgps2	protein_coding	2.6527	3.50798	10.6416	6.85072	3.54458	2.18028	0.102342
ENSRNOG00000004737	Cd48	protein_coding	22.2565	25.7641	57.1618	33.9747	25.653	21.5102	0.0202998
ENSRNOG00000004740	Mmadhc	protein_coding	13.2138	10.9397	10.8349	11.3091	21.9331	20.4132	0.0363435
ENSRNOG00000004741	Rpl19	protein_coding	350.268	298.261	512.655	352.527	322.13	300.394	0.0185117
ENSRNOG00000004742	Chp1	protein_coding	11.4154	11.3852	9.22678	21.5621	18.5485	15.5892	0.575152
ENSRNOG00000004744	Fam84b	protein_coding	0.633996	0.710053	2.13139	0.602158	0.86379	0.7585	0.00151033
ENSRNOG00000004749	Slc30a1	protein_coding	2.23168	2.17048	4.07981	2.09152	2.81955	1.13928	0.555435
ENSRNOG00000004751	Jkamp	protein_coding	7.83237	8.26604	8.7772	7.32577	7.75411	6.83368	0.990471
ENSRNOG00000004753	Napb	protein_coding	0.913922	1.09098	1.4508	1.39651	1.31346	0.716863	0.546496
ENSRNOG00000004754	Tc2n	protein_coding	2.59002	2.57214	3.62774	2.3611	2.10064	1.57886	0.66508
ENSRNOG00000004755	Commd9	protein_coding	11.0497	10.0588	14.8188	11.9598	9.87582	10.4969	0.105502
ENSRNOG00000004757	Tmem158	protein_coding	0.465895	0.617894	0.703377	0.510551	1.03864	0.380473	0.40799
ENSRNOG00000004760	Lars2	protein_coding	4.1424	5.05293	4.54002	5.03368	4.94495	4.59904	0.312639
ENSRNOG00000004763	Sirpa	protein_coding	2.86035	3.60455	14.6334	6.8034	3.27383	2.63305	0.010106
ENSRNOG00000004766	Glis2	protein_coding	3.22552	4.19697	4.43685	6.39685	4.28113	4.24264	0.0893704
ENSRNOG00000004768	Myf5	protein_coding	1.3051	0.861371	1.01657	1.2178	1.24849	1.63909	0.849307
ENSRNOG00000004772	Cytip	protein_coding	0.584049	0.604808	28.3906	3.08276	0.599051	0.670683	0.00011681
ENSRNOG00000004773	Yaf2	protein_coding	1.00297	1.48522	2.15342	2.09556	0	1.44305	0.412442
ENSRNOG00000004775	Cstf1	protein_coding	3.17163	3.56619	5.40754	4.45221	3.8264	3.69424	0.412439
ENSRNOG00000004776	Ftsj1	protein_coding	2.43942	2.87509	4.63831	3.11739	2.33744	2.06207	0.163073
ENSRNOG00000004777	Esf1	protein_coding	3.32559	5.03245	4.8307	6.74698	3.94149	3.57093	0.422131
ENSRNOG00000004783	Fam171b	protein_coding	2.126	2.86668	4.10406	3.21796	2.26155	2.0384	0.323518
ENSRNOG00000004784	Ndufaf5	protein_coding	13.2767	11.4775	11.1748	12.0753	12.2736	12.9888	0.763187
ENSRNOG00000004787	AABR07053185.1	protein_coding	2.14625	2.50887	3.26677	2.52264	2.24989	1.92953	0.41077
ENSRNOG00000004789	Diexf	protein_coding	3.34143	3.49795	5.79319	4.51159	4.08885	4.12742	0.351565
ENSRNOG00000004791	Arf6	protein_coding	14.2	15.5544	32.5243	26.12	15.4127	14.7828	0.0242053
ENSRNOG00000004793	Ncln	protein_coding	3.43533	5.04947	5.0012	4.0845	5.13029	0.948631	0.0576253
ENSRNOG00000004794	Rtn1	protein_coding	3.07274	2.63332	3.19941	2.6329	3.06831	3.17557	0.0397416
ENSRNOG00000004806	Strn	protein_coding	3.53922	4.8274	9.06729	6.54685	4.57018	3.42257	0.244033
ENSRNOG00000004807	Arf2	protein_coding	3.24331	3.22373	4.85525	4.83405	3.65328	3.54551	0.0498577
ENSRNOG00000004810	Plcb1	protein_coding	0.931852	1.70253	2.03621	1.54399	1.22838	0.772037	0.878472
ENSRNOG00000004812	Sema6d	protein_coding	4.53826	6.70612	9.13087	7.2924	6.08846	5.89651	0.897619
ENSRNOG00000004813	Rtcb	protein_coding	12.9352	10.6048	17.6314	13.8191	11.044	11.7528	0.258993
ENSRNOG00000004814	Elob	protein_coding	126.756	97.0264	112.078	95.1255	87.9788	93.3703	0.230907
ENSRNOG00000004819	Porcn	protein_coding	1.91406	1.89236	2.14892	2.02664	2.17101	1.61506	0.491644
ENSRNOG00000004820	Sar1b	protein_coding	191.609	81.9785	92.1751	74.9852	112.091	101.425	0.0414753
ENSRNOG00000004821	Sntb1	protein_coding	12.2132	17.0286	11.0088	10.1603	16.2223	10.1891	0.0942585
ENSRNOG00000004823	Dock4	protein_coding	3.458	5.19016	4.70411	4.64016	5.61277	5.13484	0.386061
ENSRNOG00000004826	Sos2	protein_coding	7.23321	8.57632	7.44171	7.64403	8.043	7.45078	0.349363
ENSRNOG00000004827	Papola	protein_coding	4.92477	4.23303	8.59704	7.07503	5.21838	5.01719	0.199963
ENSRNOG00000004828	Acvr1c	protein_coding	0.293081	1.73645	4.20369	0.340164	0.535745	0.179763	0.0136107
ENSRNOG00000004829	Immp1l	protein_coding	15.2752	11.4987	12.3139	11.0322	12.8956	13.1034	0.588089
ENSRNOG00000004831	Arid2	protein_coding	5.42463	7.52094	9.55053	10.3202	7.40602	6.70562	0.736182
ENSRNOG00000004834	Llgl2	protein_coding	0.547426	0.784633	1.02267	0.671265	0.832794	0.647659	0.851364
ENSRNOG00000004837	Limd1	protein_coding	6.27813	7.19044	9.96862	9.0439	7.52512	6.0661	0.513269
ENSRNOG00000004839	B4galnt1	protein_coding	1.1667	0.892428	10.6665	3.85826	1.27518	1.17114	0.00345846
ENSRNOG00000004841	Akap6	protein_coding	9.39198	18.172	7.92628	15.0468	13.9523	16.405	0.554133
ENSRNOG00000004842	Dnajc24	protein_coding	3.17918	3.28493	3.59762	2.64151	2.49664	2.86125	0.854236
ENSRNOG00000004843	LOC100362333	protein_coding	1.36561	1.72023	1.78883	2.09779	1.49528	1.06415	0.994178
ENSRNOG00000004844	Med30	protein_coding	8.78461	7.86194	8.55493	7.33318	8.36513	10.01	0.827022
ENSRNOG00000004846	Atp6v1c1	protein_coding	8.05198	7.12136	12.659	9.33282	7.95989	7.12827	0.0551329
ENSRNOG00000004854	Has2	protein_coding	1.03358	1.23428	1.81238	1.74347	1.15872	1.34568	0.331728
ENSRNOG00000004857	L2hgdh	protein_coding	2.93695	3.84584	2.67791	2.6017	3.10225	3.61323	0.472259
ENSRNOG00000004860	Myh9	protein_coding	12.9505	17.2564	42.8111	26.2751	18.3787	14.1754	0.0838296
ENSRNOG00000004861	Itga4	protein_coding	9.43784	13.2059	20.9364	14.6341	11.0922	10.041	0.223699
ENSRNOG00000004863	Mpped2	protein_coding	0.556131	0.457299	0.287538	1.14796	0.9721	0.880713	0.740783
ENSRNOG00000004864	Prpf40a	protein_coding	11.6538	12.0918	19.9774	15.9306	11.8387	11.2242	0.033267
ENSRNOG00000004873	Prkch	protein_coding	3.21495	3.43632	11.8413	3.75575	4.56198	4.14842	0.00119365
ENSRNOG00000004878	Myf6	protein_coding	75.4737	41.3697	45.3003	35.6241	46.9001	38.0499	0.029424
ENSRNOG00000004882	Capn6	protein_coding	10.7164	10.8197	8.79915	13.5157	9.40808	9.89942	0.348712
ENSRNOG00000004883	Erh	protein_coding	32.8174	25.9191	36.7547	29.7332	25.0065	20.8778	0.959931
ENSRNOG00000004888	Spred2	protein_coding	2.7781	3.23228	3.39886	3.85653	3.74688	3.16612	0.822564
ENSRNOG00000004891	Arl14ep	protein_coding	8.58699	9.02609	13.1701	10.5768	8.16442	8.84366	0.084757
ENSRNOG00000004893	Atp5s	protein_coding	2.85352	2.61958	2.5631	2.43675	2.78756	2.90309	0.669129
ENSRNOG00000004901	Slc4a1ap	protein_coding	6.20912	6.78149	7.40251	7.05917	5.75254	6.43014	0.990121
ENSRNOG00000004903	Ebp	protein_coding	2.8568	3.47514	6.07406	3.85398	2.81683	2.21101	0.198854
ENSRNOG00000004904	Pa2g4	protein_coding	24.6353	29.4553	32.7165	33.3111	25.5224	23.6007	0.271684
ENSRNOG00000004908	Smc6	protein_coding	18.0883	4.20308	27.1849	5.00293	12.2174	5.07194	0.17504
ENSRNOG00000004909	Cnot2	protein_coding	0.820718	1.30171	1.77902	0.780248	1.40147	1.08744	0.698866
ENSRNOG00000004910	Eif2d	protein_coding	5.71338	6.75934	8.04192	7.05208	7.21284	6.10488	0.93906
ENSRNOG00000004912	Itgav	protein_coding	6.01509	9.45655	10.6187	13.4007	9.04406	7.44339	0.952009
ENSRNOG00000004917	Rasal2	protein_coding	3.85358	5.92496	5.74382	5.12614	5.69849	4.33212	0.267735
ENSRNOG00000004923	Map4k5	protein_coding	8.40957	9.84731	10.0971	11.8476	8.83815	9.68351	0.574464
ENSRNOG00000004925	Ppp1r12a	protein_coding	9.67489	13.616	19.2158	17.7245	13.341	13.0833	0.560742
ENSRNOG00000004926	Mettl15	protein_coding	1.04321	1.31939	1.38666	1.46727	1.65572	1.4408	0.725164
ENSRNOG00000004927	Supt7l	protein_coding	2.31957	2.31894	3.26305	2.48414	2.27431	2.75041	0.0741112
ENSRNOG00000004932	Sel1l3	protein_coding	11.1709	16.8105	8.60672	11.3159	11.9682	14.9412	0.713097
ENSRNOG00000004936	Sdc2	protein_coding	8.40936	11.5641	12.3139	17.7645	8.36105	9.36349	0.145689
ENSRNOG00000004940	Rnf215	protein_coding	1.78002	2.06504	2.937	2.58397	2.03121	1.94823	0.266924
ENSRNOG00000004941	Gpn1	protein_coding	6.70197	6.37784	7.12021	6.80222	5.86058	6.50626	0.927629
ENSRNOG00000004947	Zfp871	protein_coding	11.2738	12.5338	13.4604	13.7378	14.5723	10.9399	0.643929
ENSRNOG00000004950	Ubxn2a	protein_coding	32.8491	29.9221	23.7022	27.9803	30.1791	32.9895	0.402323
ENSRNOG00000004951	Kif16b	protein_coding	2.86645	3.39737	3.92488	3.53827	2.99543	2.74121	0.670807
ENSRNOG00000004956	Jade2	protein_coding	1.29509	1.1972	5.19649	2.09746	1.38776	1.03108	0.0039262
ENSRNOG00000004959	Actr2	protein_coding	22.0909	25.8908	62.9903	38.0094	23.2601	21.4523	0.018956
ENSRNOG00000004962	Prdm4	protein_coding	2.55208	3.86774	4.64958	4.15652	3.36787	3.22463	0.985898
ENSRNOG00000004964	Erbb3	protein_coding	1.6906	3.48297	7.82468	2.0632	3.03267	1.6009	0.0271881
ENSRNOG00000004967	Snrpb2	protein_coding	19.7093	13.4132	22.4614	19.8591	14.6587	17.0315	0.757331
ENSRNOG00000004968	Ncapg2	protein_coding	1.09655	1.32865	2.32636	4.23414	1.05161	1.02572	0.0154266
ENSRNOG00000004971	Txlng	protein_coding	3.30774	4.155	5.5934	4.15672	3.89784	3.04997	0.401889
ENSRNOG00000004972	Upp1	protein_coding	2.37938	1.75512	3.86097	2.22256	2.14601	2.18485	0.0212065
ENSRNOG00000004973	Ppp2r5c	protein_coding	28.884	31.6808	42.9193	35.1573	29.3185	30.856	0.0968439
ENSRNOG00000004978	Prkacb	protein_coding	13.3388	15.9471	28.7718	15.4061	13.7585	14.557	0.00197275
ENSRNOG00000004980	Rangrf	protein_coding	31.1451	21.6621	21.2193	23.6309	30.0912	33.3529	0.219148
ENSRNOG00000004992	Rab1a	protein_coding	4.57405	0.639381	9.54221	28.2882	32.9592	17.2904	0.606384
ENSRNOG00000004996	Zcrb1	protein_coding	15.1591	13.9437	15.3949	13.7416	14.6294	15.282	0.238544
ENSRNOG00000005006	Ndufaf1	protein_coding	11.0912	12.205	9.05295	11.5799	11.717	11.5398	0.0477707
ENSRNOG00000005007	Scn3a	protein_coding	1.36839	1.42665	1.87089	1.49199	1.35961	1.16362	0.341742
ENSRNOG00000005008	Angpt4	protein_coding	0.733239	0.889303	2.43403	0.621443	0.510505	0.392825	0.00846649
ENSRNOG00000005009	Zfp3	protein_coding	4.26353	3.64885	3.58882	3.80218	4.06978	4.23663	0.306247
ENSRNOG00000005012	Utp14a	protein_coding	4.24037	4.48489	6.56384	5.62149	4.16575	4.6406	0.135054
ENSRNOG00000005015	Rabep1	protein_coding	8.43999	10.7889	11.5919	11.3639	9.47452	9.27308	0.495566
ENSRNOG00000005016	Tmed4	protein_coding	9.11013	8.81877	8.62349	8.59982	8.45337	7.74518	0.494558
ENSRNOG00000005017	AABR07028839.1	protein_coding	0.796267	0.414333	0.942292	0.914	0.697914	0.663334	0.59096
ENSRNOG00000005021	Orc4	protein_coding	6.16517	5.14251	8.05102	5.56155	4.46474	4.862	0.287049
ENSRNOG00000005024	Cdkn2aipnl	protein_coding	5.13005	4.9439	10.1583	6.64173	6.19445	4.7054	0.0591712
ENSRNOG00000005031	Surf6	protein_coding	4.37226	4.1256	7.16457	5.10588	4.8448	4.35791	0.033318
ENSRNOG00000005033	Acvr1	protein_coding	3.92384	6.1485	5.31227	7.03783	6.26607	5.29947	0.780842
ENSRNOG00000005038	Ube2t	protein_coding	0.862375	0.800754	1.32942	2.89001	0.492326	0.700064	0.0266031
ENSRNOG00000005039	Tfpi	protein_coding	2.17251	2.54258	4.19344	5.39611	2.11141	3.90546	0.337379
ENSRNOG00000005041	Crip2	protein_coding	28.0514	30.0952	38.6132	28.5505	39.2965	31.5176	0.0992134
ENSRNOG00000005043	Cpeb2	protein_coding	1.49762	2.39524	2.34121	1.4382	1.88385	1.54915	0.133757
ENSRNOG00000005045	Ppp2r5e	protein_coding	1.27666	3.89856	2.05659	3.0819	1.76421	3.05208	0.74909
ENSRNOG00000005046	Tspan13	protein_coding	31.4298	29.9174	40.194	24.7652	30.5672	24.2734	0.318192
ENSRNOG00000005052	Slc39a9	protein_coding	3.00246	2.02523	3.10706	2.77053	4.27579	1.88544	0.552285
ENSRNOG00000005053	Egln3	protein_coding	2.92036	3.21011	3.75065	3.70032	4.39687	3.88357	0.871682
ENSRNOG00000005058	Lpcat4	protein_coding	0.842579	0.99779	3.54883	1.18183	1.18332	0.997001	0.000676666
ENSRNOG00000005059	LOC100911917	protein_coding	1.05319	1.25332	2.0165	1.75459	1.71607	1.40079	0.868455
ENSRNOG00000005061	Dlst	protein_coding	61.9657	74.4016	52.6595	68.8945	84.2924	86.213	0.77243
ENSRNOG00000005063	Atl1	protein_coding	0.507221	0.947119	0.797461	0.817874	0.955716	0.80709	0.113646
ENSRNOG00000005064	Ube2b	protein_coding	74.0889	60.5335	11.4375	9.52691	63.9588	12.3487	0.044155
ENSRNOG00000005067	Zfp36l2	protein_coding	4.38136	5.14522	14.076	8.5368	6.13714	4.88814	0.0550232
ENSRNOG00000005070	Spopl	protein_coding	6.90103	7.6819	7.88852	8.17946	7.88402	6.67003	0.240117
ENSRNOG00000005074	Arl6ip6	protein_coding	5.84015	5.68291	7.09224	8.27196	6.94931	5.90619	0.264686
ENSRNOG00000005076	Bcorl1	protein_coding	4.11909	5.12238	3.64678	4.56692	4.72861	3.23609	0.886175
ENSRNOG00000005077	AABR07015719.1	processed_pseudogene	1.59157	1.33747	2.13078	2.11571	1.38945	1.53079	0.103512
ENSRNOG00000005083	Rtfdc1	protein_coding	14.6974	14.3008	19.6328	14.911	13.1766	14.3939	0.0161375
ENSRNOG00000005087	Cebpz	protein_coding	7.60168	6.84952	12.7308	9.94437	6.93144	6.68107	0.0506377
ENSRNOG00000005094	C1qtnf7	protein_coding	0.401763	0.466009	0.857898	0.477485	0.65545	0.23634	0.831037
ENSRNOG00000005096	Bzw2	protein_coding	30.3904	27.3929	26.7277	29.9128	31.0248	34.2693	0.708205
ENSRNOG00000005099	Top3a	protein_coding	1.41271	1.80747	2.9361	2.04313	1.63624	1.21978	0.411583
ENSRNOG00000005101	Mia2	protein_coding	10.8831	12.493	16.0882	15.6859	11.7887	13.029	0.390494
ENSRNOG00000005102	Washc3	protein_coding	21.3591	14.6146	19.9312	14.9262	14.9347	13.7903	0.04832
ENSRNOG00000005107	Recql5	protein_coding	1.49403	1.46774	2.63343	2.18154	1.51601	1.46248	0.0147299
ENSRNOG00000005108	Wfs1	protein_coding	4.48825	9.23025	5.09766	7.991	10.0963	14.5098	0.686434
ENSRNOG00000005115	Asf1b	protein_coding	1.00441	0.912539	1.59858	3.37009	0.882016	0.570814	0.0284037
ENSRNOG00000005116	LOC108350502	pseudogene	9.86093	11.3131	13.8573	12.137	9.48785	12.2356	0.731228
ENSRNOG00000005122	Uvssa	protein_coding	0.846363	1.14222	1.52613	1.27599	0.766291	0.990784	0.858707
ENSRNOG00000005123	Emc2	protein_coding	39.6994	31.317	31.3452	32.9789	34.1719	38.9129	0.144252
ENSRNOG00000005124	Plekhh2	protein_coding	1.5477	1.69265	2.20043	2.87317	1.86819	1.91358	0.301593
ENSRNOG00000005126	Pqlc3	protein_coding	1.61217	2.41857	4.07025	4.12645	1.90946	1.70027	0.0573865
ENSRNOG00000005129	Dtx3	protein_coding	0.238224	0.565393	0.739101	0.877641	0.970015	0.527613	0.852221
ENSRNOG00000005130	LOC103693780	protein_coding	62.9619	95.0298	57.4687	78.4567	101.521	100.128	0.236156
ENSRNOG00000005133	Mapt	protein_coding	2.54859	3.92002	1.77188	3.21374	3.60321	2.85389	0.938151
ENSRNOG00000005135	Bclaf3	protein_coding	1.26892	1.66615	2.75412	2.86946	1.49651	1.24063	0.0651078
ENSRNOG00000005138	Pip4k2c	protein_coding	2.12485	2.72593	3.77372	2.79038	1.90602	1.6798	0.567899
ENSRNOG00000005141	Hus1	protein_coding	1.32814	1.7809	2.39175	2.13245	1.6361	1.61272	0.76828
ENSRNOG00000005144	Tmem18	protein_coding	1.26802	1.514	3.33027	1.74583	2.43052	1.60037	0.202533
ENSRNOG00000005147	Ccdc157	protein_coding	0.524659	0.726613	0.524625	0.783046	0.799979	0.597416	0.17033
ENSRNOG00000005149	Sacm1l	protein_coding	7.90334	8.29397	12.3316	9.71102	8.44334	8.35609	0.0271409
ENSRNOG00000005151	Dync2li1	protein_coding	1.75588	1.69314	2.41556	1.76667	1.66733	1.23187	0.245593
ENSRNOG00000005157	Rbbp7	protein_coding	40.9932	41.301	50.2585	46.2519	39.6243	40.4045	0.0889973
ENSRNOG00000005165	Smcr8	protein_coding	3.98098	4.69875	7.85372	5.32199	4.53088	4.57969	0.0315479
ENSRNOG00000005167	Surf2	protein_coding	3.82431	4.27679	7.20203	4.57381	4.3574	3.87755	0.00671374
ENSRNOG00000005175	Sgpp1	protein_coding	6.94461	8.09801	10.8648	9.59448	8.09344	7.1574	0.415537
ENSRNOG00000005177	Tp53i3	protein_coding	3.19513	3.21558	4.78017	2.91405	2.91349	2.7935	0.00561048
ENSRNOG00000005183	Rtf1	protein_coding	6.16308	8.55873	9.56455	9.22794	7.55155	7.16503	0.783797
ENSRNOG00000005184	Nop10	protein_coding	68.0429	46.8529	58.3516	52.4652	54.0067	50.5412	0.545324
ENSRNOG00000005190	Nipal2	protein_coding	3.25429	2.85758	4.92305	2.79501	3.24082	2.48451	0.058334
ENSRNOG00000005191	Trim44	protein_coding	4.04635	5.57184	8.17272	6.74557	5.02489	4.03884	0.469962
ENSRNOG00000005193	Pfas	protein_coding	2.31774	2.85438	3.70526	4.07753	2.54992	2.3515	0.17577
ENSRNOG00000005195	Cst3	protein_coding	126.796	94.2336	184.197	141.632	123.907	85.7461	0.682306
ENSRNOG00000005196	Slc12a6	protein_coding	2.54735	3.91668	8.4461	6.18188	3.52654	3.17391	0.216612
ENSRNOG00000005203	Sec61g	protein_coding	77.3208	62.9553	87.3366	91.2722	72.5438	63.0527	0.425061
ENSRNOG00000005209	Spred1	protein_coding	4.97668	6.60339	9.02528	8.17488	6.3711	5.33249	0.61598
ENSRNOG00000005214	Plek	protein_coding	1.56834	0.87805	13.8379	4.85419	0.546496	0.652126	0.00697943
ENSRNOG00000005215	Klhl4	protein_coding	1.15344	1.6537	3.62389	1.46179	1.78327	1.38237	0.0125386
ENSRNOG00000005218	Sf3a1	protein_coding	4.45436	5.43155	8.60283	7.85581	5.92126	5.13935	0.395912
ENSRNOG00000005227	Tfap4	protein_coding	1.43503	1.69943	3.25806	2.23893	1.85351	1.83101	0.139847
ENSRNOG00000005228	Gnptab	protein_coding	4.00834	5.80994	7.3631	6.57153	5.6204	4.5768	0.930064
ENSRNOG00000005229	Sec16b	protein_coding	1.50584	1.62908	1.93001	2.35758	1.31777	1.93066	0.824682
ENSRNOG00000005234	Gxylt1	protein_coding	2.30067	3.93031	5.42651	3.81836	3.24067	3.39382	0.706062
ENSRNOG00000005243	Pop1	protein_coding	0.654336	0.7018	1.28149	0.958754	0.764225	0.597379	0.20389
ENSRNOG00000005247	LOC100912008	protein_coding	5.08366	5.10191	5.97645	5.34765	5.04167	4.95718	0.0315494
ENSRNOG00000005248	Slc1a4	protein_coding	0.90069	1.0536	1.60872	2.06062	0.897215	1.11625	0.119379
ENSRNOG00000005249	Snx6	protein_coding	6.40502	6.63592	13.6316	8.41565	7.18976	5.40615	0.0561925
ENSRNOG00000005256	Zc3h15	protein_coding	10.1735	7.15559	3.16861	3.93486	10.3298	6.48649	0.409502
ENSRNOG00000005257	Prkaca	protein_coding	32.8021	44.6868	33.642	38.2251	45.4755	40.821	0.433193
ENSRNOG00000005258	Myef2	protein_coding	5.10462	5.82864	9.49162	11.7114	5.44673	5.31887	0.033056
ENSRNOG00000005260	Acp1	protein_coding	15.5457	13.4595	14.7565	17.2424	13.005	12.5152	0.663835
ENSRNOG00000005261	Fbxl5	protein_coding	9.32118	9.19343	13.1419	11.7307	9.83576	8.90292	0.128655
ENSRNOG00000005263	Scaf11	protein_coding	5.66524	7.68504	10.4534	9.94897	6.93834	6.58488	0.424256
ENSRNOG00000005264	Sav1	protein_coding	9.97962	11.1262	10.612	12.8186	11.1584	9.26164	0.827991
ENSRNOG00000005269	Srl	protein_coding	78.834	111.464	53.9392	69.4025	90.4305	111.266	0.584303
ENSRNOG00000005271	Rapgef5	protein_coding	2.10351	1.47079	1.98387	2.11795	2.87858	2.34083	0.792859
ENSRNOG00000005274	Vrk1	protein_coding	1.90601	2.17564	5.38933	4.85694	1.88959	1.75138	0.0154261
ENSRNOG00000005275	Shmt1	protein_coding	5.03077	5.01701	7.41939	3.97494	3.84365	3.66241	0.0874581
ENSRNOG00000005276	Csnk2a1	protein_coding	44.4137	46.982	49.5525	46.4888	46.3639	47.4331	0.765636
ENSRNOG00000005279	Ndufaf7	protein_coding	0.672192	0.980288	0.453817	0.757814	0.62737	0.658232	0.699964
ENSRNOG00000005281	Stx16	protein_coding	4.8772	5.67492	7.01737	5.7924	4.82387	4.44437	0.472762
ENSRNOG00000005285	Fbxo33	protein_coding	1.62589	1.813	4.20899	2.72564	2.36095	1.83112	0.108827
ENSRNOG00000005287	Syne3	protein_coding	1.54523	2.03588	3.92678	3.01747	1.95768	1.46418	0.227179
ENSRNOG00000005289	Prkd3	protein_coding	2.3028	2.64472	6.08798	3.00145	5.68458	1.98974	0.0768128
ENSRNOG00000005290	Ywhae	protein_coding	175.779	203.701	186.389	131.034	181.617	182.822	0.118695
ENSRNOG00000005291	Slc38a1	protein_coding	1.44272	3.27089	9.24176	5.94051	4.50526	4.37965	0.78476
ENSRNOG00000005292	Trip11	protein_coding	8.77769	11.6145	12.4616	13.4334	10.4409	11.1008	0.988376
ENSRNOG00000005298	Zfp513	protein_coding	4.52792	4.80345	9.28374	6.5584	5.53427	4.2369	0.140473
ENSRNOG00000005301	Eif2b4	protein_coding	13.0314	11.8566	11.2829	11.6813	14.4822	13.8542	0.481096
ENSRNOG00000005302	Slc2a9	protein_coding	0.687833	0.59024	2.16082	0.848407	0.751551	0.650152	0.00121949
ENSRNOG00000005303	Tbc1d25	protein_coding	1.68092	1.86263	2.61803	2.25877	1.97198	1.68036	0.337749
ENSRNOG00000005310	Cul1	protein_coding	1.77978	13.6456	17.4441	16.9334	13.9486	12.4813	0.0519436
ENSRNOG00000005323	AABR07064873.1	processed_transcript	4.01834	6.58312	8.93444	5.54745	5.645	4.53577	0.494951
ENSRNOG00000005326	Cnrip1	protein_coding	5.46657	6.40201	7.95358	4.88454	3.59056	4.46556	0.891898
ENSRNOG00000005330	Crebbp	protein_coding	11.0034	13.8446	18.6914	15.731	13.8802	11.537	0.636762
ENSRNOG00000005331	Vapb	protein_coding	23.7285	31.9397	27.0936	25.4083	28.6631	27.7743	0.954448
ENSRNOG00000005333	Azin1	protein_coding	11.8978	16.365	14.9376	16.4456	12.0515	12.8597	0.159813
ENSRNOG00000005334	Acvr2a	protein_coding	4.58173	6.10787	5.54664	5.76956	6.84573	5.67116	0.816496
ENSRNOG00000005342	Rassf5	protein_coding	0.636797	0.733001	9.40951	1.94625	0.634074	0.751661	0.000366578
ENSRNOG00000005344	Nol10	protein_coding	4.43746	4.63655	6.31376	4.44163	3.43729	3.68574	0.256627
ENSRNOG00000005346	Tmem128	protein_coding	2.15373	2.19736	3.90006	2.5719	2.06928	2.00495	0.0085381
ENSRNOG00000005347	Fjx1	protein_coding	0.772099	1.16869	1.2301	1.59298	1.20725	1.17812	0.284294
ENSRNOG00000005348	Pamr1	protein_coding	2.86453	2.70896	2.75824	3.67629	2.69986	1.55178	0.233888
ENSRNOG00000005350	Pwp1	protein_coding	2.25737	2.46591	5.16972	2.95596	2.34836	2.2143	0.00374247
ENSRNOG00000005352	Elf4	protein_coding	2.25797	2.27826	7.70007	4.43491	2.42979	2.3754	0.00712741
ENSRNOG00000005353	Rybp	protein_coding	2.7321	3.42137	6.0161	4.25334	3.49047	2.63256	0.214766
ENSRNOG00000005355	Ncstn	protein_coding	12.4624	15.3921	21.4048	14.3551	15.5714	11.8558	0.222963
ENSRNOG00000005357	Ctc1	protein_coding	3.95531	5.22377	6.00928	5.40816	5.0129	4.46027	0.972098
ENSRNOG00000005358	Pmm1	protein_coding	12.5117	10.2071	16.114	12.2943	11.8509	10.8948	0.228947
ENSRNOG00000005360	Dhrs7b	protein_coding	4.12989	4.37373	6.08214	4.9333	4.23167	5.14176	0.324971
ENSRNOG00000005362	Rab3ip	protein_coding	1.66097	2.40637	17.8275	2.26209	2.42092	1.93497	8.26e-05
ENSRNOG00000005366	AABR07053472.1	protein_coding	2.63055	3.63338	3.04485	3.76689	3.00978	2.24538	0.739036
ENSRNOG00000005371	Klhl29	protein_coding	0.984704	1.00541	0.940529	1.08927	1.23936	1.04202	0.414938
ENSRNOG00000005377	Tmem11	protein_coding	18.8064	18.9564	16.8332	15.9772	19.5767	21.5716	0.832762
ENSRNOG00000005386	Kitlg	protein_coding	4.69053	5.7805	9.42247	9.36118	7.82963	8.83866	0.209358
ENSRNOG00000005387	Rbm3	protein_coding	12.1699	11.7024	28.0018	21.3502	6.91677	10.0392	0.288874
ENSRNOG00000005388	Rassf3	protein_coding	20.2122	26.1431	17.5529	19.4085	23.2194	22.086	0.967165
ENSRNOG00000005389	LOC103694903	protein_coding	44.1679	46.279	47.8769	50.4458	52.5522	51.1743	0.797452
ENSRNOG00000005390	Nup210	protein_coding	2.12516	2.86019	6.16902	6.81701	2.37511	2.45134	0.0260448
ENSRNOG00000005391	Prex2	protein_coding	8.03411	8.74219	10.9311	8.4622	9.73808	8.11631	0.207549
[truncated: 20,204 more rows]

## Sheet: Sheet2
Table S2-2 The normal distribution of FPKM in GK rats at the age of 4 weeks
Gene_ID	Gene_name	gene_biotype	FPKM.GK12	FPKM.GK16	FPKM.GK17	FPKM.GK18	FPKM.GK19	FPKM.GK20	P value
ENSRNOG00000000012	Tcf15	protein_coding	5.13715	4.59184	4.92948	4.52504	4.2609	5.42179	0.897283
ENSRNOG00000000021	AABR07061902.1	pseudogene	2.53046	2.99223	3.01682	2.61067	2.44318	2.85173	0.350984
ENSRNOG00000000024	Hebp1	protein_coding	3.6607	3.68358	3.73869	3.50885	2.729	2.98156	0.0924646
ENSRNOG00000000033	Tmcc2	protein_coding	7.50975	6.18443	9.02364	5.87337	4.966	5.84429	0.409007
ENSRNOG00000000034	Nuak2	protein_coding	0.812831	0.894006	1.24495	1.41196	0.966963	0.872825	0.187793
ENSRNOG00000000041	Slc26a1	protein_coding	0.50031	0.682015	0.51771	0.494503	0.361213	0.739616	0.546097
ENSRNOG00000000042	Xpr1	protein_coding	4.90108	4.78009	6.42993	3.67454	5.33953	4.46136	0.902778
ENSRNOG00000000043	Idua	protein_coding	4.08382	4.08524	5.36793	4.27692	3.26574	4.69849	0.854128
ENSRNOG00000000044	Tmem175	protein_coding	0.772006	1.33092	0.42884	0.869519	1.15968	1.02842	0.962145
ENSRNOG00000000047	Cd82	protein_coding	2.75906	2.98058	3.95044	2.71259	2.74191	3.1849	0.0416766
ENSRNOG00000000048	Gak	protein_coding	4.46894	4.03898	5.25926	3.89437	3.87131	4.3315	0.167799
ENSRNOG00000000054	Abhd8	protein_coding	3.23047	3.41233	3.57366	2.92986	2.3287	2.66505	0.839271
ENSRNOG00000000062	Pcgf3	protein_coding	5.31033	5.47233	6.33558	5.27323	7.02606	6.85836	0.145116
ENSRNOG00000000064	Atp5i	protein_coding	695.959	695.135	533.245	775.768	528.141	599.688	0.423403
ENSRNOG00000000066	Fbxo28	protein_coding	7.25976	5.56321	7.03905	5.80036	6.60667	6.50119	0.634374
ENSRNOG00000000068	Ppp2r5a	protein_coding	26.4757	23.059	24.3517	25.0327	27.2422	25.5525	0.989847
ENSRNOG00000000070	Dr1	protein_coding	3.27432	3.50462	3.80525	2.70551	3.3382	3.29067	0.547195
ENSRNOG00000000073	Tmed5	protein_coding	11.2199	12.4966	9.26631	12.994	12.609	13.4884	0.236753
ENSRNOG00000000075	Mtf2	protein_coding	4.73603	4.76528	4.38736	4.4302	4.61816	4.41067	0.147965
ENSRNOG00000000081	Antxr2	protein_coding	8.12978	8.71897	8.96647	8.78202	8.89718	8.71385	0.0592564
ENSRNOG00000000082	Hltf	protein_coding	2.60136	2.70746	2.7078	2.5944	2.63068	2.73978	0.233044
ENSRNOG00000000095	Gpr89b	protein_coding	6.30503	5.85432	5.50058	5.47452	5.99633	5.90195	0.577856
ENSRNOG00000000098	Rnf115	protein_coding	10.9455	19.8032	13.8947	14.576	14.4689	16.0408	0.669036
ENSRNOG00000000104	Thoc3	protein_coding	4.51478	5.60946	5.74356	4.72743	4.34204	4.46507	0.0774777
ENSRNOG00000000105	Cplx2	protein_coding	1.27136	1.08782	1.08302	1.51061	0.794976	1.13648	0.804836
ENSRNOG00000000108	Aga	protein_coding	9.86577	10.543	7.95166	9.51672	8.32205	8.86235	0.90637
ENSRNOG00000000111	Coprs	protein_coding	2.10598	3.15101	3.24334	2.61866	2.16781	2.53511	0.370379
ENSRNOG00000000112	Champ1	protein_coding	3.30323	3.34294	3.86492	2.87797	3.47271	3.74292	0.814364
ENSRNOG00000000113	Elac1	protein_coding	1.28826	1.11986	1.39187	0.975963	0.939163	1.38044	0.268327
ENSRNOG00000000121	Pigv	protein_coding	1.05147	1.18576	1.46365	0.988508	0.917182	1.09231	0.398873
ENSRNOG00000000122	Ak2	protein_coding	12.8119	13.5886	11.5506	10.9145	12.3813	11.4765	0.817762
ENSRNOG00000000123	Rnf19b	protein_coding	4.25499	4.49223	5.46577	4.87499	5.38468	3.62531	0.732857
ENSRNOG00000000127	Kpna6	protein_coding	11.4903	11.5474	12.9299	10.4269	11.9882	11.2878	0.839969
ENSRNOG00000000130	Dnajb5	protein_coding	54.7998	63.7367	73.4654	69.5135	69.3372	66.7856	0.4593
ENSRNOG00000000133	Txndc15	protein_coding	0.46286	5.92138	0.50591	0	5.8516	0.53204	0.00562582
ENSRNOG00000000137	Ly86	protein_coding	0.706371	0.537053	0.650235	0.762927	0.53056	0.48063	0.548795
ENSRNOG00000000142	Plxdc2	protein_coding	9.86706	12.2497	14.7698	10.7226	10.5739	10.5008	0.0831014
ENSRNOG00000000145	Pik3r3	protein_coding	1.7782	1.67691	1.89979	1.86934	1.70276	1.76567	0.615557
ENSRNOG00000000150	Dnajc1	protein_coding	4.30079	6.05778	5.26919	6.05816	4.08972	6.25501	0.147085
ENSRNOG00000000151	Ldlrap1	protein_coding	3.65338	3.38558	4.46898	3.96949	3.01769	3.46334	0.903202
ENSRNOG00000000155	Cog3	protein_coding	4.85714	5.05163	5.89733	4.84445	5.06472	5.10881	0.0167248
ENSRNOG00000000157	Atg12	protein_coding	6.73458	7.01411	6.98119	6.56792	7.52986	6.05686	0.955223
ENSRNOG00000000158	Cdo1	protein_coding	13.4629	8.13906	3.79028	2.44522	14.2262	5.15295	0.315781
ENSRNOG00000000161	Chm	protein_coding	4.87532	4.79567	4.93741	5.35986	5.81966	5.67394	0.273089
ENSRNOG00000000164	Lamp2	protein_coding	16.0759	20.2464	15.5172	19.9448	17.1916	18.0919	0.511879
ENSRNOG00000000165	Pfkfb1	protein_coding	23.7598	28.1282	26.9432	28.57	29.334	33.3017	0.846199
ENSRNOG00000000166	Apex2	protein_coding	1.23784	1.27531	1.20643	1.19201	1.33329	1.08159	0.910527
ENSRNOG00000000167	Alas2	protein_coding	2.89766	2.53518	1.98873	1.98922	1.9769	2.48449	0.12429
ENSRNOG00000000168	Gatm	protein_coding	7.09067	7.06367	8.2412	6.29628	8.35177	5.83987	0.500468
ENSRNOG00000000169	Spata5l1	protein_coding	0.752587	0.752439	1.07305	0.758534	0.647508	0.806028	0.0633333
ENSRNOG00000000170	Slc30a4	protein_coding	3.85657	4.63001	3.95196	4.35343	4.57246	4.1144	0.509942
ENSRNOG00000000172	Sqor	protein_coding	3.03557	3.25734	2.7837	3.12852	2.83738	3.04365	0.726953
ENSRNOG00000000175	Mier2	protein_coding	1.101	0.833232	1.26957	0.733566	0.594912	0.824422	0.658316
ENSRNOG00000000185	Mpst	protein_coding	24.6265	20.7529	27.0375	18.1543	20.9008	19.1112	0.46691
ENSRNOG00000000186	Tst	protein_coding	20.8718	18.811	16.6162	15.11	13.8482	14.5988	0.512146
ENSRNOG00000000187	Csf2rb	protein_coding	1.26903	1.09656	1.48517	1.57512	1.65774	1.17643	0.574294
ENSRNOG00000000190	AABR07058539.1	protein_coding	7.69967	7.23394	9.8708	6.77725	7.58551	7.60654	0.0412108
ENSRNOG00000000204	Syncrip	protein_coding	20.6044	20.9446	22.6156	22.1418	23.5233	22.1608	0.732298
ENSRNOG00000000219	Ano10	protein_coding	7.53354	8.2897	9.31147	7.15707	7.55632	7.3732	0.129615
ENSRNOG00000000221	Abhd5	protein_coding	5.26731	5.09871	4.97042	5.00091	5.24787	4.94692	0.20012
ENSRNOG00000000230	Lmf1	protein_coding	3.09998	3.05184	3.67536	3.03292	3.52249	3.10043	0.0305951
ENSRNOG00000000231	Kctd17	protein_coding	1.70175	1.61008	2.36392	1.84181	1.63097	1.63763	0.00960158
ENSRNOG00000000236	Zfp207	protein_coding	30.2061	35.6736	30.2451	35.9774	37.1304	36.3422	0.0279892
ENSRNOG00000000237	RGD1310429	protein_coding	7.80994	8.03115	7.1376	7.05896	7.17946	8.02484	0.0666249
ENSRNOG00000000244	Coil	protein_coding	2.21914	2.11246	2.04527	1.98806	1.8763	2.09506	0.98099
ENSRNOG00000000245	Slc16a6	protein_coding	1.22263	0.934321	1.7871	1.15932	1.50152	1.34232	0.972831
ENSRNOG00000000246	Amz2	protein_coding	11.5765	11.3097	13.0207	9.87286	11.1105	11.0526	0.556335
ENSRNOG00000000247	Mfsd11	protein_coding	2.97971	3.30237	3.55121	2.54736	2.811	2.72835	0.754645
ENSRNOG00000000248	Srsf2	protein_coding	23.4436	20.4641	27.3012	23.5918	20.8208	22.6298	0.414256
ENSRNOG00000000249	Mettl23	protein_coding	4.78303	5.17584	4.36202	5.11082	4.67568	3.98406	0.708361
ENSRNOG00000000250	Jmjd6	protein_coding	4.78303	5.45442	4.56603	5.67279	5.78083	5.85081	0.161753
ENSRNOG00000000257	Smpd3	protein_coding	5.24888	2.27784	2.88964	1.82003	2.0985	2.15777	0.0128948
ENSRNOG00000000258	Prmt7	protein_coding	5.92408	5.9599	5.56998	5.83451	6.79525	5.78121	0.0560807
ENSRNOG00000000262	Zfp821	protein_coding	1.19044	1.21442	1.61042	1.16352	1.06829	1.07035	0.0241497
ENSRNOG00000000275	Fam13c	protein_coding	0.845419	1.02409	1.24632	0.729804	1.25477	0.688974	0.272535
ENSRNOG00000000277	Tet1	protein_coding	2.76884	2.76795	3.36522	2.48197	3.37965	2.65515	0.136888
ENSRNOG00000000279	Rtn4ip1	protein_coding	3.96235	5.12129	4.47439	4.78352	3.70198	5.02773	0.49669
ENSRNOG00000000281	Prodh1	protein_coding	1.89801	1.83966	1.13778	1.46102	1.26928	1.25913	0.221189
ENSRNOG00000000283	Ess2	protein_coding	3.50034	3.13437	4.00118	2.91604	3.57992	3.20765	0.868966
ENSRNOG00000000288	Scarf2	protein_coding	3.13293	2.80499	3.12529	2.76964	2.30985	2.958	0.281684
ENSRNOG00000000299	Foxo3	protein_coding	7.30951	7.34797	8.87447	8.05987	8.40496	9.29928	0.59539
ENSRNOG00000000302	Sesn1	protein_coding	8.08564	7.24127	7.6801	8.30697	9.13672	9.59836	0.837955
ENSRNOG00000000303	Cep57l1	protein_coding	1.56531	1.94705	2.25519	1.81999	1.98921	2.12119	0.947253
ENSRNOG00000000304	Cd164	protein_coding	48.7631	48.4424	46.9755	47.7678	51.2714	46.406	0.558049
ENSRNOG00000000306	Smpd2	protein_coding	2.86937	3.0221	3.47929	2.91105	2.60889	2.80446	0.403318
ENSRNOG00000000307	Mical1	protein_coding	1.37096	1.24895	1.57317	1.30511	1.12259	1.19932	0.733975
ENSRNOG00000000308	Zbtb24	protein_coding	0.914008	0.899963	1.20829	0.741164	0.746817	0.851453	0.146841
ENSRNOG00000000312	Fig4	protein_coding	3.47526	3.50455	3.40709	3.44207	3.4055	3.13563	0.0283195
ENSRNOG00000000314	Sec63	protein_coding	6.68828	6.51184	7.65172	6.63824	6.70984	7.07497	0.0936558
ENSRNOG00000000316	Sobp	protein_coding	6.62909	5.76211	11.0953	5.82055	6.12434	6.14304	0.000985065
ENSRNOG00000000321	Cd24	protein_coding	8.21009	7.87405	9.31817	6.11266	11.5649	3.68197	0.979856
ENSRNOG00000000322	Atg5	protein_coding	5.158	5.78412	4.64063	4.56271	5.17526	4.31507	0.653557
ENSRNOG00000000327	Hace1	protein_coding	2.5212	2.72449	2.28282	2.56373	2.05119	2.18606	0.808278
ENSRNOG00000000335	Ermap	protein_coding	0.071545	0.030137	0.020266	0.020254	0.085351	0.027048	0.0445451
ENSRNOG00000000340	Rtraf	protein_coding	68.5842	67.0183	54.1898	70.3913	70.7831	68.1077	0.00732361
ENSRNOG00000000341	Nid2	protein_coding	14.9312	14.0866	18.9728	13.0632	15.8429	13.6811	0.278171
ENSRNOG00000000373	AABR07044900.1	protein_coding	0.99252	1.22511	1.08805	1.27554	1.25358	1.4464	0.877068
ENSRNOG00000000378	AABR07044914.1	protein_coding	0.828753	1.33334	0.820358	0.933286	1.1369	1.10033	0.502543
ENSRNOG00000000383	Mypn	protein_coding	72.3564	61.0387	95.6479	50.965	73.5284	59.9003	0.564521
ENSRNOG00000000387	Slc25a16	protein_coding	1.30933	1.44841	1.68647	1.10937	1.37435	1.44051	0.859329
ENSRNOG00000000390	LOC100910755	protein_coding	1.49198	1.77573	1.7123	1.45316	1.2554	1.55176	0.863457
ENSRNOG00000000392	Supv3l1	protein_coding	4.80171	7.57859	6.41361	8.30967	7.75154	9.37294	0.859135
ENSRNOG00000000394	Srgn	protein_coding	6.73293	6.30502	6.48011	6.14604	6.5164	5.81012	0.88467
ENSRNOG00000000395	Kif1bp	protein_coding	7.74589	7.53734	7.85249	6.70294	7.27284	7.04209	0.794692
ENSRNOG00000000396	Ddx50	protein_coding	10.2408	10.7302	9.58099	10.1617	9.73357	9.84259	0.704932
ENSRNOG00000000397	Ccar1	protein_coding	0.588629	1.01141	0.24044	0.451981	0.544755	1.13259	0.527969
ENSRNOG00000000398	Zufsp	protein_coding	3.67024	3.4001	3.71315	3.21493	2.87917	3.57138	0.451809
ENSRNOG00000000405	Vgll2	protein_coding	10.71	14.0258	19.4083	19.1697	13.2519	17.7762	0.3849
ENSRNOG00000000406	Ros1	protein_coding	0.769937	0.776588	1.13187	0.705335	1.20461	0.783318	0.0373099
ENSRNOG00000000407	Dcbld1	protein_coding	2.79009	3.7031	4.12287	3.74966	3.60408	3.31763	0.736543
ENSRNOG00000000408	Gopc	protein_coding	4.47024	5.00406	5.23082	4.36006	4.75911	4.76057	0.817454
ENSRNOG00000000411	Nus1	protein_coding	6.39425	6.75155	6.52354	5.82128	6.50815	6.47449	0.105188
ENSRNOG00000000412	Slc35f1	protein_coding	0.849132	0.644723	1.14575	0.615409	0.627469	0.594245	0.023516
ENSRNOG00000000413	Pln	protein_coding	4.5286	5.83325	4.77963	5.49033	3.82443	4.93561	0.956068
ENSRNOG00000000414	Cep85l	protein_coding	13.9049	19.3313	15.0152	19.7724	14.3116	23.2121	0.300626
ENSRNOG00000000415	Asf1a	protein_coding	5.90704	6.46452	5.88658	5.31137	6.29868	5.67374	0.876307
ENSRNOG00000000417	Numa1	protein_coding	10.2276	9.96889	13.6389	10.6837	10.3579	11.0995	0.0239085
ENSRNOG00000000418	Zbtb12	protein_coding	0.69421	0.532433	0.665861	0.373747	0.484295	0.778053	0.862928
ENSRNOG00000000420	Nelfe	protein_coding	3.39412	3.23031	3.37328	3.66801	2.9915	2.46772	0.575929
ENSRNOG00000000421	Skiv2l	protein_coding	3.31564	2.91412	4.58911	2.56678	2.79196	2.88628	0.040285
ENSRNOG00000000422	Dxo	protein_coding	0.694435	1.02283	1.0599	0.696098	1.20519	0.76887	0.247012
ENSRNOG00000000423	AABR07044388.1	unprocessed_pseudogene	0.726405	0.48985	0.770498	0.58955	0.56167	0.676899	0.852194
ENSRNOG00000000431	Atf6b	protein_coding	3.60662	3.34467	4.3669	3.22493	2.89363	3.32421	0.324752
ENSRNOG00000000432	Fkbpl	protein_coding	3.6654	3.57084	4.34178	3.30899	3.40368	3.21323	0.170874
ENSRNOG00000000433	Prrt1	protein_coding	0.62994	1.01948	0.670719	0.529431	0.406982	0.85265	0.916581
ENSRNOG00000000435	Ppt2	protein_coding	4.78805	4.24697	5.77443	3.11049	4.52185	4.37277	0.738627
ENSRNOG00000000436	Egfl8	protein_coding	2.55363	2.56866	1.54188	2.756	1.5231	1.42418	0.0459846
ENSRNOG00000000437	Agpat1	protein_coding	13.8593	12.6641	16.6087	11.5661	13.3205	12.3378	0.337844
ENSRNOG00000000438	Rnf5	protein_coding	9.13279	7.70671	7.82492	9.10623	9.28122	7.66274	0.0287536
ENSRNOG00000000439	Ager	protein_coding	1.1241	1.17358	1.1732	0.993582	1.06538	1.20111	0.403819
ENSRNOG00000000440	Pbx2	protein_coding	5.73558	5.69086	6.54365	5.10131	5.27393	5.4462	0.386021
ENSRNOG00000000441	Gpsm3	protein_coding	1.45009	1.29029	1.89564	1.2266	1.41601	1.18786	0.11977
ENSRNOG00000000442	Notch4	protein_coding	3.76271	4.60854	5.14009	4.88497	3.66711	4.95456	0.14919
ENSRNOG00000000443	LOC103689965	protein_coding	1.30806	0.500067	0.423483	0.209903	0.549222	0.525798	0.0459368
ENSRNOG00000000451	RT1-Ba	protein_coding	6.0188	3.42632	4.59667	3.93924	3.75029	3.72658	0.0836165
ENSRNOG00000000455	Tap2	protein_coding	1.61447	1.50876	1.43918	1.1302	1.13779	1.41037	0.308239
ENSRNOG00000000456	Psmb8	protein_coding	1.7654	1.76435	1.91923	1.36157	1.66944	1.41936	0.462845
ENSRNOG00000000457	Tap1	protein_coding	1.05056	0.847943	1.35263	0.887929	0.8892	0.9644	0.0666347
ENSRNOG00000000459	Psmb9	protein_coding	1.76683	1.4033	2.11398	1.37304	1.13709	1.15181	0.312945
ENSRNOG00000000461	LOC108348112	protein_coding	7.95252	7.59835	9.15489	7.94679	8.27275	7.78373	0.138394
ENSRNOG00000000463	Col11a2	protein_coding	4.33091	3.94891	6.34184	6.00353	1.54367	6.05957	0.208847
ENSRNOG00000000464	Rxrb	protein_coding	2.33904	2.24114	2.93499	1.91631	2.06298	2.21473	0.24434
ENSRNOG00000000465	Slc39a7	protein_coding	5.37947	5.45045	7.4577	5.18714	6.69761	5.71596	0.159347
ENSRNOG00000000466	Hsd17b8	protein_coding	6.22027	7.11733	6.12726	6.63614	7.37839	6.58022	0.599268
ENSRNOG00000000467	Ring1	protein_coding	5.6727	4.99701	7.43763	4.83687	5.59296	5.04357	0.0446806
ENSRNOG00000000470	Vps52	protein_coding	5.20364	4.94151	5.8238	4.2681	4.34635	4.60514	0.593942
ENSRNOG00000000473	Pfdn6	protein_coding	20.2798	21.441	19.1029	20.4113	16.9273	19.5868	0.599184
ENSRNOG00000000474	Rgl2	protein_coding	3.4911	3.73692	4.07668	3.1422	3.05771	3.3678	0.774232
ENSRNOG00000000476	Zbtb22	protein_coding	2.69284	2.9426	3.46403	2.79025	2.77981	3.06722	0.241155
ENSRNOG00000000477	Daxx	protein_coding	2.299	1.89024	2.27211	1.81895	1.96279	1.97895	0.197904
ENSRNOG00000000479	Kifc1	protein_coding	1.01155	1.19862	1.17819	0.951202	0.99972	1.12833	0.353222
ENSRNOG00000000480	Phf1	protein_coding	2.19567	1.88977	2.10338	1.58863	1.37736	1.68028	0.828855
ENSRNOG00000000481	Cuta	protein_coding	6.98959	6.03013	6.01514	6.43282	5.94053	4.51196	0.302344
ENSRNOG00000000483	Syngap1	protein_coding	1.0185	1.03108	1.19986	1.07121	0.835414	0.759753	0.69297
ENSRNOG00000000485	Bak1	protein_coding	3.52559	3.9408	3.43551	3.85453	4.14842	3.05691	0.872904
ENSRNOG00000000486	Ggnbp1	protein_coding	0.454904	0.685696	0.628442	0.498987	0.48675	0.62005	0.34459
ENSRNOG00000000487	Grm4	processed_transcript	0.517365	1.14108	0.724138	1.22269	0.707602	1.84501	0.453509
ENSRNOG00000000490	Rps10	protein_coding	118.873	119.722	91.3424	96.4454	102.267	96.1055	0.136681
ENSRNOG00000000493	Snrpc	protein_coding	13.1271	14.375	16.1436	16.5302	13.4098	0.008552	0.00662395
ENSRNOG00000000495	Uhrf1bp1	protein_coding	2.74461	2.40923	4.18482	1.9083	2.11687	2.2183	0.0601467
ENSRNOG00000000498	Anks1a	protein_coding	2.19499	2.4643	2.5155	2.12902	1.90151	2.14705	0.552723
ENSRNOG00000000501	Zfp523	protein_coding	3.55325	3.56952	4.40256	3.62037	3.12266	3.48346	0.132757
ENSRNOG00000000503	Ppard	protein_coding	3.37328	3.58325	4.22386	3.35223	2.72346	4.26173	0.494536
ENSRNOG00000000504	Fance	protein_coding	1.94158	1.78839	2.22624	1.2207	1.68982	1.5219	0.99979
ENSRNOG00000000505	Rpl10a	protein_coding	223.262	225.908	179.111	213.109	207.456	190.633	0.557774
ENSRNOG00000000506	Tead3	protein_coding	2.28078	2.65252	2.97324	1.88892	1.59021	1.9182	0.751787
ENSRNOG00000000511	Srpk1	protein_coding	1.09695	0.980789	2.20938	1.84482	1.00671	2.64573	0.212819
ENSRNOG00000000513	Mapk14	protein_coding	16.7183	12.9306	17.3211	10.6242	12.6991	12.332	0.26689
ENSRNOG00000000517	Kctd20	protein_coding	3.64886	4.02744	5.22506	3.86444	4.36806	4.37559	0.469506
ENSRNOG00000000519	Stk38	protein_coding	2.62576	2.55937	3.13048	2.54536	2.39171	2.82667	0.458266
ENSRNOG00000000520	Srsf3	protein_coding	8.68131	7.50631	7.47475	7.84744	6.90192	6.91663	0.389511
ENSRNOG00000000521	Cdkn1a	protein_coding	15.9414	13.9448	6.9479	15.476	16.2151	16.1959	0.00318691
ENSRNOG00000000523	Ppil1	protein_coding	3.45315	3.1891	4.02274	3.14933	3.42251	3.0816	0.141632
ENSRNOG00000000524	RGD735065	protein_coding	6.54303	6.93257	5.95752	6.64515	6.23656	6.66304	0.751207
ENSRNOG00000000525	Pi16	protein_coding	8.74079	7.56526	6.64846	4.58246	5.01769	6.08349	0.885106
ENSRNOG00000000527	Mtch1	protein_coding	14.6913	14.3846	18.4897	13.5437	14.3269	15.1571	0.037776
ENSRNOG00000000528	Fgd2	protein_coding	0.514516	0.347298	0.585659	0.296633	0.462307	0.504937	0.62628
ENSRNOG00000000529	Pim1	protein_coding	8.78147	7.44498	8.47536	7.73531	5.87112	6.99486	0.85294
ENSRNOG00000000531	Ccdc167	protein_coding	3.04191	2.82056	2.80197	3.43085	2.9902	3.51764	0.217168
ENSRNOG00000000532	Cmtr1	protein_coding	4.11744	3.55376	5.29857	2.95926	4.31422	3.99756	0.907907
ENSRNOG00000000536	Mdga1	protein_coding	2.98637	3.17764	4.41769	2.56636	2.40718	2.97597	0.148857
ENSRNOG00000000540	Btbd9	protein_coding	2.34093	2.48434	3.59168	2.86297	2.45865	2.33346	0.0330634
ENSRNOG00000000541	Glo1	protein_coding	194.691	170.792	149.039	155.753	200.859	144.25	0.327448
ENSRNOG00000000543	Frk	protein_coding	0.84953	0.924318	1.03764	0.836348	0.783955	0.791315	0.268283
ENSRNOG00000000546	Nt5dc1	protein_coding	1.57933	1.99416	1.98926	1.9333	1.85005	1.65208	0.194194
ENSRNOG00000000547	Tspyl4	protein_coding	0.8742	0.870901	0.791001	0.747767	0.756972	0.615754	0.423917
ENSRNOG00000000549	Tspyl1	protein_coding	16.3178	14.6234	18.4483	13.9411	14.9253	15.5348	0.495897
ENSRNOG00000000552	Col13a1	protein_coding	0.765276	0.451433	0.805148	0.945392	0.482322	0.865646	0.249243
ENSRNOG00000000557	Ppa1	protein_coding	29.4669	30.0697	28.8077	29.4472	27.7751	29.0044	0.727654
ENSRNOG00000000560	Lrrc20	protein_coding	36.943	33.8404	38.8575	29.6558	31.7706	32.2255	0.765293
ENSRNOG00000000561	Pald1	protein_coding	1.82353	2.51118	3.1619	2.79625	2.55285	1.92681	0.661186
ENSRNOG00000000563	Adamts14	protein_coding	0.779352	0.829362	0.912079	0.819536	0.854502	1.12215	0.0700836
ENSRNOG00000000565	Sgpl1	protein_coding	6.04733	4.91768	4.98981	3.61604	4.31531	4.27192	0.798051
ENSRNOG00000000566	Pcbd1	protein_coding	2.38306	2.47858	1.64096	2.00732	2.2877	1.65972	0.2628
ENSRNOG00000000567	Unc5b	protein_coding	1.36215	1.78909	2.08302	2.11049	1.54331	2.01011	0.329358
ENSRNOG00000000568	Slc29a3	protein_coding	1.48344	1.17907	1.6081	1.18224	0.939857	1.30217	0.891489
ENSRNOG00000000569	Vsir	protein_coding	0.681277	1.20539	0.817715	0.962641	0.384321	0.342795	0.738187
ENSRNOG00000000571	Psap	protein_coding	135.306	126.594	161.325	119.331	125.801	123.618	0.045582
ENSRNOG00000000572	Chst3	protein_coding	0.826702	0.675372	1.05894	0.837366	0.784278	0.798513	0.256
ENSRNOG00000000576	Anapc16	protein_coding	8.83458	4.03205	8.86773	3.28371	1.38727	7.53684	0.287317
ENSRNOG00000000579	Marcks	protein_coding	21.3485	21.2029	21.8213	21.6055	19.421	20.8294	0.147697
ENSRNOG00000000581	Cdc40	protein_coding	4.00081	4.31301	3.6093	4.04686	4.20462	3.85994	0.921727
ENSRNOG00000000582	Ddo	protein_coding	1.95363	1.57098	2.20386	1.13375	1.63549	1.23355	0.778784
ENSRNOG00000000583	Cdk19	protein_coding	3.67646	3.68946	4.15028	3.119	3.49573	3.3438	0.881668
ENSRNOG00000000585	Amd1	protein_coding	13.4216	14.4635	11.0661	12.0093	12.6312	13.7137	0.959956
ENSRNOG00000000586	Gtf3c6	protein_coding	10.4142	10.3698	8.19347	9.32369	9.11986	10.2982	0.202386
ENSRNOG00000000587	Rpf2	protein_coding	5.32922	5.69865	4.14915	5.86566	5.42088	4.71005	0.494201
ENSRNOG00000000588	Slc16a10	protein_coding	2.873	3.07228	4.13245	2.91326	2.94242	3.20976	0.00931403
ENSRNOG00000000593	Rev3l	protein_coding	8.16317	9.00438	9.1372	8.12118	9.58641	9.20206	0.245711
ENSRNOG00000000595	Traf3ip2	protein_coding	1.70916	1.6386	1.52753	1.58852	1.60582	1.77264	0.90831
ENSRNOG00000000596	Fyn	protein_coding	4.22457	4.18594	4.20575	4.68424	4.37069	4.72143	0.0681696
ENSRNOG00000000598	Tube1	protein_coding	0.75139	1.02465	0.815556	0.816169	1.04201	0.810776	0.0534563
ENSRNOG00000000599	Lama4	protein_coding	14.5326	15.4039	18.7634	15.1682	17.2678	17.5234	0.545552
ENSRNOG00000000604	Hdac2	protein_coding	23.0334	23.1463	26.0136	21.7754	25.4662	24.4269	0.772282
ENSRNOG00000000605	Hs3st5	protein_coding	0.642263	0.390884	0.485127	0.445634	0.74352	0.439745	0.229088
ENSRNOG00000000609	Ipmk	protein_coding	2.29624	1.63019	0.799863	0.396498	2.47528	0.958613	0.531576
ENSRNOG00000000610	Cisd1	protein_coding	137.474	132.234	117.404	119.544	113.399	112.029	0.248418
ENSRNOG00000000611	Ube2d1	protein_coding	152.687	117.959	186.672	119.847	147.265	126.666	0.297726
ENSRNOG00000000613	Tfam	protein_coding	18.2218	18.8554	18.1026	19.6509	20.3317	19.5812	0.581768
ENSRNOG00000000614	Bicc1	protein_coding	5.86462	6.35325	8.1068	5.58652	5.54679	5.53784	0.0107349
ENSRNOG00000000622	Hint1	protein_coding	168.893	157.486	129.153	162.405	146.774	140.148	0.894721
ENSRNOG00000000632	Cdk1	protein_coding	2.76007	3.94452	2.8439	2.80806	3.84004	3.08086	0.0499271
ENSRNOG00000000633	Rhobtb1	protein_coding	2.91578	2.3994	3.91039	2.48693	1.96606	2.59738	0.367415
ENSRNOG00000000634	Cabcoco1	protein_coding	13.7003	15.4903	10.9766	16.6544	16.5449	15.2602	0.221215
ENSRNOG00000000635	Arid5b	processed_transcript	5.54547	7.25159	8.18852	9.22637	9.36371	7.73984	0.596199
ENSRNOG00000000639	Ado	pseudogene	2.23319	2.19703	2.79656	2.34307	2.17632	2.12866	0.0191319
ENSRNOG00000000640	Egr2	protein_coding	2.32908	1.65923	3.0723	2.27194	1.68356	0.836267	0.898316
ENSRNOG00000000641	Nrbf2	protein_coding	4.31954	4.54365	5.09509	5.07294	4.83205	5.14186	0.238195
ENSRNOG00000000645	Reep3	protein_coding	7.85127	9.27966	8.31397	8.45655	8.10904	8.67188	0.846478
ENSRNOG00000000648	Jmjd1c	protein_coding	8.96245	10.163	10.0027	9.04603	10.7306	9.31623	0.491277
ENSRNOG00000000655	Ptprc	protein_coding	1.70827	1.23093	1.54338	1.4736	1.28762	1.28361	0.418693
ENSRNOG00000000657	Nek7	protein_coding	25.629	23.0364	23.0154	17.4903	22.2385	19.7354	0.769588
ENSRNOG00000000658	Acacb	protein_coding	14.3036	15.2296	18.5965	14.3771	13.6813	16.6333	0.334455
ENSRNOG00000000661	Hps4	protein_coding	1.26923	1.38331	1.76569	1.11705	1.35887	1.25197	0.242778
ENSRNOG00000000662	Srrd	protein_coding	1.10843	1.03538	1.17739	1.43609	1.09971	0.760281	0.711424
ENSRNOG00000000663	Tfip11	protein_coding	3.04721	2.81327	3.73855	2.33702	2.54292	2.70354	0.485298
ENSRNOG00000000664	Tpst2	protein_coding	4.9319	4.43698	5.00095	4.09315	3.57401	4.10141	0.599745
ENSRNOG00000000665	Pitpnb	protein_coding	8.40721	8.45027	10.2738	8.5584	9.36474	8.25313	0.0685321
ENSRNOG00000000692	Ung	protein_coding	1.13731	0.996942	1.44874	0.964711	0.834877	1.03045	0.37116
ENSRNOG00000000695	Ssh1	protein_coding	2.47857	2.04602	2.79188	2.05512	2.26447	2.67644	0.436875
ENSRNOG00000000697	Coro1c	protein_coding	8.18265	7.98218	9.76099	9.19021	8.68812	9.72467	0.401194
ENSRNOG00000000699	Selplg	protein_coding	0.524918	0.278481	0.315515	0.419344	0.352095	0	0.51802
ENSRNOG00000000700	Tmem119	protein_coding	0.946922	0.820445	1.22016	0.970363	0.729079	1.15727	0.761997
ENSRNOG00000000701	Iscu	protein_coding	84.7132	79.229	63.5509	97.5358	82.4647	85.5697	0.592578
ENSRNOG00000000702	Sart3	protein_coding	3.56071	3.88195	4.231	3.55123	3.48046	3.64523	0.132621
ENSRNOG00000000704	Cmklr1	protein_coding	2.55828	2.60427	2.85522	2.47594	2.85225	2.86165	0.0820739
ENSRNOG00000000718	Cggbp1	protein_coding	6.5832	6.8487	7.52539	6.50716	6.68881	7.29581	0.312153
ENSRNOG00000000720	MGC95208	protein_coding	4.5294	4.9229	4.52027	3.83807	4.18281	4.12653	0.881593
ENSRNOG00000000723	RT1-CE5	protein_coding	3.01665	2.30662	3.01259	2.02284	1.62748	2.15423	0.396431
ENSRNOG00000000728	Clic2	protein_coding	7.45508	6.79529	5.70152	6.06788	6.0497	7.29456	0.380649
ENSRNOG00000000729	Tmlhe	protein_coding	5.63455	6.62729	5.75971	5.89176	5.80226	5.66021	0.0122105
ENSRNOG00000000748	AABR07044273.1	processed_pseudogene	3.33144	3.51692	2.737	3.33837	3.09876	3.16998	0.642164
ENSRNOG00000000763	RT1-M3-1	protein_coding	1.39976	1.09483	1.19418	1.16488	0.998944	0.828783	0.981665
ENSRNOG00000000768	Ubd	protein_coding	0.0224663	0.0523358	0.0692966	0.0850329	0.138247	0.0232892	0.47937
ENSRNOG00000000774	Gabbr1	protein_coding	3.75499	3.40185	4.01637	3.1411	3.04938	2.92879	0.540221
ENSRNOG00000000777	RT1-S3	protein_coding	6.4103	5.56057	8.0025	5.60426	5.48394	7.34654	0.162289
ENSRNOG00000000778	Znrd1as1	protein_coding	2.29383	2.51678	1.93784	2.33147	2.29439	2.22692	0.413237
ENSRNOG00000000779	Znrd1	protein_coding	3.46369	3.44763	3.93791	3.16273	3.15149	3.02252	0.354552
ENSRNOG00000000780	Ppp1r11	protein_coding	7.27839	8.28901	7.29485	7.55677	7.59602	6.79591	0.704621
ENSRNOG00000000785	Trim39	protein_coding	1.10741	1.15757	1.21136	1.04513	1.04904	1.24966	0.525896
ENSRNOG00000000786	Rpp21	protein_coding	2.5529	2.7505	2.04194	2.48469	3.08491	2.44638	0.889686
ENSRNOG00000000787	AABR07044364.1	protein_coding	2.96243	3.13633	1.72897	2.77427	2.95211	3.33255	0.0676121
ENSRNOG00000000795	RT1-N3	protein_coding	1.55495	1.73081	1.62794	1.78299	2.13915	2.27151	0.320034
ENSRNOG00000000796	Ranbp2	protein_coding	24.0149	26.8576	24.9336	24.7831	28.4224	26.7868	0.582712
ENSRNOG00000000798	Gnl1	protein_coding	1.21556	1.16221	1.66082	1.33965	1.1228	1.26086	0.126644
ENSRNOG00000000799	Abcf1	protein_coding	13.501	13.2752	15.1042	12.1214	12.1858	14.0185	0.637931
ENSRNOG00000000800	Man1a1	protein_coding	6.20015	6.01378	6.40315	4.63373	5.12198	4.95638	0.341181
ENSRNOG00000000801	Msl3l2	protein_coding	0.825103	0.700314	1.14839	0.72343	0.818942	0.757951	0.0302606
ENSRNOG00000000802	Tbc1d32	protein_coding	0.642552	0.675147	0.598444	0.709407	0.614282	0.565162	0.973364
ENSRNOG00000000804	Mrps18b	protein_coding	6.15797	7.43887	10.1963	6.72113	5.60181	10.7424	0.237889
ENSRNOG00000000805	Gja1	protein_coding	13.3544	15.6196	19.5371	19.1142	16.9716	17.6754	0.729363
ENSRNOG00000000808	Hsf2	protein_coding	6.33233	8.32	7.35526	8.32701	7.33799	8.58003	0.319261
ENSRNOG00000000809	Atat1	protein_coding	0.544851	0.534422	0.702109	0.531627	0.599219	0.625277	0.237321
ENSRNOG00000000812	RGD1302996	protein_coding	10.0738	11.4523	11.2983	11.6121	9.81434	12.1201	0.332893
ENSRNOG00000000815	Smpdl3a	protein_coding	28.1131	26.002	21.851	28.6766	27.652	30.2182	0.376584
ENSRNOG00000000816	Ppp1r18	protein_coding	5.78686	6.55947	5.33556	6.67513	7.18064	6.53278	0.594986
ENSRNOG00000000818	Nrm	protein_coding	1.30336	1.48103	1.87294	1.54001	1.35374	2.0308	0.359957
ENSRNOG00000000823	Gcc2	protein_coding	4.56072	4.79514	4.05113	4.4537	4.67346	5.00147	0.911319
ENSRNOG00000000824	Dse	protein_coding	1.18437	2.76464	3.0149	2.69873	0.839411	2.93649	0.033786
ENSRNOG00000000825	Calhm5	protein_coding	2.02749	3.18267	1.98225	3.95514	2.0542	2.98584	0.178487
ENSRNOG00000000826	Flot1	protein_coding	8.25701	7.16182	8.38388	8.57384	7.10954	7.07325	0.0472071
ENSRNOG00000000827	Ier3	protein_coding	6.60251	7.27917	4.34297	6.60616	3.70185	5.13869	0.490229
ENSRNOG00000000831	Gtf2h4	protein_coding	2.10452	1.97765	2.37793	1.61218	1.82402	1.74422	0.899187
ENSRNOG00000000833	Vars2	protein_coding	1.96516	1.81967	2.71095	1.87238	1.6324	2.14376	0.306091
ENSRNOG00000000836	LOC103694381	protein_coding	3.38121	1.31596	2.80104	1.14319	1.20853	1.25816	0.0180964
ENSRNOG00000000839	Nfkbil1	protein_coding	1.54557	1.3004	1.77815	1.18771	1.63766	1.25236	0.501064
ENSRNOG00000000841	Ddx39b	protein_coding	16.8559	15.5683	21.2146	14.6399	13.7943	15.9354	0.195301
ENSRNOG00000000842	Ddah2	protein_coding	8.70896	8.40649	9.60891	8.6261	7.7362	7.56111	0.693409
ENSRNOG00000000847	Csnk2b	protein_coding	21.4132	19.1826	24.4555	18.056	19.2071	18.5585	0.124744
ENSRNOG00000000848	Gpank1	protein_coding	3.34999	3.43793	4.68236	2.89621	3.11377	3.323	0.043456
ENSRNOG00000000850	Apom	protein_coding	0.408569	0.534654	0.594048	0.478582	0.633928	0.67534	0.910115
ENSRNOG00000000851	Bag6	protein_coding	26.7586	24.6506	35.2195	23.3434	24.5647	25.3058	0.0127313
ENSRNOG00000000852	Prrc2a	protein_coding	25.173	23.7932	37.2911	23.3595	25.6718	26.4945	0.00726444
ENSRNOG00000000853	Aif1	protein_coding	2.31358	1.58201	1.70908	1.45234	1.64706	1.80926	0.196769
ENSRNOG00000000855	Lst1	protein_coding	0.409338	0.546706	0.257761	0.412852	0.135748	0.145869	0.457376
ENSRNOG00000000858	Sapcd1	protein_coding	1.59934	1.78364	1.90388	2.61366	1.45121	2.32016	0.677088
ENSRNOG00000000860	Vwa7	protein_coding	1.45451	2.10751	2.40693	1.77278	1.18191	2.01084	0.939242
ENSRNOG00000000867	Vars	protein_coding	7.72443	7.07712	11.5525	7.2526	7.05271	7.53543	0.00108547
ENSRNOG00000000869	Arhgef6	protein_coding	7.67441	9.38035	8.10687	9.00451	8.84114	9.75706	0.834168
ENSRNOG00000000875	Fhl1	protein_coding	177.631	829.023	221.537	495.1	392.035	531.454	0.671888
ENSRNOG00000000879	Slc9a6	protein_coding	3.49375	2.76769	3.68204	2.42832	2.83947	2.87882	0.434701
ENSRNOG00000000881	Mmgt1	protein_coding	11.3252	11.309	11.297	11.1758	12.9377	12.5648	0.0176246
ENSRNOG00000000885	Auts2	protein_coding	2.02542	1.77278	2.19494	1.79183	1.83753	2.10146	0.328657
ENSRNOG00000000888	Sbds	protein_coding	14.4568	15.7988	13.4635	14.0669	12.8907	12.9997	0.463424
ENSRNOG00000000891	AABR07035107.1	protein_coding	5.57759	5.50202	5.24682	4.41285	4.37592	4.74343	0.240515
ENSRNOG00000000893	Tmem248	protein_coding	16.8269	13.9997	18.3829	12.606	15.4901	13.7982	0.81247
ENSRNOG00000000894	Fry	protein_coding	14.6446	13.5738	21.2932	12.4654	15.3015	13.9168	0.0451653
ENSRNOG00000000895	Rabgef1	protein_coding	10.0752	9.48539	11.771	7.13133	10.1946	7.99568	0.857329
ENSRNOG00000000900	Tpst1	protein_coding	3.5277	4.14162	3.21987	4.15477	3.70703	4.61095	0.895261
ENSRNOG00000000902	Hsph1	protein_coding	10.5542	11.524	11.9521	10.1596	11.8348	10.806	0.485989
ENSRNOG00000000903	Asl	protein_coding	2.34404	2.53372	1.70229	1.75096	1.93314	2.13007	0.655846
ENSRNOG00000000906	Medag	protein_coding	10.3813	10.466	9.71336	12.8693	11.077	12.2047	0.630991
ENSRNOG00000000907	Alox5ap	protein_coding	3.36586	2.60535	2.50613	3.20275	1.98032	3.64273	0.775035
ENSRNOG00000000909	Uspl1	protein_coding	0.51498	0.755497	0.61119	0.592724	0.772199	0.902056	0.752043
ENSRNOG00000000913	Gusb	protein_coding	2.03348	1.94028	2.21251	1.8326	1.38139	1.47388	0.611324
ENSRNOG00000000917	Nupr2	protein_coding	7.71785	6.88358	4.8721	9.18456	5.83006	7.8242	0.942176
ENSRNOG00000000918	Zbed5	protein_coding	3.61434	2.64802	3.09437	2.47689	2.02846	2.66483	0.85802
ENSRNOG00000000920	Phkg1	protein_coding	84.0498	65.6386	94.1131	55.2558	74.9761	58.8264	0.749048
ENSRNOG00000000921	Ubl3	protein_coding	18.7621	16.8308	20.6478	14.1468	15.5382	15.3953	0.655213
ENSRNOG00000000922	Sumf2	protein_coding	30.0854	21.4703	32.3219	18.4195	25.0211	20.5525	0.522552
ENSRNOG00000000923	Cct6a	protein_coding	30.2238	32.0493	30.1486	29.4821	31.6911	29.6839	0.20327
ENSRNOG00000000924	Slc7a1	protein_coding	0.180936	0.338865	0.602446	0.595554	0.360015	0.366393	0.295315
ENSRNOG00000000925	Psph	protein_coding	2.45106	1.95476	1.84176	2.15449	1.83299	2.26417	0.483142
ENSRNOG00000000926	Mrps17	protein_coding	13.6179	16.6391	10.143	16.6948	15.0584	15.1609	0.189177
ENSRNOG00000000931	Sfswap	protein_coding	3.34059	3.3967	4.01175	3.06908	2.95192	3.32099	0.296141
ENSRNOG00000000936	Stx2	protein_coding	1.76235	1.92705	2.37165	1.48666	1.52291	1.55997	0.179941
ENSRNOG00000000937	Slc46a3	protein_coding	1.32796	2.58707	1.5271	2.16894	1.75297	2.24051	0.81728
ENSRNOG00000000938	Ran	protein_coding	53.2425	56.3857	46.4423	53.8531	54.8916	52.5597	0.174009
ENSRNOG00000000940	Flt1	protein_coding	7.19748	8.18329	9.45464	9.04508	7.92586	10.2701	0.955319
ENSRNOG00000000942	Pan3	protein_coding	4.97685	5.03628	5.26308	4.61956	4.21674	5.25188	0.301319
ENSRNOG00000000954	Polr1d	protein_coding	15.3528	13.9445	12.7644	10.871	11.3171	8.38132	0.977488
ENSRNOG00000000955	Lnx2	protein_coding	1.30292	1.26459	1.3049	1.36683	1.26023	1.53867	0.0458004
ENSRNOG00000000956	Rasl11a	protein_coding	1.31356	0.966071	1.00314	1.13561	1.01193	1.06626	0.212041
ENSRNOG00000000957	Rpl21	protein_coding	235.516	197.331	188.036	239.436	205.069	203.758	0.232074
ENSRNOG00000000962	Slc15a4	protein_coding	2.58656	2.22449	2.66141	1.87988	2.19434	2.1961	0.428216
ENSRNOG00000000967	Aacs	protein_coding	1.35061	1.19533	0.902875	0.561723	1.86931	0.858551	0.847488
ENSRNOG00000000968	Rnf6	protein_coding	9.46289	9.97923	12.0741	8.96081	10.5743	11.1369	0.956345
ENSRNOG00000000974	Zfp358	protein_coding	8.35135	7.23162	8.91102	7.18974	7.87819	7.60449	0.54883
ENSRNOG00000000975	Mcoln1	protein_coding	5.13007	4.48352	5.27742	4.34662	5.12037	4.42212	0.0886212
ENSRNOG00000000977	Pnpla6	protein_coding	1.6711	1.59519	2.01336	1.41875	1.38722	1.59878	0.305226
ENSRNOG00000000979	Bri3bp	protein_coding	1.64366	2.07838	2.08017	1.3195	1.52496	2.2287	0.407868
ENSRNOG00000000981	Scarb1	protein_coding	4.29251	4.02137	5.83878	4.63612	5.09902	3.96673	0.41348
ENSRNOG00000000983	Zfp394	protein_coding	2.17496	2.57826	3.05156	2.14644	2.2504	1.97812	0.253396
ENSRNOG00000000985	Cpsf4	protein_coding	3.42302	4.20098	3.74313	3.43128	2.98246	3.81374	0.930021
ENSRNOG00000000987	Ptcd1	protein_coding	1.6261	2.16383	2.2461	1.90596	1.78112	1.64647	0.364852
ENSRNOG00000000988	Xab2	protein_coding	4.82455	4.36631	4.97107	3.86197	4.3048	4.57925	0.885974
ENSRNOG00000000989	Bud31	protein_coding	7.22789	6.17824	6.39432	6.66365	6.94014	7.63954	0.941211
ENSRNOG00000000990	Pdap1	protein_coding	36.984	36.2537	38.8205	35.4876	37.6723	37.2444	0.991384
ENSRNOG00000000991	Arpc1b	protein_coding	22.7826	21.4105	23.4498	20.136	17.9523	19.3791	0.880693
ENSRNOG00000000994	Stxbp2	protein_coding	0.346438	0.145525	0.336474	0.302939	0.334146	0.19163	0.0692976
ENSRNOG00000000996	Arpc1a	protein_coding	12.2248	13.3307	14.8031	11.855	10.4368	11.8255	0.77631
ENSRNOG00000000999	Smurf1	protein_coding	1.55533	2.43419	2.93862	2.61479	2.70244	2.5718	0.0896003
ENSRNOG00000001001	Retn	protein_coding	1.57859	0.736934	0.415442	0.060209	1.06645	0.468768	0.861196
ENSRNOG00000001003	Trappc5	protein_coding	10.0595	9.64099	11.0903	8.24343	8.78419	9.18819	0.966421
ENSRNOG00000001004	Ncor2	protein_coding	11.9807	11.9938	16.6245	9.78292	9.99962	10.9421	0.0777728
ENSRNOG00000001005	Fcer2	protein_coding	0.0837	0.079048	0.150342	0.017142	0.044455	0.073231	0.654687
ENSRNOG00000001007	Baiap2l1	protein_coding	0.505751	0.652479	0.723951	1.06396	0.714278	1.04684	0.283459
ENSRNOG00000001009	Bri3	protein_coding	6.27958	4.96437	6.11157	1.8891	4.8315	4.80051	0.100479
ENSRNOG00000001010	Tecpr1	protein_coding	2.87029	2.91995	3.31097	2.1406	2.50499	2.80109	0.874118
ENSRNOG00000001030	Tsc22d1	protein_coding	51.7503	52.2677	49.6541	39.7097	46.9409	43.1922	0.515893
ENSRNOG00000001032	Ccz1b	protein_coding	5.53527	6.30912	4.47868	5.4061	5.78016	4.64598	0.717347
ENSRNOG00000001033	Nufip1	protein_coding	3.42483	4.10102	4.15763	3.77493	3.9058	3.76826	0.647216
ENSRNOG00000001034	Evi5l	protein_coding	1.98214	1.59023	2.32976	1.64754	1.79102	1.87204	0.570326
ENSRNOG00000001035	Gtf2h3	protein_coding	4.68806	4.24251	3.21086	4.38482	3.99559	3.81481	0.900358
ENSRNOG00000001037	Gpalpp1	protein_coding	5.2598	5.44282	6.19235	5.1397	4.96083	5.82916	0.680739
ENSRNOG00000001039	Eif2b1	protein_coding	3.96327	4.04617	3.60588	3.70406	4.3134	4.09325	0.806668
ENSRNOG00000001040	Pms2	protein_coding	2.96116	3.47168	2.81321	3.2087	3.4342	3.6687	0.765811
ENSRNOG00000001043	Ddx55	protein_coding	2.17489	2.81953	2.17668	1.88255	2.60488	2.18341	0.380618
ENSRNOG00000001044	Aimp2	protein_coding	22.7399	22.5423	23.447	21.9339	23.6181	20.7932	0.641757
ENSRNOG00000001047	Map2k7	protein_coding	10.2498	10.2697	12.2442	10.5295	9.92424	10.8631	0.107691
ENSRNOG00000001048	Ankrd61	protein_coding	0.667228	0.546056	0.429434	0.330364	0.359533	0.447014	0.616654
ENSRNOG00000001049	Tpt1	protein_coding	1831.22	1839.08	1547.12	1830.91	1821.58	1682.35	0.0166864
ENSRNOG00000001050	Eif2ak1	protein_coding	10.4798	11.5491	10.2094	10.024	11.3442	10.5083	0.285671
ENSRNOG00000001052	Slc25a30	protein_coding	11.7974	11.0888	13.1607	8.33951	10.4986	7.53694	0.790675
ENSRNOG00000001053	Tmed2	protein_coding	31.5056	33.0186	34.132	30.4878	26.9145	29.1922	0.966436
ENSRNOG00000001055	Rilpl1	protein_coding	34.7298	42.1882	36.008	32.4814	32.7202	37.7241	0.448902
ENSRNOG00000001056	Snapc2	protein_coding	0.590859	1.39906	0.752393	0.83204	0.511006	0.588056	0.0636083
ENSRNOG00000001058	Timm44	protein_coding	17.577	21.3037	19.2713	19.4732	19.8811	22.2608	0.892373
ENSRNOG00000001059	Usp42	protein_coding	1.86825	1.8625	2.33047	2.18684	1.93267	2.33431	0.0917465
ENSRNOG00000001060	Snrnp35	protein_coding	14.3811	13.3958	15.2567	12.9067	14.5643	12.6828	0.59419
ENSRNOG00000001061	Rilpl2	protein_coding	4.37417	4.06936	3.87765	3.49111	3.92792	3.9688	0.752335
ENSRNOG00000001062	Kmt5a	protein_coding	19.0203	15.8862	22.8832	14.3185	16.1229	16.3388	0.221377
ENSRNOG00000001064	Sbno1	protein_coding	8.31982	8.54379	9.13841	7.9439	9.47018	9.18682	0.656785
ENSRNOG00000001065	Cyth3	protein_coding	5.718	7.14662	6.51977	6.8388	5.35599	6.7743	0.379054
ENSRNOG00000001068	Rac1	protein_coding	29.1681	30.015	35.5054	27.767	30.8212	29.533	0.143458
ENSRNOG00000001069	Elavl1	protein_coding	9.79004	11.6912	12.5041	11.102	11.2595	12.146	0.703288
ENSRNOG00000001070	Cdk2ap1	protein_coding	33.9862	35.427	34.4445	31.1556	38.6902	36.5361	0.98469
ENSRNOG00000001072	Cers4	protein_coding	2.43771	2.06272	2.35629	2.05202	2.40185	2.2946	0.140687
ENSRNOG00000001073	RGD1563482	protein_coding	2.28027	2.9972	2.31465	2.88696	3.0441	3.46078	0.429428
ENSRNOG00000001074	Mphosph9	protein_coding	1.02552	1.40179	1.1492	1.15689	1.20177	1.44295	0.442942
ENSRNOG00000001079	Daglb	protein_coding	3.98625	2.38347	3.13246	2.10626	2.0633	2.58663	0.256701
ENSRNOG00000001080	Arl6ip4	protein_coding	6.10276	5.12157	6.17862	4.96073	4.52102	4.22624	0.4051
ENSRNOG00000001082	Abcb9	protein_coding	2.70097	2.90921	2.85661	2.11184	3.06908	2.9023	0.0652004
ENSRNOG00000001083	Kdelr2	protein_coding	18.4521	21.5612	22.6055	22.2563	22.4956	21.2011	0.0470189
ENSRNOG00000001086	Vps37b	protein_coding	2.15387	2.07532	2.57721	1.94679	2.80376	1.9356	0.172095
ENSRNOG00000001088	Rfc3	protein_coding	2.04343	2.43278	2.16587	1.8878	2.61685	2.38498	0.90861
ENSRNOG00000001090	Stard13	protein_coding	3.24416	3.27984	3.36395	3.3509	3.05115	3.41944	0.376333
ENSRNOG00000001091	Hip1r	protein_coding	2.12037	1.75168	2.03852	1.89214	1.90997	1.81761	0.841755
ENSRNOG00000001094	Zfp316	protein_coding	0.537683	0.385792	0.826029	0.428586	0.3929	0.425018	0.0139692
ENSRNOG00000001098	Pds5b	protein_coding	5.14311	6.08883	5.88098	5.43559	5.93717	5.78871	0.461367
ENSRNOG00000001099	Rbak	protein_coding	0.840324	0.738299	0.955704	0.760129	0.64333	0.68804	0.760032
ENSRNOG00000001101	Rnf216	protein_coding	2.73542	2.5983	3.58483	2.73433	2.36649	2.67859	0.0469481
ENSRNOG00000001103	AABR07035437.1	processed_transcript	0.754187	0.726494	0.827118	0.602537	0.641811	0.817665	0.525234
ENSRNOG00000001104	Foxk1	protein_coding	4.32372	4.0435	6.43248	3.74809	4.44125	4.07608	0.0132926
ENSRNOG00000001107	AABR07035428.1	protein_coding	1.05401	1.00918	1.64299	0.986251	1.02056	0.935936	0.00142369
ENSRNOG00000001108	N4bp2l2	protein_coding	11.1963	13.2581	12.2157	12.9882	11.7376	12.7787	0.736725
ENSRNOG00000001111	Brca2	protein_coding	0.649667	0.54084	0.636259	0.510343	0.620286	0.522569	0.171147
ENSRNOG00000001114	Wipi2	protein_coding	7.11685	6.18363	7.53252	6.6406	6.74498	7.09919	0.937973
ENSRNOG00000001120	Med13l	protein_coding	5.70066	5.36185	6.81039	4.85421	5.30844	5.5185	0.251042
ENSRNOG00000001123	RGD1562310	protein_coding	1.06061	1.2045	1.22954	0.679319	0.693804	0.800496	0.173804
ENSRNOG00000001126	Fbxw8	protein_coding	4.44471	4.00086	5.64929	4.20992	4.17035	4.33746	0.0151399
ENSRNOG00000001128	Tesc	protein_coding	1.22029	1.1678	1.35874	0.915674	0.731566	1.2456	0.406954
ENSRNOG00000001129	Fbxo21	protein_coding	3.51758	4.08972	4.72836	3.09165	4.35795	3.49965	0.785361
ENSRNOG00000001130	Nos1	protein_coding	7.3423	6.24786	5.59946	2.40161	3.34418	3.61822	0.66429
ENSRNOG00000001134	Rfc5	protein_coding	1.52636	1.57437	1.89931	1.20546	1.30345	1.37018	0.661882
ENSRNOG00000001135	Wsb2	protein_coding	18.4354	21.7583	23.2618	17.8347	18.661	19.953	0.42379
ENSRNOG00000001136	Pebp1	protein_coding	85.245	103.336	79.6276	97.345	88.6974	89.5368	0.884232
ENSRNOG00000001138	Taok3	protein_coding	1.77291	1.66381	1.94458	1.73779	1.68055	1.96438	0.187003
ENSRNOG00000001139	Suds3	protein_coding	8.03071	8.48868	8.13845	7.26073	6.96336	7.20634	0.393714
ENSRNOG00000001142	Prkab1	protein_coding	6.98114	6.28949	9.05096	7.40217	8.2586	7.89913	0.999643
ENSRNOG00000001143	Cit	protein_coding	1.3832	2.38509	2.17901	2.29095	1.69797	3.16799	0.826438
ENSRNOG00000001148	Rplp0	protein_coding	317.109	304.795	292.331	288.731	257.601	290.624	0.547748
ENSRNOG00000001149	Pxn	protein_coding	1.45747	1.7845	2.6889	2.8393	2.36697	2.01302	0.822599
ENSRNOG00000001151	Sirt4	protein_coding	0.989368	0.900808	0.706305	0.819689	0.778233	1.36459	0.193612
ENSRNOG00000001156	Msi1	protein_coding	0.629276	0.660701	0.730629	0.692802	0.717748	0.852225	0.460533
ENSRNOG00000001158	Abcg1	protein_coding	1.60824	1.55494	1.01815	1.22915	1.60035	1.23906	0.184911
ENSRNOG00000001160	NEWGENE_1586233	protein_coding	9.72736	9.58156	7.33253	8.05294	8.86065	7.93374	0.540224
ENSRNOG00000001161	Gatc	protein_coding	12.8417	12.6941	13.0004	11.4282	11.2971	11.4681	0.0570659
ENSRNOG00000001163	Srsf9	protein_coding	4.24074	3.35145	3.81595	4.37317	3.54025	4.36312	0.24832
ENSRNOG00000001169	Slc37a1	protein_coding	0.716007	0.804015	1.03555	0.70413	0.487457	0.84885	0.919895
ENSRNOG00000001170	Cox6a1	protein_coding	72.6351	76.3248	63.3797	88.4498	69.704	76.2717	0.76807
ENSRNOG00000001171	Coq5	protein_coding	12.3224	15.1227	10.8127	15.9654	13.5144	15.0859	0.591361
ENSRNOG00000001172	Rnf10	protein_coding	37.7926	31.5705	41.5285	34.0756	37.7576	38.6111	0.71638
ENSRNOG00000001173	Cabp1	protein_coding	0.429784	0.478952	0.673536	0.695416	0.478356	0.766439	0.229612
ENSRNOG00000001174	Pde9a	protein_coding	0.901426	1.27696	0.88176	1.13653	0.678534	1.04703	0.971028
ENSRNOG00000001177	Acads	protein_coding	18.6332	24.7447	19.4493	24.9962	19.4983	26.0748	0.0781917
ENSRNOG00000001178	Sppl3	protein_coding	7.61243	6.82119	9.32741	6.67901	6.97175	6.69418	0.0150376
ENSRNOG00000001181	Wdr4	protein_coding	1.13391	0.796255	0.972114	0.832945	0.738393	0.871521	0.565569
ENSRNOG00000001182	Ndufv3	protein_coding	75.6184	74.3182	59.8206	82.3516	73.5524	67.8875	0.780681
ENSRNOG00000001184	Pknox1	protein_coding	6.19605	5.46802	7.45841	4.65435	5.59687	5.65123	0.5294
ENSRNOG00000001185	RGD1311899	protein_coding	10.5277	10.1237	9.63785	4.08763	9.24003	10.1483	0.00278025
ENSRNOG00000001189	Sik1	protein_coding	17.3574	16.9201	30.0539	22.8496	19.9345	14.3921	0.455663
ENSRNOG00000001190	Git2	protein_coding	2.93499	3.30504	4.43222	3.25468	3.4472	3.65106	0.372553
ENSRNOG00000001191	Tchp	protein_coding	1.23993	1.75774	1.66485	1.24115	1.58086	1.58388	0.151998
ENSRNOG00000001192	Gltp	protein_coding	4.61403	3.69431	3.75469	4.12361	2.98609	3.41692	0.983987
ENSRNOG00000001194	Rrp1b	protein_coding	2.88678	2.78228	2.77334	2.43149	2.46062	2.34628	0.242647
ENSRNOG00000001199	Pop5	protein_coding	6.66592	5.6904	5.30232	5.07041	5.10802	5.6012	0.140713
ENSRNOG00000001201	Cstb	protein_coding	31.9712	33.5045	26.7315	36.6661	32.5971	29.1118	0.948779
ENSRNOG00000001203	Rrp1	protein_coding	5.52555	5.11085	6.29869	4.72082	4.55703	4.90908	0.423174
ENSRNOG00000001204	Ankrd13a	protein_coding	10.4162	10.57	12.2824	10.1657	10.7488	10.7918	0.0431216
ENSRNOG00000001205	Agpat3	protein_coding	9.33444	10.374	11.1498	9.93791	11.097	11.9288	0.931726
ENSRNOG00000001210	Pwp2	protein_coding	2.01452	1.8942	2.43597	1.94788	1.92029	1.80422	0.0443712
ENSRNOG00000001211	RGD1303003	protein_coding	89.607	86.9286	93.9014	85.5724	80.6248	86.3398	0.894473
ENSRNOG00000001214	Pfkl	protein_coding	2.05024	2.41204	3.04452	2.04589	2.26185	2.24728	0.0695663
ENSRNOG00000001215	RGD1309594	protein_coding	1.71528	1.64915	1.82813	1.44115	1.48116	1.12955	0.756903
ENSRNOG00000001217	Lrrc3	protein_coding	0.492565	0.388643	0.448754	0.506156	0.291154	0.409909	0.634252
ENSRNOG00000001222	Ube2g2	protein_coding	19.91	17.3757	22.7665	16.0894	16.5989	18.1645	0.396477
ENSRNOG00000001223	Pttg1ip	protein_coding	11.5369	12.0629	10.9014	10.2362	9.63377	10.1459	0.770022
ENSRNOG00000001224	Itgb2	protein_coding	0.845206	0.563796	0.856526	0.772455	0.707061	0.861939	0.148556
ENSRNOG00000001225	Fam207a	protein_coding	2.46839	2.98297	2.79824	2.25711	2.24065	2.28733	0.134828
ENSRNOG00000001227	Adarb1	protein_coding	4.44892	4.72029	4.67774	3.40174	3.1787	3.71157	0.237872
ENSRNOG00000001228	Pofut2	protein_coding	7.25108	7.41304	8.09108	8.08358	6.70915	7.19803	0.402792
ENSRNOG00000001229	Col18a1	protein_coding	8.2199	7.12376	9.11189	6.85516	6.51932	7.62041	0.738357
ENSRNOG00000001232	Slc19a1	protein_coding	1.13832	0.985467	1.0339	0.858255	1.01217	1.08966	0.823135
ENSRNOG00000001235	Gna12	protein_coding	10.5391	9.60914	12.2799	9.59371	9.11953	9.94521	0.150903
ENSRNOG00000001236	Brat1	protein_coding	1.10769	0.900412	1.39894	0.919234	0.92476	1.21286	0.219485
ENSRNOG00000001237	Cabin1	protein_coding	2.08253	2.04102	2.36107	1.82046	1.95172	2.20212	0.993018
ENSRNOG00000001238	Rsrc2	protein_coding	0.603556	0.820828	0.759846	1.00719	1.34258	0.614463	0.318622
ENSRNOG00000001239	Ddt	protein_coding	11.7245	16.7292	14.4107	13.3557	12.0187	12.8113	0.41498
ENSRNOG00000001241	Iqce	protein_coding	1.09481	1.03468	1.59798	0.747167	0.946439	0.941306	0.186292
ENSRNOG00000001242	Gstt3	protein_coding	1.6065	1.62772	1.59771	1.57087	1.16162	1.30251	0.0373064
ENSRNOG00000001243	Zcchc8	protein_coding	4.10367	3.68908	3.80078	3.63751	3.62556	3.65968	0.0224743
ENSRNOG00000001245	Pcbp3	protein_coding	1.65758	1.21556	1.88613	1.44006	1.38291	1.58243	0.985222
ENSRNOG00000001247	Clip1	protein_coding	24.5777	29.3485	28.6282	22.7063	25.8831	27.8134	0.720836
ENSRNOG00000001249	Col6a1	protein_coding	79.6685	77.5321	106.285	83.6347	78.4316	91.2	0.0882127
ENSRNOG00000001250	Lfng	protein_coding	2.56674	2.18623	2.13184	1.69192	2.21876	2.28918	0.509534
ENSRNOG00000001251	Grifin	protein_coding	0.644772	0.462915	0.401872	0.332047	1.9385	0.264377	0.00406088
ENSRNOG00000001253	Eif3b	protein_coding	17.2749	14.2799	18.8486	14.0024	16.2519	15.6453	0.769995
ENSRNOG00000001254	Col6a2	protein_coding	82.1383	72.9971	109.23	83.1414	77.1302	85.9272	0.10713
ENSRNOG00000001255	Mlxip	protein_coding	11.2928	9.06661	15.1345	8.82112	9.36242	8.99787	0.0135453
ENSRNOG00000001256	Atxn2	protein_coding	13.3394	13.339	17.3201	12.6792	14.6478	14.948	0.342414
ENSRNOG00000001258	Snx8	protein_coding	1.15309	0.746041	1.28747	0.962985	0.583303	0.771152	0.782965
ENSRNOG00000001260	Nudt1	protein_coding	0.931549	0.844834	1.09833	0.646386	0.793688	0.830535	0.87048
ENSRNOG00000001265	Mad1l1	protein_coding	2.42896	2.62983	3.10423	2.58266	2.73097	2.50372	0.262339
ENSRNOG00000001269	Ppp1cc	protein_coding	36.2214	35.0505	40.2566	33.8275	35.9376	34.6666	0.143458
ENSRNOG00000001270	Hvcn1	protein_coding	0.693883	0.492797	0.459783	0.43812	0.431404	0.525341	0.0577399
ENSRNOG00000001271	Card6	protein_coding	3.56517	3.93481	3.37422	3.34469	3.36705	3.85649	0.0967182
ENSRNOG00000001272	Mcm3ap	protein_coding	3.72451	3.49578	4.79342	3.09843	3.2876	3.37238	0.0728317
ENSRNOG00000001273	Psmg3	protein_coding	4.7466	4.28571	3.68216	4.76547	4.13467	4.81906	0.249886
ENSRNOG00000001274	Vps29	protein_coding	8.33655	10.4018	7.41841	11.3683	10.1724	9.12279	0.92544
ENSRNOG00000001276	Pcnt	protein_coding	14.5334	13.7915	15.8799	11.679	13.0591	13.8335	0.957164
ENSRNOG00000001277	Mafk	protein_coding	7.94816	8.14764	13.6902	9.74836	9.27146	8.04347	0.0242408
ENSRNOG00000001278	Gpn3	protein_coding	4.05588	3.87557	3.391	3.32412	3.72073	3.3871	0.279872
ENSRNOG00000001283	Anapc7	protein_coding	3.66018	3.38457	4.70284	3.97724	3.42905	3.80685	0.260206
ENSRNOG00000001285	Atp2a2	protein_coding	27.9091	91.5361	35.9163	133.126	56.2171	168.262	0.520027
ENSRNOG00000001287	Gper1	protein_coding	0.52417	0.549434	0.85407	0.715096	0.571264	0.516768	0.0803596
ENSRNOG00000001288	Gpr146	protein_coding	5.10741	4.54735	7.26671	4.23481	5.13744	5.0921	0.0509839
ENSRNOG00000001289	LOC498154	protein_coding	2.73574	2.2696	2.65001	2.85527	2.57401	2.21678	0.477463
ENSRNOG00000001293	Get4	protein_coding	6.93891	6.7252	9.52052	6.28739	7.06827	6.3131	0.0129712
ENSRNOG00000001294	Ift81	protein_coding	2.32536	2.96031	2.00628	3.59216	2.36907	3.63179	0.293701
ENSRNOG00000001295	S100b	protein_coding	12.2931	11.5417	3.53071	9.60463	8.04039	3.4216	0.265515
ENSRNOG00000001297	Prmt2	protein_coding	1.41363	1.23046	1.39087	1.46646	0.997594	0.992822	0.150987
ENSRNOG00000001299	Sun1	protein_coding	2.53447	3.04804	3.60965	3.13295	3.69211	3.32859	0.705693
ENSRNOG00000001300	P2rx4	protein_coding	3.79223	3.16056	4.63679	3.48863	2.98945	3.5575	0.453817
ENSRNOG00000001302	Adora2a	protein_coding	1.39907	1.98903	2.47517	2.36969	1.85003	1.89175	0.701923
ENSRNOG00000001303	Specc1l	protein_coding	6.40617	6.57346	7.61226	6.63183	6.82474	6.67452	0.0515414
ENSRNOG00000001304	Bcr	protein_coding	2.0921	1.7751	2.17417	1.5985	1.55169	1.60539	0.124786
ENSRNOG00000001309	Camkk2	protein_coding	1.24447	0.9534	1.43288	0.904524	1.23759	0.934573	0.209911
ENSRNOG00000001312	Pdgfa	protein_coding	1.62989	0.80397	2.03779	1.47231	1.5791	1.09109	0.8802
ENSRNOG00000001314	Fam20c	protein_coding	4.36352	3.51423	5.47072	2.77471	3.27232	3.41071	0.365719
ENSRNOG00000001316	Anapc5	protein_coding	39.5208	43.354	35.5646	38.1086	39.4313	40.3654	0.88198
ENSRNOG00000001317	Zfp68	protein_coding	6.37586	6.80056	5.84659	6.5112	6.39446	6.2672	0.76209
ENSRNOG00000001323	Zfp157	protein_coding	1.86795	1.96782	1.7768	1.40505	1.64892	1.77111	0.659948
ENSRNOG00000001325	Il3ra	protein_coding	0.873987	0.632028	0.634846	0.524347	0.718918	0.943706	0.634694
ENSRNOG00000001329	Gjc3	protein_coding	0.7291	0.854227	0.399083	0.620023	0.792243	0.459735	0.596298
ENSRNOG00000001331	Rnf34	protein_coding	3.3208	3.87665	3.86598	3.43699	3.61282	3.73531	0.49363
ENSRNOG00000001335	Zkscan1	protein_coding	2.86683	3.90114	3.52526	3.31043	3.75864	3.81603	0.381573
ENSRNOG00000001336	Orai1	protein_coding	26.2375	23.0749	26.7641	24.5689	27.7893	24.2495	0.837935
ENSRNOG00000001337	Setd1b	protein_coding	3.65769	3.01575	4.44112	3.15268	3.33038	3.61132	0.389248
ENSRNOG00000001339	Psmd9	protein_coding	1.28543	1.23791	1.12092	0.738593	1.26897	0.84437	0.123034
ENSRNOG00000001341	Zfp113	protein_coding	1.69741	1.62627	1.8144	1.44074	1.29481	1.92332	0.915557
ENSRNOG00000001344	Aldh2	protein_coding	24.3231	20.3769	26.5217	15.7949	19.2708	17.2511	0.725204
ENSRNOG00000001345	Mapkapk5	protein_coding	14.0496	11.935	14.0627	12.3778	13.9539	11.9832	0.0295445
ENSRNOG00000001346	Cops6	protein_coding	23.0589	20.1108	27.1904	19.1474	19.8656	20.8871	0.12004
ENSRNOG00000001347	Adam1a	pseudogene	0.980491	0.827785	1.23158	0.789485	0.841379	0.958644	0.19982
ENSRNOG00000001348	Erp29	protein_coding	8.71876	8.1151	8.48252	7.19394	6.78162	6.90287	0.273237
ENSRNOG00000001349	Mcm7	protein_coding	3.59922	4.29694	5.0718	2.26265	4.27661	4.35691	0.290003
ENSRNOG00000001350	Naa25	protein_coding	4.47377	5.16463	5.8629	4.44565	5.22742	5.08666	0.430577
ENSRNOG00000001351	Trafd1	protein_coding	4.45849	4.62287	5.25445	4.18861	4.09068	4.6953	0.648129
ENSRNOG00000001352	Hectd4	protein_coding	3.89764	3.91508	4.7752	3.42575	3.03674	3.67775	0.73786
ENSRNOG00000001353	Ap4m1	protein_coding	1.75788	1.61663	2.09977	1.59554	1.43629	1.91668	0.880484
ENSRNOG00000001355	Taf6	protein_coding	0.568112	0.666946	1.54253	0.487084	0.63519	0	0.255514
ENSRNOG00000001357	Mblac1	protein_coding	1.40786	1.54053	1.99486	1.33518	1.57319	1.61094	0.302093
ENSRNOG00000001369	Oas1a	protein_coding	0.972784	0.87773	1.0108	1.15748	0.961535	1.39619	0.245476
ENSRNOG00000001375	Gal3st4	protein_coding	0.58212	0.764831	0.552738	0.748832	0.670153	0.696781	0.508051
ENSRNOG00000001376	Mettl7a	protein_coding	10.1243	12.0921	10.6152	9.4253	6.98287	9.69236	0.724191
ENSRNOG00000001377	Ddx54	protein_coding	3.63631	3.14214	4.59212	3.32346	3.1767	3.46056	0.0477823
ENSRNOG00000001383	Slc8b1	protein_coding	1.42958	1.21572	1.64739	0.862962	0.739148	1.40161	0.60312
ENSRNOG00000001385	Plbd2	protein_coding	8.55526	9.17646	9.56472	7.8375	7.22346	8.96182	0.759556
ENSRNOG00000001387	LOC100910540	protein_coding	2.43354	2.20563	3.28788	2.47081	2.31197	2.68719	0.173143
ENSRNOG00000001389	Irs3	protein_coding	0.859005	0.735494	0.303479	0.077324	0.477699	0.703355	0.685503
ENSRNOG00000001396	Mospd3	protein_coding	3.05852	3.46557	2.93656	3.6678	3.76123	2.56833	0.656813
ENSRNOG00000001397	Rbm19	protein_coding	1.7155	1.69916	2.35358	1.7094	1.45957	1.48304	0.0416757
ENSRNOG00000001402	Lrch4	protein_coding	1.21989	3.38259	5.82443	3.32403	4.16132	2.81233	0.884984
ENSRNOG00000001404	Agfg2	protein_coding	0.955614	1.2199	2.04678	1.66777	1.13501	2.2221	0.468432
ENSRNOG00000001409	Gnb2	protein_coding	23.4194	18.6475	28.8981	23.2762	20.9884	21.9202	0.543323
ENSRNOG00000001410	Gigyf1	protein_coding	5.35436	5.37865	6.47533	4.90309	4.00692	5.77586	0.933497
ENSRNOG00000001414	Serpine1	protein_coding	13.329	12.2766	29.9239	20.3339	21.4311	8.39271	0.739554
ENSRNOG00000001415	Ap1s1	protein_coding	5.17233	4.56903	6.04124	5.17962	4.36026	4.67969	0.44008
ENSRNOG00000001417	Plod3	protein_coding	4.53766	4.62293	5.86356	4.91634	4.43261	4.93764	0.0999112
ENSRNOG00000001418	Znhit1	protein_coding	1.15649	1.19509	1.39974	0.940467	1.72897	1.45851	0.958666
ENSRNOG00000001420	Fis1	protein_coding	41.9535	40.9522	32.7361	41.5017	39.3318	37.8547	0.147642
ENSRNOG00000001424	Cux1	protein_coding	10.491	11.4958	13.8814	11.3638	12.5293	12.3446	0.892639
ENSRNOG00000001425	Sh2b2	protein_coding	3.91323	4.78448	5.60893	3.90962	4.17556	4.97519	0.38827
ENSRNOG00000001426	Prkrip1	protein_coding	2.5518	2.32536	2.35946	2.19061	2.21984	2.71438	0.461684
ENSRNOG00000001427	Orai2	protein_coding	0.484542	0.439734	0.60694	0.407568	0.473716	0.581524	0.472775
ENSRNOG00000001428	Alkbh4	protein_coding	0.98833	1.05325	0.998799	0.729017	0.789623	0.732123	0.11386
ENSRNOG00000001429	Lrwd1	protein_coding	1.243	0.992029	1.82765	1.19019	1.05335	1.25167	0.0693701
ENSRNOG00000001430	Polr2j	protein_coding	35.1776	33.7338	25.2234	31.5312	30.1576	27.4968	0.909077
ENSRNOG00000001431	Rasa4	protein_coding	5.91891	5.33202	6.32281	3.81856	4.01399	4.33476	0.4099
ENSRNOG00000001432	Dtx2	protein_coding	2.57779	2.11603	3.03872	2.03168	2.02819	2.08993	0.0290779
ENSRNOG00000001435	Ssc4d	protein_coding	2.10963	1.81464	1.92095	1.34107	1.60409	1.52837	0.964151
ENSRNOG00000001436	Ywhag	protein_coding	56.7662	63.7479	86.0657	47.4525	63.6268	62.591	0.311669
ENSRNOG00000001440	Mdh2	protein_coding	314.016	346.719	313.708	353.48	339.851	335.685	0.306573
ENSRNOG00000001441	Tmem120a	protein_coding	6.70591	6.75306	5.81654	6.58662	5.85858	6.21625	0.192302
ENSRNOG00000001442	Por	protein_coding	9.05222	8.07074	11.0902	7.61633	9.0348	7.6836	0.176517
ENSRNOG00000001443	Rhbdd2	protein_coding	1.59159	1.76577	2.28794	1.70686	1.88157	1.23823	0.915559
ENSRNOG00000001448	Hip1	protein_coding	5.85589	5.62643	9.27914	5.1592	7.83838	6.0345	0.177945
ENSRNOG00000001449	Pom121	protein_coding	3.86136	3.75304	5.16906	3.93399	4.18776	4.00278	0.0214826
ENSRNOG00000001450	Nsun5	protein_coding	2.03086	1.83518	2.02896	1.63928	1.45261	1.36093	0.387413
ENSRNOG00000001452	Fzd9	protein_coding	0.991973	1.50632	1.26666	1.95264	0.933561	3.25744	0.132502
ENSRNOG00000001453	Baz1b	protein_coding	9.16561	9.55353	10.2509	8.88374	9.27049	10.1564	0.46432
ENSRNOG00000001454	Eif4h	protein_coding	17.2384	15.3112	20.474	14.6521	15.1166	13.9909	0.142767
ENSRNOG00000001455	Kif13a	protein_coding	7.71843	7.76572	10.4449	7.51454	7.8657	8.46164	0.0124093
ENSRNOG00000001456	Nup153	protein_coding	8.58888	9.45896	10.3496	8.62118	10.2609	9.90733	0.22197
ENSRNOG00000001457	Rfc2	protein_coding	2.72762	2.77805	2.69712	1.77343	2.71103	2.12399	0.0256841
ENSRNOG00000001465	Ids	protein_coding	10.7841	2.60762	2.70424	2.11968	2.20591	10.7655	0.00387752
ENSRNOG00000001469	Eln	protein_coding	58.8813	47.507	45.0952	47.5023	41.6997	36.6294	0.664168
ENSRNOG00000001470	Limk1	protein_coding	1.70491	1.8985	2.49403	1.69859	1.6461	1.77658	0.0126314
ENSRNOG00000001478	Gtf2ird1	protein_coding	0.91044	1.04591	1.06942	0.975428	0.872894	0.953295	0.79363
ENSRNOG00000001479	Gtf2i	protein_coding	8.18467	8.12106	9.99801	8.29129	8.43682	8.5555	0.00723837
ENSRNOG00000001480	Ncf1	protein_coding	1.54153	3.625	1.63804	4.33689	2.10719	5.79994	0.382809
ENSRNOG00000001482	Gtf2ird2	processed_transcript	1.08566	1.15618	1.03635	0.791475	1.15652	1.2069	0.124312
ENSRNOG00000001483	Rcc1l	protein_coding	5.76935	5.94664	5.34481	5.01104	4.74739	5.38779	0.868419
ENSRNOG00000001484	Castor2	protein_coding	6.98661	8.09353	10.7817	6.55057	7.1077	8.45916	0.238964
ENSRNOG00000001488	Psmb1	protein_coding	95.8867	91.5379	81.0792	90.9573	88.3762	78.5714	0.57388
ENSRNOG00000001489	Tbp	protein_coding	3.11938	4.6402	3.92974	4.49859	4.3317	4.4535	0.0989392
ENSRNOG00000001490	Pdcd2	protein_coding	5.13749	4.69064	4.19161	5.01192	4.27286	4.63541	0.593339
ENSRNOG00000001493	Kptn	protein_coding	3.74787	3.865	4.35814	3.86027	3.73521	4.31088	0.051219
ENSRNOG00000001494	Napa	protein_coding	38.5068	42.5611	37.7916	39.2792	36.7001	34.3141	0.957417
ENSRNOG00000001500	Rab4b	protein_coding	5.70258	3.70754	5.8453	4.44018	3.37104	4.36758	0.398096
ENSRNOG00000001514	Cdca7	protein_coding	0.563154	0.712162	1.04732	0.731736	0.932467	0.635842	0.579253
ENSRNOG00000001515	Map3k20	protein_coding	65.4923	76.9098	66.553	73.86	77.1631	85.4677	0.604222
ENSRNOG00000001516	Rapgef4	protein_coding	2.6411	3.15678	3.82778	3.03384	2.65953	3.4934	0.601877
ENSRNOG00000001517	Pdk1	protein_coding	7.47187	9.53594	7.87703	9.41339	9.15121	9.92164	0.252869
ENSRNOG00000001518	Itga6	protein_coding	10.2637	11.5828	12.0377	13.2385	11.3942	12.4208	0.985533
ENSRNOG00000001524	Hat1	protein_coding	12.4213	13.7303	9.71417	12.921	12.4738	13.2858	0.0832182
ENSRNOG00000001528	Gap43	protein_coding	1.5375	1.8619	2.23656	1.65667	2.06895	2.3762	0.803745
ENSRNOG00000001531	Chac2	protein_coding	3.32924	2.33686	2.43823	2.50191	2.401	2.11642	0.0462093
ENSRNOG00000001544	Cyyr1	protein_coding	5.12334	5.74403	5.62003	5.22452	4.90479	5.49827	0.814423
ENSRNOG00000001547	Agps	protein_coding	10.5898	11.5554	10.967	12.8773	11.988	12.9206	0.509528
ENSRNOG00000001548	Nfe2l2	protein_coding	13.899	14.8792	15.6301	15.6271	16.2092	15.0025	0.760346
ENSRNOG00000001551	Atp5pf	protein_coding	28.3205	96.2657	18.5348	270.333	26.2711	156.983	0.145696
ENSRNOG00000001554	RGD1563888	protein_coding	1.90427	1.99109	1.50396	1.81874	1.1535	1.66149	0.591147
ENSRNOG00000001555	Btg3	protein_coding	2.44903	3.14657	2.65242	2.76304	2.39016	3.19437	0.349772
ENSRNOG00000001557	Cxadr	protein_coding	0.762217	1.72192	1.00251	1.45479	1.12972	1.43121	0.903978
ENSRNOG00000001559	Mtx2	protein_coding	14.9581	19.5835	16.985	21.6788	16.141	20.7744	0.59694
ENSRNOG00000001573	Usp25	protein_coding	21.6522	23.6063	24.781	21.0676	23.5648	23.2756	0.540598
ENSRNOG00000001578	Hoxd4	protein_coding	1.08192	0.598369	0.639541	1.14389	0.817833	1.59385	0.528081
ENSRNOG00000001580	Hoxd9	protein_coding	1.49735	0.864555	1.01191	1.67089	1.46579	1.54725	0.176507
ENSRNOG00000001581	Hoxd10	protein_coding	1.17612	1.09781	0.758432	1.12258	1.21861	0.768114	0.0616529
ENSRNOG00000001582	Bach1	protein_coding	3.78914	4.39653	4.63464	4.04741	4.78879	3.64014	0.658855
ENSRNOG00000001584	Map3k7cl	protein_coding	7.04322	8.53867	7.94393	9.71792	5.42199	9.76073	0.582857
ENSRNOG00000001585	Nrip1	protein_coding	7.38802	7.21539	12.4531	6.39588	10.0715	6.06855	0.177399
ENSRNOG00000001592	Cct8	protein_coding	29.5366	33.8775	26.2831	36.6026	32.4692	35.012	0.764686
ENSRNOG00000001593	Lnpk	protein_coding	23.2487	22.2763	21.2645	20.0768	23.6706	18.8416	0.76908
ENSRNOG00000001596	Atp5mc3	protein_coding	431.5	512.991	403.784	477.937	386.109	450.36	0.939191
ENSRNOG00000001597	Atf2	protein_coding	7.75826	9.5128	8.29356	9.62242	9.63549	9.04554	0.155804
ENSRNOG00000001598	Usp16	protein_coding	8.61901	9.26519	9.3316	8.98761	10.1036	9.73032	0.978727
ENSRNOG00000001599	Rwdd2b	protein_coding	1.38959	1.23356	1.31348	1.23846	1.28261	1.28893	0.429155
ENSRNOG00000001602	Ltn1	protein_coding	8.23531	8.67942	7.91508	7.5853	8.28483	8.21909	0.783868
ENSRNOG00000001603	N6amt1	protein_coding	9.82749	10.1216	8.30146	11.3548	11.1447	10.3978	0.534671
ENSRNOG00000001607	Adamts1	protein_coding	15.3014	17.0279	21.9494	18.2513	16.6278	13.4322	0.838728
ENSRNOG00000001608	Nxpe3	protein_coding	0.779667	0.845215	0.659791	0.69743	0.542979	0.698002	0.889703
ENSRNOG00000001609	Cep97	protein_coding	1.2057	1.76364	1.6543	1.55504	1.5146	1.66336	0.306883
ENSRNOG00000001611	Rpl24	protein_coding	0.498855	0.43828	0.419208	0.731669	0.863074	0.407344	0.0790418
ENSRNOG00000001613	Zbtb11	protein_coding	4.18214	4.6068	4.37221	4.10515	4.36106	4.82528	0.701375
ENSRNOG00000001616	Senp7	protein_coding	4.23091	5.17636	4.81426	5.02161	4.85466	4.49516	0.780712
ENSRNOG00000001620	Prdm15	protein_coding	1.47048	1.34522	1.51472	1.09111	1.18905	1.29381	0.851071
ENSRNOG00000001621	C2cd2	protein_coding	5.34101	4.01702	5.0309	3.52768	4.461	4.07423	0.805201
ENSRNOG00000001623	Zbtb21	protein_coding	1.91351	2.3185	2.78569	2.01662	2.14163	2.0468	0.175528
ENSRNOG00000001627	Abi3bp	protein_coding	16.7464	17.0358	15.7557	22.7047	13.8891	21.6789	0.376603
ENSRNOG00000001628	Pcp4	protein_coding	2.74422	2.8122	1.68251	3.52437	1.66575	1.10592	0.612853
ENSRNOG00000001629	Wrb	protein_coding	2.92841	2.62578	2.19396	2.04708	2.25394	2.50918	0.811847
ENSRNOG00000001633	Tfg	protein_coding	1.82947	1.36504	1.68589	2.89633	1.76605	2.44619	0.450852
ENSRNOG00000001640	Tomm70	protein_coding	22.6323	25.0775	22.5163	26.5011	27.6778	28.4289	0.39158
ENSRNOG00000001642	Tbc1d23	protein_coding	7.62074	8.28057	8.0569	7.68378	7.90842	8.00662	0.809931
ENSRNOG00000001643	Psmg1	protein_coding	13.41	13.0323	13.6398	12.9152	12.8944	11.7082	0.233141
ENSRNOG00000001645	Filip1l	protein_coding	24.6096	30.3438	28.648	32.9387	33.7829	32.1001	0.490766
ENSRNOG00000001647	Ets2	protein_coding	6.43418	5.52683	11.996	6.90476	10.0904	7.61087	0.448975
ENSRNOG00000001652	Erg	protein_coding	5.51634	6.47472	6.97829	6.74759	5.96795	6.69363	0.480741
ENSRNOG00000001653	St3gal6	protein_coding	8.68369	11.9805	9.27042	11.608	10.1794	11.7901	0.251805
ENSRNOG00000001654	Cpox	protein_coding	4.50663	5.26064	5.56278	4.33759	4.58965	4.76832	0.44632
ENSRNOG00000001657	Cldnd1	protein_coding	31.1345	32.3356	25.2496	28.3258	31.3298	27.9282	0.534126
ENSRNOG00000001662	Dyrk1a	protein_coding	18.5688	19.0464	23.3455	16.3334	19.2703	19.6492	0.390295
ENSRNOG00000001680	AABR07072230.1	protein_coding	3.91094	4.30125	3.68012	3.58314	4.19142	4.06375	0.732584
ENSRNOG00000001681	Dscr3	protein_coding	4.05038	3.7917	3.47455	3.44604	3.4377	3.83501	0.180318
ENSRNOG00000001682	Ttc3	protein_coding	13.8574	15.3605	14.0944	14.4701	15.5947	14.9966	0.674931
ENSRNOG00000001686	Hlcs	protein_coding	2.00402	2.06365	2.6274	1.7758	2.0189	2.01959	0.0433599
ENSRNOG00000001687	Crybg3	protein_coding	5.09363	5.23411	5.80526	4.69126	4.71309	5.05062	0.369507
ENSRNOG00000001689	Arl6	protein_coding	1.61098	1.17683	1.02673	1.28631	1.02975	1.10314	0.134503
ENSRNOG00000001692	Chaf1b	protein_coding	0.269164	0.335992	0.562519	0.375201	0.437811	0.36755	0.69268
ENSRNOG00000001699	Setd4	protein_coding	2.18061	2.08824	2.54229	1.75077	1.81868	1.92312	0.582509
ENSRNOG00000001700	Whrn	protein_coding	0.687612	0.60206	0.978117	0.662184	0.618387	0.644502	0.00661832
ENSRNOG00000001701	Cbr3	protein_coding	1.90824	1.06877	0.594477	0.772786	1.09444	1.17208	0.373666
ENSRNOG00000001704	Runx1	protein_coding	2.11924	1.4312	2.68131	1.54122	1.91565	1.75301	0.615102
ENSRNOG00000001706	Kalrn	protein_coding	2.43989	2.76557	3.028	2.59785	2.29122	2.5043	0.859364
ENSRNOG00000001708	Dvl3	protein_coding	2.40469	1.64621	2.10364	1.83183	2.5612	1.93501	0.816121
ENSRNOG00000001709	Ap2m1	protein_coding	30.7664	28.2912	33.7554	30.0614	29.1033	31.0458	0.691653
ENSRNOG00000001710	Abcf3	protein_coding	16.5385	18.8869	14.8813	16.7326	16.237	16.6111	0.315769
ENSRNOG00000001711	Hrasls	protein_coding	26.3895	26.126	24.9527	20.3846	24.3386	20.9634	0.192387
ENSRNOG00000001712	Alg3	protein_coding	4.93563	3.85374	7.78762	2.79955	4.57194	4.5187	0.296316
ENSRNOG00000001713	LOC100360218	protein_coding	1.0681	1.00943	1.11212	1.07544	1.33411	1.22902	0.43096
ENSRNOG00000001715	Ece2	protein_coding	0.649624	0.653084	0.742726	0.541006	0.553084	0.712117	0.467553
ENSRNOG00000001717	Opa1	protein_coding	20.3095	26.1602	21.398	22.8693	23.2775	26.226	0.435404
ENSRNOG00000001719	Psmd2	protein_coding	36.499	38.4748	41.8952	29.4222	34.2634	33.6703	0.991978
ENSRNOG00000001720	Hes1	protein_coding	9.76222	10.161	13.6169	10.4926	13.7447	9.11998	0.0936497
ENSRNOG00000001724	Atp13a3	protein_coding	3.14505	2.74448	3.63764	2.37127	2.8687	2.75173	0.704385
ENSRNOG00000001726	Tmem44	protein_coding	1.19001	1.04803	0.913781	0.999937	0.718238	0.740284	0.685218
ENSRNOG00000001727	Lsg1	protein_coding	3.33126	3.94802	4.02711	3.39867	3.43938	3.38726	0.025338
ENSRNOG00000001728	Fam43a	protein_coding	7.0676	7.6615	8.17178	6.92051	6.82265	7.79877	0.430731
ENSRNOG00000001729	Xxylt1	protein_coding	1.39094	1.15613	1.61653	1.33081	1.45021	1.55463	0.921581
ENSRNOG00000001730	Acap2	protein_coding	0.690189	0.607979	0.86214	0.764279	0.744778	0.845032	0.783238
ENSRNOG00000001733	Ppp1r2	protein_coding	36.8209	40.8092	37.6516	32.4305	36.0329	33.8501	0.946982
ENSRNOG00000001736	Bdh1	protein_coding	0.34136	0.890277	0.388104	0.491856	0.548796	0.917865	0.180524
ENSRNOG00000001738	Eif4g1	protein_coding	48.4492	49.1903	63.2911	45.0839	51.7499	52.7258	0.268317
ENSRNOG00000001746	Ncbp2	protein_coding	4.92487	4.92386	4.62131	4.84061	4.56105	4.25208	0.304479
ENSRNOG00000001747	LOC100910732	protein_coding	5.53104	5.31411	5.85468	5.33177	5.69663	5.6817	0.505667
ENSRNOG00000001748	LOC100912534	protein_coding	4.55586	4.9837	4.7045	4.90583	4.64413	4.35081	0.903725
ENSRNOG00000001750	Chrd	protein_coding	1.60258	1.36486	1.72073	1.32113	1.23276	1.51059	0.843083
ENSRNOG00000001752	Nrros	protein_coding	4.50514	3.69083	5.12534	3.70613	3.88685	3.75594	0.0462969
ENSRNOG00000001754	Wdr53	protein_coding	1.88265	2.04757	1.70425	1.53811	1.97819	1.8593	0.7479
ENSRNOG00000001756	LOC100911374	protein_coding	3.05252	3.37061	2.96782	2.69972	3.19538	3.08003	0.934608
ENSRNOG00000001762	Pcyt1a	protein_coding	0.559653	0.541045	1.9978	1.88889	0.565687	1.02798	0.0429706
ENSRNOG00000001764	Vps8	protein_coding	2.74466	2.48619	3.09697	2.51056	2.47177	2.68481	0.124971
ENSRNOG00000001766	Tfrc	protein_coding	33.1975	46.16	33.6838	46.6443	36.6695	41.4613	0.245064
ENSRNOG00000001767	RGD1562339	protein_coding	3.12426	2.57964	3.74845	2.04947	3.41913	3.07811	0.86234
ENSRNOG00000001769	Tnk2	protein_coding	7.37971	5.8787	7.7468	5.21217	5.88399	6.62248	0.674454
ENSRNOG00000001770	Ehhadh	protein_coding	1.47232	1.33378	1.66023	1.04923	1.16211	0.97802	0.793103
ENSRNOG00000001773	Senp2	protein_coding	5.79973	4.95755	5.74498	4.75015	4.93658	4.54873	0.177277
ENSRNOG00000001774	Lrch3	protein_coding	7.20282	8.03794	8.78936	7.89312	7.97092	8.45349	0.823688
ENSRNOG00000001782	Osbpl11	protein_coding	5.41427	6.12903	6.18924	5.01374	6.28458	6.32652	0.0643785
ENSRNOG00000001783	Tra2b	protein_coding	16.8536	9.9961	8.84745	8.5136	9.41743	17.7384	0.0245323
ENSRNOG00000001785	Etv5	protein_coding	3.26607	2.23717	4.49966	2.62644	3.60262	2.60427	0.593265
ENSRNOG00000001786	Snx4	protein_coding	6.14914	7.01951	6.50956	8.13256	6.8633	7.04002	0.486022
ENSRNOG00000001789	Zfp148	protein_coding	9.34782	10.8185	10.8603	9.74965	9.73721	10.7958	0.0705169
ENSRNOG00000001793	Heg1	protein_coding	11.9371	13.0829	16.0444	12.0377	12.2363	12.3846	0.0073901
ENSRNOG00000001795	Itgb5	processed_transcript	6.45567	6.27074	7.703	5.45891	5.45524	5.864	0.244516
ENSRNOG00000001797	Umps	protein_coding	5.29241	5.30241	5.13044	5.29009	4.44013	4.91528	0.0474487
ENSRNOG00000001803	Dnajb11	protein_coding	7.97211	7.66346	9.35063	7.39662	7.96819	7.77775	0.0446361
ENSRNOG00000001804	Itpr2	protein_coding	5.239	5.67729	5.57688	4.86372	4.54569	5.97177	0.850383
ENSRNOG00000001807	Sspn	protein_coding	27.661	29.6922	34.6125	25.5694	27.8378	28.0131	0.178719
ENSRNOG00000001808	Ints13	protein_coding	1.18525	0.252303	0.31802	2.1367	1.26482	2.53639	0.482006
ENSRNOG00000001811	Fgfr1op2	protein_coding	12.5232	12.3758	12.046	11.4679	12.9966	12.4983	0.760073
ENSRNOG00000001813	Dnm1l	protein_coding	22.7864	25.3827	22.8867	22.823	25.9802	26.6301	0.0713243
ENSRNOG00000001815	Eif4a2	protein_coding	97.8336	106.4	85.8285	86.9907	92.523	92.2638	0.500419
ENSRNOG00000001816	Rfc4	protein_coding	5.24022	4.67643	4.41407	4.09194	4.74237	4.09568	0.524348
ENSRNOG00000001817	Tm7sf3	protein_coding	3.95051	3.89508	4.58086	3.62799	4.22134	4.66986	0.639
ENSRNOG00000001820	Med21	protein_coding	15.5858	12.9594	13.3964	15.791	13.9637	12.8125	0.173799
ENSRNOG00000001821	Adipoq	protein_coding	27.1596	9.82009	2.85502	0.698935	29.5315	5.30152	0.114783
ENSRNOG00000001823	St6gal1	protein_coding	3.00427	2.9204	1.8511	2.60663	2.80474	3.18099	0.193462
ENSRNOG00000001825	AABR07034767.1	protein_coding	1.56467	1.43389	1.30941	1.35143	1.60408	1.51229	0.691651
ENSRNOG00000001827	Masp1	protein_coding	14.0203	14.2559	13.8924	12.1189	13.1987	12.4509	0.378034
ENSRNOG00000001828	Stk38l	protein_coding	3.58724	3.80378	4.25876	3.88832	3.93896	4.2232	0.650029
ENSRNOG00000001829	Ube2v2	protein_coding	18.952	19.1879	14.9977	18.9412	19.9347	18.8802	0.00528272
ENSRNOG00000001833	Mcm4	protein_coding	4.36617	5.0222	4.69556	4.46899	4.94942	4.35938	0.224215
ENSRNOG00000001834	Mzt2b	protein_coding	1.88632	2.57758	1.31161	1.54734	1.6406	1.65541	0.217219
ENSRNOG00000001842	Mrps35	protein_coding	5.68728	5.74338	4.96968	6.62336	5.93404	6.32243	0.879386
ENSRNOG00000001843	Bcl6	protein_coding	23.994	27.2126	41.5295	31.4825	33.2592	33.6373	0.829293
ENSRNOG00000001844	Klhl42	protein_coding	1.67467	1.76083	2.02942	1.69252	1.40359	1.91949	0.85996
ENSRNOG00000001845	Top3b	protein_coding	3.16028	3.56031	4.37713	2.96573	3.35562	3.1586	0.130202
ENSRNOG00000001847	Ccdc91	protein_coding	29.1809	24.7788	27.1429	21.7771	30.3576	20.3862	0.67612
ENSRNOG00000001849	Mapk1	protein_coding	21.2833	18.0231	21.68	17.8988	21.0717	17.5067	0.0563192
ENSRNOG00000001852	Ergic2	protein_coding	9.10088	9.39541	7.24321	8.22735	8.16448	8.02422	0.677533
ENSRNOG00000001854	Tmtc1	protein_coding	4.98575	4.57684	4.61999	4.29207	3.76686	4.82434	0.598997
ENSRNOG00000001859	Sdf2l1	protein_coding	1.50617	1.17826	1.49491	1.32757	1.2825	1.03448	0.666576
ENSRNOG00000001862	Ube2l3	protein_coding	31.1567	33.5118	29.261	34.3959	36.995	33.9453	0.884928
ENSRNOG00000001864	Tmem191c	protein_coding	0.315355	0.601167	0.714084	0.327027	0.416843	0.350625	0.133991
ENSRNOG00000001867	Snap29	protein_coding	8.83329	8.68357	7.78522	8.21913	8.51744	8.94388	0.597483
ENSRNOG00000001868	LOC100911248	protein_coding	4.41003	4.89456	5.21655	4.2968	4.56964	4.87455	0.750056
ENSRNOG00000001870	Lztr1	protein_coding	7.23418	7.33184	9.00087	6.13116	6.60252	6.23735	0.21989
ENSRNOG00000001872	Lrrc74b	protein_coding	1.19008	0.664207	0.859415	0.56059	1.29408	0.684884	0.297836
ENSRNOG00000001873	P2rx6	protein_coding	4.56184	2.8428	4.27388	1.88136	3.02058	1.90045	0.312547
ENSRNOG00000001875	Smpd4	protein_coding	1.85611	1.61474	2.44451	1.65362	1.76962	1.8563	0.0482905
ENSRNOG00000001877	Med15	protein_coding	4.22439	4.24293	5.51688	4.21298	4.06045	4.75483	0.0416893
ENSRNOG00000001878	Klhl22	protein_coding	8.75329	7.78793	10.1638	6.77848	8.66245	7.25145	0.815653
ENSRNOG00000001880	Dgcr6	protein_coding	2.24352	2.55395	3.33016	2.74908	2.37134	2.72537	0.516994
ENSRNOG00000001884	Ranbp1	protein_coding	16.3935	17.1893	16.9237	20.776	17.6581	17.9314	0.0916011
ENSRNOG00000001885	Trmt2a	protein_coding	2.89595	2.84385	2.53974	2.51738	2.58385	2.82723	0.107671
ENSRNOG00000001886	Dgcr8	protein_coding	3.79591	3.87773	4.49791	3.54286	3.70311	4.24216	0.58998
ENSRNOG00000001888	Arvcf	protein_coding	0.071087	0.98147	0.563898	0.630207	0.284189	0.394935	0.975417
ENSRNOG00000001889	Comt	protein_coding	10.2165	9.20752	8.95274	9.64561	9.24725	8.82979	0.470413
ENSRNOG00000001890	Txnrd2	protein_coding	4.34158	4.24514	5.46785	3.66245	3.91365	4.04132	0.153
ENSRNOG00000001891	Gnb1l	protein_coding	0.463845	0.429561	0.770057	0.535865	0.562484	0.369892	0.507268
ENSRNOG00000001892	Tbx1	protein_coding	0.571126	1.33126	1.44355	1.41947	0.657336	2.04029	0.448682
ENSRNOG00000001893	LOC100362453	protein_coding	8.6032	10.9625	10.2531	11.8588	10.1501	11.503	0.671036
ENSRNOG00000001908	Klhl6	protein_coding	0.223377	0.225627	0.221135	0.209488	0.27882	0.228445	0.0181368
ENSRNOG00000001911	Map6d1	protein_coding	0.628944	0.632963	0.645755	0.827651	0.840632	0.717363	0.0870022
ENSRNOG00000001912	Tecrl	protein_coding	0.186504	0.817012	0.228365	1.91136	0.777632	2.04708	0.175675
ENSRNOG00000001915	Chodl	protein_coding	1.79994	2.18133	1.73381	1.84814	0.742076	3.18241	0.580368
ENSRNOG00000001924	Tp63	protein_coding	1.39501	1.54841	1.54803	1.38495	1.81063	1.60928	0.426344
ENSRNOG00000001926	Cldn1	protein_coding	3.78055	5.56507	2.78421	3.11466	2.74135	2.91586	0.0218619
ENSRNOG00000001928	Il1rap	protein_coding	1.39535	1.65241	1.36643	1.20361	1.13876	1.23602	0.475059
ENSRNOG00000001930	Ccdc50	protein_coding	5.07265	4.26181	4.60665	4.48936	6.40281	4.76415	0.0806555
ENSRNOG00000001931	Fgf12	protein_coding	0.590749	0.260065	0.51674	0.318272	0.661615	0.375485	0.674591
ENSRNOG00000001953	Bace2	protein_coding	4.11831	3.35098	3.77774	3.30531	2.80419	2.79187	0.525167
ENSRNOG00000001956	Dzip3	protein_coding	2.84151	3.00777	2.81665	3.1076	2.86978	3.39663	0.207171
ENSRNOG00000001958	Ift57	protein_coding	2.13934	1.67018	1.70572	1.50574	1.58436	1.7617	0.216884
ENSRNOG00000001959	Mx1	protein_coding	1.1767	0.968572	1.72273	1.44303	0.895738	1.96427	0.649802
ENSRNOG00000001963	Mx2	protein_coding	4.74761	4.52506	6.19475	7.36771	5.47646	8.79005	0.566834
ENSRNOG00000001964	Cd47	protein_coding	9.3042	7.6929	9.95223	7.4205	7.14109	8.55229	0.558118
ENSRNOG00000001971	Bbx	protein_coding	3.3691	3.60766	4.39599	3.34752	3.99151	3.3979	0.11726
ENSRNOG00000001979	Rcan1	protein_coding	8.44727	10.8435	10.6267	20.2899	14.4504	16.7081	0.71675
ENSRNOG00000001982	Cblb	protein_coding	4.1705	4.10922	5.36379	5.48128	5.1512	5.63482	0.0954429
ENSRNOG00000001989	Alcam	protein_coding	1.47983	1.0192	1.32858	1.04015	1.1367	1.13037	0.291877
ENSRNOG00000001991	Atp5po	protein_coding	479.813	565.698	379.208	614.09	517.879	539.359	0.815671
ENSRNOG00000001992	Atp6v1a	protein_coding	5.28105	5.92933	5.52054	4.99236	5.51625	5.2186	0.836531
ENSRNOG00000001996	Ythdc1	protein_coding	8.00109	7.66837	8.22757	8.1733	7.48323	8.76335	0.868458
ENSRNOG00000002001	Itsn1	protein_coding	7.3388	6.72058	8.86494	7.16123	7.56442	7.39462	0.166936
ENSRNOG00000002004	Prdm8	protein_coding	0.875583	0.736327	0.892604	0.523844	0.780631	1.0016	0.762159
ENSRNOG00000002012	Donson	protein_coding	0.785759	0.903413	0.732743	1.02828	0.785568	0.723555	0.180493
ENSRNOG00000002014	Stap1	protein_coding	0.192214	0.125056	0.140759	0.227192	0.08197	0.113665	0.754761
ENSRNOG00000002021	Son	protein_coding	7.68307	6.76223	6.40033	6.52888	6.91887	8.67437	0.196014
ENSRNOG00000002026	Dnajc28	protein_coding	6.48117	10.1113	5.87894	8.33587	8.28415	9.58409	0.591113
ENSRNOG00000002028	Tmem50b	protein_coding	10.5623	12.6843	10.403	12.5977	13.2912	13.4232	0.0901488
ENSRNOG00000002032	Ifngr2	protein_coding	4.92148	4.26306	5.18274	4.06494	4.18663	4.10864	0.0666258
ENSRNOG00000002035	Paqr3	protein_coding	1.19795	1.06277	1.53297	0.851262	1.11171	0.999402	0.595242
ENSRNOG00000002036	Paxbp1	protein_coding	0.399937	0.465451	0.758431	0.506594	0.599401	0.638757	0.934345
ENSRNOG00000002039	Evi5	protein_coding	3.77306	3.80533	4.60026	3.59246	3.6629	3.85649	0.0184099
ENSRNOG00000002040	AABR07014392.1	protein_coding	4.26537	4.17861	5.53687	4.40191	4.42462	4.37711	0.00317344
ENSRNOG00000002041	Boc	protein_coding	4.26309	4.68971	5.18559	3.70798	3.69156	4.26668	0.515939
ENSRNOG00000002044	Gtpbp8	protein_coding	6.84005	7.71152	6.28431	8.04778	7.08652	7.17092	0.947652
ENSRNOG00000002045	Anxa3	protein_coding	6.03362	6.68052	5.52692	6.40055	5.6906	5.54521	0.328168
ENSRNOG00000002050	Igfbp7	protein_coding	108.164	98.9355	96.4729	112.524	113.486	104.211	0.548458
ENSRNOG00000002051	Synj1	protein_coding	2.19233	2.14513	2.31365	1.99995	1.98519	2.36153	0.50416
ENSRNOG00000002052	Ccdc80	protein_coding	27.5794	20.6247	21.272	20.0537	22.7237	24.4151	0.422571
ENSRNOG00000002053	Fras1	protein_coding	3.02664	3.26792	6.3007	3.04821	4.02992	3.64709	0.0217341
ENSRNOG00000002054	Glmn	protein_coding	1.05819	1.54155	1.1844	1.19177	1.08079	1.01215	0.0804572
ENSRNOG00000002055	Noa1	protein_coding	2.40236	2.54793	1.89594	2.27749	2.96442	2.58051	0.939877
ENSRNOG00000002057	Slc10a6	protein_coding	1.80479	2.17519	1.84645	1.87529	1.45976	1.59665	0.830494
ENSRNOG00000002061	Ptpn13	protein_coding	1.429	1.66576	1.57333	1.28448	1.35918	1.46466	0.950017
ENSRNOG00000002069	Slc35a5	protein_coding	1.05536	1.2202	0.90188	1.06853	1.05143	0.918538	0.412211
ENSRNOG00000002070	Mrpl1	protein_coding	8.03676	10.1906	6.94893	10.8502	10.1032	10.019	0.156127
ENSRNOG00000002074	Rest	protein_coding	3.86797	4.26622	4.77859	3.94763	4.26565	4.21916	0.354391
ENSRNOG00000002075	Cnot6l	protein_coding	5.46021	6.81633	7.15948	6.10707	6.88766	7.31504	0.35039
ENSRNOG00000002080	Urb1	protein_coding	1.40824	1.42755	1.65905	1.21537	1.38885	1.40509	0.248681
ENSRNOG00000002089	Ccng2	protein_coding	9.54526	8.01271	9.68577	8.94356	8.43669	8.02172	0.28331
ENSRNOG00000002091	Gtf3c3	protein_coding	1.84151	2.02441	1.86124	1.71351	1.7402	1.84153	0.410963
ENSRNOG00000002093	Tgfbr3	protein_coding	10.5008	10.8083	11.5964	8.18162	7.88438	8.24784	0.15247
ENSRNOG00000002094	Atg3	protein_coding	8.09901	7.71506	8.34446	8.2546	7.86292	8.08978	0.75838
ENSRNOG00000002097	Rasl11b	protein_coding	0.579084	0.654794	0.692702	0.638889	0.38033	0.614865	0.0782106
ENSRNOG00000002100	LOC108348180	protein_coding	6.02478	6.42861	6.064	5.93325	6.33072	6.86019	0.408719
ENSRNOG00000002101	Paics	protein_coding	7.48667	4.3945	5.59494	4.52398	8.74104	4.78921	0.159085
ENSRNOG00000002104	Scaf4	protein_coding	4.65048	4.76676	6.03422	4.60972	4.63461	4.97929	0.00493297
ENSRNOG00000002105	Cdc7	protein_coding	0.544008	0.483151	0.412424	0.454043	0.502731	0.418062	0.723845
ENSRNOG00000002106	Usp46	protein_coding	1.91415	1.82011	1.96108	1.57414	1.45538	1.53868	0.325074
ENSRNOG00000002112	Zfp644	protein_coding	7.16269	7.95083	7.3557	7.58235	7.49029	7.85648	0.854798
ENSRNOG00000002115	Sod1	protein_coding	120.611	130.358	97.0331	124.005	107.187	104.447	0.688338
ENSRNOG00000002116	Rplp2	protein_coding	116.144	95.8842	130.761	98.0927	91.4835	90.8826	0.107297
ENSRNOG00000002121	Lrrc8d	protein_coding	2.2315	2.48323	2.795	2.74524	2.59492	3.04438	0.994397
ENSRNOG00000002122	Lrrc8c	protein_coding	2.35811	2.83534	3.60451	3.29411	3.33888	3.51848	0.288747
ENSRNOG00000002125	Ccni	protein_coding	22.2032	21.9514	24.0844	19.9359	21.2327	20.4743	0.789714
ENSRNOG00000002127	AABR07014836.1	pseudogene	0.803449	0.606806	0.668451	0.660483	0.481847	1.0159	0.681852
ENSRNOG00000002128	Ppat	protein_coding	7.99063	8.39668	9.21549	7.9202	10.528	7.87182	0.0718651
ENSRNOG00000002129	Lrrc8b	protein_coding	2.20143	1.87002	2.44995	2.18695	2.54302	1.90886	0.49511
ENSRNOG00000002135	Sgcb	protein_coding	42.2408	44.1282	49.3459	39.4812	44.9128	43.2571	0.83595
ENSRNOG00000002137	Aasdh	protein_coding	1.65537	1.63733	1.72252	1.49107	1.20047	1.37892	0.563522
ENSRNOG00000002141	Cd200	protein_coding	6.70693	6.77231	5.57614	5.58034	4.56847	4.17358	0.414999
ENSRNOG00000002144	Exoc1	protein_coding	3.72681	3.51843	4.00327	3.90049	3.8917	3.90376	0.204862
ENSRNOG00000002146	Pkd2	protein_coding	5.24355	5.93736	5.69133	4.77447	4.30921	6.15289	0.744991
ENSRNOG00000002152	Dcun1d4	protein_coding	1.84927	1.79033	1.69168	1.46462	1.58612	1.57769	0.820614
ENSRNOG00000002153	Cep135	protein_coding	0.84476	0.890778	0.860365	1.11619	0.88744	1.08269	0.0427476
ENSRNOG00000002158	Ibsp	protein_coding	0.431058	0.013774	0.098139	0	0.008616	0	0.00143682
ENSRNOG00000002159	Gpat3	protein_coding	1.94769	2.53076	2.55418	2.29073	2.5063	2.80974	0.584625
ENSRNOG00000002163	Klf3	protein_coding	5.90742	5.89919	6.82456	6.07403	5.42485	6.63502	0.641182
ENSRNOG00000002165	Abraxas1	protein_coding	1.51997	1.78422	1.72512	1.58356	1.68769	1.58843	0.746205
ENSRNOG00000002167	Dmp1	protein_coding	1.51378	1.91572	1.41406	1.06024	0.931873	1.49248	0.710216
ENSRNOG00000002171	Phldb2	protein_coding	3.02748	2.73389	3.24928	3.17238	2.97998	3.04123	0.679681
ENSRNOG00000002175	Clock	protein_coding	2.20947	2.99557	1.85503	2.76627	2.34241	2.8095	0.666702
ENSRNOG00000002176	Nectin3	protein_coding	2.55549	2.81307	3.05707	3.00404	2.20474	2.64784	0.7176
ENSRNOG00000002177	Gnpda2	protein_coding	3.44732	4.31055	3.71672	4.58939	3.65172	4.21649	0.58737
ENSRNOG00000002178	Mrps18c	protein_coding	17.1362	19.937	17.4458	18.1332	19.8725	17.1348	0.0623341
ENSRNOG00000002180	Tbc1d1	protein_coding	10.1124	12.8974	9.22136	5.50143	6.94518	5.9495	0.578211
ENSRNOG00000002181	Helq	protein_coding	0.606263	0.673071	0.77118	0.589231	0.57301	0.700195	0.541914
ENSRNOG00000002182	43719	protein_coding	7.55011	7.07316	9.15462	7.62267	8.9233	7.73481	0.221824
ENSRNOG00000002185	Pgm2	protein_coding	3.75039	3.85958	3.4709	5.65234	4.66564	5.46957	0.293791
ENSRNOG00000002186	Nudt9	protein_coding	12.7826	12.1152	12.71	12.379	11.896	13.7033	0.585136
ENSRNOG00000002188	Hpse	protein_coding	0.783771	0.711426	0.738667	0.403131	0.696286	0.632033	0.0994111
ENSRNOG00000002192	Rell1	protein_coding	3.15455	3.93646	4.31425	3.58563	3.47449	3.79302	0.997626
ENSRNOG00000002194	Coq2	protein_coding	13.1828	13.3887	13.5797	12.4138	14.0552	11.8911	0.769163
ENSRNOG00000002199	Tmem165	protein_coding	7.54049	7.55155	7.59359	7.12828	7.38084	7.12512	0.0944686
ENSRNOG00000002203	Lin54	protein_coding	2.31481	2.5303	2.5452	2.10828	2.64033	2.49553	0.332892
ENSRNOG00000002204	Ccdc158	protein_coding	1.02835	0.869495	1.2682	0.878777	0.991694	1.08695	0.529043
ENSRNOG00000002205	Ociad1	protein_coding	49.5247	55.316	43.3097	54.1655	50.3751	50.3665	0.44692
ENSRNOG00000002207	Guf1	protein_coding	4.03015	3.98754	3.39428	3.61748	4.24102	4.67546	0.939134
ENSRNOG00000002210	Hsd17b11	protein_coding	8.39294	8.26826	5.52014	8.10602	6.30001	6.55022	0.20782
ENSRNOG00000002214	Klhl8	protein_coding	4.51114	4.15831	5.02376	3.59353	3.96358	3.39887	0.902921
ENSRNOG00000002215	Mylk	protein_coding	4.00708	6.72306	3.90526	6.78755	5.80765	6.32773	0.0858286
ENSRNOG00000002216	Srd5a3	protein_coding	2.43849	1.55277	3.32873	1.52916	1.68221	2.56498	0.246021
ENSRNOG00000002217	LOC100910270	protein_coding	4.54371	3.60274	3.19975	3.1247	2.55635	3.46325	0.701157
ENSRNOG00000002218	Stbd1	protein_coding	56.8924	38.0379	59.5951	35.9131	44.0915	36.9718	0.104215
ENSRNOG00000002224	Yipf7	protein_coding	16.0966	20.3302	17.0218	21.676	16.7153	20.1124	0.265099
ENSRNOG00000002225	Scarb2	protein_coding	60.3372	56.9854	68.7488	53.3895	65.587	55.0811	0.590106
ENSRNOG00000002227	Kit	protein_coding	2.11589	2.08835	2.30547	2.31876	2.4187	2.1946	0.659767
ENSRNOG00000002229	Adcy5	protein_coding	2.04521	1.42778	1.82874	1.41346	1.18184	1.20475	0.292842
ENSRNOG00000002232	Aff1	protein_coding	14.8818	14.0363	18.2674	12.9002	14.1355	14.8767	0.146131
ENSRNOG00000002240	Dirc2	protein_coding	7.5397	7.88642	9.48583	8.0188	7.26894	8.34893	0.445846
ENSRNOG00000002241	Hspbap1	protein_coding	0.609621	0.745859	1.01288	0.693588	0.758793	0.803691	0.495667
ENSRNOG00000002244	Pdgfra	protein_coding	11.2829	11.5908	11.6738	9.47564	9.68576	10.7524	0.20717
ENSRNOG00000002246	Slc30a9	protein_coding	15.5352	16.3511	14.9902	18.0611	17.824	18.7912	0.582079
ENSRNOG00000002247	Nup54	protein_coding	2.95369	2.86575	3.1372	3.0237	3.06188	2.30594	0.0395213
ENSRNOG00000002248	Fryl	protein_coding	4.96474	5.16969	6.78662	5.53258	5.07157	5.24837	0.0184949
ENSRNOG00000002251	Sec31a	protein_coding	2.76714	2.5329	2.80934	2.29377	3.08808	1.98792	0.929973
ENSRNOG00000002253	Wdr5b	protein_coding	1.07349	1.08648	1.10892	0.679717	0.960753	0.948423	0.0927838
ENSRNOG00000002254	Tmem33	protein_coding	0.206495	0.256454	0.186311	0.241185	0.321189	1.64633	0.00020593
ENSRNOG00000002255	Fam162a	protein_coding	16.1966	25.2785	13.5836	19.1602	26.7666	18.2089	0.55996
ENSRNOG00000002256	Art3	protein_coding	190.973	207.409	138.441	159.213	192.111	169.664	0.82344
ENSRNOG00000002258	Tmem150c	protein_coding	2.28185	1.70282	2.76626	2.33787	1.79879	2.53769	0.608691
ENSRNOG00000002262	Enoph1	protein_coding	2.44601	2.31625	2.71862	2.24866	2.41918	1.79717	0.597425
ENSRNOG00000002267	Chic2	protein_coding	6.61719	6.06822	6.08681	7.1152	7.77324	8.65421	0.487951
ENSRNOG00000002270	Hnrnpdl	protein_coding	24.9315	26.457	32.3298	26.7867	27.895	27.3718	0.188727
ENSRNOG00000002271	Slain2	protein_coding	20.6652	21.0429	24.4992	18.7835	22.1118	20.8152	0.644463
ENSRNOG00000002273	Naaa	protein_coding	1.78618	1.61515	1.56198	1.79818	1.23985	2.04703	0.891859
ENSRNOG00000002275	Fip1l1	protein_coding	7.14713	7.88658	8.36992	9.06783	8.23192	9.16647	0.711892
ENSRNOG00000002276	LOC103690175	protein_coding	1.25922	1.47319	1.32479	1.16826	1.19229	1.30049	0.607751
ENSRNOG00000002278	Tec	protein_coding	0.913695	0.905438	0.784126	1.03523	0.673718	0.913021	0.56856
ENSRNOG00000002280	Sh3bgrl	protein_coding	29.9311	27.8654	27.9915	30.7382	26.8067	25.0897	0.877673
ENSRNOG00000002285	Fam122b	protein_coding	0.396318	0.548266	0.429584	0.124567	0.483077	0.435309	0.101859
ENSRNOG00000002291	Brwd3	protein_coding	1.85711	2.15683	2.11969	1.98711	2.2794	2.34131	0.882781
ENSRNOG00000002292	Hnrnpd	protein_coding	3.48867	3.25198	3.7197	4.18535	3.07587	3.44769	0.740075
ENSRNOG00000002294	Snx29	protein_coding	2.60407	2.2232	3.23256	1.82426	1.82014	2.27658	0.387138
ENSRNOG00000002301	Uso1	protein_coding	19.727	20.2817	22.1987	19.686	22.5999	21.6181	0.247552
ENSRNOG00000002303	Kcnj12	protein_coding	19.552	17.8363	20.6573	14.7985	16.5339	19.332	0.781261
ENSRNOG00000002305	Slc15a2	protein_coding	0.876135	0.782118	0.778275	0.777687	0.714855	0.936103	0.381672
ENSRNOG00000002309	Hlx	protein_coding	8.30448	8.59923	11.5664	9.85636	9.07841	7.82787	0.459515
ENSRNOG00000002312	Atp10d	protein_coding	2.65039	2.33921	2.72578	2.46128	2.29113	2.52857	0.786186
ENSRNOG00000002314	LOC103689943	protein_coding	3.68604	3.48763	3.60564	2.97764	3.28951	3.18464	0.819884
ENSRNOG00000002318	Limch1	protein_coding	19.7328	16.1857	27.1552	16.8354	21.9317	18.7772	0.4129
ENSRNOG00000002319	Tsn	protein_coding	3.46517	3.55787	4.28071	2.93976	10.5236	3.34894	0.00112157
ENSRNOG00000002320	Commd8	protein_coding	8.26772	8.23349	8.71355	6.22249	7.54441	7.82031	0.335002
ENSRNOG00000002321	AABR07039541.1	processed_pseudogene	1.56636	1.32795	1.83592	1.64703	1.53626	1.59843	0.798571
ENSRNOG00000002322	RGD1310587	protein_coding	12.2616	10.6285	12.2099	11.1701	10.1747	11.0353	0.455925
ENSRNOG00000002323	RGD1566265	protein_coding	2.24232	3.00877	2.82029	2.00118	1.9928	2.30248	0.230236
ENSRNOG00000002331	Aldh3a1	protein_coding	1.08423	1.52859	0.392535	0.695319	0.412926	0.827484	0.544073
ENSRNOG00000002332	Mospd1	protein_coding	12.7997	11.7378	11.467	11.8682	12.4814	11.8731	0.435838
ENSRNOG00000002338	Dgke	protein_coding	2.74506	3.26207	3.52661	3.00552	2.63357	2.88177	0.775292
ENSRNOG00000002339	Mark1	protein_coding	0.829471	0.791157	0.993225	0.942771	0.90831	0.746525	0.83382
ENSRNOG00000002341	Trim25	protein_coding	5.06002	5.5529	5.42762	5.05314	4.62346	6.32988	0.697718
ENSRNOG00000002342	Aldh3a2	protein_coding	3.93387	4.08379	3.86511	3.29454	3.13373	3.33318	0.265191
ENSRNOG00000002343	Uchl1	protein_coding	0.526911	0.532869	0.519497	1.17032	0.291052	0.564366	0.0268804
ENSRNOG00000002345	Rasgef1b	protein_coding	0.711264	0.776475	1.01746	1.71961	0.825852	0.809482	0.00998078
ENSRNOG00000002347	Rgl1	protein_coding	4.5067	5.19247	6.0931	4.78968	5.38519	5.58079	0.981323
ENSRNOG00000002352	Tsen15	protein_coding	11.2618	10.2555	8.47446	10.3554	10.3205	8.87725	0.374951
ENSRNOG00000002353	Rab3gap2	protein_coding	3.96055	4.05981	5.13072	3.71838	4.17046	4.4225	0.39706
ENSRNOG00000002358	Scpep1	protein_coding	15.8919	17.1613	14.6258	15.584	12.9355	14.9912	0.94629
ENSRNOG00000002365	Itm2a	protein_coding	127.04	176.078	147.885	156.871	148.598	160.399	0.880967
ENSRNOG00000002368	Iars2	protein_coding	10.0161	10.2275	10.8252	9.59502	10.2532	10.1938	0.609381
ENSRNOG00000002372	Sgcd	protein_coding	19.6871	18.4994	23.9127	16.3629	22.4508	18.4123	0.688727
ENSRNOG00000002373	Akap1	protein_coding	10.6323	11.9293	12.5632	11.5013	11.4557	14.466	0.390719
ENSRNOG00000002376	Clasp1	protein_coding	7.25238	7.22809	10.3303	7.142	8.48764	7.88222	0.0592498
ENSRNOG00000002378	Bpnt1	protein_coding	7.36055	10.0269	7.48751	8.9042	8.39498	8.38448	0.566185
ENSRNOG00000002381	Bmp3	protein_coding	0.424117	0.348999	0.225914	0.406963	0.29608	0.508604	0.988793
ENSRNOG00000002382	LOC102553715	protein_coding	16.5396	23.2108	18.9588	25.1845	17.4001	23.5229	0.336101
ENSRNOG00000002385	Prg4	protein_coding	4.25255	4.81605	6.27314	4.4778	4.65796	6.30467	0.0627558
ENSRNOG00000002387	Tceal1	protein_coding	2.71648	2.27373	2.74629	1.93441	1.86324	1.50053	0.539293
ENSRNOG00000002388	Trim41	protein_coding	3.45758	3.73597	4.2348	3.03588	3.23191	3.68391	0.904598
ENSRNOG00000002389	Morf4l2	protein_coding	35.6652	40.6521	0.723637	1.21854	39.5075	30.4889	0.0349686
ENSRNOG00000002393	Eprs	protein_coding	25.4533	30.4929	28.0574	30.6222	32.9291	31.8937	0.61442
ENSRNOG00000002394	Tpr	protein_coding	14.5003	17.1446	16.1202	16.2213	18.1839	17.9263	0.655871
ENSRNOG00000002403	Fam129a	protein_coding	10.0658	11.3193	11.3208	10.0455	10.3058	9.7502	0.099858
ENSRNOG00000002407	Pdxdc1	protein_coding	4.02632	4.0879	3.76827	4.07869	3.89907	4.30747	0.899469
ENSRNOG00000002412	LOC100912585	protein_coding	1.20192	1.53182	1.48993	1.56605	1.14393	1.61737	0.121696
ENSRNOG00000002413	Gpc4	protein_coding	8.4554	8.72388	14.0853	9.30863	10.9398	9.499	0.0864609
ENSRNOG00000002418	Tgfb2	protein_coding	10.4677	10.3503	15.6887	9.90123	13.6642	10.275	0.0331229
ENSRNOG00000002420	Zc3h7a	protein_coding	1.62153	2.26362	2.38235	2.4796	2.59373	2.1579	0.318194
ENSRNOG00000002423	AABR07029651.1	protein_coding	3.03399	3.77467	2.89959	2.71736	3.14947	2.84419	0.16604
ENSRNOG00000002425	Pctp	protein_coding	0.916062	0.91786	0.706732	1.01944	1.09516	0.74644	0.630895
ENSRNOG00000002428	Lpar4	protein_coding	1.3323	1.48525	1.0257	1.36115	1.13247	1.16281	0.819689
ENSRNOG00000002429	Rtl3	protein_coding	0.429069	0.316005	0.262342	0.242478	0.21683	0.240671	0.104618
ENSRNOG00000002433	G3bp2	protein_coding	17.683	22.676	20.0535	23.2464	22.7599	27.9388	0.717004
ENSRNOG00000002434	Tmem100	protein_coding	17.9194	14.1001	15.0231	8.57247	14.2256	10.6384	0.767164
ENSRNOG00000002436	Mmd	protein_coding	1.67293	1.40007	1.78112	1.15899	2.3944	1.44195	0.542952
ENSRNOG00000002440	Ralb	protein_coding	5.44646	5.79257	7.14095	5.06505	5.53551	5.00691	0.092293
ENSRNOG00000002443	Mfap3	protein_coding	5.58359	5.80266	5.95715	5.42855	6.46996	6.37847	0.600735
ENSRNOG00000002449	Maged2	protein_coding	7.66702	10.0067	8.67305	9.40039	7.46844	8.85839	0.729072
ENSRNOG00000002450	Rrp15	protein_coding	7.07876	7.68754	5.80622	7.26947	7.12874	7.15668	0.0528906
ENSRNOG00000002451	Fndc3c1	protein_coding	1.45	1.80553	1.59358	1.42961	2.90471	1.44641	0.00442924
ENSRNOG00000002452	Txndc11	protein_coding	2.40729	2.40189	2.94039	2.88959	2.35969	2.61266	0.12064
ENSRNOG00000002454	Rnf2	protein_coding	8.4882	9.83587	8.64322	9.22478	8.62196	8.6607	0.0548818
ENSRNOG00000002456	Hlf	protein_coding	7.43411	6.58329	11.4419	4.70532	5.38103	4.11081	0.274179
ENSRNOG00000002459	Fbxo40	protein_coding	31.8222	27.1948	39.2694	25.5743	34.057	26.3317	0.387184
ENSRNOG00000002461	Nid1	protein_coding	53.081	60.34	62.7118	54.3897	53.0326	57.4005	0.319451
ENSRNOG00000002462	B9d1	protein_coding	1.24149	1.18175	1.02097	1.334	1.0974	1.07381	0.830878
ENSRNOG00000002469	Trim7	protein_coding	8.18235	8.719	11.9821	8.97594	8.72683	9.50629	0.0391125
ENSRNOG00000002470	Ifi47	protein_coding	2.2729	1.60701	1.38613	1.6409	1.56856	1.86154	0.353976
ENSRNOG00000002473	Odr4	protein_coding	7.15212	6.52337	6.80971	7.38782	6.92426	7.47053	0.8229
ENSRNOG00000002474	Tom1l1	protein_coding	1.01734	1.34418	0.925483	1.0274	1.2614	1.09487	0.556377
ENSRNOG00000002478	Insig2	protein_coding	7.57721	6.59193	7.48884	7.04329	6.95667	6.56289	0.362536
ENSRNOG00000002480	Gpr137b	protein_coding	0.953527	1.0984	1.07081	1.14835	0.894292	0.948595	0.516195
ENSRNOG00000002488	Galnt10	protein_coding	1.78055	1.6328	1.96513	1.90711	1.60994	1.72123	0.575779
ENSRNOG00000002509	Gnl3l	protein_coding	13.9006	15.6776	5.85463	14.3118	6.82775	15.623	0.0362913
ENSRNOG00000002511	Flt4	protein_coding	1.45239	1.38624	1.70147	1.59038	1.56336	1.70247	0.487962
ENSRNOG00000002512	Gpatch2	protein_coding	1.95427	2.44344	2.79935	2.27655	2.47654	2.80373	0.544846
ENSRNOG00000002516	Mtm1	protein_coding	8.84631	10.1293	11.864	8.85498	8.56696	9.72177	0.194458
ENSRNOG00000002520	Litaf	protein_coding	3.37743	3.84449	4.99618	5.18483	4.43248	5.02407	0.308008
ENSRNOG00000002529	Rap2c	protein_coding	8.82596	8.84471	10.5474	8.2662	9.52322	8.94851	0.362882
ENSRNOG00000002536	C1galt1c1	protein_coding	8.54719	6.68154	8.86704	6.90101	8.68268	6.78154	0.0404077
ENSRNOG00000002538	Epb41l5	protein_coding	1.87371	1.75792	1.49673	1.56525	1.54568	2.0699	0.413486
ENSRNOG00000002540	Rhoh	protein_coding	0.595865	0.90885	0.669345	0.839762	0.56	0.776002	0.704092
ENSRNOG00000002541	Pds5a	protein_coding	1.54601	2.16374	8.1024	3.53127	7.45333	5.92132	0.444228
ENSRNOG00000002542	Heatr6	protein_coding	2.15503	1.76371	2.63162	1.59248	1.86671	1.77101	0.245634
ENSRNOG00000002544	Kifap3	protein_coding	8.07094	8.00011	8.18801	7.87909	8.57811	7.58223	0.949734
ENSRNOG00000002545	RGD1309748	protein_coding	14.0005	14.741	19.6652	12.8868	16.7283	14.575	0.374056
ENSRNOG00000002546	Rchy1	protein_coding	8.40277	8.06105	7.47895	6.39338	7.0989	6.87101	0.910988
ENSRNOG00000002548	Tnn	protein_coding	0.0186652	0.0775544	0.0366703	0.0294252	0.0315726	0.0119598	0.151943
ENSRNOG00000002553	Smim14	protein_coding	12.4426	11.546	12.9244	11.4514	9.58028	11.8941	0.43651
ENSRNOG00000002556	Tsr2	protein_coding	4.22659	3.93707	3.75165	4.22776	3.78782	3.88193	0.154967
ENSRNOG00000002563	Mcts1	protein_coding	9.37081	10.4887	8.24468	9.71822	8.25381	9.34941	0.443419
ENSRNOG00000002565	Taf1	processed_transcript	3.41653	3.98236	4.04521	3.46245	3.42675	4.06404	0.0216445
ENSRNOG00000002568	Socs1	protein_coding	0.561762	0.322091	0.506908	0.703608	0.224844	0.591016	0.69094
ENSRNOG00000002569	Mrps14	protein_coding	16.0175	12.3924	11.9338	12.8572	14.6343	11.7935	0.199761
ENSRNOG00000002572	Cacybp	protein_coding	26.6602	28.2371	19.9127	27.2762	31.6628	26.813	0.271548
ENSRNOG00000002574	Nubp1	protein_coding	4.88777	4.43602	5.00983	4.18647	3.5749	3.69993	0.539621
ENSRNOG00000002575	Sap30l	protein_coding	8.33881	8.65177	9.4863	8.58522	10.2122	10.9311	0.382788
ENSRNOG00000002579	Parm1	protein_coding	1.05051	0.680226	1.67687	1.32441	1.51189	1.20167	0.951899
ENSRNOG00000002580	Trmt1l	protein_coding	8.16701	8.45361	8.2918	9.05441	8.15809	9.52099	0.120945
ENSRNOG00000002585	Cul4b	protein_coding	5.13094	5.4958	5.32093	4.69956	5.50748	5.56106	0.149287
ENSRNOG00000002593	Esrrg	protein_coding	1.55498	2.56257	2.46522	3.52915	2.11872	4.5646	0.652783
ENSRNOG00000002599	Grap	protein_coding	0.685917	0.77757	1.43583	0.851264	1.01323	0.734196	0.100205
ENSRNOG00000002607	Sox9	protein_coding	1.00286	0.806787	1.45186	0.752419	1.03269	0.848293	0.168505
ENSRNOG00000002609	Ero1b	protein_coding	1.58915	1.76201	1.63823	1.89191	1.32914	1.3292	0.489528
ENSRNOG00000002610	Carhsp1	protein_coding	5.57857	5.118	6.29186	5.08957	4.57038	4.7626	0.548942
ENSRNOG00000002612	Ddx52	protein_coding	3.52207	3.98798	3.0901	3.54828	3.5995	3.00317	0.54051
ENSRNOG00000002615	Pmm2	protein_coding	8.84476	10.4704	9.54719	9.29805	10.8691	10.8317	0.315798
ENSRNOG00000002618	Ivns1abp	protein_coding	16.4264	15.9334	14.4044	16.483	17.0632	16.5483	0.114664
ENSRNOG00000002625	Ptpn4	protein_coding	3.89959	4.46335	4.18365	4.41405	4.78216	5.0296	0.971748
ENSRNOG00000002627	Kctd3	protein_coding	3.81335	3.39705	4.63637	3.08451	3.38253	3.31197	0.117575
ENSRNOG00000002630	Cnot8	protein_coding	1.86769	1.6753	2.23984	1.23399	1.54862	1.94923	0.997112
ENSRNOG00000002632	Naca	protein_coding	80.5714	81.4445	119.226	85.3477	91.2428	99.3237	0.180541
ENSRNOG00000002635	Dexi	protein_coding	5.67368	5.04963	7.06644	5.68804	4.50622	6.13557	0.930435
ENSRNOG00000002642	Ptges3	protein_coding	28.3827	34.1703	30.0477	29.2621	29.9845	27.4977	0.223057
ENSRNOG00000002643	Ugdh	protein_coding	3.25616	2.99685	3.48661	3.49399	3.30633	2.91539	0.356751
ENSRNOG00000002644	Utp18	protein_coding	2.65451	2.63053	3.28136	2.92688	2.35666	2.12354	0.955913
ENSRNOG00000002645	Gemin5	protein_coding	2.15455	1.92613	2.81646	2.11643	2.01248	1.94403	0.0153129
ENSRNOG00000002652	Rap1gap2	protein_coding	0.848307	0.811888	0.827509	0.765553	0.705314	0.830121	0.22766
ENSRNOG00000002657	Pla2g4a	protein_coding	1.76896	1.54394	1.21256	1.33327	1.31644	1.43149	0.646367
ENSRNOG00000002659	Ciita	protein_coding	0.387408	0.209243	0.341337	0.146337	0.190287	0.213089	0.260186
ENSRNOG00000002662	Pbdc1	protein_coding	5.20798	5.48903	4.37832	5.44816	5.74874	6.07532	0.591412
ENSRNOG00000002664	Emp2	protein_coding	3.588	2.79465	3.42657	3.19339	2.68494	2.59807	0.41065
ENSRNOG00000002669	Cluh	protein_coding	15.5006	17.3869	21.9882	16.8667	16.4746	19.1781	0.383024
ENSRNOG00000002671	Nme2	protein_coding	155.743	176.991	137.185	173.755	160.307	167.201	0.600799
ENSRNOG00000002680	Lamc1	protein_coding	44.8304	48.4994	64.5973	49.555	57.9376	57.5306	0.667452
ENSRNOG00000002682	Zfp692	protein_coding	1.88304	1.75407	1.91816	0.566259	0.62162	0.838826	0.056213
ENSRNOG00000002693	Nme1	protein_coding	6.16407	5.10839	4.70833	5.72464	5.54326	6.15222	0.55766
ENSRNOG00000002695	Tfb2m	protein_coding	9.01483	13.0285	7.88362	9.76652	9.25756	9.82943	0.171749
ENSRNOG00000002697	Mtmr1	protein_coding	5.39185	5.01518	6.8685	4.66049	4.88066	5.24351	0.0610578
ENSRNOG00000002705	Vps4b	protein_coding	9.54602	10.4263	10.8067	9.79978	9.80488	9.9175	0.348962
ENSRNOG00000002708	Phf8	protein_coding	2.27334	2.51819	2.43283	2.32374	2.455	2.51351	0.343378
ENSRNOG00000002710	Cnst	protein_coding	16.3918	13.7444	20.3979	11.8295	15.5868	12.5902	0.583972
ENSRNOG00000002711	Nuf2	protein_coding	1.24812	1.79014	1.16915	1.32388	1.47705	1.41054	0.53263
ENSRNOG00000002713	Zfp672	protein_coding	4.54588	5.91429	5.0875	4.60932	5.43669	4.88013	0.6007
ENSRNOG00000002714	Mettl22	protein_coding	27.8346	28.6404	21.3752	29.1544	30.7318	29.1278	0.026638
ENSRNOG00000002721	Ndufb4	protein_coding	430.737	478.709	340.057	523.267	488.924	453.75	0.526465
ENSRNOG00000002722	Sec14l1	protein_coding	4.38868	4.92456	1.02601	1.60882	7.2477	2.50231	0.705927
ENSRNOG00000002724	Prpsap2	protein_coding	2.52437	2.28857	2.39052	2.66216	2.39659	2.03933	0.887639
ENSRNOG00000002730	Rgs5	protein_coding	99.8038	116.479	121.135	137.847	123.483	116.708	0.714001
ENSRNOG00000002734	AABR07042077.1	pseudogene	0.241127	0.437834	0.58404	0.443893	0	0.49164	0.313582
ENSRNOG00000002735	Dhx9	protein_coding	8.70644	9.10034	9.49155	8.16861	8.15845	8.70539	0.50941
ENSRNOG00000002736	Rabgap1l	protein_coding	3.04425	3.22277	3.21605	2.71507	2.59052	2.84637	0.467897
ENSRNOG00000002746	Fstl1	protein_coding	39.0021	42.0613	43.1395	37.7801	33.5771	41.3857	0.558768
ENSRNOG00000002748	Ccdc43	protein_coding	6.76712	10.0843	9.00037	9.96096	7.39888	6.32245	0.295194
ENSRNOG00000002749	Spag9	protein_coding	19.1979	21.6595	21.182	18.5149	19.6277	21.9808	0.427429
ENSRNOG00000002750	Rc3h1	processed_transcript	0.930091	1.06661	1.20623	1.21851	0.824704	1.02481	0.675714
ENSRNOG00000002751	Zdhhc15	protein_coding	0.92257	0.906334	0.610746	0.870026	0.660298	0.833381	0.153703
ENSRNOG00000002753	Adam11	protein_coding	1.49118	0.494838	2.11609	0.962584	0.100193	0.81946	0.92918
ENSRNOG00000002755	Pafah1b1	protein_coding	24.5049	24.786	28.6938	22.5823	23.6678	24.4026	0.123277
ENSRNOG00000002757	Tada2a	protein_coding	2.08996	1.85035	2.15458	1.5504	2.31705	2.02537	0.769956
ENSRNOG00000002759	Lias	protein_coding	10.9936	12.1989	9.65795	12.2946	12.3878	12.2825	0.0187134
ENSRNOG00000002763	Ulk2	protein_coding	13.2141	10.7719	15.364	9.26894	12.661	9.7635	0.69651
ENSRNOG00000002764	Mettl16	protein_coding	3.16233	3.06681	2.84105	2.96907	2.68636	3.03219	0.809697
ENSRNOG00000002773	Rgs4	protein_coding	6.55661	6.96893	5.57786	5.86228	5.72703	6.88704	0.218768
ENSRNOG00000002775	Npl	protein_coding	2.13185	2.19541	2.04146	1.98816	2.20498	1.84553	0.534129
ENSRNOG00000002776	Sell	protein_coding	0.070197	0.036603	0.142179	0.172721	0.086071	0.114035	0.984608
ENSRNOG00000002778	Aatf	protein_coding	3.63106	4.13043	3.81412	4.1125	4.64487	4.01039	0.674483
ENSRNOG00000002781	Kdsr	protein_coding	2.9229	3.31911	3.8146	3.46826	2.65975	2.74326	0.622786
ENSRNOG00000002790	Abcb7	protein_coding	11.6519	13.9106	10.1685	13.8353	14.2747	13.7743	0.0508973
ENSRNOG00000002791	Bcl2	protein_coding	1.05033	1.00907	1.3761	0.768437	0.873484	0.778823	0.292271
ENSRNOG00000002794	Selp	protein_coding	0.676761	0.615155	0.517944	0.727322	0.671505	0.783613	0.913813
ENSRNOG00000002795	Cog1	protein_coding	5.90567	6.38169	7.41988	5.65193	5.83163	6.5134	0.340076
ENSRNOG00000002802	Cxcl1	protein_coding	4.39449	1.5015	1.24214	8.41501	1.0351	0.426414	0.0514152
ENSRNOG00000002807	43717	protein_coding	5.50945	5.13137	6.07695	5.3967	4.95454	5.39778	0.550456
ENSRNOG00000002810	Gfpt2	protein_coding	3.94105	3.35629	4.29802	3.69497	3.82644	3.54201	0.973223
ENSRNOG00000002813	Dars2	protein_coding	2.92822	3.76865	3.65135	3.49805	3.14414	3.23201	0.817526
ENSRNOG00000002814	Higd1b	protein_coding	4.05199	4.28524	4.91097	4.863	4.23156	4.13651	0.0876429
ENSRNOG00000002818	Eftud2	protein_coding	5.65112	5.98858	7.33609	5.11918	5.70578	5.57135	0.105866
ENSRNOG00000002820	LOC24906	protein_coding	0.333686	0.0581648	0.24097	0.15795	0.216978	0.192299	0.964195
ENSRNOG00000002821	Phlpp1	protein_coding	2.48295	2.5145	2.88067	2.52006	2.41605	2.63193	0.152911
ENSRNOG00000002823	Mapk9	protein_coding	5.75475	6.10092	5.79935	5.76929	9.41362	6.10923	0.00034569
ENSRNOG00000002824	Rlim	protein_coding	4.46003	4.01783	4.27975	4.39463	4.39416	3.89859	0.198618
ENSRNOG00000002827	Rbfox1	protein_coding	43.1474	38.6592	52.6572	37.804	47.4754	41.8372	0.585568
ENSRNOG00000002828	Tob1	protein_coding	13.1062	13.73	26.5292	14.0082	14.9533	17.8274	0.0194579
ENSRNOG00000002831	Wfikkn2	protein_coding	0.970361	1.04802	1.55292	1.04739	1.12112	0.806698	0.226247
ENSRNOG00000002832	Slc16a2	protein_coding	1.14942	1.23387	1.41508	0.743706	1.04238	0.906754	0.998425
ENSRNOG00000002833	Gsk3b	protein_coding	17.6428	17.5538	24.7865	17.8946	18.6784	18.8806	0.00282273
ENSRNOG00000002835	Luc7l3	protein_coding	22.6801	22.656	24.9947	21.5022	24.1263	24.8427	0.44036
ENSRNOG00000002838	Pdzd11	protein_coding	1.50456	1.45491	1.70844	1.28107	1.28065	1.63446	0.475769
ENSRNOG00000002839	Slc19a2	protein_coding	0.523981	0.685161	0.605778	0.566326	0.659301	0.515936	0.527215
ENSRNOG00000002840	Atp5f1b	protein_coding	930.116	1030.95	1067.14	1068.53	962.685	1072.94	0.0992197
ENSRNOG00000002841	Cdc42bpa	protein_coding	7.23211	8.31789	8.73675	7.91361	7.96602	8.85372	0.716652
ENSRNOG00000002848	Maoa	protein_coding	10.3087	10.5957	9.00951	9.9206	10.1387	9.73621	0.755913
ENSRNOG00000002851	Fam104a	protein_coding	6.54232	7.97012	6.78733	6.64224	5.9265	6.73762	0.23146
ENSRNOG00000002852	Myo19	protein_coding	1.28524	1.59855	1.57712	1.72787	1.4863	1.99573	0.917863
ENSRNOG00000002855	Rfc1	protein_coding	6.29978	7.02459	6.0837	7.04757	6.9087	6.80364	0.142892
ENSRNOG00000002860	Ccdc181	protein_coding	4.62164	5.54888	3.80927	6.81012	4.3831	6.27038	0.752629
ENSRNOG00000002862	Clcn5	protein_coding	1.74982	1.96182	2.34745	2.11063	1.83438	2.01188	0.879139
ENSRNOG00000002864	Nacc1	protein_coding	2.22934	1.77426	5.00903	1.72911	1.68654	2.79252	0.0175459
ENSRNOG00000002871	Rbm25l1	protein_coding	4.56835	5.00926	5.41635	5.25152	5.71585	6.26072	0.99735
ENSRNOG00000002874	AABR07065078.1	protein_coding	12.8446	13.5728	14.9135	13.5488	15.0191	17.1249	0.441413
ENSRNOG00000002875	Klhl20	protein_coding	1.81151	1.1694	2.0707	2.34005	2.20853	1.46839	0.667374
ENSRNOG00000002876	Eef2kmt	protein_coding	1.04748	0.987629	1.14315	1.07725	1.05896	1.11286	0.963868
ENSRNOG00000002879	Psen2	protein_coding	2.12819	2.4	2.5687	2.2481	1.95712	1.8688	0.906211
ENSRNOG00000002881	Ddr2	protein_coding	7.7136	7.2964	8.86109	6.52629	6.60063	6.95067	0.326877
ENSRNOG00000002882	Zcchc2	protein_coding	2.24943	2.01499	1.96314	1.95058	2.09851	2.40621	0.307009
ENSRNOG00000002883	Alg1	protein_coding	0.643995	0.831415	0.907717	0.69267	0.874313	0.681328	0.266831
ENSRNOG00000002884	Blzf1	protein_coding	5.78741	6.52179	5.04322	6.37683	6.60782	6.24018	0.182775
ENSRNOG00000002886	Myh10	protein_coding	3.80579	6.04704	5.21448	6.77639	5.11885	7.74258	0.97289
ENSRNOG00000002894	Mnt	protein_coding	2.46552	2.36091	3.47004	2.3721	2.33754	2.48216	0.000697159
ENSRNOG00000002895	Nagpa	protein_coding	1.60217	1.2724	1.54794	1.11011	1.19701	1.34646	0.630352
ENSRNOG00000002896	Prdx6	protein_coding	27.7189	29.0233	23.1564	28.0415	29.6178	28.035	0.0377171
ENSRNOG00000002898	Nme7	protein_coding	3.54435	2.90018	3.35382	2.43963	2.98358	2.77178	0.911618
ENSRNOG00000002899	Akap10	protein_coding	3.4139	3.66836	3.46699	3.57731	3.46711	3.22838	0.832222
ENSRNOG00000002903	Specc1	protein_coding	4.01026	3.95005	4.53087	3.47128	4.02623	3.68969	0.721998
ENSRNOG00000002907	Plekha6	processed_transcript	2.22728	1.94637	2.86954	1.57996	1.85938	1.53544	0.356047
ENSRNOG00000002908	Slc35a4	protein_coding	14.8183	14.38	15.3487	13.0729	13.7892	14.0453	0.998882
ENSRNOG00000002911	Alb	protein_coding	0.168987	0.113843	0	0	0.179749	8.93905	3.89e-05
ENSRNOG00000002912	Parn	protein_coding	2.10025	2.21283	2.27326	1.86164	1.96377	2.27245	0.316448
ENSRNOG00000002914	Trmt1	protein_coding	0.719275	0.802848	2.07646	2.6325	0.426996	2.33643	0.200884
ENSRNOG00000002915	Trim11	protein_coding	2.28646	2.29769	2.26786	1.82269	1.93565	2.05959	0.197626
ENSRNOG00000002916	Car4	protein_coding	5.27534	6.45597	5.88479	6.82558	5.45186	6.19761	0.865667
ENSRNOG00000002917	Sec14l5	protein_coding	6.90853	5.30605	12.3099	5.1032	7.48724	5.00562	0.0385295
ENSRNOG00000002926	Uap1	protein_coding	3.72561	4.37885	3.70096	3.07054	1.77234	2.08837	0.56717
ENSRNOG00000002928	Guk1	protein_coding	6.13848	4.96823	6.59941	8.4174	5.53456	4.99903	0.257491
ENSRNOG00000002930	Ppl	protein_coding	3.42868	3.3146	4.24219	1.92017	2.76835	2.15122	0.8174
ENSRNOG00000002932	Wdr19	protein_coding	1.042	1.15049	1.15437	1.02607	1.04066	1.0891	0.134751
ENSRNOG00000002934	Atp1b1	protein_coding	17.4986	42.2065	28.8609	43.8141	36.703	50.0128	0.753147
ENSRNOG00000002935	Ankrd40	protein_coding	23.9401	23.6419	26.2222	22.5477	24.9654	25.732	0.867729
ENSRNOG00000002940	Ankrd17	protein_coding	10.3233	11.1833	11.7977	11.0952	11.8915	12.2507	0.75053
ENSRNOG00000002941	Uhmk1	protein_coding	4.57771	4.65162	5.49299	3.73979	4.19662	4.42103	0.76032
ENSRNOG00000002943	Mrpl55	protein_coding	4.93041	5.08203	3.46616	4.45733	3.94651	4.9158	0.31303
ENSRNOG00000002944	RGD1304587	protein_coding	3.39707	4.53052	3.38158	3.31479	3.44136	4.25338	0.0233658
ENSRNOG00000002946	Socs3	protein_coding	2.21313	1.29556	2.91237	2.1916	1.72162	1.79904	0.84314
ENSRNOG00000002947	Dpt	protein_coding	51.3189	46.7655	44.8689	41.5576	39.5431	42.0242	0.719617
ENSRNOG00000002948	Abcc3	protein_coding	0.534523	0.410966	0.397361	0.396527	0.374551	0.379193	0.00618741
ENSRNOG00000002949	Pgs1	protein_coding	2.84112	2.78648	3.21962	2.29595	2.55344	2.55842	0.836561
ENSRNOG00000002950	Lyl1	protein_coding	1.48818	1.50951	1.54248	1.2439	0.973153	1.69543	0.420255
ENSRNOG00000002956	Stim2	protein_coding	8.0168	6.81764	9.37289	5.95496	7.70243	5.94461	0.540876
ENSRNOG00000002959	Shroom4	protein_coding	3.14639	3.31622	3.85244	3.81681	3.30827	3.33685	0.0831592
ENSRNOG00000002969	Itpkb	protein_coding	9.72938	12.2602	13.2168	12.8604	11.2186	12.6096	0.304091
ENSRNOG00000002970	Zswim7	protein_coding	2.13534	2.13143	1.81458	3.41201	2.39345	2.3163	0.0992316
ENSRNOG00000002977	Ttc19	protein_coding	6.69849	7.26224	6.46155	7.06644	7.3889	7.63307	0.865345
ENSRNOG00000002980	Tsr1	protein_coding	1.75388	1.61168	2.30722	1.3154	2.53216	1.78721	0.657859
ENSRNOG00000002983	Nf1x	protein_coding	39.017	37.6436	54.1699	38.6699	41.0042	43.2415	0.0326312
ENSRNOG00000002989	Nmt1	protein_coding	18.6614	20.3242	19.3005	18.9465	19.1743	20.082	0.497479
ENSRNOG00000002991	Srr	protein_coding	1.04349	1.3613	1.1511	1.08544	1.34857	1.24752	0.450491
ENSRNOG00000002997	Slc9a3r2	protein_coding	15.2381	15.903	15.5282	14.8968	12.2527	16.0095	0.0265532
ENSRNOG00000002999	Timmdc1	protein_coding	13.3182	15.2978	12.0138	13.912	14.3277	13.7943	0.903523
ENSRNOG00000003003	Tbc1d19	protein_coding	4.70716	4.2559	4.48421	3.58273	5.33259	3.76246	0.883358
ENSRNOG00000003011	Gadd45gip1	protein_coding	37.779	35.9369	33.4765	33.4037	41.2301	30.3134	0.924094
ENSRNOG00000003013	Rpgr	protein_coding	0.712767	0.521373	0.627695	0.53296	0.685585	0.739903	0.344385
ENSRNOG00000003014	Poglut1	protein_coding	2.9055	3.22875	3.03315	2.71886	2.99244	2.72831	0.623764
ENSRNOG00000003018	Olfml2b	protein_coding	8.28104	8.82223	11.6376	10.1782	8.73132	9.50718	0.443962
ENSRNOG00000003019	Ubn1	protein_coding	3.53506	4.12138	4.63561	3.94405	4.27578	3.24599	0.953278
ENSRNOG00000003026	Rad23a	protein_coding	2.34561	0.685501	0.673014	1.25805	1.76576	1.58188	0.616366
ENSRNOG00000003029	Calr	protein_coding	99.5868	95.7698	98.2683	110.228	116.086	110.388	0.336126
ENSRNOG00000003031	Atp2b4	protein_coding	4.22478	3.2065	3.95692	3.34681	3.67588	3.38216	0.550113
ENSRNOG00000003033	Plcd3	protein_coding	1.82412	1.77512	2.11054	1.39801	1.20223	1.49577	0.920137
ENSRNOG00000003038	Sft2d2	protein_coding	4.14194	5.22873	4.86416	4.62647	4.33547	5.3831	0.777343
ENSRNOG00000003041	Smg6	protein_coding	2.39349	2.5057	3.06312	2.22439	2.48841	2.64006	0.455641
ENSRNOG00000003042	Mettl13	processed_transcript	2.1407	1.76724	2.40354	1.67965	1.66233	1.75749	0.0727301
ENSRNOG00000003048	Tiprl	protein_coding	8.68226	9.10768	8.7271	8.42766	7.5409	8.32466	0.58245
ENSRNOG00000003049	Hsd17b10	protein_coding	56.7977	65.9748	43.7656	67.3806	63.3355	60.6657	0.203176
ENSRNOG00000003050	Tbc1d9b	protein_coding	6.51821	6.6432	8.68489	6.65524	6.31585	7.08367	0.0187254
ENSRNOG00000003052	Cox18	protein_coding	0.915361	1.92002	1.27604	2.18704	0.959045	2.473	0.365487
ENSRNOG00000003062	AABR07039218.1	processed_pseudogene	0.700625	0.468403	0.817157	0.444766	0.399597	0.594957	0.528603
ENSRNOG00000003063	Phka1	protein_coding	62.1566	48.1944	59.8498	39.7561	56.4645	40.661	0.312647
ENSRNOG00000003064	Bst1	protein_coding	0.445304	0.382429	0.204637	0.14657	0.357874	0.337221	0.531205
ENSRNOG00000003065	Glyr1	protein_coding	4.39307	4.17352	4.94761	3.76784	3.39301	3.34282	0.64901
ENSRNOG00000003066	Wnt9a	protein_coding	1.79619	1.70673	1.9338	1.46291	1.43901	1.4576	0.187172
ENSRNOG00000003068	Mrnip	protein_coding	0.614303	0.654947	1.19268	0.912459	0.562791	0.65092	0.0802231
ENSRNOG00000003069	Cd38	protein_coding	2.79047	4.64649	4.1806	4.9276	4.57471	5.19817	0.169367
ENSRNOG00000003070	Pigl	protein_coding	1.83138	1.60506	1.35918	1.364	1.66016	1.78231	0.311418
ENSRNOG00000003071	Vamp4	protein_coding	2.94449	4.50247	3.99536	2.96225	3.94197	3.73654	0.381055
ENSRNOG00000003075	Tmem39a	protein_coding	3.84811	3.86687	3.79183	4.27774	3.85468	4.0413	0.0711995
ENSRNOG00000003076	Rbms2	protein_coding	13.5929	15.3688	16.1214	13.5135	14.0139	15.4002	0.252498
ENSRNOG00000003078	Dcaf6	protein_coding	52.5977	51.2435	64.6656	47.2927	54.2406	51.9095	0.149276
ENSRNOG00000003081	Ribc1	protein_coding	0.729076	0.992839	0.653256	0.873293	0.690729	0.705875	0.184984
ENSRNOG00000003084	Parp1	protein_coding	9.29734	8.4836	10.8308	7.54263	9.41989	8.31793	0.837585
ENSRNOG00000003086	Cenpv	protein_coding	1.96124	2.9516	3.13369	3.59874	3.37833	3.35104	0.118969
ENSRNOG00000003088	Arhgap31	protein_coding	8.20322	7.88731	9.53472	8.56529	7.99972	8.39548	0.193278
ENSRNOG00000003094	Cmahp	protein_coding	1.76561	1.304	1.4361	0.971411	1.02405	1.16879	0.650697
ENSRNOG00000003098	Prom1	protein_coding	2.75675	3.40192	3.8791	4.04689	3.02034	3.51297	0.850359
ENSRNOG00000003099	Ubqln2	protein_coding	4.60374	4.64417	6.15627	4.12797	4.91781	4.47417	0.10756
ENSRNOG00000003100	Dusp12	protein_coding	1.56011	1.91183	1.8935	1.37727	1.48785	0.884159	0.473178
ENSRNOG00000003108	Acbd4	protein_coding	0.754168	0.241979	0.33986	0.313588	0.457926	0.490687	0.442024
ENSRNOG00000003114	B4galt4	protein_coding	1.58713	2.23539	1.33702	1.85564	1.86672	2.18686	0.648496
ENSRNOG00000003116	Dph1	protein_coding	1.09824	1.30143	1.28107	1.12936	1.02511	1.10196	0.266504
ENSRNOG00000003117	Psmd12	protein_coding	45.1918	52.156	43.3262	48.0228	51.9029	48.855	0.587097
ENSRNOG00000003120	Prelp	protein_coding	9.89347	8.42557	6.85136	7.26186	6.2461	8.4557	0.785691
ENSRNOG00000003121	Rtn4rl1	protein_coding	0.582423	0.504457	0.626803	0.506224	0.597054	0.598791	0.139972
ENSRNOG00000003122	Hdac8	protein_coding	1.50347	1.62429	1.88958	1.55566	1.3346	1.19078	0.961578
ENSRNOG00000003123	Rpa1	protein_coding	4.55739	3.77244	4.95699	3.86511	3.72875	4.09178	0.222583
ENSRNOG00000003125	Rogdi	protein_coding	4.52793	4.07852	4.55263	3.96401	3.47528	3.08269	0.541043
ENSRNOG00000003127	Spryd4	protein_coding	9.83015	11.6467	10.5012	11.3104	10.9396	10.5304	0.92916
ENSRNOG00000003129	Zfp496	protein_coding	1.95647	3.40774	2.99675	3.08512	3.23059	3.73173	0.28858
ENSRNOG00000003131	Traf7	protein_coding	4.3218	4.32761	4.4368	3.96875	3.74619	3.91053	0.361964
ENSRNOG00000003134	Slc4a4	protein_coding	3.14776	2.24046	3.83245	1.91844	2.50205	1.95493	0.313323
ENSRNOG00000003139	Smc1a	protein_coding	14.8095	17.554	14.8709	19.7705	19.3483	19.4044	0.0769806
ENSRNOG00000003144	Gprc5c	protein_coding	4.67343	3.82791	6.17528	3.19523	3.95299	3.4988	0.244955
ENSRNOG00000003147	Sqstm1	protein_coding	39.8738	38.4119	53.429	32.4817	33.2862	34.2822	0.0638966
ENSRNOG00000003148	Timp2	protein_coding	38.9938	34.5185	42.847	32.4686	29.8119	32.9152	0.596299
ENSRNOG00000003149	Farsa	protein_coding	6.3986	7.93445	7.0795	6.53906	6.6899	7.28916	0.582866
ENSRNOG00000003151	Bfar	protein_coding	10.2458	10.332	11.5056	9.83492	10.0205	12.2637	0.154695
ENSRNOG00000003163	Sdhc	protein_coding	117.551	130.88	105.001	131.438	122.235	120.493	0.487591
ENSRNOG00000003171	Mpz	protein_coding	171.448	102.147	49.9573	169.822	40.445	27.5827	0.147297
ENSRNOG00000003172	Serpinf1	protein_coding	62.4741	64.5837	58.6017	61.4581	43.0702	62.2861	0.00923371
ENSRNOG00000003174	Tapt1	protein_coding	2.07049	2.85889	4.48127	2.1178	2.41535	2.65747	0.0515716
ENSRNOG00000003177	Mat2b	protein_coding	12.3932	13.2942	12.1599	12.543	11.654	12.8238	0.999474
ENSRNOG00000003178	Mageh1	protein_coding	3.59531	2.41293	2.93183	2.79778	2.37793	2.5904	0.261734
ENSRNOG00000003183	Fmod	protein_coding	17.6703	18.9247	16.9398	27.0723	6.47861	24.5078	0.585892
ENSRNOG00000003185	Acbd3	protein_coding	5.25388	5.31071	7.09769	5.80995	6.1806	6.53239	0.687519
ENSRNOG00000003186	Anks3	protein_coding	1.78637	1.51706	1.82008	1.31866	1.41391	1.48523	0.357857
ENSRNOG00000003187	Armcx5	protein_coding	1.61172	1.7863	2.47497	2.02092	1.79706	1.90691	0.333583
ENSRNOG00000003191	Bhlhb9	protein_coding	1.73661	2.48634	2.12627	2.33461	2.06549	1.99733	0.959196
ENSRNOG00000003201	Rps4x	protein_coding	213.388	222.836	158.739	220.888	200.12	199.896	0.114117
ENSRNOG00000003203	Hexim1	protein_coding	10.2529	10.2193	11.6134	10.0385	10.5677	10.2722	0.0199735
ENSRNOG00000003205	Ldb2	protein_coding	1.94572	1.84905	2.04886	1.69434	1.92491	1.80844	0.988987
ENSRNOG00000003206	Actr3	protein_coding	15.358	15.9219	17.1086	16.2507	16.5325	15.1897	0.85617
ENSRNOG00000003207	Fmnl1	protein_coding	0.706566	0.403516	0.92677	0.631137	0.450896	0.459656	0.362547
ENSRNOG00000003209	Pcp4l1	protein_coding	1.6782	2.02021	2.09758	1.4791	1.24053	1.25737	0.331539
ENSRNOG00000003211	Srp9	protein_coding	27.381	28.3685	22.2705	31.8735	29.6996	27.6232	0.550083
ENSRNOG00000003213	Helz	protein_coding	4.84178	4.5728	5.80051	4.71926	5.12033	5.43177	0.695131
ENSRNOG00000003215	Zfp287	protein_coding	0.738301	0.762083	0.835937	0.54072	0.573467	0.786407	0.245712
ENSRNOG00000003217	Lgals3bp	protein_coding	7.10774	5.25341	8.78749	6.06266	6.24657	7.05504	0.721261
ENSRNOG00000003219	Trim16	protein_coding	8.22173	11.2317	10.5137	12.1467	10.4652	13.4078	0.9056
ENSRNOG00000003220	H3f3a	protein_coding	157.082	156.101	141.415	135.017	139.977	142.142	0.158666
ENSRNOG00000003221	Myoc	protein_coding	18.3148	17.1442	15.6005	8.94958	8.11235	10.1822	0.220484
ENSRNOG00000003223	Degs1	protein_coding	18.3818	18.6456	19.8581	19.763	21.0727	19.3867	0.734704
ENSRNOG00000003224	Nudt16l1	protein_coding	4.20921	4.95648	4.61387	3.59715	2.66642	3.26208	0.900406
ENSRNOG00000003226	Mprip	protein_coding	11.0781	11.057	12.2755	10.2083	10.6264	11.2585	0.639138
ENSRNOG00000003228	Mid1ip1	protein_coding	7.0173	6.1013	7.64694	5.61332	5.97339	4.97751	0.867221
ENSRNOG00000003229	Tspan7	protein_coding	21.7388	24.8643	27.4008	20.8878	21.3784	22.8806	0.296713
ENSRNOG00000003232	Slc9a3r1	protein_coding	4.95584	4.66749	5.61358	3.49441	3.8747	4.83514	0.781499
ENSRNOG00000003234	Mgrn1	protein_coding	18.5275	20.3695	23.5278	17.8843	16.7958	19.1408	0.546782
ENSRNOG00000003235	Mgat4b	protein_coding	3.25374	2.88417	4.43635	2.73573	3.05269	2.93164	0.0210416
ENSRNOG00000003237	Tp53bp2	protein_coding	3.72198	2.96583	4.08331	2.45965	3.14025	2.83842	0.779862
ENSRNOG00000003239	Cant1	protein_coding	3.61543	3.72397	3.52154	2.84729	2.77943	3.03523	0.226854
ENSRNOG00000003242	Gulp1	protein_coding	4.41509	4.82478	3.47019	5.06864	4.55239	5.02093	0.166748
ENSRNOG00000003243	Wdr81	protein_coding	2.15903	1.73193	2.42458	1.47208	1.48711	1.87686	0.558309
ENSRNOG00000003245	Cacng1	protein_coding	212.907	195.813	168.377	170.898	229.653	170.907	0.188051
ENSRNOG00000003247	Sde2	protein_coding	5.32211	5.98611	6.49504	5.62087	5.39416	5.32707	0.130593
ENSRNOG00000003248	Mpzl1	protein_coding	5.39272	5.69294	6.22619	5.74744	5.81841	5.30037	0.70939
ENSRNOG00000003251	B3galt2	protein_coding	0.683258	0.811265	0.854863	0.738729	0.609556	0.709538	0.955947
ENSRNOG00000003253	Qdpr	protein_coding	15.119	16.0587	16.5636	14.4948	16.5414	13.9194	0.381928
ENSRNOG00000003256	Ccng1	protein_coding	437.055	415.956	364.755	367.132	447.882	381.277	0.286017
ENSRNOG00000003258	Cdc73	protein_coding	7.43762	7.46251	7.76431	5.94657	6.92884	7.3043	0.162114
ENSRNOG00000003259	C1qtnf1	protein_coding	3.75221	3.61529	3.71898	2.63553	2.92227	3.03818	0.234044
ENSRNOG00000003260	Nr1i3	protein_coding	1.56606	2.04445	1.46685	1.92197	1.85362	2.25403	0.847502
ENSRNOG00000003261	Usp9x	protein_coding	23.4575	25.0094	27.0707	22.9772	27.9914	25.7644	0.769807
ENSRNOG00000003264	Nat9	protein_coding	2.60772	3.14385	2.53938	2.29625	2.61354	2.84425	0.751451
ENSRNOG00000003267	Pycr2	protein_coding	3.28767	2.61408	3.42237	2.4173	2.03668	1.94985	0.380209
ENSRNOG00000003268	Maml1	protein_coding	2.60604	2.50827	3.05598	2.93525	2.76965	2.62334	0.629732
ENSRNOG00000003269	Atp6v0e1	protein_coding	5.79081	3.53326	4.57314	3.39272	3.19917	4.96762	0.407558
ENSRNOG00000003276	Myo1d	protein_coding	3.63458	3.56372	4.08506	3.65785	2.25958	2.5722	0.220725
ENSRNOG00000003278	Map3k14	protein_coding	1.00737	0.764435	1.079	0.678948	0.853607	0.761591	0.507519
ENSRNOG00000003281	Mcm9	protein_coding	0.805581	0.9355	0.980892	0.650964	0.706928	0.911215	0.535993
ENSRNOG00000003283	Rcsd1	protein_coding	27.515	26.1955	34.9666	25.2185	32.0597	27.5721	0.264921
ENSRNOG00000003284	Epn3	protein_coding	0.356279	0.46645	0.604062	0.463725	0.332543	0.485433	0.563537
ENSRNOG00000003285	Mpv17l	protein_coding	0.494643	0.586798	0.456524	0.40088	0.453741	0.425882	0.393217
ENSRNOG00000003289	Lap3	protein_coding	18.6222	15.6371	15.1698	13.9618	17.7465	14.3954	0.420696
ENSRNOG00000003291	Creg1	protein_coding	3.67223	3.21674	4.0847	3.38402	4.5695	3.26421	0.303243
ENSRNOG00000003296	Dck	protein_coding	2.54151	2.28423	3.91988	2.31642	2.73931	2.6085	0.0216548
ENSRNOG00000003298	Cd247	protein_coding	0.099154	0.056274	0.117322	0.033295	0.061465	0.214219	0.294046
ENSRNOG00000003300	Btg2	protein_coding	43.5087	40.3805	80.0656	77.0081	57.0657	20.4484	0.673814
ENSRNOG00000003302	Flcn	protein_coding	8.54833	8.00588	9.13082	6.3556	5.95304	7.8625	0.531874
ENSRNOG00000003304	Chad	protein_coding	1.29772	1.67009	0.723469	4.74884	0.277492	2.96895	0.472027
ENSRNOG00000003307	Gcdh	protein_coding	11.7806	13.1052	12.031	13.3912	11.9846	14.455	0.324401
ENSRNOG00000003310	Tmem63a	protein_coding	1.58994	1.27172	2.03857	1.41242	1.41078	1.65799	0.447585
ENSRNOG00000003326	Rrn3	protein_coding	7.03965	7.55018	6.71966	7.09198	7.16327	7.08908	0.454563
ENSRNOG00000003328	Cdip1	protein_coding	14.3251	13.7545	17.2676	13.0266	12.7408	13.3862	0.056278
ENSRNOG00000003329	Ppm1d	protein_coding	2.91837	3.04085	3.20676	2.85654	2.47745	3.05879	0.447528
ENSRNOG00000003330	Acsf2	protein_coding	1.6043	1.66948	1.74214	1.7293	1.8303	1.67551	0.910559
ENSRNOG00000003332	Nt5m	protein_coding	1.64464	1.54296	1.49618	0.905036	1.40351	1.11705	0.4278
ENSRNOG00000003334	Klhl21	protein_coding	11.5538	8.82729	16.7832	8.1036	9.86736	9.06043	0.0609594
ENSRNOG00000003336	Mybph	protein_coding	254.898	119.284	282.251	144.83	255.411	146.574	0.122476
ENSRNOG00000003338	Pmp22	protein_coding	90.0941	74.6833	41.0288	96.2297	34.1457	30.7706	0.179003
ENSRNOG00000003343	Canx	protein_coding	35.502	41.0992	35.3216	41.6854	41.6862	41.2957	0.00631042
ENSRNOG00000003346	Fancb	protein_coding	0.44915	0.309355	0.514141	0.590491	0.392486	0.465905	0.996394
ENSRNOG00000003348	Rasd1	protein_coding	4.11354	3.10018	3.39114	3.12595	2.02239	1.77172	0.588278
ENSRNOG00000003350	Mospd2	protein_coding	0.812989	1.23007	1.03963	1.22203	0.854859	0.648141	0.506327
ENSRNOG00000003357	Col3a1	protein_coding	865.429	784.03	926.796	756.423	721.81	946.891	0.492808
ENSRNOG00000003359	Ogt	protein_coding	0.484856	1.10137	0.933796	1.04365	1.2219	0.824771	0.626015
ENSRNOG00000003365	Cadm3	protein_coding	13.7709	12.9564	12.7723	10.1193	10.5624	12.1993	0.49325
ENSRNOG00000003374	LOC103690141	protein_coding	2.198	2.40017	2.42442	2.25146	1.39253	1.98255	0.110919
ENSRNOG00000003385	Glrx2	protein_coding	10.2736	6.91817	10.3489	12.7035	9.8986	5.30772	0.577544
ENSRNOG00000003388	Cenpf	protein_coding	1.14633	1.90266	1.42531	1.53469	1.85939	1.5716	0.690972
ENSRNOG00000003392	Grsf1	protein_coding	19.9155	18.8759	21.6181	15.4326	21.5854	14.6276	0.242806
ENSRNOG00000003397	Adprm	protein_coding	3.88023	3.98512	2.83617	3.74227	3.85526	3.7176	0.00920304
ENSRNOG00000003398	Tomm40l	protein_coding	5.68579	8.51419	6.33926	6.63697	5.84084	6.58513	0.102739
ENSRNOG00000003399	Hnrnph1	protein_coding	18.1346	21.0508	21.2786	20.0403	15.8173	21.7384	0.245394
ENSRNOG00000003402	Stx6	protein_coding	3.88703	3.27839	3.47183	3.35657	3.63312	3.37374	0.364422
ENSRNOG00000003403	Slc35f5	protein_coding	3.70651	3.83816	3.73733	3.46425	3.57272	3.22193	0.703959
ENSRNOG00000003407	Ptpn14	protein_coding	6.55903	7.26107	9.11511	5.00931	6.26431	4.44768	0.84878
ENSRNOG00000003424	Elac2	protein_coding	5.03923	4.3429	6.0221	4.01865	4.35196	4.99095	0.434125
ENSRNOG00000003428	Rufy3	protein_coding	5.27179	4.72472	5.97174	4.13517	5.14681	4.84454	0.962201
ENSRNOG00000003434	Trove2	protein_coding	7.44285	7.84072	8.79235	6.22896	9.24574	6.39178	0.590417
ENSRNOG00000003439	Il15	protein_coding	5.44955	5.98818	3.92977	3.6441	3.25567	3.27544	0.114816
ENSRNOG00000003442	Adora1	protein_coding	1.36596	1.0873	1.36661	0.763562	1.19796	0.937404	0.566708
ENSRNOG00000003443	Klf1	protein_coding	0.200905	0.162365	0.158352	0.234515	0.150684	0.180735	0.393946
ENSRNOG00000003452	Asb9	protein_coding	10.894	9.09523	11.7313	9.60136	10.6585	8.50499	0.856
ENSRNOG00000003455	Zfp13	protein_coding	0.34485	0.303898	0.637346	0.587836	0.55837	0.510534	0.336758
ENSRNOG00000003461	Zfp330	protein_coding	9.15925	10.3993	8.48976	9.78003	9.95381	9.87212	0.554796
ENSRNOG00000003463	Srebf1	protein_coding	4.06884	3.52782	4.2791	2.55981	3.17988	3.41564	0.877996
ENSRNOG00000003464	Hid1	protein_coding	2.71296	2.48784	3.35637	2.98475	3.07258	2.95942	0.929069
ENSRNOG00000003470	Fundc1	protein_coding	6.93268	8.10866	6.04369	6.4168	6.35926	6.2228	0.0750181
ENSRNOG00000003472	Atp11c	protein_coding	2.20459	2.62576	2.27918	2.08296	1.84518	2.04563	0.809266
ENSRNOG00000003479	Rnf150	protein_coding	5.17352	3.80849	6.5406	3.81146	4.56296	3.67523	0.149524
ENSRNOG00000003486	Mnda	protein_coding	0.872371	0.24978	0.449204	0.977011	1.65287	2.00013	0.672475
ENSRNOG00000003491	Prkca	protein_coding	8.73876	7.63848	10.2149	6.83511	7.76123	7.49011	0.343535
ENSRNOG00000003494	Ppfia4	protein_coding	0.726683	0.833909	0.672563	0.706085	0.680246	0.799352	0.316919
ENSRNOG00000003495	Prpf8	protein_coding	18.2258	19.758	23.453	18.4916	20.5469	21.1317	0.642695
ENSRNOG00000003496	Tbc1d9	protein_coding	0.737177	0.668262	1.01111	1.021	1.0409	1.02296	0.0132614
ENSRNOG00000003497	Thoc6	protein_coding	3.17475	4.30946	4.57337	3.59447	4.14068	3.99054	0.869082
ENSRNOG00000003504	Rnaseh2a	protein_coding	4.39696	6.63855	4.47091	4.96751	4.10844	4.78231	0.0613642
ENSRNOG00000003506	Gosr2	protein_coding	9.09761	10.0519	9.02805	8.50777	8.75166	8.69952	0.143969
ENSRNOG00000003508	Ergic1	protein_coding	5.54454	5.11617	7.37299	5.28968	5.70641	6.02492	0.137411
ENSRNOG00000003510	Fmo2	protein_coding	5.782	4.5862	4.23215	3.47911	3.19377	3.05097	0.442743
ENSRNOG00000003515	Ephx1	protein_coding	7.16749	8.61464	7.35381	6.9002	5.18076	6.46689	0.887742
ENSRNOG00000003517	Tbx2	protein_coding	3.24752	2.76655	3.6602	3.02704	2.97751	3.15068	0.73088
ENSRNOG00000003520	Prdx2	protein_coding	51.2841	58.4068	49.7851	61.5899	46.4544	60.5928	0.363059
ENSRNOG00000003524	Lrrc59	protein_coding	8.9852	8.57774	11.1352	9.34202	9.48343	9.73352	0.394227
ENSRNOG00000003533	Clcn4	protein_coding	7.10275	6.99025	8.25358	7.63223	7.70309	8.56383	0.643113
ENSRNOG00000003536	Rufy1	protein_coding	6.97522	6.72788	7.98385	6.25753	6.63504	6.74019	0.150606
ENSRNOG00000003537	Spta1	protein_coding	0.0404352	0.0571454	0.0661796	0.0853673	0.0554973	0.0774442	0.932874
ENSRNOG00000003538	Adamts4	protein_coding	1.00378	0.575195	0.801238	1.15203	0.919782	0.993489	0.746864
ENSRNOG00000003541	Pggt1b	protein_coding	1.05421	1.37919	0.941653	0.678858	0.997834	1.22591	0.962405
ENSRNOG00000003542	AABR07029198.1	protein_coding	9.12443	7.87633	7.05366	5.27556	20.189	8.24577	0.0130017
ENSRNOG00000003545	Uchl5	protein_coding	7.3998	7.59111	6.26479	6.86561	8.18977	7.19249	0.996536
ENSRNOG00000003546	Tnfrsf12a	protein_coding	8.2304	11.675	18.2735	15.8215	12.7168	7.66693	0.691627
ENSRNOG00000003549	Cnpy2	protein_coding	18.7486	17.2275	17.1725	17.1544	16.3203	16.5412	0.169091
ENSRNOG00000003550	Acbd6	protein_coding	7.03904	8.54231	6.53224	8.706	7.41913	8.0739	0.681809
ENSRNOG00000003551	B4galt3	protein_coding	3.66009	2.92389	2.983	2.82794	3.19663	2.8996	0.0727194
ENSRNOG00000003553	Efemp1	protein_coding	8.31133	6.36742	6.2408	5.05885	6.04063	5.20055	0.231124
ENSRNOG00000003554	Piga	protein_coding	0.843542	0.966319	0.96399	0.645545	0.714273	0.914811	0.279457
ENSRNOG00000003559	Ccdc112	protein_coding	1.41698	1.89515	1.87954	1.66801	1.89305	1.87822	0.0112773
ENSRNOG00000003562	Susd4	protein_coding	3.05074	1.98485	2.24313	1.29203	1.63421	1.2818	0.419557
ENSRNOG00000003563	Blmh	protein_coding	9.54679	10.0473	9.21247	8.35017	9.63954	9.08255	0.85441
ENSRNOG00000003567	Ppox	protein_coding	2.12077	1.94915	2.53744	1.56412	1.5153	1.9506	0.58307
ENSRNOG00000003576	Ints2	protein_coding	1.337	1.54439	1.6189	1.33646	1.3223	1.26916	0.101147
ENSRNOG00000003578	Fem1c	protein_coding	5.95877	6.72994	7.39451	5.58747	6.23978	6.12192	0.728411
ENSRNOG00000003581	Pou2f1	protein_coding	2.63236	2.19388	2.96277	2.23393	2.69876	2.82037	0.393865
ENSRNOG00000003583	Smyd2	protein_coding	55.3356	52.3814	48.7286	41.1293	45.4905	40.2544	0.672704
ENSRNOG00000003590	Tom1l2	protein_coding	6.57483	7.10123	7.89734	7.19619	6.49837	7.80052	0.388216
ENSRNOG00000003592	Med28	protein_coding	9.03917	8.61269	7.35317	7.53085	7.37032	7.2657	0.0386328
ENSRNOG00000003594	Tmem183a	protein_coding	1.57286	1.56975	1.51328	1.51374	1.59493	1.37412	0.111511
ENSRNOG00000003596	Itgb1bp2	protein_coding	55.9988	58.9084	41.6915	59.3465	62.7187	56.9405	0.0496745
ENSRNOG00000003597	Tuba4a	protein_coding	118.163	124.501	112.998	101.259	127.049	115.462	0.730809
ENSRNOG00000003599	Utp3	protein_coding	10.5839	11.5186	10.1421	10.0083	11.4975	11.7534	0.189782
ENSRNOG00000003600	Pnpt1	protein_coding	7.8979	9.83341	7.73772	10.244	9.40567	10.423	0.181787
ENSRNOG00000003603	Arhgap44	protein_coding	3.45456	3.30181	5.18331	3.08248	3.77693	3.91009	0.175255
ENSRNOG00000003606	AABR07014550.1	processed_pseudogene	1.6965	4.66235	1.89783	3.91476	2.14269	4.12933	0.16332
ENSRNOG00000003611	Dynlt3	protein_coding	19.6035	21.2004	16.1108	20.5277	21.0005	19.5501	0.0675726
ENSRNOG00000003613	Mid1	protein_coding	3.45722	3.28197	4.74537	3.02941	3.74454	3.32036	0.117459
ENSRNOG00000003614	Mgat5	protein_coding	0.821946	0.56076	0.807199	0.774091	0.677922	0.696398	0.488888
ENSRNOG00000003616	Grem2	protein_coding	1.48299	1.08589	1.4679	0.981179	1.3381	0.93913	0.213969
ENSRNOG00000003620	Fmo3	protein_coding	4.92721	4.69749	2.92145	2.65337	2.26305	2.8148	0.0871392
ENSRNOG00000003622	Cybb	protein_coding	3.01175	2.41887	2.63147	2.39274	2.53828	2.88231	0.416561
ENSRNOG00000003625	Ubxn4	protein_coding	9.38111	10.6032	11.4752	10.4629	11.121	11.2255	0.388842
ENSRNOG00000003626	Atp5h	protein_coding	418.006	526.646	335.006	598.152	563.749	557.559	0.254473
ENSRNOG00000003629	Nvl	protein_coding	2.08065	2.3508	1.97125	2.04318	1.98147	2.06901	0.0389789
ENSRNOG00000003634	Zfp354a	protein_coding	2.90897	3.22015	2.4713	2.97707	2.53037	2.58686	0.429143
ENSRNOG00000003635	Disp1	protein_coding	1.31562	1.29358	1.37179	1.37145	1.14413	1.16725	0.177679
ENSRNOG00000003643	Tab3	protein_coding	1.12142	1.49561	1.50908	1.21228	1.61301	1.06384	0.297981
ENSRNOG00000003645	LOC103689931	protein_coding	10.4511	13.8511	15.3447	10.872	10.8683	10.1985	0.0562784
ENSRNOG00000003649	Qsox1	protein_coding	2.16026	2.20369	2.66403	2.19804	1.88528	2.59356	0.408022
ENSRNOG00000003650	Nt5c	protein_coding	1.70552	1.15826	0.687653	1.03579	1.13679	0.968041	0.469275
ENSRNOG00000003653	Fh	protein_coding	105.233	126.38	84.4027	128.491	116.061	126.382	0.133825
ENSRNOG00000003657	Pkmyt1	protein_coding	0.349111	0.493504	0.579908	0.481681	0.531521	0.41632	0.926276
ENSRNOG00000003661	Jpt1	protein_coding	14.9623	14.83	13.3976	12.2609	12.9771	12.0056	0.342461
ENSRNOG00000003666	Jchain	protein_coding	0.198778	0.147531	0.172666	0.050898	0	0	0.20117
ENSRNOG00000003669	Myocd	protein_coding	1.35858	1.27382	1.53833	1.28933	1.45852	1.40881	0.774946
ENSRNOG00000003670	Sumo2	protein_coding	67.9274	80.2605	60.3797	82.9111	84.8225	77.7357	0.325352
ENSRNOG00000003673	Nup85	protein_coding	2.99213	2.79259	3.31751	2.25806	2.11623	2.73596	0.781613
ENSRNOG00000003674	Pir	protein_coding	3.00663	2.87657	2.37071	2.30722	2.63656	3.1978	0.673202
ENSRNOG00000003679	Med13	protein_coding	11.8842	12.8068	14.1126	11.8836	13.2092	13.4904	0.534088
ENSRNOG00000003686	Tbl1x	protein_coding	4.46938	4.44783	5.26572	4.38364	4.56974	4.67425	0.0330544
ENSRNOG00000003687	Rgs2	protein_coding	5.6292	10.813	4.24009	12.5508	15.6357	6.85459	0.688985
ENSRNOG00000003689	Nono	protein_coding	16.6486	18.3539	16.9508	17.7271	18.1337	17.8171	0.505052
ENSRNOG00000003691	Tmed7	protein_coding	12.5679	14.9521	15.3839	11.4596	12.4544	12.9308	0.346052
ENSRNOG00000003694	Prox1	protein_coding	1.59281	1.89628	1.74259	2.14553	1.6928	1.96032	0.893566
ENSRNOG00000003699	Endov	protein_coding	2.09456	1.76264	1.90307	1.81805	1.75499	1.83391	0.134076
ENSRNOG00000003703	Mcm6	protein_coding	1.44896	1.73049	2.07724	1.62064	1.88571	1.58117	0.870379
ENSRNOG00000003704	Fam184b	protein_coding	0.496037	0.366278	0.702633	0.294552	0.889772	0.391949	0.401915
ENSRNOG00000003705	Bmx	protein_coding	0.450648	0.686764	0.441866	0.653291	0.56294	0.405003	0.317126
ENSRNOG00000003706	Ufc1	protein_coding	33.4982	35.2753	27.818	32.2385	29.8427	28.6649	0.730745
ENSRNOG00000003707	Zmym3	protein_coding	1.15174	1.00669	1.40983	0.959974	0.950781	1.01484	0.0486005
ENSRNOG00000003712	Ppp4r3b	protein_coding	7.75769	8.17906	7.90212	7.91371	7.93391	7.79964	0.294104
ENSRNOG00000003715	Srpx2	protein_coding	1.71039	1.8806	1.61886	1.8251	1.399	1.75131	0.578869
ENSRNOG00000003717	Cnih4	protein_coding	12.4647	12.2334	10.4199	10.9987	12.089	11.166	0.465549
ENSRNOG00000003719	Atpaf2	protein_coding	5.48389	6.693	6.77978	5.73228	5.96773	6.7753	0.129321
ENSRNOG00000003720	Prrx1	protein_coding	17.5749	20.2603	22.0139	18.2925	20.0834	18.1972	0.493859
ENSRNOG00000003721	Paqr4	protein_coding	3.09167	2.99126	3.04444	2.85195	2.72652	3.2244	0.95693
ENSRNOG00000003722	Dusp27	protein_coding	8.31487	8.89138	12.8664	15.3116	10.612	10.606	0.564814
ENSRNOG00000003723	Wdr26	protein_coding	18.0956	20.6937	23.5576	18.1088	20.2825	21.6961	0.580602
ENSRNOG00000003724	Mrpl27	protein_coding	30.6397	28.4765	25.3033	20.8879	21.0281	21.5329	0.187555
ENSRNOG00000003728	Xylt2	protein_coding	2.70017	2.50801	3.24641	2.32585	2.1615	2.29788	0.284819
ENSRNOG00000003732	Flrt2	protein_coding	3.56664	4.16801	5.69797	3.07121	4.29306	3.56514	0.366704
ENSRNOG00000003736	Col5a2	protein_coding	46.2766	46.4092	51.7578	46.8836	43.3013	51.5917	0.262259
ENSRNOG00000003742	Cdkl5	protein_coding	0.696031	0.774344	0.770425	0.844698	0.713111	0.640151	0.944017
ENSRNOG00000003743	Dars	protein_coding	27.0004	31.1346	25.6789	30.1643	29.0653	26.5101	0.599635
ENSRNOG00000003745	Atf3	protein_coding	4.45393	3.75555	15.864	21.6494	13.5883	1.43342	0.422075
ENSRNOG00000003747	Asna1	protein_coding	16.4447	14.7933	13.9562	15.0069	16.3994	16.2287	0.228179
ENSRNOG00000003759	Galc	protein_coding	0.915771	1.01502	0.908744	0.897056	1.0376	0.621289	0.0966498
ENSRNOG00000003763	Prdx4	protein_coding	15.3213	15.6874	13.2858	15.7069	11.3256	14.5579	0.159056
ENSRNOG00000003767	Rps6kc1	protein_coding	2.65819	2.13904	2.98001	2.18218	2.1713	2.28581	0.0681606
ENSRNOG00000003772	Csrp2	protein_coding	6.57722	7.49138	4.78993	6.38815	4.81858	4.65707	0.170181
ENSRNOG00000003773	Hmox2	protein_coding	2.35114	2.49002	5.4531	2.29348	10.813	2.17408	0.00643701
ENSRNOG00000003777	Chrne	protein_coding	5.53918	2.3483	5.09412	3.37576	6.03078	2.97431	0.426437
ENSRNOG00000003778	Opn3	protein_coding	0.334658	0.235028	0.775612	0.335814	0.303481	0.394207	0.0193669
ENSRNOG00000003779	Dedd	protein_coding	9.33281	8.0556	10.2858	7.96496	9.54673	9.10018	0.559365
ENSRNOG00000003782	Acot9	protein_coding	10.4456	11.247	9.42915	10.2409	10.4537	9.77936	0.839018
ENSRNOG00000003786	Tspan6	protein_coding	7.67176	8.31524	6.792	6.47533	6.58832	7.0666	0.378743
ENSRNOG00000003787	Lcorl	protein_coding	2.02019	2.68081	2.21658	2.07171	1.93311	2.28046	0.35577
ENSRNOG00000003792	Med14	protein_coding	3.46021	3.5284	4.48036	3.58123	3.62272	3.89966	0.0543272
ENSRNOG00000003794	Nmral1	protein_coding	2.21447	1.95657	1.60648	1.64951	1.8808	1.72062	0.551878
ENSRNOG00000003795	Angel2	protein_coding	4.09631	4.15642	4.59149	3.84029	3.73044	4.2451	0.850074
ENSRNOG00000003797	Mrps7	protein_coding	35.5158	37.553	29.4401	37.0419	35.3816	33.4681	0.287359
ENSRNOG00000003803	Zdhhc17	protein_coding	7.7476	8.91469	9.52036	8.35396	8.46917	8.4144	0.76282
ENSRNOG00000003805	Rnft1	protein_coding	15.1276	15.2942	14.9365	13.992	15.1224	14.218	0.13104
ENSRNOG00000003809	Sat1	protein_coding	18.4525	15.7449	25.4957	24.1922	20.9758	11.4585	0.856264
ENSRNOG00000003815	Slc25a11	protein_coding	104.235	116.189	102.756	106.006	97.2352	109.349	0.95371
ENSRNOG00000003816	Tada1	protein_coding	2.09724	2.60592	2.05136	2.53274	2.05632	2.2485	0.108105
ENSRNOG00000003821	Rptor	protein_coding	4.23939	4.04764	5.53297	3.80607	4.33924	4.29207	0.05473
ENSRNOG00000003822	Slu7	protein_coding	23.6293	25.5832	18.4252	24.2674	27.5335	25.5746	0.246775
ENSRNOG00000003825	Wdr75	protein_coding	5.45926	5.20146	5.32643	5.33956	5.79083	5.85366	0.275222
ENSRNOG00000003827	Wipi1	protein_coding	7.85067	8.42794	9.60172	9.15154	9.35538	10.2613	0.942598
ENSRNOG00000003829	Ap3s1	protein_coding	4.52729	3.29147	4.52284	3.63332	3.60202	3.70722	0.115713
ENSRNOG00000003831	Tdp1	protein_coding	0.493636	0.561512	0.824201	0.803202	0.769847	0.618063	0.334904
ENSRNOG00000003832	Vash2	protein_coding	8.04049	7.00189	10.7289	6.21881	7.01577	8.09144	0.234506
ENSRNOG00000003833	Nenf	protein_coding	20.6537	24.4016	20.9606	24.1458	23.7482	23.3763	0.0903751
ENSRNOG00000003834	Map2k4	protein_coding	13.5193	12.0961	12.7922	12.4662	12.1424	11.9041	0.37544
ENSRNOG00000003835	Slc43a2	protein_coding	4.27475	3.71899	6.15379	4.21273	3.88456	4.18277	0.0102442
ENSRNOG00000003844	Dhx15	protein_coding	15.6616	16.6999	16.5812	16.9813	16.0411	17.3391	0.91518
ENSRNOG00000003846	Pitpna	protein_coding	23.8425	22.2134	25.9069	23.3458	28.1854	23.944	0.46199
ENSRNOG00000003847	Gid4	protein_coding	13.0423	12.9699	13.9652	11.5491	12.8055	13.3291	0.505988
ENSRNOG00000003848	Med12	protein_coding	4.31122	4.32396	5.21862	4.09678	4.28564	4.64693	0.12314
ENSRNOG00000003849	Stx8	protein_coding	9.07558	8.18877	7.86551	7.81989	7.14388	6.38066	0.945778
ENSRNOG00000003853	Scoc	protein_coding	1.33492	1.08905	0.650313	0.940606	1.26697	0.531172	0.583303
ENSRNOG00000003855	Dnaja3	protein_coding	28.8447	30.6898	30.8358	29.6688	30.3511	32.7622	0.734229
ENSRNOG00000003858	Atp6ap2	protein_coding	4.83039	4.87311	4.56477	4.54361	4.09124	4.08865	0.197359
ENSRNOG00000003861	Gorab	protein_coding	1.28972	1.28655	1.60647	1.36815	1.48108	1.30279	0.123722
ENSRNOG00000003863	Trir	protein_coding	31.2136	29.4545	31.4892	32.0408	28.7682	31.6161	0.163109
ENSRNOG00000003864	Gipc1	protein_coding	7.68013	6.33992	8.55976	6.42651	6.12978	5.77358	0.235226
ENSRNOG00000003866	Cxcr4	protein_coding	3.67866	3.87656	2.97942	2.95266	1.67481	2.17263	0.672416
ENSRNOG00000003869	Sod3	protein_coding	28.3092	21.832	25.577	20.1057	24.0327	20.0978	0.503771
ENSRNOG00000003870	C1qtnf2	protein_coding	6.96646	5.66429	6.53721	6.85815	4.29974	5.78175	0.341657
ENSRNOG00000003872	NEWGENE_620180	protein_coding	3.93521	4.21136	4.55576	4.9704	4.09463	4.1051	0.270509
ENSRNOG00000003873	Cpd	protein_coding	10.0091	11.3222	11.578	9.61061	10.4757	10.2761	0.638337
ENSRNOG00000003875	Ocrl	protein_coding	3.1437	3.4613	3.75653	2.78634	3.70423	3.30993	0.741434
ENSRNOG00000003879	Rnf167	protein_coding	15.5565	18.3793	18.2412	17.6196	17.8351	17.2291	0.14899
ENSRNOG00000003881	Nit1	protein_coding	0.805525	1.06748	1.00465	2.2939	3.8533	0.861007	0.0257185
ENSRNOG00000003882	Cep350	protein_coding	5.61846	5.5385	7.67114	4.92159	5.70677	5.81587	0.0482345
ENSRNOG00000003887	Lgi2	protein_coding	9.72009	6.7633	10.8353	7.13178	9.08696	7.77763	0.693855
ENSRNOG00000003889	Tbc1d15	protein_coding	7.59757	8.05479	7.01565	7.72849	7.54823	7.95822	0.566474
ENSRNOG00000003890	Nap1l1	protein_coding	26.8898	28.1548	24.7727	25.0648	27.455	26.1078	0.734828
ENSRNOG00000003897	Col1a1	protein_coding	673.129	510.739	719.539	644.025	361.887	884.608	0.953785
ENSRNOG00000003901	Cfap36	protein_coding	14.8806	14.3647	14.0754	14.2598	17.2929	14.661	0.00985363
ENSRNOG00000003905	Nsf	protein_coding	3.3477	3.36346	3.35445	3.54746	3.17734	3.37821	0.299539
ENSRNOG00000003908	Cep128	processed_transcript	1.41534	1.26008	0.966916	1.03553	1.0664	1.25509	0.584626
ENSRNOG00000003915	Tmem206	protein_coding	0.917541	1.13983	1.20487	0.924449	1.49478	0.744258	0.800303
ENSRNOG00000003917	Uck2	protein_coding	2.71323	2.09254	2.45617	2.64624	1.93886	2.5858	0.259191
ENSRNOG00000003918	Slc25a19	protein_coding	4.68827	7.05666	5.57578	5.41543	4.64498	6.39002	0.528333
ENSRNOG00000003919	Rps6kb1	protein_coding	26.511	23.9875	28.1604	21.5413	28.8085	24.8792	0.837643
ENSRNOG00000003923	Rab21	protein_coding	38.1279	29.8446	44.6165	27.6295	35.3709	29.1396	0.44526
ENSRNOG00000003924	Pi4k2b	protein_coding	2.12558	2.10653	2.10364	1.94963	1.98106	1.99803	0.170233
ENSRNOG00000003927	Cd55	protein_coding	0.932003	1.30414	0.77373	0.919995	0.945439	0.872201	0.0649703
ENSRNOG00000003928	Tmco1	protein_coding	16.8679	15.643	13.5666	15.6137	17.3962	15.8521	0.496025
ENSRNOG00000003929	Pcdh19	protein_coding	4.1624	4.31699	5.22984	4.21172	4.64544	4.81187	0.440095
ENSRNOG00000003931	Arsg	protein_coding	2.33389	2.65307	2.85669	2.54424	2.42859	2.97826	0.810029
ENSRNOG00000003936	Pwwp2a	protein_coding	5.30061	4.59362	5.44844	4.68212	4.85061	4.91476	0.478381
ENSRNOG00000003942	Asnsd1	protein_coding	20.9812	21.2653	15.0232	20.0185	22.2672	19.1967	0.1976
ENSRNOG00000003946	Tor1aip1	protein_coding	12.4777	12.9869	13.608	12.868	12.6794	13.4431	0.697668
ENSRNOG00000003947	Ntn1	protein_coding	2.94589	3.29618	3.40898	1.9295	1.91928	2.55605	0.292907
ENSRNOG00000003948	Llgl1	protein_coding	2.27054	2.50477	2.57304	1.92029	1.70428	2.16902	0.768183
ENSRNOG00000003949	AABR07037995.1	protein_coding	0.490472	0.472091	0.337166	0.388165	0.525401	0.589627	0.917053
ENSRNOG00000003950	Lvrn	protein_coding	4.76314	5.13916	5.09995	2.85229	3.29865	3.55726	0.208578
ENSRNOG00000003951	Psmc1	protein_coding	57.8829	65.822	49.3983	62.2032	67.652	64.8134	0.300865
ENSRNOG00000003953	Rab3gap1	protein_coding	6.97883	8.17087	7.60514	7.5221	7.93431	7.84644	0.774004
ENSRNOG00000003954	Il2rg	protein_coding	1.42923	2.00578	1.39276	2.08049	1.95246	2.14819	0.0681013
ENSRNOG00000003955	Spata7	protein_coding	3.37455	3.27052	3.13152	2.66552	3.16327	2.94812	0.657552
ENSRNOG00000003956	Arhgap6	protein_coding	1.31469	1.30876	1.57884	1.56705	1.67579	1.52262	0.242263
ENSRNOG00000003958	Commd10	protein_coding	7.0447	7.10542	6.9459	6.99125	7.43266	6.40696	0.417951
ENSRNOG00000003959	Rgs18	protein_coding	1.23758	1.02666	1.29111	1.14943	1.05422	1.28641	0.271704
ENSRNOG00000003964	Nsmce2	protein_coding	3.39187	4.09602	3.03464	3.90427	3.77784	4.04347	0.336847
ENSRNOG00000003967	Vmp1	protein_coding	12.1253	13.6519	10.2796	11.6665	13.0408	11.0655	0.965763
ENSRNOG00000003969	Fam20a	protein_coding	1.00349	1.24836	1.14526	0.979698	1.13094	1.40205	0.663438
ENSRNOG00000003970	Tnpo2	protein_coding	4.79802	4.56303	5.87202	4.06433	4.17378	4.44902	0.161577
ENSRNOG00000003971	Gosr1	protein_coding	3.03795	2.05492	3.34322	3.04427	3.42318	3.83989	0.436048
ENSRNOG00000003973	Cyb5r1	protein_coding	9.00451	0.144941	0.59751	7.6042	17.5896	10.7467	0.586871
ENSRNOG00000003975	Pfn1	protein_coding	108.744	90.727	103.242	88.9212	102.339	84.8573	0.458893
ENSRNOG00000003977	Dusp1	protein_coding	146.672	117.36	144.903	158.251	120.076	82.352	0.510982
ENSRNOG00000003979	Zranb3	protein_coding	0.550621	0.784298	0.898439	0.726779	0.839458	0.789936	0.446656
ENSRNOG00000003980	Ttc1	protein_coding	26.8494	26.4553	26.4035	24.9383	26.8735	26.0374	0.145067
ENSRNOG00000003981	Zfp18	protein_coding	1.70735	1.69592	1.52489	1.92123	1.55068	1.62821	0.428947
ENSRNOG00000003983	Pfdn2	protein_coding	13.3548	13.5317	11.2227	15.1661	12.2167	13.1343	0.884334
ENSRNOG00000003984	Apln	protein_coding	1.67766	2.36434	3.25425	2.9913	3.54266	2.0873	0.776854
ENSRNOG00000003985	Tmem19	protein_coding	2.98201	3.35813	2.85777	2.67108	2.18519	2.91596	0.773045
ENSRNOG00000003988	Dnajc27	protein_coding	1.78165	2.30666	1.54688	3.73381	1.95572	2.28997	0.116214
ENSRNOG00000003990	Grb2	protein_coding	12.0122	11.6826	14.0534	10.403	11.9828	11.7443	0.240977
ENSRNOG00000003992	Pik3r6	protein_coding	1.59691	1.44873	1.74273	1.72747	1.3857	1.71911	0.154484
ENSRNOG00000003993	Thap2	protein_coding	1.98139	2.21708	2.67774	2.53608	2.53417	3.29479	0.690192
ENSRNOG00000003998	Sgca	protein_coding	31.0814	29.9015	34.6522	26.3259	28.9447	28.709	0.768277
ENSRNOG00000003999	Adcy3	protein_coding	2.29507	1.70413	3.46195	1.87231	1.8634	1.77117	0.0121003
ENSRNOG00000004000	Tefm	protein_coding	4.42154	5.54725	4.42607	5.65096	4.64147	6.11104	0.197785
ENSRNOG00000004001	Osgepl1	protein_coding	10.7033	9.88803	10.438	11.7402	11.3667	10.9277	0.99394
ENSRNOG00000004003	Dusp10	protein_coding	8.06562	10.5623	12.1606	10.8406	13.8261	10.944	0.779266
ENSRNOG00000004004	Nrde2	protein_coding	2.06778	2.02231	2.30292	1.94613	1.70879	2.11433	0.901017
ENSRNOG00000004006	Dnajb9	protein_coding	10.3029	10.899	13.1767	8.73172	9.67593	9.54396	0.39468
ENSRNOG00000004011	Nedd1	protein_coding	3.57986	3.51644	3.96324	3.02851	4.07942	3.25288	0.792728
ENSRNOG00000004014	Chmp6	protein_coding	6.27687	5.20536	7.37314	4.15801	5.11579	5.3521	0.694076
ENSRNOG00000004016	Msl3	protein_coding	6.38543	7.67005	7.19074	10.0667	11.3566	5.9589	0.363835
ENSRNOG00000004019	Phlda1	protein_coding	2.2885	1.98564	3.04462	2.87709	2.17742	2.01343	0.153045
ENSRNOG00000004026	Atp2b1	protein_coding	12.9176	12.3761	15.1118	11.4892	13.6244	13.5604	0.946711
ENSRNOG00000004027	Aldh9a1	protein_coding	18.0768	16.825	20.7999	14.8844	17.6446	16.7635	0.692336
ENSRNOG00000004032	Tmem94	protein_coding	6.76953	5.53442	8.71245	6.14992	5.7321	5.92538	0.0576518
ENSRNOG00000004033	Sema6a	protein_coding	5.59164	6.04582	7.63987	7.06537	6.17508	6.86273	0.870454
ENSRNOG00000004035	Krr1	protein_coding	3.67105	4.1225	4.06971	2.35663	2.50833	3.28124	0.301357
ENSRNOG00000004036	Snx12	protein_coding	6.80874	7.12393	7.63351	6.06752	5.73399	6.39676	0.967021
ENSRNOG00000004040	Abca8	protein_coding	1.78291	2.19167	1.76021	1.86265	1.56142	1.9138	0.79658
ENSRNOG00000004048	Lrrk2	protein_coding	2.78338	2.90609	3.44072	2.74564	2.78772	3.08601	0.0965918
ENSRNOG00000004049	Baiap2	protein_coding	0.745611	0.980648	1.23	0.91515	0.720391	0.83552	0.458934
ENSRNOG00000004050	Snrk	protein_coding	9.03064	10.7551	12.1667	11.5653	10.006	11.1387	0.941987
ENSRNOG00000004057	Ccdc88a	protein_coding	3.35196	3.75521	3.98036	3.77875	3.52941	4.57007	0.554179
ENSRNOG00000004059	Ptrhd1	protein_coding	4.56224	3.16319	2.35126	3.53275	2.90884	2.90958	0.507461
ENSRNOG00000004060	Calm1	protein_coding	236.709	214.485	217.022	198.658	229.08	194.61	0.711153
ENSRNOG00000004061	Pnn	protein_coding	13.846	16.1402	14.7424	15.1092	15.714	17.8412	0.888988
ENSRNOG00000004063	Sh3pxd2b	protein_coding	2.97254	2.67126	3.57477	2.99593	3.10716	3.05147	0.399116
ENSRNOG00000004068	Ncoa1	protein_coding	7.23881	7.76121	9.90965	7.38003	8.35232	8.0274	0.187517
ENSRNOG00000004072	Myo1c	protein_coding	15.3903	14.9303	20.1471	14.3574	16.1431	16.8218	0.207136
ENSRNOG00000004076	Pms1	protein_coding	4.14819	4.56351	4.38833	4.0859	4.82946	4.02731	0.484459
ENSRNOG00000004078	Eno3	protein_coding	2637.76	2280.61	2317.58	2050.74	2352.07	1972.11	0.711229
ENSRNOG00000004083	Zc3h14	protein_coding	7.73317	8.06859	7.83099	7.34696	8.04409	8.37607	0.935151
ENSRNOG00000004085	Tcaim	protein_coding	1.00044	0.601814	0.921682	1.1084	1.14851	1.0237	0.173832
ENSRNOG00000004089	Enpp2	protein_coding	6.24195	5.35666	5.12055	4.60251	5.59813	4.89787	0.918908
ENSRNOG00000004090	LOC100361025	protein_coding	0.279367	0.590651	0.496185	0.337761	0.420797	0.409347	0.952896
ENSRNOG00000004091	Cwc25	protein_coding	2.64895	2.8918	2.82208	2.73254	2.88109	2.6068	0.423289
ENSRNOG00000004093	Rhot1	protein_coding	4.65821	5.2384	4.90251	4.92821	5.14493	5.79821	0.56882
ENSRNOG00000004094	Ptger1	protein_coding	2.0436	1.54861	2.10876	1.6142	1.65403	1.87262	0.356757
ENSRNOG00000004099	R3hdm1	protein_coding	7.94337	7.43213	8.72641	6.96291	7.69596	8.1928	0.999985
ENSRNOG00000004100	Trib1	protein_coding	10.7675	13.5981	17.4007	18.009	17.4012	13.7704	0.240128
ENSRNOG00000004101	43525	protein_coding	1.71183	1.47882	0.928922	0.627543	2.72871	1.5594	0.66757
ENSRNOG00000004103	Trappc6b	protein_coding	19.5466	18.1198	20.0078	15.7545	16.3177	16.144	0.22928
ENSRNOG00000004104	Zkscan7	protein_coding	0.729595	0.716184	0.694287	0.560738	0.786683	0.62454	0.828987
ENSRNOG00000004107	Rpl23	protein_coding	297.465	309.57	214.778	329.026	312.719	295.76	0.0349129
ENSRNOG00000004109	Zfpm2	protein_coding	0.467832	0.391584	0.765428	0.257554	0.587157	0.499485	0.98328
ENSRNOG00000004110	Trib2	protein_coding	9.40725	8.92184	11.1202	8.09	8.94809	7.75691	0.459013
ENSRNOG00000004111	Soat1	protein_coding	2.21416	2.85465	2.25302	2.28146	2.28805	2.20096	0.000985819
ENSRNOG00000004127	AABR07021840.1	protein_coding	4.9368	5.43176	5.48165	5.59314	5.84204	6.04009	0.853094
ENSRNOG00000004130	Anapc4	protein_coding	9.67082	9.24091	8.47778	8.30219	9.58882	8.9898	0.504179
ENSRNOG00000004131	Pkn1	protein_coding	6.09429	6.62619	7.53341	5.9368	5.76434	6.55909	0.429381
ENSRNOG00000004132	Lasp1	protein_coding	0.219155	4.85882	0.81841	5.98114	0.422123	5.34997	0.0607365
ENSRNOG00000004135	RGD1311745	protein_coding	6.67783	8.29099	7.43701	9.29645	9.1203	7.79728	0.787109
ENSRNOG00000004137	Ubtd2	protein_coding	4.59312	4.54276	5.56833	4.6771	3.99812	4.09753	0.308474
ENSRNOG00000004139	Ndel1	protein_coding	19.4384	21.9856	21.2128	22.1697	22.3278	21.2671	0.134834
ENSRNOG00000004140	Pacrgl	protein_coding	0.691092	0.459829	0.712468	0.504945	0.236779	0.59607	0.545201
ENSRNOG00000004141	Vasn	protein_coding	3.9508	3.94728	4.9101	3.94569	3.35316	3.51235	0.191792
ENSRNOG00000004143	Adipor1	protein_coding	34.7559	36.6577	33.4468	31.1484	35.7524	34.9492	0.661181
ENSRNOG00000004145	Prorsd1	protein_coding	4.08106	5.04071	4.56122	4.01613	4.64621	3.8381	0.615033
ENSRNOG00000004146	Coro7	protein_coding	2.38397	2.28657	2.92374	2.20263	2.074	1.88324	0.541058
ENSRNOG00000004147	Abca8a	protein_coding	45.5261	47.3488	48.1317	42.6648	42.4186	40.9512	0.482841
ENSRNOG00000004148	Cdk17	protein_coding	2.87462	2.82889	2.98474	2.95696	2.83878	3.02528	0.416697
ENSRNOG00000004150	Slc9a7	protein_coding	1.12657	1.24149	1.39965	1.01601	1.06793	1.14433	0.610205
ENSRNOG00000004152	Lrp12	protein_coding	1.11302	1.36223	1.52295	1.27461	1.26337	1.2568	0.632168
ENSRNOG00000004158	Hdac9	protein_coding	0.749547	0.673644	1.0119	0.755499	1.01685	0.729193	0.0478797
ENSRNOG00000004159	Flii	protein_coding	24.6213	25.4062	27.5556	22.0463	25.6141	24.8283	0.64962
ENSRNOG00000004160	Prps2	protein_coding	1.20449	1.35069	1.17742	1.47428	1.25487	1.37698	0.717226
ENSRNOG00000004161	Mtif2	protein_coding	9.5584	10.8045	8.29311	12.7166	11.169	12.7513	0.581778
ENSRNOG00000004162	Pfkfb2	protein_coding	1.0316	0.882529	0.832074	0.788863	0.872021	0.953975	0.830538
ENSRNOG00000004165	Prkd1	protein_coding	1.36106	1.55426	1.13734	1.48223	1.39395	1.78215	0.966792
ENSRNOG00000004168	Slc35e4	protein_coding	3.97	3.10666	5.88879	2.4371	3.51729	3.07392	0.22426
ENSRNOG00000004169	Fzr1	protein_coding	2.48109	2.3943	3.64178	2.25879	3.03665	2.64437	0.290237
ENSRNOG00000004172	Pdk2	protein_coding	50.4258	47.1496	57.592	45.4562	48.9146	48.9799	0.19402
ENSRNOG00000004181	Sdccag8	protein_coding	1.6928	1.66691	1.69638	1.73133	1.72885	1.68886	0.41518
ENSRNOG00000004183	Ccdc59	protein_coding	5.06503	5.49604	4.78341	5.47214	5.52908	4.84208	0.103854
ENSRNOG00000004185	Mon2	protein_coding	6.72819	7.47933	6.9678	6.24979	6.78836	7.35529	0.803934
ENSRNOG00000004186	Snx13	protein_coding	15.3452	15.3231	16.226	14.5336	15.7566	15.7283	0.717378
ENSRNOG00000004189	Helb	protein_coding	1.40649	1.574	1.50897	1.20253	1.30126	1.37135	0.972553
ENSRNOG00000004192	Arhgap30	protein_coding	0.658086	0.639764	0.78248	0.622357	0.470554	0.594477	0.751223
ENSRNOG00000004193	Klhl12	protein_coding	4.07737	4.08746	0.002093	3.38693	2.53079	0	0.0812519
ENSRNOG00000004195	Dtl	protein_coding	0.395712	0.486836	0.59489	0.294585	0.618316	0.39761	0.605558
ENSRNOG00000004196	LOC108352650	protein_coding	1704.18	1645.78	1317.62	1753.62	1543.12	1554.06	0.53177
ENSRNOG00000004197	Asb12	protein_coding	26.8445	27.9965	20.3047	25.2529	26.2612	22.1496	0.489418
ENSRNOG00000004198	Stxbp6	protein_coding	5.08712	5.149	5.02877	5.87743	3.95637	4.55779	0.799926
ENSRNOG00000004205	Pkdcc	protein_coding	7.37623	7.95259	8.50194	6.60463	7.01506	6.98266	0.647143
ENSRNOG00000004206	Glrx5	protein_coding	9.45072	9.99526	9.90083	10.0905	8.08966	10.2995	0.0488615
ENSRNOG00000004208	Crim1	protein_coding	7.55352	7.23702	10.9337	8.30106	7.3321	8.09366	0.0242542
ENSRNOG00000004210	Osr1	protein_coding	4.16742	4.3677	4.27955	2.94961	3.75785	2.65814	0.183248
ENSRNOG00000004212	Fbxw9	protein_coding	0.296819	0.607873	0.632141	0.48955	0.614399	0.435298	0.267502
ENSRNOG00000004214	Rpl26	protein_coding	252.164	254.368	208.4	260.58	248.816	230.414	0.195352
ENSRNOG00000004217	Stk10	protein_coding	1.82554	2.12614	2.3677	1.84246	2.33105	2.06061	0.371355
ENSRNOG00000004218	Klhl28	protein_coding	6.65921	7.04853	7.56928	5.77011	7.32684	6.29422	0.883093
ENSRNOG00000004219	Dhps	protein_coding	9.72251	11.2538	9.44322	9.4224	9.46307	9.60371	0.00113965
ENSRNOG00000004220	Ebag9	protein_coding	9.84978	8.73584	8.63434	8.1138	8.52263	9.25548	0.706363
ENSRNOG00000004226	Irak3	protein_coding	2.28642	2.39863	2.37773	1.81006	1.71551	2.08662	0.262466
ENSRNOG00000004229	Tac3	protein_coding	1.37496	2.24114	2.08284	1.84731	2.22958	1.16017	0.231382
ENSRNOG00000004232	G2e3	protein_coding	1.36032	1.49291	1.35501	1.45796	1.26775	1.47752	0.389266
ENSRNOG00000004234	Mgat2	protein_coding	4.96334	4.82241	5.04404	4.5309	4.51297	4.21162	0.659918
ENSRNOG00000004239	LOC100362999	pseudogene	1.42563	1.27204	1.29854	1.38992	1.53692	1.3955	0.704305
ENSRNOG00000004242	Pole2	protein_coding	0.25973	0.393772	0.433231	0.564096	0.3708	0.556117	0.59569
ENSRNOG00000004245	Mgst3	protein_coding	42.6312	100.385	40.046	81.4518	52.0671	82.0077	0.318389
ENSRNOG00000004246	Spag7	protein_coding	33.8894	34.2246	32.9494	32.6691	34.0534	33.071	0.296542
ENSRNOG00000004249	Tlr7	protein_coding	0.989009	0.84324	0.822116	0.846359	0.571633	0.983795	0.17512
ENSRNOG00000004252	LOC108348062	protein_coding	46.8425	51.0064	35.8378	49.0752	41.4467	48.0677	0.337963
ENSRNOG00000004255	Usf1	protein_coding	7.78827	7.55123	9.09326	6.61008	6.56407	7.38983	0.390231
ENSRNOG00000004257	Ctps2	protein_coding	3.02757	2.70126	2.36491	2.48302	2.79716	2.29555	0.750728
ENSRNOG00000004258	Chst7	protein_coding	0.83492	0.971087	1.41463	1.00168	1.02845	0.893293	0.0858368
ENSRNOG00000004259	Dohh	protein_coding	7.06378	6.50937	7.29714	5.86831	6.35533	7.10012	0.546853
ENSRNOG00000004262	LOC102546716	processed_pseudogene	1.829	2.18521	1.58277	1.81198	2.32339	2.27576	0.355848
ENSRNOG00000004263	Ints7	protein_coding	2.70424	3.01414	2.87089	2.48673	2.70738	2.80091	0.935483
ENSRNOG00000004265	RGD1559731	protein_coding	1.46865	1.31908	1.45255	1.43869	1.41334	1.79778	0.044403
ENSRNOG00000004268	Zfp386	protein_coding	6.4984	7.80185	7.75387	7.42731	7.75859	7.54799	0.0141898
ENSRNOG00000004276	Itga3	protein_coding	1.14457	1.10675	1.00629	0.774919	0.965071	0.716587	0.482225
ENSRNOG00000004279	Adgra3	protein_coding	2.08366	1.949	2.66617	1.80042	2.04278	1.96312	0.0553374
ENSRNOG00000004280	Tcn2	protein_coding	4.41009	6.21278	1.96827	2.40031	3.30519	4.62291	0.804407
ENSRNOG00000004281	Cobl	protein_coding	1.87773	1.81386	2.51271	1.62757	1.7736	1.67633	0.0246717
ENSRNOG00000004282	Arl4a	protein_coding	1.87816	1.23618	0.486531	1.16345	3.17515	3.52013	0.46772
ENSRNOG00000004283	Camta2	protein_coding	8.10116	7.88362	10.4936	6.70118	7.00235	7.68213	0.149342
ENSRNOG00000004284	Btg1	protein_coding	28.5869	29.1213	30.2873	31.3212	28.8974	27.3152	0.920916
ENSRNOG00000004287	Wdr83	protein_coding	2.2367	2.80332	2.0164	1.86986	1.63392	2.19345	0.762573
ENSRNOG00000004288	Ptrh2	protein_coding	4.0193	3.62365	3.28205	3.92011	4.66065	3.71821	0.780696
ENSRNOG00000004290	Grb10	protein_coding	34.0202	37.7957	40.1871	36.8462	43.2698	40.0422	0.964676
ENSRNOG00000004291	Cltc	protein_coding	25.7256	29.4519	30.4881	28.025	33.1436	28.688	0.979994
ENSRNOG00000004292	Sptssa	protein_coding	11.9886	15.0304	11.0106	13.517	12.3037	12.5244	0.774334
ENSRNOG00000004300	Gtf2a1	protein_coding	4.55956	4.38508	3.22877	4.31164	4.6405	2.69489	0.0808921
ENSRNOG00000004301	Dcaf13	protein_coding	7.64984	9.18081	7.23637	8.12129	7.39828	7.67532	0.158028
ENSRNOG00000004303	Timp3	protein_coding	27.0226	31.4137	40.6808	28.4842	34.532	29.9101	0.443388
ENSRNOG00000004304	Syap1	protein_coding	13.4097	13.4371	11.9717	12.4276	12.8141	12.5618	0.578851
ENSRNOG00000004305	Abl2	protein_coding	1.88426	1.98791	2.50663	1.66677	1.86898	1.91236	0.100907
ENSRNOG00000004306	Zbtb39	protein_coding	2.45806	2.1788	2.69557	2.19609	2.58093	2.5625	0.297864
ENSRNOG00000004307	Tor3a	protein_coding	17.6	15.9768	15.4811	9.76325	12.2521	11.1477	0.62553
ENSRNOG00000004310	Caskin2	protein_coding	4.3465	4.64759	4.82727	4.49332	3.68305	4.97967	0.498052
ENSRNOG00000004311	Gpr182	protein_coding	0.841922	1.81409	1.4797	1.70074	1.0213	1.41299	0.635716
ENSRNOG00000004312	Tmbim4	protein_coding	18.9886	14.1727	11.6589	13.5785	12.879	13.2414	0.0658665
ENSRNOG00000004314	Ppm1h	protein_coding	0.693516	0.789573	0.747398	0.85008	0.694595	0.905441	0.519532
ENSRNOG00000004316	LOC100911956	protein_coding	25.9338	25.7987	20.6171	34.6131	32.4732	29.6995	0.860935
ENSRNOG00000004319	AABR07038019.1	processed_pseudogene	0.303042	0.456756	0.818863	0.435036	0.564188	0.521399	0.609479
ENSRNOG00000004322	Sh3kbp1	protein_coding	8.20623	8.34418	7.1236	9.1916	8.50364	9.37278	0.601631
ENSRNOG00000004328	Deptor	protein_coding	32.0643	30.2499	35.5399	28.2654	31.6292	30.1293	0.661804
ENSRNOG00000004330	Chrdl1	protein_coding	2.37597	1.98087	1.05249	1.29276	1.18226	1.3385	0.17587
ENSRNOG00000004332	Egfr	protein_coding	4.89793	6.33451	5.87503	4.56007	4.54547	5.40793	0.445079
ENSRNOG00000004333	Flywch1	protein_coding	7.91343	7.05139	9.95533	6.30867	7.30281	6.93656	0.178927
ENSRNOG00000004337	Fam20b	protein_coding	6.35003	7.49052	8.65703	7.24491	6.93831	7.788	0.982853
ENSRNOG00000004339	Yy1	protein_coding	12.7683	12.0718	15.7301	14.4742	13.8946	13.9258	0.910673
ENSRNOG00000004342	Ahr	protein_coding	1.90181	2.02515	2.09604	1.83108	1.33207	1.63432	0.587249
ENSRNOG00000004344	Zdhhc3	protein_coding	7.88865	7.4347	7.96542	6.45914	6.50347	6.54606	0.0699051
ENSRNOG00000004345	Daam1	protein_coding	3.06217	3.21875	3.96409	3.56514	3.73179	3.76628	0.615359
ENSRNOG00000004346	Notch3	protein_coding	6.89457	5.8084	10.2352	5.68761	6.82083	6.4986	0.0267115
ENSRNOG00000004351	Slc25a29	protein_coding	0.619231	0.948309	0.896385	0.857369	0.728545	0.854424	0.451526
ENSRNOG00000004359	Wars	protein_coding	5.71317	5.77519	4.88554	4.96835	5.73143	5.79601	0.00987
ENSRNOG00000004360	Gemin2	protein_coding	4.59081	4.62558	3.21305	3.99153	3.23373	3.10682	0.0913331
ENSRNOG00000004361	Parp10	protein_coding	1.47034	1.79476	1.67884	1.20021	1.33107	1.43519	0.878264
ENSRNOG00000004362	Rps6ka5	protein_coding	1.91312	3.11266	2.33821	2.41471	1.94942	2.68025	0.643139
ENSRNOG00000004364	Babam2	protein_coding	11.0265	12.406	11.6109	11.8376	12.7145	11.3014	0.822787
ENSRNOG00000004367	Elk3	protein_coding	7.69445	8.12292	9.62769	9.12068	8.16797	9.19213	0.468852
ENSRNOG00000004373	Ddx39a	protein_coding	3.9451	3.943	3.61625	3.87167	3.12781	3.83034	0.0350655
ENSRNOG00000004377	Lpin1	protein_coding	28.5031	30.8428	29.8135	31.501	31.3516	36.2545	0.226881
ENSRNOG00000004378	Abca5	protein_coding	3.32147	2.94641	3.92179	2.66284	4.18391	2.90239	0.420652
ENSRNOG00000004382	Arel1	protein_coding	3.79821	4.49288	4.36302	3.80992	3.80417	3.99059	0.0605126
ENSRNOG00000004387	Utp23	protein_coding	3.95506	5.43255	3.27162	4.13655	4.35731	4.56304	0.928141
ENSRNOG00000004392	Aatk	protein_coding	1.29757	0.916423	0.849167	1.24417	0.704511	0.613324	0.449251
ENSRNOG00000004395	Fbxw11	protein_coding	8.80262	8.7131	11.1323	8.00683	8.64005	8.89913	0.0222153
ENSRNOG00000004398	Pkhd1l1	protein_coding	0.842844	1.00018	0.424447	0.344153	0.51492	0.538883	0.373811
ENSRNOG00000004400	Avpr1a	protein_coding	1.413	1.42024	1.61701	1.24132	1.34729	1.26857	0.497813
ENSRNOG00000004401	Mrpl13	protein_coding	27.0831	27.1106	22.2132	35.0694	31.951	29.9654	0.950459
ENSRNOG00000004402	Lpgat1	protein_coding	5.95803	5.92908	6.59698	5.67914	6.5575	6.29716	0.477029
ENSRNOG00000004403	Slc25a32	protein_coding	5.30212	6.28057	4.55059	5.21589	5.56203	5.81908	0.981142
ENSRNOG00000004409	Sash3	protein_coding	0.468018	0.23295	0.39608	0.342208	0.174789	0.296571	0.989156
ENSRNOG00000004411	Tspan8	protein_coding	56.3556	39.9706	55.3785	32.9826	41.6777	25.9083	0.56194
ENSRNOG00000004412	Mtbp	protein_coding	0.587187	0.496372	0.56977	0.685114	0.632938	0.56472	0.919399
ENSRNOG00000004414	F11r	protein_coding	5.17841	5.78668	6.54744	5.67732	5.62544	5.92727	0.690474
ENSRNOG00000004415	Togaram1	protein_coding	2.70238	2.93518	2.77415	2.50253	2.62246	2.78576	0.977483
ENSRNOG00000004417	Fam117a	protein_coding	1.51953	1.5739	1.54356	1.10718	1.20649	1.18376	0.0936244
ENSRNOG00000004419	Trappc2b	protein_coding	6.20075	6.56037	5.40583	5.99686	5.98543	5.53001	0.759616
ENSRNOG00000004420	Rad21	protein_coding	16.0212	18.1008	19.8141	17.7118	19.1231	18.1952	0.799502
ENSRNOG00000004421	Tmem5	protein_coding	2.18386	2.17158	2.32871	2.0642	2.23097	1.94218	0.892882
ENSRNOG00000004423	Zbtb18	protein_coding	15.0976	13.3415	18.8092	11.8583	14.033	12.6502	0.309381
ENSRNOG00000004424	Rabif	protein_coding	1.70201	1.5771	1.59007	1.35964	1.46048	1.27384	0.862555
ENSRNOG00000004425	Klhdc1	protein_coding	1.98397	1.84284	2.1543	1.95476	1.90436	1.70043	0.973709
ENSRNOG00000004426	Rps27a	protein_coding	290.048	250.914	225.731	303.379	253.827	276.825	0.88877
ENSRNOG00000004430	Cep131	protein_coding	3.78243	3.42324	4.28917	2.99541	2.96496	3.57607	0.655353
ENSRNOG00000004437	Map2k6	protein_coding	15.3591	18.0245	19.0183	15.876	17.1213	13.7934	0.972775
ENSRNOG00000004438	Cntn1	protein_coding	0.854857	0.933261	1.02534	1.17792	1.17151	0.694103	0.649564
ENSRNOG00000004441	Fcmr	protein_coding	4.22566	2.97735	4.3589	3.55329	4.1326	4.33646	0.081636
ENSRNOG00000004442	Dglucy	protein_coding	0.632651	1.11818	0.689196	0.891304	0.631744	1.1357	0.104254
ENSRNOG00000004444	Ikzf1	protein_coding	0.408707	0.304949	0.543601	0.347508	0.334143	0.423759	0.444392
ENSRNOG00000004448	Acss3	protein_coding	1.32684	1.35651	0.958678	1.57386	2.46958	1.91787	0.767249
ENSRNOG00000004449	E2f6	protein_coding	36.559	37.7997	34.1301	40.5838	42.8748	43.1198	0.577669
ENSRNOG00000004453	AABR07057250.1	processed_pseudogene	1.46668	1.16869	1.51016	1.08521	0.741271	0.744665	0.295799
ENSRNOG00000004458	Ston2	protein_coding	6.66077	7.38134	8.74285	6.35027	6.88014	7.21765	0.309367
ENSRNOG00000004461	NEWGENE_6497122	protein_coding	9.32157	10.1113	8.215	12.2998	10.984	13.0094	0.920975
ENSRNOG00000004464	Sel1l	protein_coding	9.23633	9.33239	11.6429	8.25889	9.31207	9.47244	0.0650734
ENSRNOG00000004466	Fam210b	protein_coding	0.744755	0.55384	0.863828	0.568103	0.510054	0.866538	0.149042
ENSRNOG00000004471	Polr3h	protein_coding	4.77185	4.8209	4.81839	4.08655	4.65755	4.08932	0.0181
ENSRNOG00000004473	Ppargc1a	protein_coding	16.5263	21.2718	22.8307	19.7907	20.6738	20.5878	0.424505
ENSRNOG00000004474	Klhdc2	protein_coding	23.9835	25.5292	24.2126	26.036	27.4186	25.5593	0.631117
ENSRNOG00000004476	Wif1	protein_coding	0.282757	0.279378	0.265555	0.537996	0.245283	0.546235	0.0109355
ENSRNOG00000004477	Ublcp1	protein_coding	8.14273	8.26285	7.54321	6.97803	7.67297	8.17609	0.30606
ENSRNOG00000004479	Aurka	protein_coding	0.664792	0.686458	0.77213	0.565124	0.84147	0.683163	0.824028
ENSRNOG00000004481	Adss	protein_coding	6.21593	6.43422	6.60979	6.25858	6.22635	6.53707	0.225257
ENSRNOG00000004482	Ccdc88c	protein_coding	1.05198	1.0039	1.29452	0.951289	0.993634	0.988519	0.0124394
ENSRNOG00000004483	Ptprr	protein_coding	0.878043	0.827009	0.758168	0.695598	0.838336	0.768932	0.874975
ENSRNOG00000004484	LOC108348189	protein_coding	2.61269	2.97344	2.44937	2.35095	2.75999	2.42223	0.523455
ENSRNOG00000004487	Nek2	protein_coding	0.571375	0.532329	0.891393	0.583351	0.811981	0.652208	0.260041
ENSRNOG00000004489	Adgre5	protein_coding	6.35866	7.25883	7.53242	6.77345	7.24031	6.00947	0.59979
ENSRNOG00000004492	Mterf3	protein_coding	1.48797	1.37556	1.09437	1.85668	1.48698	1.83081	0.523057
ENSRNOG00000004493	Tasp1	protein_coding	1.3851	2.27596	1.17059	2.04872	1.41341	1.9544	0.446196
ENSRNOG00000004494	Lta4h	protein_coding	8.63006	9.74478	8.58587	9.53083	9.1151	8.96606	0.546904
ENSRNOG00000004496	Rock2	protein_coding	19.4114	19.4612	22.2237	21.0085	23.1564	23.3677	0.260167
ENSRNOG00000004500	Myc	protein_coding	3.80527	4.11128	4.75642	5.46645	4.03554	3.9264	0.122754
ENSRNOG00000004503	L3hypdh	protein_coding	0.524616	1.14294	0.7209	0.70193	0.777494	0.906329	0.797244
ENSRNOG00000004505	Nfic	protein_coding	63.9995	59.4566	91.0434	56.2481	67.437	64.9218	0.0566918
ENSRNOG00000004509	Eapp	protein_coding	23.9296	24.271	19.911	22.6746	22.4372	22.3878	0.339109
ENSRNOG00000004510	Slc35b1	protein_coding	21.3337	21.0238	16.4981	22.3722	20.5854	19.262	0.391812
ENSRNOG00000004512	Apool	protein_coding	13.6001	15.497	11.2475	15.5462	13.5885	13.7989	0.273472
ENSRNOG00000004515	Pes1	protein_coding	11.4503	12.0688	9.64245	13.4507	12.3016	11.2256	0.915279
ENSRNOG00000004516	Itgbl1	protein_coding	12.4723	12.6264	10.7523	15.4205	8.78171	14.8733	0.760395
ENSRNOG00000004517	Igf1	protein_coding	12.126	11.9309	11.3255	9.71489	11.9828	9.36383	0.0731142
ENSRNOG00000004518	Cacnb1	protein_coding	26.0155	23.0531	34.0079	21.465	27.5287	24.4891	0.455604
ENSRNOG00000004519	Atg2b	protein_coding	3.44738	2.7003	3.2427	3.14768	2.91003	3.30876	0.763552
ENSRNOG00000004520	Wdr60	protein_coding	1.19609	1.29685	1.22678	1.24186	1.09777	1.42324	0.891079
ENSRNOG00000004521	Prpf39	protein_coding	0.936883	1.15333	0.822411	0.893719	1.26917	1.69102	0.334232
ENSRNOG00000004524	Desi2	protein_coding	1.05565	0.783338	0.198744	0.943669	0.761278	0.825323	0.112778
ENSRNOG00000004526	Cox7a2l	protein_coding	18.3414	32.6347	15.6608	19.9741	20.8809	19.1331	0.038906
ENSRNOG00000004531	Tceanc	protein_coding	1.71016	1.86126	1.9608	1.70354	1.78688	1.37074	0.428646
ENSRNOG00000004532	Fam69b	protein_coding	1.60573	1.76161	1.73158	1.70175	1.30682	1.76668	0.0221785
ENSRNOG00000004534	Spdya	protein_coding	0.66606	1.04605	0.549766	0.792431	0.686647	0.828341	0.807348
ENSRNOG00000004537	Rxrg	protein_coding	17.7678	14.8007	12.5006	13.8899	16.3884	14.4427	0.922755
ENSRNOG00000004538	Brd1	protein_coding	5.87978	6.0677	7.85354	5.7998	5.51974	6.10466	0.0147648
ENSRNOG00000004540	Clec3b	protein_coding	49.5994	41.9425	36.9035	28.671	33.3319	34.3182	0.767938
ENSRNOG00000004542	Ttc8	protein_coding	0.840997	0.798018	1.04097	0.588435	0.706299	0.502049	0.954026
ENSRNOG00000004549	Dhx40	protein_coding	3.95607	4.18402	4.43145	4.66669	6.19322	4.56172	0.0610885
ENSRNOG00000004553	Cox20	protein_coding	10.1843	14.9459	8.45437	15.4453	15.9314	15.8894	0.0323885
ENSRNOG00000004554	Dcn	protein_coding	308.55	283.99	220.105	299.913	202.594	254.916	0.50448
ENSRNOG00000004556	Dcaf5	protein_coding	7.74027	6.68924	8.38129	5.95881	6.92234	7.14755	0.985268
ENSRNOG00000004563	Sec24a	protein_coding	7.09025	6.74786	9.05974	6.21216	8.04721	6.79937	0.423854
ENSRNOG00000004566	Arhgef15	protein_coding	2.92947	4.06778	3.48838	3.7992	3.08736	3.81764	0.560422
ENSRNOG00000004571	RGD1563680	protein_coding	0.407147	0.496238	0.530073	0.325013	0.346407	0.206416	0.856028
ENSRNOG00000004572	Zfp472	protein_coding	1.63181	1.29209	1.25549	1.18998	1.26434	1.16368	0.0236909
ENSRNOG00000004574	Ofd1	protein_coding	2.56196	2.9291	2.59569	2.78898	3.04068	2.85868	0.669339
ENSRNOG00000004577	Fez2	protein_coding	5.64671	5.2848	5.41094	5.96351	5.62324	6.02516	0.602893
ENSRNOG00000004578	Cthrc1	protein_coding	2.42109	2.79913	2.89211	2.77596	1.682	2.22994	0.294105
ENSRNOG00000004581	Zdhhc9	protein_coding	1.41684	1.36278	1.70932	1.39423	1.30341	1.54607	0.386275
ENSRNOG00000004583	Mb	protein_coding	934.862	2581.25	913.695	2139.74	1303.65	2277.69	0.228506
ENSRNOG00000004585	Tmtc2	protein_coding	0.840004	0.942647	0.919563	0.938264	1.05858	0.942899	0.307161
ENSRNOG00000004588	Zbed4	protein_coding	0.00388	0.00768	0.016111	0.004623	0.009428	0.016568	0.248063
ENSRNOG00000004589	Galnt16	protein_coding	1.55001	1.18324	1.78112	1.55616	1.34908	1.47952	0.92525
ENSRNOG00000004591	Alg12	protein_coding	1.71357	1.57232	1.5871	1.42885	1.4744	1.58085	0.652124
ENSRNOG00000004595	Pou6f1	protein_coding	0.787049	0.536265	0.740985	0.454837	0.413893	0.725103	0.247136
ENSRNOG00000004598	Tsen54	protein_coding	2.69402	1.81952	2.49581	2.29096	2.04755	2.262	0.977976
ENSRNOG00000004602	Rnf145	protein_coding	3.54502	4.10495	4.02724	3.75558	3.04791	3.32745	0.794493
ENSRNOG00000004603	Srgap1	protein_coding	0.566429	0.506732	0.444745	0.745007	0.52894	0.516808	0.136996
ENSRNOG00000004604	Slc38a10	protein_coding	7.1272	6.19917	9.30448	6.57369	5.96916	7.35864	0.225589
ENSRNOG00000004606	Meis1	protein_coding	1.04235	0.751285	1.25376	0.812727	0.880909	1.0787	0.765585
ENSRNOG00000004608	Pam16	protein_coding	54.9021	50.5621	40.0463	50.1782	42.8225	42.4296	0.419934
ENSRNOG00000004610	Lum	protein_coding	67.9066	77.8748	49.3289	70.8007	55.9873	61.119	0.977983
ENSRNOG00000004612	Ppp1cb	protein_coding	153.126	178.724	150.117	158.169	151.899	173.768	0.115183
ENSRNOG00000004613	Gpm6b	protein_coding	9.2033	6.7554	7.46306	6.37054	6.81265	4.14816	0.695496
ENSRNOG00000004616	Npm1	protein_coding	85.6436	91.5583	70.109	94.2908	92.3531	86.2957	0.0914549
ENSRNOG00000004621	Rtn4	protein_coding	74.8431	71.8785	66.8436	70.1525	78.6174	59.2919	0.922155
ENSRNOG00000004624	Rnd3	protein_coding	10.5401	10.9116	10.2702	11.1246	8.90885	8.26892	0.280892
ENSRNOG00000004628	Dazap2	protein_coding	4.52236	8.41772	6.2127	8.18878	9.88635	14.5569	0.688747
ENSRNOG00000004629	Fkbp3	protein_coding	127.898	157.072	99.6348	167.956	150.493	163.404	0.248679
ENSRNOG00000004635	Kera	protein_coding	23.0629	31.3938	12.4575	52.9861	7.05268	32.5266	0.784987
ENSRNOG00000004637	Fbxo7	protein_coding	4.26935	4.36503	4.85125	4.20987	4.20882	4.19146	0.00538003
ENSRNOG00000004639	Traf6	protein_coding	3.35763	3.85763	4.32582	3.85904	3.46793	3.69389	0.687178
ENSRNOG00000004640	Mtfp1	protein_coding	7.7964	9.63899	6.06528	8.97183	7.6498	8.8507	0.669862
ENSRNOG00000004645	Galnt5	protein_coding	0.487245	1.5171	0.80634	1.51567	1.2081	1.91329	0.82209
ENSRNOG00000004657	Sec23a	protein_coding	1.98135	1.14502	1.61222	0.817625	1.44766	1.53682	0.941613
ENSRNOG00000004659	Creld2	protein_coding	2.38284	2.38742	2.36985	2.20175	2.34955	2.74849	0.0624749
ENSRNOG00000004660	Fzd6	protein_coding	3.54337	3.84548	3.53094	3.67814	3.03957	3.38672	0.773696
ENSRNOG00000004667	Gen1	protein_coding	0.564207	0.577835	0.526296	0.276909	0.378158	0.448874	0.492759
ENSRNOG00000004668	Slc25a35	protein_coding	1.45631	1.25145	1.35971	1.47466	1.49477	2.03203	0.0591083
ENSRNOG00000004670	Ddx56	protein_coding	1.93212	1.59907	2.03135	1.7232	1.37857	1.74888	0.924178
ENSRNOG00000004672	Sec14l2	protein_coding	0.510722	0.542889	0.528802	0.472646	0.370263	0.374752	0.143616
ENSRNOG00000004673	Rbm43	protein_coding	0.755479	0.867588	0.870761	0.552245	0.798038	0.950776	0.423541
ENSRNOG00000004676	Pak3	protein_coding	0.549062	0.513576	0.487212	0.631071	0.57616	0.658435	0.813305
ENSRNOG00000004677	Zeb2	protein_coding	13.073	12.3826	12.5479	12.6509	13.9188	11.8315	0.784186
ENSRNOG00000004681	Eny2	protein_coding	6.51168	6.38311	5.58098	5.95559	6.42483	6.49592	0.0621023
ENSRNOG00000004685	Mta3	protein_coding	2.41014	2.27013	2.69858	2.59557	2.34717	2.47857	0.91937
ENSRNOG00000004686	Spop	protein_coding	37.1688	38.1077	35.3246	30.6311	35.4757	33.5434	0.737627
ENSRNOG00000004687	Thbd	protein_coding	8.5596	7.93046	8.5939	5.97254	7.51981	5.72335	0.187993
ENSRNOG00000004688	Rbfox2	protein_coding	10.8571	12.9945	14.384	13.643	13.1497	14.2465	0.195657
ENSRNOG00000004693	Pbx1	protein_coding	4.81386	5.65232	5.62046	5.32034	5.23173	5.87056	0.791282
ENSRNOG00000004696	Arhgap5	protein_coding	13.1822	14.7382	12.9871	14.4261	15.2022	16.0833	0.710164
ENSRNOG00000004699	Fibin	protein_coding	3.62682	3.93741	2.65413	3.43669	1.80827	3.64958	0.19524
ENSRNOG00000004700	Nxt1	protein_coding	2.76244	3.06308	3.10932	3.08511	3.14366	3.37476	0.43771
ENSRNOG00000004706	Vit	protein_coding	1.17799	1.28693	0.77552	0.870722	0.408743	1.07305	0.751382
ENSRNOG00000004708	Aard	protein_coding	0.661438	0.998997	1.21053	0.726721	0.60112	0.718474	0.184179
ENSRNOG00000004709	Foxn3	protein_coding	19.374	19.3511	26.749	16.1624	17.5484	18.8374	0.058763
ENSRNOG00000004710	Rbks	protein_coding	2.09505	2.04753	2.03171	2.22131	2.01739	1.85457	0.719924
ENSRNOG00000004711	Mta1	protein_coding	8.78566	8.31948	11.2502	7.59913	8.13088	8.84442	0.0976442
ENSRNOG00000004712	Angptl1	protein_coding	10.0298	12.6563	10.9483	11.9511	8.10565	10.1373	0.876322
ENSRNOG00000004719	Pp2d1	protein_coding	4.27527	5.08015	4.9329	4.22104	4.08914	4.30049	0.0878068
ENSRNOG00000004720	Kcnj2	protein_coding	11.5569	11.9422	12.1428	11.1661	12.4427	13.3336	0.90986
ENSRNOG00000004723	Fcf1	protein_coding	25.2033	21.5632	17.7786	24.7657	23.0933	20.8347	0.706535
ENSRNOG00000004726	Mapkapk2	protein_coding	37.5656	35.9526	46.6223	33.9837	35.2885	38.5045	0.089924
ENSRNOG00000004727	Nup37	protein_coding	1.38178	1.01165	0.205585	0.11506	0.187505	0.384256	0.0911537
ENSRNOG00000004730	Meis2	protein_coding	0.415233	0.344896	0.541498	0.381417	0.49698	0.511025	0.541333
ENSRNOG00000004733	Wdr25	protein_coding	0.782125	0.962256	1.12576	0.889507	0.711892	0.868154	0.890852
ENSRNOG00000004735	Gzf1	protein_coding	4.11469	5.54786	3.55559	5.02465	4.64445	6.23404	0.994689
ENSRNOG00000004736	Ralgps2	protein_coding	2.6038	2.18256	2.3966	2.33952	2.52248	2.11165	0.831359
ENSRNOG00000004737	Cd48	protein_coding	25.3567	27.7501	22.538	29.643	25.8592	25.4541	0.820732
ENSRNOG00000004740	Mmadhc	protein_coding	22.1181	25.3279	13.3124	16.0424	16.0367	15.7186	0.188335
ENSRNOG00000004741	Rpl19	protein_coding	346.867	351.012	259.299	349.343	328.388	318.409	0.0426325
ENSRNOG00000004742	Chp1	protein_coding	14.1291	6.53106	14.9628	6.83931	15.2715	15.6956	0.0157774
ENSRNOG00000004744	Fam84b	protein_coding	0.712812	0.708074	0.757298	0.555155	0.281449	0.644154	0.0923068
ENSRNOG00000004749	Slc30a1	protein_coding	1.17908	1.11459	1.49279	2.01886	1.31637	2.45748	0.259856
ENSRNOG00000004751	Jkamp	protein_coding	9.04866	8.65429	6.72013	9.53812	9.65055	8.3707	0.259253
ENSRNOG00000004753	Napb	protein_coding	0.739202	0.935568	0.973176	0.791044	0.68638	0.832493	0.776437
ENSRNOG00000004754	Tc2n	protein_coding	2.44751	2.21688	1.96813	1.79328	1.74751	2.11618	0.789513
ENSRNOG00000004755	Commd9	protein_coding	11.2918	12.2472	8.77797	10.9662	11.6347	10.6559	0.425124
ENSRNOG00000004757	Tmem158	protein_coding	1.04106	0.372738	0.512704	0.416085	0.246357	0.271914	0.047803
ENSRNOG00000004760	Lars2	protein_coding	4.29415	4.76654	5.36047	4.24981	4.46014	4.24425	0.0611993
ENSRNOG00000004763	Sirpa	protein_coding	2.93764	2.46845	3.9011	2.37802	3.05705	2.97373	0.331887
ENSRNOG00000004766	Glis2	protein_coding	3.397	3.33725	3.52988	2.83642	2.77623	3.2272	0.315181
ENSRNOG00000004768	Myf5	protein_coding	0.862846	1.37659	1.03049	1.42549	1.14515	1.36382	0.37022
ENSRNOG00000004772	Cytip	protein_coding	0.653466	0.643143	0.383517	0.686026	0.507423	0.68572	0.0684234
ENSRNOG00000004773	Yaf2	protein_coding	1.80526	2.3496	2.82019	0.550862	2.14367	2.69254	0.241229
ENSRNOG00000004775	Cstf1	protein_coding	3.16977	4.15349	3.56137	3.10469	3.16753	3.37156	0.0876831
ENSRNOG00000004776	Ftsj1	protein_coding	1.8935	2.06135	2.67256	2.52075	2.28521	2.42038	0.902917
ENSRNOG00000004777	Esf1	protein_coding	4.31789	5.48044	4.31529	4.13828	4.6027	5.02649	0.361666
ENSRNOG00000004783	Fam171b	protein_coding	2.02629	2.4239	2.43737	2.04066	2.00558	2.24322	0.0919618
ENSRNOG00000004784	Ndufaf5	protein_coding	12.6576	14.2677	10.9115	12.6949	12.2423	13.2013	0.869423
ENSRNOG00000004787	AABR07053185.1	protein_coding	1.94243	2.29816	2.0588	1.89399	1.86868	2.52326	0.226748
ENSRNOG00000004789	Diexf	protein_coding	3.44969	3.72074	3.6746	3.2295	3.2626	3.25258	0.110716
ENSRNOG00000004791	Arf6	protein_coding	14.6107	15.9086	18.7245	16.3701	14.9756	17.0325	0.763259
ENSRNOG00000004793	Ncln	protein_coding	3.99236	3.46148	4.51409	3.22265	3.73281	3.71853	0.818921
ENSRNOG00000004794	Rtn1	protein_coding	2.80817	2.96718	3.09076	4.15618	2.93928	3.25442	0.034358
ENSRNOG00000004806	Strn	protein_coding	3.70493	4.14906	4.1166	3.80459	3.87602	4.44036	0.707795
ENSRNOG00000004807	Arf2	protein_coding	3.30988	4.77147	3.86421	3.98497	3.8944	4.01002	0.324632
ENSRNOG00000004810	Plcb1	protein_coding	1.1655	1.24489	1.14477	1.23796	1.04995	1.05211	0.263782
ENSRNOG00000004812	Sema6d	protein_coding	5.24771	5.41084	6.48901	5.55475	6.31326	5.72004	0.383272
ENSRNOG00000004813	Rtcb	protein_coding	9.74929	13.3164	12.0491	12.0187	11.075	11.1839	0.891525
ENSRNOG00000004814	Elob	protein_coding	118.201	124.816	87.849	115.722	121.999	108.937	0.145708
ENSRNOG00000004819	Porcn	protein_coding	2.07238	1.72103	1.96485	1.97819	1.58282	1.71835	0.444768
ENSRNOG00000004820	Sar1b	protein_coding	253.647	197.605	185.745	184.608	198.214	170.271	0.0801445
ENSRNOG00000004821	Sntb1	protein_coding	11.5445	11.9905	10.2944	10.2503	11.6743	10.7522	0.287126
ENSRNOG00000004823	Dock4	protein_coding	4.12844	4.12026	5.74068	4.31734	3.765	4.32595	0.0275816
ENSRNOG00000004826	Sos2	protein_coding	8.34667	8.05141	10.3694	7.48949	8.3489	7.99989	0.0407918
ENSRNOG00000004827	Papola	protein_coding	3.85485	4.31811	4.81623	5.06216	5.24382	5.52696	0.809629
ENSRNOG00000004828	Acvr1c	protein_coding	0.670609	0.516722	0.20304	0.041369	1.26045	0.249376	0.435295
ENSRNOG00000004829	Immp1l	protein_coding	17.6616	18.0926	14.2376	18.7158	20.0197	16.5539	0.854916
ENSRNOG00000004831	Arid2	protein_coding	5.78171	5.93959	7.54264	5.83127	6.14024	6.77894	0.111868
ENSRNOG00000004834	Llgl2	protein_coding	0.67265	0.545235	0.671563	0.564678	0.576617	0.667651	0.0503947
ENSRNOG00000004837	Limd1	protein_coding	6.79598	7.68542	8.54481	6.03073	6.85996	7.40829	0.963078
ENSRNOG00000004839	B4galnt1	protein_coding	1.43151	1.22837	1.25472	1.51129	0.829772	1.64104	0.650533
ENSRNOG00000004841	Akap6	protein_coding	9.30858	12.3437	13.508	11.6783	13.827	13.7152	0.157639
ENSRNOG00000004842	Dnajc24	protein_coding	3.36925	3.7232	2.64671	3.30421	2.49086	2.94661	0.805303
ENSRNOG00000004843	LOC100362333	protein_coding	1.22527	1.22626	1.17659	1.2945	1.18209	1.53324	0.022241
ENSRNOG00000004844	Med30	protein_coding	9.55008	9.03805	7.76864	11.2736	10.8849	11.821	0.747137
ENSRNOG00000004846	Atp6v1c1	protein_coding	7.63155	7.48641	7.15382	7.11959	7.91184	8.13955	0.645
ENSRNOG00000004854	Has2	protein_coding	0.814261	0.755509	0.687734	0.689037	0.710423	0.496778	0.275649
ENSRNOG00000004857	L2hgdh	protein_coding	3.26644	3.55779	3.38007	3.32653	3.88376	3.60748	0.542616
ENSRNOG00000004860	Myh9	protein_coding	14.8953	14.6962	20.1017	15.8811	17.6025	16.8434	0.487766
ENSRNOG00000004861	Itga4	protein_coding	11.8317	9.62685	13.8511	7.68808	12.2447	8.28331	0.647152
ENSRNOG00000004863	Mpped2	protein_coding	0.327506	0.65684	0.695034	1.11228	0.501725	1.12588	0.403087
ENSRNOG00000004864	Prpf40a	protein_coding	11.8178	12.2335	12.1672	11.0702	12.4407	12.362	0.105627
ENSRNOG00000004873	Prkch	protein_coding	3.97765	4.63261	5.01823	5.19228	4.1835	4.91448	0.542916
ENSRNOG00000004878	Myf6	protein_coding	64.3722	60.5534	53.7522	56.3068	55.6349	54.327	0.232282
ENSRNOG00000004882	Capn6	protein_coding	6.89922	6.66292	8.1651	6.06987	6.43453	5.66672	0.599168
ENSRNOG00000004883	Erh	protein_coding	29.2195	27.242	23.5853	24.9959	26.2927	25.0773	0.873972
ENSRNOG00000004888	Spred2	protein_coding	2.53969	2.87995	3.55696	3.37947	3.23757	3.72503	0.793904
ENSRNOG00000004891	Arl14ep	protein_coding	8.40917	10.0646	8.03461	9.33625	8.24792	9.16269	0.574671
ENSRNOG00000004893	Atp5s	protein_coding	3.19396	3.10655	2.47315	3.26878	3.10848	3.10066	0.00706603
ENSRNOG00000004901	Slc4a1ap	protein_coding	6.58326	7.37631	6.87131	6.29217	7.26527	6.71392	0.797991
ENSRNOG00000004903	Ebp	protein_coding	2.23958	2.50373	1.99175	2.61757	2.03482	2.488	0.339249
ENSRNOG00000004904	Pa2g4	protein_coding	23.9513	23.7163	27.4762	22.8405	25.9429	25.1448	0.838171
ENSRNOG00000004908	Smc6	protein_coding	3.88608	18.9215	17.1632	5.7017	5.16733	6.74057	0.0420254
ENSRNOG00000004909	Cnot2	protein_coding	0.933105	1.11644	0.984594	1.56403	2.07151	1.67742	0.436668
ENSRNOG00000004910	Eif2d	protein_coding	5.90457	5.83968	7.44787	6.03513	5.45709	5.54209	0.0322047
ENSRNOG00000004912	Itgav	protein_coding	7.01215	7.43386	8.33343	7.48908	6.94171	7.81838	0.652797
ENSRNOG00000004917	Rasal2	protein_coding	4.51782	4.73987	5.48811	4.52875	4.49462	4.15226	0.158
ENSRNOG00000004923	Map4k5	protein_coding	8.66484	9.48039	10.5008	8.85285	9.86228	9.24892	0.843886
ENSRNOG00000004925	Ppp1r12a	protein_coding	12.0225	12.2397	14.124	12.1576	12.058	13.3306	0.0357588
ENSRNOG00000004926	Mettl15	protein_coding	1.16476	1.3881	1.217	1.54783	1.63884	1.58065	0.362458
ENSRNOG00000004927	Supt7l	protein_coding	1.81622	1.9059	2.12792	1.94137	2.03598	1.85096	0.741577
ENSRNOG00000004932	Sel1l3	protein_coding	5.2143	11.85	12.9962	8.84296	11.0677	11.2104	0.270287
ENSRNOG00000004936	Sdc2	protein_coding	9.54626	9.07878	10.4791	8.15149	7.63715	8.66919	0.983454
ENSRNOG00000004940	Rnf215	protein_coding	1.85644	1.75397	1.85581	1.94266	1.6135	1.71155	0.867678
ENSRNOG00000004941	Gpn1	protein_coding	7.31858	7.39335	6.1959	6.71854	6.31209	5.88052	0.468031
ENSRNOG00000004947	Zfp871	protein_coding	13.1122	14.5689	14.7507	10.2257	12.3602	12.6299	0.558564
ENSRNOG00000004950	Ubxn2a	protein_coding	42.4999	46.5234	34.9529	36.8859	45.2512	39.4646	0.724829
ENSRNOG00000004951	Kif16b	protein_coding	2.94389	2.93586	3.67888	2.82816	3.06107	2.95368	0.00845888
ENSRNOG00000004956	Jade2	protein_coding	1.97469	2.00214	2.17159	1.56828	1.48174	1.70124	0.601493
ENSRNOG00000004959	Actr2	protein_coding	22.8352	23.7886	24.316	21.9832	23.1923	22.534	0.976969
ENSRNOG00000004962	Prdm4	protein_coding	3.35622	2.86103	3.22303	2.71402	2.69372	2.9517	0.41218
ENSRNOG00000004964	Erbb3	protein_coding	1.64251	1.30457	1.52996	1.55672	1.22436	1.36712	0.686613
ENSRNOG00000004967	Snrpb2	protein_coding	17.3872	20.3635	15.6298	19.1571	19.7232	18.7897	0.58684
ENSRNOG00000004968	Ncapg2	protein_coding	0.893594	1.09155	1.06804	0.981753	0.997907	0.96968	0.779679
ENSRNOG00000004971	Txlng	protein_coding	3.27671	3.84979	3.21071	3.88475	3.99757	3.25791	0.0566512
ENSRNOG00000004972	Upp1	protein_coding	2.87118	3.07643	2.49554	2.80051	2.60608	2.93951	0.885191
ENSRNOG00000004973	Ppp2r5c	protein_coding	28.0733	31.413	26.4491	32.1089	35.4686	34.5704	0.677586
ENSRNOG00000004978	Prkacb	protein_coding	13.7795	14.417	14.4167	13.7462	14.2119	12.963	0.238294
ENSRNOG00000004980	Rangrf	protein_coding	31.3699	35.1016	32.3963	29.9384	23.2588	30.1425	0.397512
ENSRNOG00000004992	Rab1a	protein_coding	1.06928	1.0927	10.8919	19.0752	8.8289	10.4135	0.402046
ENSRNOG00000004996	Zcrb1	protein_coding	20.863	18.3927	16.4377	17.8887	19.9249	19.8382	0.797148
ENSRNOG00000005006	Ndufaf1	protein_coding	10.8538	12.3896	10.9745	11.8959	12.0012	12.3499	0.148859
ENSRNOG00000005007	Scn3a	protein_coding	1.21689	1.32413	1.28482	1.2032	1.18818	1.29484	0.362795
ENSRNOG00000005008	Angpt4	protein_coding	0.658083	0.882126	0.612139	0.349369	0.630084	0.649388	0.302769
ENSRNOG00000005009	Zfp3	protein_coding	4.35965	4.73989	3.71544	3.66824	4.14262	4.91413	0.532641
ENSRNOG00000005012	Utp14a	protein_coding	4.49974	5.36673	3.59366	4.61617	5.01964	4.82311	0.617084
ENSRNOG00000005015	Rabep1	protein_coding	9.73117	10.2495	9.67071	9.12014	10.0976	10.8515	0.969808
ENSRNOG00000005016	Tmed4	protein_coding	8.87354	8.44359	9.07536	6.77166	7.38323	7.46675	0.49979
ENSRNOG00000005017	AABR07028839.1	protein_coding	0.46651	0.763036	0.5789	0.585783	0.405114	0.406285	0.325591
ENSRNOG00000005021	Orc4	protein_coding	5.6912	5.85107	5.29859	6.79207	5.93577	5.35372	0.285625
ENSRNOG00000005024	Cdkn2aipnl	protein_coding	6.4506	5.37924	5.44572	4.51037	4.72875	5.12304	0.579383
ENSRNOG00000005031	Surf6	protein_coding	4.16376	4.48628	4.95722	4.66198	3.8326	4.24958	0.99547
ENSRNOG00000005033	Acvr1	protein_coding	5.41747	6.16809	7.28293	4.89419	5.59303	5.58269	0.381595
ENSRNOG00000005038	Ube2t	protein_coding	0.339924	1.14566	0.70991	0.876965	0.900171	0.775068	0.724771
ENSRNOG00000005039	Tfpi	protein_coding	2.05993	3.66724	3.55528	2.24574	2.21294	3.50359	0.0349952
ENSRNOG00000005041	Crip2	protein_coding	31.8643	34.6873	37.3922	36.1975	31.9013	30.6668	0.467865
ENSRNOG00000005043	Cpeb2	protein_coding	1.97143	1.85728	2.00284	1.46965	1.54817	1.78467	0.405651
ENSRNOG00000005045	Ppp2r5e	protein_coding	2.95427	1.83674	3.50875	2.70804	2.82222	2.93262	0.370973
ENSRNOG00000005046	Tspan13	protein_coding	35.3425	33.5628	39.2285	27.6459	32.1916	28.0512	0.705413
ENSRNOG00000005052	Slc39a9	protein_coding	1.70464	3.24615	1.97784	3.11322	2.8995	1.72751	0.105664
ENSRNOG00000005053	Egln3	protein_coding	2.73963	4.58986	4.63452	4.59033	4.3019	4.48842	0.00104475
ENSRNOG00000005058	Lpcat4	protein_coding	1.03931	0.838554	1.18725	0.944448	0.78351	1.04568	0.845977
ENSRNOG00000005059	LOC100911917	protein_coding	1.44014	1.61467	1.86121	1.16748	1.22765	1.37161	0.724415
ENSRNOG00000005061	Dlst	protein_coding	63.9053	73.6094	66.9143	75.7471	71.5095	80.6868	0.975373
ENSRNOG00000005063	Atl1	protein_coding	0.673818	0.515319	0.765119	0.647944	0.587449	0.637357	0.961634
ENSRNOG00000005064	Ube2b	protein_coding	9.78717	66.1669	52.2121	18.2503	97.339	90.6767	0.504624
ENSRNOG00000005067	Zfp36l2	protein_coding	4.99175	4.04052	4.75754	3.49686	3.64875	3.67079	0.185749
ENSRNOG00000005070	Spopl	protein_coding	8.09949	7.54702	8.67098	7.17259	8.31023	7.85787	0.996065
ENSRNOG00000005074	Arl6ip6	protein_coding	5.30237	6.04303	5.22487	6.77729	5.40951	6.91844	0.149467
ENSRNOG00000005076	Bcorl1	protein_coding	5.14442	4.06372	6.38171	3.76428	4.07989	3.5784	0.131416
ENSRNOG00000005077	AABR07015719.1	processed_pseudogene	1.08843	1.61878	0.849959	2.08409	1.84096	1.58971	0.721904
ENSRNOG00000005083	Rtfdc1	protein_coding	15.5288	15.9841	15.9308	14.7688	15.1086	14.5343	0.510067
ENSRNOG00000005087	Cebpz	protein_coding	7.24936	8.05079	6.90447	7.76749	8.0387	7.77683	0.233761
ENSRNOG00000005094	C1qtnf7	protein_coding	0.916938	0.820791	0.888234	0.782478	0.418278	0.561247	0.265825
ENSRNOG00000005096	Bzw2	protein_coding	30.7626	31.7401	24.8813	31.9689	32.521	32.5985	0.00482999
ENSRNOG00000005099	Top3a	protein_coding	1.51159	1.25974	1.61486	1.15814	1.20801	1.38078	0.626637
ENSRNOG00000005101	Mia2	protein_coding	11.3773	13.4682	13.2062	14.5129	15.1579	16.545	0.989418
ENSRNOG00000005102	Washc3	protein_coding	22.0433	22.1802	17.7314	20.3364	18.3698	18.5085	0.212956
ENSRNOG00000005107	Recql5	protein_coding	1.44224	1.23206	1.61695	1.36606	1.18467	1.17543	0.36943
ENSRNOG00000005108	Wfs1	protein_coding	4.48906	5.96904	7.38591	7.12501	6.21615	8.08745	0.84522
ENSRNOG00000005115	Asf1b	protein_coding	0.565619	0.646574	0.910745	0.77917	0.559476	0.566263	0.0928966
ENSRNOG00000005116	LOC108350502	pseudogene	11.6762	8.25973	7.39858	10.1233	10.7587	10.2455	0.596942
ENSRNOG00000005122	Uvssa	protein_coding	0.814719	0.68694	0.855242	0.686199	0.611518	0.666064	0.328691
ENSRNOG00000005123	Emc2	protein_coding	40.9962	40.964	28.0927	49.2413	44.8487	40.5757	0.263918
ENSRNOG00000005124	Plekhh2	protein_coding	1.68242	2.07496	1.58459	1.72708	1.50229	1.99739	0.481641
ENSRNOG00000005126	Pqlc3	protein_coding	2.37181	1.69924	1.92446	2.04067	1.95224	1.64602	0.61912
ENSRNOG00000005129	Dtx3	protein_coding	0.634576	1.09564	0.286075	0.416766	0.612261	0.645742	0.41341
ENSRNOG00000005130	LOC103693780	protein_coding	71.8576	81.1276	93.1253	74.8221	76.3516	90.7283	0.352679
ENSRNOG00000005133	Mapt	protein_coding	3.5276	3.59611	3.9602	2.92418	2.39263	3.34119	0.778463
ENSRNOG00000005135	Bclaf3	protein_coding	1.33579	1.26367	1.45822	1.30825	1.33767	1.54663	0.345185
ENSRNOG00000005138	Pip4k2c	protein_coding	1.92687	1.57534	2.03113	2.05517	2.22649	2.27845	0.462602
ENSRNOG00000005141	Hus1	protein_coding	1.44291	1.39428	1.45934	1.35645	1.3344	1.48263	0.640017
ENSRNOG00000005144	Tmem18	protein_coding	1.35981	2.11495	1.78532	1.53027	1.84834	1.81214	0.796748
ENSRNOG00000005147	Ccdc157	protein_coding	0.548973	0.593403	0.746057	0.540177	0.442582	0.673088	0.937229
ENSRNOG00000005149	Sacm1l	protein_coding	8.61584	9.57605	8.93772	8.05883	7.5529	8.49064	0.995642
ENSRNOG00000005151	Dync2li1	protein_coding	1.904	2.11538	1.61512	1.71262	1.60644	1.62087	0.0774372
ENSRNOG00000005157	Rbbp7	protein_coding	40.5015	42.6988	41.0658	40.9449	42.4497	41.6308	0.552932
ENSRNOG00000005165	Smcr8	protein_coding	3.86316	4.80089	4.36217	4.07157	4.4784	4.62904	0.894948
ENSRNOG00000005167	Surf2	protein_coding	4.37856	4.69654	3.64209	4.53632	4.46703	4.45313	0.0307435
ENSRNOG00000005175	Sgpp1	protein_coding	6.83037	7.49811	7.26579	6.91329	7.17352	7.74791	0.832603
ENSRNOG00000005177	Tp53i3	protein_coding	3.75566	3.64419	3.27295	3.83192	3.99124	3.15926	0.523351
ENSRNOG00000005183	Rtf1	protein_coding	6.96503	6.92601	8.68332	6.75132	7.55599	7.39728	0.152242
ENSRNOG00000005184	Nop10	protein_coding	69.6951	67.8406	46.4558	74.9266	75.6529	64.4456	0.120075
ENSRNOG00000005190	Nipal2	protein_coding	3.16799	2.90202	3.35489	3.11004	3.5166	3.32245	0.963356
ENSRNOG00000005191	Trim44	protein_coding	3.85805	4.19779	5.73144	4.24979	4.75287	4.40794	0.265155
ENSRNOG00000005193	Pfas	protein_coding	2.08628	2.07732	2.56558	2.03202	2.06233	2.11157	0.00089116
ENSRNOG00000005195	Cst3	protein_coding	137.837	133.955	109.006	142.855	111.82	129.312	0.322099
ENSRNOG00000005196	Slc12a6	protein_coding	3.12996	3.35626	3.66813	2.98254	2.98062	3.1108	0.175424
ENSRNOG00000005203	Sec61g	protein_coding	91.2129	91.0221	79.542	69.5478	71.3917	64.0878	0.335763
ENSRNOG00000005209	Spred1	protein_coding	5.5582	5.77422	7.1967	5.93999	5.23281	6.59532	0.679763
ENSRNOG00000005214	Plek	protein_coding	1.79669	1.36913	1.49849	1.49716	0.975129	1.71382	0.539002
ENSRNOG00000005215	Klhl4	protein_coding	1.54523	2.31534	1.56485	2.01186	1.71173	1.83269	0.493166
ENSRNOG00000005218	Sf3a1	protein_coding	4.29908	4.51843	5.74382	4.28888	4.42301	4.8327	0.0339791
ENSRNOG00000005227	Tfap4	protein_coding	1.29633	1.23934	1.40287	0.978462	0.96064	0.853706	0.473063
ENSRNOG00000005228	Gnptab	protein_coding	5.2042	4.7925	7.14327	5.09682	5.39917	4.7339	0.0202404
ENSRNOG00000005229	Sec16b	protein_coding	1.03436	0.918437	1.28672	1.13269	1.18612	1.26108	0.698986
ENSRNOG00000005234	Gxylt1	protein_coding	3.35947	2.86491	4.19043	3.50229	3.29776	3.63729	0.853644
ENSRNOG00000005243	Pop1	protein_coding	0.323559	0.465097	0.638851	0.439708	0.503574	0.545219	0.988628
ENSRNOG00000005247	LOC100912008	protein_coding	4.53077	6.2751	4.54549	5.32481	5.22282	5.3603	0.32431
ENSRNOG00000005248	Slc1a4	protein_coding	1.0011	1.01888	1.52372	1.3036	1.34066	1.01795	0.150029
ENSRNOG00000005249	Snx6	protein_coding	7.56034	6.56611	6.15471	6.41571	6.00092	6.11147	0.0673816
ENSRNOG00000005256	Zc3h15	protein_coding	6.47696	10.6425	12.782	11.1437	9.69418	3.22988	0.503428
ENSRNOG00000005257	Prkaca	protein_coding	32.7439	33.1901	40.8326	30.0688	33.2586	34.5506	0.152191
ENSRNOG00000005258	Myef2	protein_coding	4.45065	5.69407	5.01984	5.52034	5.08789	5.60556	0.389748
ENSRNOG00000005260	Acp1	protein_coding	14.2052	14.5231	11.5088	15.5407	14.5904	14.355	0.0521721
ENSRNOG00000005261	Fbxl5	protein_coding	9.27995	10.2424	10.1341	9.42129	10.1708	9.57865	0.156956
ENSRNOG00000005263	Scaf11	protein_coding	6.1642	6.70775	7.30323	6.2104	6.71132	6.97089	0.589576
ENSRNOG00000005264	Sav1	protein_coding	11.8	11.0159	14.0043	9.49199	12.5012	9.66491	0.730975
ENSRNOG00000005269	Srl	protein_coding	77.3277	72.3346	89.6373	68.9586	89.085	79.9699	0.491707
ENSRNOG00000005271	Rapgef5	protein_coding	2.43042	1.56129	1.63054	1.69482	1.44222	1.51693	0.0120618
ENSRNOG00000005274	Vrk1	protein_coding	2.0949	1.65892	1.95653	1.97102	1.69223	1.77963	0.520489
ENSRNOG00000005275	Shmt1	protein_coding	4.32691	3.772	3.76752	3.42368	3.73847	3.3427	0.322802
ENSRNOG00000005276	Csnk2a1	protein_coding	46.4306	48.7804	43.9913	50.1102	53.6056	51.6299	0.977365
ENSRNOG00000005279	Ndufaf7	protein_coding	1.26554	1.1506	0.842167	2.4428	1.77824	1.5504	0.813658
ENSRNOG00000005281	Stx16	protein_coding	4.61001	4.06235	5.20159	3.72925	4.0291	4.70689	0.725239
ENSRNOG00000005285	Fbxo33	protein_coding	1.62932	1.39949	1.92669	1.66313	1.62897	2.0206	0.546236
ENSRNOG00000005287	Syne3	protein_coding	1.73005	1.77577	1.7014	1.38827	1.23279	1.58104	0.344088
ENSRNOG00000005289	Prkd3	protein_coding	2.38021	6.45722	3.36927	2.80595	1.95024	6.14294	0.123784
ENSRNOG00000005290	Ywhae	protein_coding	181.299	99.4264	187.895	103.752	118.752	102.237	0.0264867
ENSRNOG00000005291	Slc38a1	protein_coding	1.30679	2.73176	1.34021	4.01109	2.34368	4.82838	0.476363
ENSRNOG00000005292	Trip11	protein_coding	8.98704	9.79009	10.1761	9.62055	10.0096	10.6118	0.972236
ENSRNOG00000005298	Zfp513	protein_coding	4.68161	4.16097	5.6829	4.12745	3.95801	4.37791	0.0998682
ENSRNOG00000005301	Eif2b4	protein_coding	12.4179	13.1755	11.6813	13.4924	12.592	12.498	0.802079
ENSRNOG00000005302	Slc2a9	protein_coding	0.770335	0.579973	0.638432	0.583809	0.614201	0.690954	0.333136
ENSRNOG00000005303	Tbc1d25	protein_coding	1.47642	1.41299	2.39783	1.5764	1.67464	1.8979	0.221817
ENSRNOG00000005310	Cul1	protein_coding	1.98716	14.4973	15.2464	11.888	15.8231	14.9755	0.00613535
ENSRNOG00000005323	AABR07064873.1	processed_transcript	5.03169	5.40559	4.7995	4.38436	4.65913	5.21217	0.975515
ENSRNOG00000005326	Cnrip1	protein_coding	4.57316	5.08574	4.64273	4.26879	4.39072	4.7075	0.784137
ENSRNOG00000005330	Crebbp	protein_coding	11.9325	11.1904	14.7364	11.2551	12.0834	12.6691	0.140256
ENSRNOG00000005331	Vapb	protein_coding	31.8394	26.3515	35.3686	25.0929	26.9521	29.5311	0.605132
ENSRNOG00000005333	Azin1	protein_coding	11.3169	11.4743	12.0043	10.5196	11.9486	10.6519	0.370325
ENSRNOG00000005334	Acvr2a	protein_coding	5.21846	5.10629	6.03709	4.45709	5.30441	5.36714	0.618312
ENSRNOG00000005342	Rassf5	protein_coding	0.733226	0.58066	0.855527	0.629375	0.599805	0.604409	0.0850539
ENSRNOG00000005344	Nol10	protein_coding	4.38166	4.89521	3.80018	4.06018	4.31391	4.2703	0.766351
ENSRNOG00000005346	Tmem128	protein_coding	3.59741	2.24263	1.48238	2.16524	1.73009	1.66996	0.092221
ENSRNOG00000005347	Fjx1	protein_coding	0.934636	0.7072	1.15305	1.04891	1.18434	0.938576	0.585502
ENSRNOG00000005348	Pamr1	protein_coding	1.86824	1.22811	1.26148	1.43058	1.01588	1.24723	0.249768
ENSRNOG00000005350	Pwp1	protein_coding	2.22705	1.92831	2.09625	2.40429	1.8094	1.8034	0.500178
ENSRNOG00000005352	Elf4	protein_coding	1.99687	1.68389	2.11528	2.02816	1.70647	2.03704	0.0817171
ENSRNOG00000005353	Rybp	protein_coding	3.03297	3.09208	3.44813	2.89708	2.93285	2.96883	0.0652756
ENSRNOG00000005355	Ncstn	protein_coding	11.7909	10.7949	13.8509	12.0832	11.3652	11.9905	0.345841
ENSRNOG00000005357	Ctc1	protein_coding	4.45861	4.34004	5.19103	4.17909	4.44006	4.15983	0.0418908
ENSRNOG00000005358	Pmm1	protein_coding	11.417	13.2909	9.16005	10.9897	10.7133	11.9445	0.964627
ENSRNOG00000005360	Dhrs7b	protein_coding	4.28936	4.44486	4.07079	5.17937	6.37226	5.02027	0.365578
ENSRNOG00000005362	Rab3ip	protein_coding	2.4104	2.34965	2.25426	2.41569	2.29337	2.32362	0.649415
ENSRNOG00000005366	AABR07053472.1	protein_coding	2.47936	2.27332	3.11095	2.62419	2.43548	3.13722	0.210538
ENSRNOG00000005371	Klhl29	protein_coding	1.32598	1.10127	1.36744	0.800968	0.794506	0.813763	0.0734411
ENSRNOG00000005377	Tmem11	protein_coding	18.6232	18.0179	19.6	19.8004	18.3622	19.1908	0.695584
ENSRNOG00000005386	Kitlg	protein_coding	6.95951	6.28908	6.26492	10.1493	7.68556	7.34067	0.099195
ENSRNOG00000005387	Rbm3	protein_coding	9.85839	10.1793	10.66	8.31467	8.15075	9.22122	0.574407
ENSRNOG00000005388	Rassf3	protein_coding	24.5941	21.9764	28.5271	19.257	23.9557	22.1847	0.851148
ENSRNOG00000005389	LOC103694903	protein_coding	45.7631	51.1156	48.6475	53.558	48.8859	53.3941	0.560183
ENSRNOG00000005390	Nup210	protein_coding	2.23232	2.26069	3.05306	1.97715	2.18466	2.2322	0.0140899
ENSRNOG00000005391	Prex2	protein_coding	8.59811	10.4088	10.2669	9.9381	9.62296	9.6102	0.390078
[truncated: 20,204 more rows]

## Sheet: Sheet3
Table S2-3 The normal distribution of FPKM in Wstar rats at the age of 3 weeks
Gene_ID	Gene_name	gene_biotype	FPKM.W01	FPKM.W02	FPKM.W03	FPKM.W04	FPKM.W05	FPKM.W06	P value
ENSRNOG00000000012	Tcf15	protein_coding	4.73622	4.16361	5.42227	4.14312	4.61855	5.27493	0.382778
ENSRNOG00000000021	AABR07061902.1	pseudogene	1.83971	2.08883	2.30537	2.62736	1.92115	2.31317	0.750823
ENSRNOG00000000024	Hebp1	protein_coding	3.46488	3.29277	3.71785	4.5855	3.39743	4.03107	0.328055
ENSRNOG00000000033	Tmcc2	protein_coding	4.02224	5.52792	4.5346	4.24321	4.29216	5.16554	0.363114
ENSRNOG00000000034	Nuak2	protein_coding	0.392773	0.29029	0.385098	0.295427	0.245458	0.18083	0.614398
ENSRNOG00000000041	Slc26a1	protein_coding	0.575273	0.686333	0.757312	0.729576	0.848364	0.951877	0.98638
ENSRNOG00000000042	Xpr1	protein_coding	4.67548	5.90718	5.36252	4.51431	4.36882	4.59766	0.145107
ENSRNOG00000000043	Idua	protein_coding	3.72194	3.22999	4.03044	3.17344	3.75831	3.03407	0.415035
ENSRNOG00000000044	Tmem175	protein_coding	1.49219	1.91771	1.88335	1.54846	1.69798	1.51202	0.172623
ENSRNOG00000000047	Cd82	protein_coding	3.27761	3.43263	2.35686	3.82147	3.02135	3.2939	0.622562
ENSRNOG00000000048	Gak	protein_coding	4.23308	3.7371	3.93019	3.87514	3.64955	3.5098	0.90798
ENSRNOG00000000054	Abhd8	protein_coding	2.67782	3.10424	2.73402	3.30403	2.79029	3.20817	0.281486
ENSRNOG00000000062	Pcgf3	protein_coding	7.09468	6.79738	6.39842	5.6974	6.24802	5.81736	0.771011
ENSRNOG00000000064	Atp5i	protein_coding	632.826	637.464	621.781	794.152	660.587	625.455	0.0029769
ENSRNOG00000000066	Fbxo28	protein_coding	4.81435	5.84126	5.07578	4.34959	4.77244	4.71732	0.313431
ENSRNOG00000000068	Ppp2r5a	protein_coding	36.3574	33.7964	33.7961	26.324	32.6281	36.5532	0.120963
ENSRNOG00000000070	Dr1	protein_coding	3.46222	3.52626	3.53781	3.45094	3.56229	3.21658	0.0512101
ENSRNOG00000000073	Tmed5	protein_coding	13.0302	12.635	11.0813	11.1495	11.9261	13.0787	0.205118
ENSRNOG00000000075	Mtf2	protein_coding	5.40794	5.27752	4.81112	5.15367	5.3445	4.80673	0.161686
ENSRNOG00000000081	Antxr2	protein_coding	7.95474	9.49126	8.57451	8.82824	9.65572	8.65295	0.697549
ENSRNOG00000000082	Hltf	protein_coding	2.90442	2.8912	2.40376	3.24656	2.74438	2.71796	0.829999
ENSRNOG00000000095	Gpr89b	protein_coding	5.54157	5.8256	5.26893	5.60172	5.59394	5.77104	0.551068
ENSRNOG00000000098	Rnf115	protein_coding	24.0288	24.5206	27.4492	22.718	24.3269	23.6605	0.171925
ENSRNOG00000000104	Thoc3	protein_coding	5.34076	4.25381	5.45189	4.69968	4.85929	5.07503	0.842366
ENSRNOG00000000105	Cplx2	protein_coding	1.08639	1.40397	1.12007	0.999022	0.982054	1.08919	0.0634887
ENSRNOG00000000108	Aga	protein_coding	9.7476	10.0629	10.0736	10.6001	9.86608	9.07239	0.72338
ENSRNOG00000000111	Coprs	protein_coding	3.61206	5.33457	4.98783	4.57282	4.63328	4.06154	0.929228
ENSRNOG00000000112	Champ1	protein_coding	3.7459	4.10894	4.24437	3.67607	3.72764	3.72466	0.0333376
ENSRNOG00000000113	Elac1	protein_coding	1.29354	1.36749	1.64296	1.55918	1.50128	1.39825	0.904448
ENSRNOG00000000121	Pigv	protein_coding	0.605381	0.916855	1.00713	0.939523	0.938765	0.742305	0.182912
ENSRNOG00000000122	Ak2	protein_coding	14.8552	14.7757	12.3346	14.1196	12.7736	13.7907	0.448515
ENSRNOG00000000123	Rnf19b	protein_coding	2.74343	3.28172	3.30853	2.90252	2.9954	2.67057	0.429044
ENSRNOG00000000127	Kpna6	protein_coding	12.7415	13.2326	13.1119	11.5923	12.8116	12.6011	0.163046
ENSRNOG00000000130	Dnajb5	protein_coding	74.0843	59.7757	79.3813	46.4814	74.7016	55.8745	0.483015
ENSRNOG00000000133	Txndc15	protein_coding	5.37366	4.56072	0.807168	0.614204	4.83389	4.72512	0.0211403
ENSRNOG00000000137	Ly86	protein_coding	0.422775	0.462838	0.330637	0.420862	0.419433	0.4234	0.036635
ENSRNOG00000000142	Plxdc2	protein_coding	12.049	12.6231	12.4665	13.9101	11.464	10.013	0.9171
ENSRNOG00000000145	Pik3r3	protein_coding	2.46318	2.48817	2.96829	1.85172	2.09844	2.42385	0.757159
ENSRNOG00000000150	Dnajc1	protein_coding	6.28088	5.16053	5.41395	6.04815	5.72824	5.66093	0.963225
ENSRNOG00000000151	Ldlrap1	protein_coding	3.70391	3.48333	3.89475	3.91171	3.58426	3.66129	0.578683
ENSRNOG00000000155	Cog3	protein_coding	5.98501	5.6189	6.44828	5.31709	5.96092	5.70078	0.916398
ENSRNOG00000000157	Atg12	protein_coding	6.10557	7.15495	6.35605	6.41953	6.88011	6.72103	0.931254
ENSRNOG00000000158	Cdo1	protein_coding	3.08908	5.92765	2.14767	3.00112	3.51617	3.35133	0.101409
ENSRNOG00000000161	Chm	protein_coding	5.60851	5.61619	4.92554	5.27108	5.7839	4.92072	0.228112
ENSRNOG00000000164	Lamp2	protein_coding	18.8028	17.4541	15.0473	19.6164	18.5122	17.1724	0.690107
ENSRNOG00000000165	Pfkfb1	protein_coding	16.6249	18.0046	15.7879	22.5331	16.601	16.9182	0.0210717
ENSRNOG00000000166	Apex2	protein_coding	1.56921	1.52469	1.4561	1.16219	1.11703	1.3541	0.400784
ENSRNOG00000000167	Alas2	protein_coding	4.79986	8.73846	4.01594	3.91097	4.96627	7.85362	0.104034
ENSRNOG00000000168	Gatm	protein_coding	10.5532	11.7799	8.09737	7.54409	9.01658	13.6341	0.735868
ENSRNOG00000000169	Spata5l1	protein_coding	1.3009	1.10842	1.42933	1.12921	1.14764	1.00866	0.567942
[truncated: 22,152 more rows]

## Sheet: Sheet4
Table S2-4 The normal distribution of FPKM in Wstar rats at the age of 4 weeks
[truncated: 22,203 more rows]
