# Supplementary material for: Comprehensive analysis of long non-coding RNAs and mRNAs in skeletal muscle of diabetic Goto-Kakizaki rats during the early stage of type 2 diabetes
Source: PeerJ. 2020 Feb 12;8:e8548. doi: 10.7717/peerj.8548 (PMC7023842; doi:10.7717/peerj.8548)
Supplement: Table S3 [file peerj-08-8548-s003.xlsx]

## Sheet: 3 weeks
Table S3-1 The differentially expressed mRNAs in GK rats in comparison with Wistar rats at the age of 3 weeks
Gene_ID	Gene_name	meanC	stdC	meanE	stdE	Fold change	P value	FDR	Power value
ENSRNOG00000000316	Sobp	10.0762	1.32845	6.76857	1.81583	-1.48868	0.00136868	0.0327509	0.613841
ENSRNOG00000000405	Vgll2	17.2583	2.65793	10.0294	2.22717	-1.72077	5.70751e-05	0.0032265	0.719855
ENSRNOG00000000473	Pfdn6	32.8954	1.59932	18.272	1.0966	-1.80031	1.40836e-07	2.34298e-05	0.837322
ENSRNOG00000000525	Pi16	4.17894	1.11789	7.14547	1.12369	1.70987	0.000866487	0.0233438	0.692277
ENSRNOG00000000529	Pim1	5.41495	1.00745	10.5241	1.65259	1.94352	4.52225e-05	0.00267778	0.765798
ENSRNOG00000000576	Anapc16	1.16864	0.63942	5.85027	1.46228	5.00605	1.9671e-06	0.000216108	0.780916
ENSRNOG00000000804	Anapc16	10.8876	3.07724	5.72702	1.37562	-1.90109	6.46878e-05	0.00352999	0.628615
ENSRNOG00000000808	Hsf2	12.5177	1.92196	7.90782	0.914723	-1.58295	0.000207919	0.00844636	0.728565
ENSRNOG00000000825	Calhm5	4.0124	0.538105	2.48207	0.504795	-1.61655	0.00102182	0.0262747	0.71866
ENSRNOG00000000860	Vwa7	2.37605	0.238998	1.26505	0.251341	-1.87823	3.39431e-05	0.00210255	0.791456
ENSRNOG00000001044	Aimp2	32.5167	2.54083	23.1626	2.30769	-1.40385	0.00119321	0.0294808	0.770678
ENSRNOG00000001222	Ube2g2	9.59842	1.12358	15.718	1.95453	1.63756	0.000192477	0.00796029	0.770083
ENSRNOG00000001227	Adarb1	1.9025	0.273157	4.5354	0.915719	2.38391	3.04998e-05	0.00195154	0.772289
ENSRNOG00000001229	Col18a1	6.06029	0.780614	11.1411	4.42273	1.83838	0.00239599	0.0472917	0.505925
ENSRNOG00000001425	Sh2b2	1.83435	0.129993	4.8351	1.96641	2.63586	0.000198621	0.00816355	0.626666
ENSRNOG00000001551	Atp5pf	183.741	103.977	26.3794	26.5428	-6.96531	5.06996e-06	0.000483945	0.612891
ENSRNOG00000001584	Map3k7cl	14.4708	1.10135	9.52705	2.26981	-1.51891	0.000307736	0.0108336	0.704575
ENSRNOG00000001827	Masp1	13.2817	1.50465	9.28776	1.78802	-1.43002	0.00187162	0.0408158	0.665491
ENSRNOG00000001842	Mrps35	11.8336	0.991856	5.13503	0.506575	-2.30449	1.10999e-09	3.59062e-07	0.831488
ENSRNOG00000001912	Tecrl	2.52858	1.64767	0.950149	0.576497	-2.66125	0.00212085	0.0440512	0.405456
ENSRNOG00000002089	Ccng2	5.2505	0.77536	10.1852	3.47504	1.93985	0.000506381	0.0158806	0.591303
ENSRNOG00000002178	Mrps18c	18.1951	2.90179	12.687	2.01396	-1.43416	0.000849417	0.0230467	0.635109
ENSRNOG00000002194	Coq2	15.6537	1.6594	11.5305	1.80858	-1.35759	0.00245692	0.0481678	0.660025
ENSRNOG00000002224	Yipf7	31.8008	1.49851	15.4587	2.56424	-2.05714	2.62738e-08	5.33663e-06	0.828368
ENSRNOG00000002244	Pdgfra	8.47331	0.823665	14.6557	3.55002	1.72963	0.000557761	0.0170332	0.663153
ENSRNOG00000002255	Fam162a	26.0794	5.86155	15.9786	3.59178	-1.63215	0.000279949	0.0103004	0.613634
ENSRNOG00000002303	Kcnj12	10.6283	1.52001	17.375	3.10025	1.63478	0.00254004	0.0491355	0.703835
ENSRNOG00000002454	Rnf2	15.8714	1.70602	9.58245	1.51061	-1.6563	6.33723e-05	0.00348109	0.772534
ENSRNOG00000002721	Ndufb4	527.531	48.342	340.167	52.9127	-1.5508	0.000344965	0.0119324	0.764255
ENSRNOG00000002753	Adam11	1.31255	0.456647	0.584821	0.369186	-2.24437	0.000877081	0.0235343	0.545514
ENSRNOG00000002916	Car4	8.95855	0.659363	5.58356	1.42196	-1.60445	0.000151893	0.00680327	0.727279
ENSRNOG00000002917	Sec14l5	11.9831	0.992573	5.43527	1.59544	-2.20469	1.37918e-08	3.08865e-06	0.800023
ENSRNOG00000002928	Guk1	3.97018	0.917636	8.50225	3.43313	2.14152	0.00118348	0.0293651	0.557585
ENSRNOG00000002930	Ppl	1.20948	0.211187	3.13563	1.19399	2.59255	0.00038593	0.0128408	0.641512
ENSRNOG00000003245	Cacng1	283.541	42.7787	159.239	34.2892	-1.7806	3.74994e-05	0.00229035	0.73833
ENSRNOG00000003439	Il15	5.26126	0.984312	2.8889	0.428849	-1.8212	0.000115986	0.00544349	0.732926
ENSRNOG00000003463	Srebf1	8.58868	2.38081	4.68255	1.4834	-1.83419	0.000316013	0.0110623	0.593147
ENSRNOG00000003510	Fmo2	0.938372	0.349115	3.50747	2.2035	3.73782	0.00105481	0.0267423	0.513748
ENSRNOG00000003546	Tnfrsf12a	18.994	6.51125	7.62761	2.10056	-2.49016	5.16581e-06	0.000490415	0.656452
ENSRNOG00000003616	Grem2	0.872731	0.168878	2.82776	0.890742	3.24013	9.10585e-05	0.00463734	0.727607
ENSRNOG00000003620	Fmo3	0.339004	0.138866	3.65527	1.99622	10.7824	2.24055e-05	0.00155896	0.655655
ENSRNOG00000003722	Dusp27	14.0704	3.49125	9.37427	1.97758	-1.50096	0.00188952	0.0409626	0.520857
ENSRNOG00000003745	Atf3	2.38155	1.40333	0.946761	0.216723	-2.51548	0.00117901	0.0292958	0.455312
ENSRNOG00000003773	Hmox2	11.8976	0.934233	3.87386	2.18111	-3.07125	1.10377e-10	4.53094e-08	0.797123
ENSRNOG00000003853	Scoc	1.90114	0.365919	0.63483	0.203065	-2.99472	2.9137e-07	4.42578e-05	0.784834
ENSRNOG00000003887	Lgi2	4.14096	1.2961	7.66114	2.5405	1.85009	0.00255311	0.0492808	0.543793
ENSRNOG00000003973	Cyb5r1	2.28746	4.96301	8.15444	0.645546	3.56485	0.000360141	0.012311	0.521559
ENSRNOG00000003999	Adcy3	1.09624	0.102766	2.42093	0.53476	2.2084	0.000825686	0.022655	0.75195
ENSRNOG00000004003	Dusp10	22.8028	4.78208	10.2573	1.86068	-2.22308	8.088e-08	1.43086e-05	0.752858
ENSRNOG00000004016	Msl3	12.3267	2.32805	6.08238	0.555975	-2.02662	1.01334e-06	0.000130155	0.763924
ENSRNOG00000004100	Trib1	13.5867	2.95277	7.88887	0.89894	-1.72227	9.87228e-05	0.00484407	0.688433
ENSRNOG00000004193	Klhl12	1.13735	1.75763	3.76379	1.91723	3.30926	0.00209823	0.0436709	0.455021
ENSRNOG00000004197	Asb12	37.2881	4.55684	24.1768	4.54358	-1.54231	9.75875e-05	0.0048341	0.714376
ENSRNOG00000004245	Mgst3	106.656	31.5923	55.5113	20.4633	-1.92135	0.000123011	0.00569964	0.583467
ENSRNOG00000004282	Arl4a	2.88835	0.481588	1.61853	0.633998	-1.78456	0.000560795	0.0170727	0.64288
ENSRNOG00000004377	Lpin1	11.3132	1.26541	21.263	3.96109	1.87949	7.11752e-05	0.0038021	0.748896
ENSRNOG00000004401	Mrpl13	40.9598	3.99814	27.6502	3.52395	-1.48135	0.000820936	0.0226542	0.756617
ENSRNOG00000004512	Apool	17.3188	2.16296	11.0381	0.887006	-1.56899	0.000121575	0.00564807	0.768525
ENSRNOG00000004537	Rxrg	18.2349	3.86642	11.5125	2.56137	-1.58392	0.000383668	0.0127902	0.608535
ENSRNOG00000004553	Cox20	17.1093	3.4796	7.22388	0.890422	-2.36844	7.94332e-08	1.43045e-05	0.772132
ENSRNOG00000004629	Fkbp3	212.774	17.2892	115.618	15.9741	-1.84032	1.03605e-05	0.000857708	0.813554
ENSRNOG00000004635	Kera	73.2526	19.8856	26.846	19.8722	-2.72862	3.74382e-06	0.000373697	0.654362
ENSRNOG00000004754	Tc2n	4.108	0.730472	2.47175	0.679354	-1.66198	0.000837524	0.0228592	0.652276
ENSRNOG00000004755	Commd9	18.4575	1.79586	11.3766	1.84707	-1.62241	2.97822e-05	0.00191263	0.771935
ENSRNOG00000004829	Immp1l	17.2128	1.68059	12.6865	1.49702	-1.35678	0.00255601	0.0492808	0.711164
ENSRNOG00000004947	Zfp871	8.3254	0.522925	12.753	1.43549	1.53182	0.000480932	0.0153022	0.779325
ENSRNOG00000005053	Egln3	6.20683	1.27021	3.64365	0.519744	-1.70347	0.000263069	0.0099465	0.691691
ENSRNOG00000005177	Tp53i3	11.2505	0.794867	3.30199	0.743491	-3.40719	4.31544e-12	3.01528e-09	0.836645
ENSRNOG00000005256	Zc3h15	2.45611	0.640671	6.87482	3.01422	2.79907	0.000191604	0.00794998	0.604456
ENSRNOG00000005358	Pmm1	7.21891	0.765448	12.3121	2.05656	1.70554	0.000826151	0.022655	0.743046
ENSRNOG00000005413	Creb3l1	8.51469	0.655618	13.6652	4.31523	1.60489	0.00237695	0.0470221	0.524431
ENSRNOG00000005451	Dnah11	2.77965	0.40889	1.56624	0.561992	-1.77473	0.000290562	0.0104866	0.672074
ENSRNOG00000005464	Lgalsl	33.5975	2.10458	22.2693	3.07498	-1.5087	5.75586e-05	0.00324333	0.785407
ENSRNOG00000005512	Ndufa4	549.05	70.7737	352.483	65.2743	-1.55766	0.000451804	0.0145343	0.71487
ENSRNOG00000005574	Adamts8	7.40963	1.66449	1.71076	0.365451	-4.3312	1.36251e-10	5.17399e-08	0.796005
ENSRNOG00000005615	Gadd45a	9.66853	2.46071	30.2202	12.1781	3.12562	3.49337e-05	0.00214867	0.655042
ENSRNOG00000005616	Ncoa3	3.84387	0.49695	7.02531	2.38575	1.82767	0.00209781	0.0436709	0.567271
ENSRNOG00000005826	RGD1562420	0.204901	0.0487212	14.748	4.52168	71.9764	5.44756e-09	1.51044e-06	0.791894
ENSRNOG00000005850	Gdap1	0.824228	0.136663	2.16141	0.410069	2.62235	0.00128368	0.0311869	0.78749
ENSRNOG00000005854	Angpt1	7.85876	0.540454	5.46519	1.41496	-1.43797	0.00234161	0.0465869	0.639716
ENSRNOG00000005964	Nr4a3	0.412887	0.111492	1.0238	0.307123	2.4796	0.000853795	0.0231226	0.692005
ENSRNOG00000006025	Lamb3	2.0045	0.56233	1.0696	0.548601	-1.87407	0.00209902	0.0436709	0.528107
ENSRNOG00000006118	Klf10	6.76175	0.664127	10.4951	1.04741	1.55213	0.000629275	0.0185679	0.784195
ENSRNOG00000006142	Mymk	1.48359	0.454618	3.55574	0.600399	2.39671	0.000177429	0.00757783	0.77209
ENSRNOG00000006514	Vezt	9.9627	1.05917	6.76385	0.608984	-1.47293	0.000590894	0.0177655	0.764499
ENSRNOG00000006523	Atl2	22.4926	2.63338	35.2789	5.65952	1.56847	0.000548218	0.0168596	0.715668
ENSRNOG00000006608	Tmem70	37.6922	2.84277	24.4079	3.69232	-1.54426	3.11318e-05	0.00198254	0.777105
ENSRNOG00000006916	Sardh	1.20382	0.0736142	2.23244	0.434225	1.85447	0.00197233	0.0422732	0.744269
ENSRNOG00000006968	Mrpl19	17.1093	1.56677	11.5442	0.726185	-1.48207	0.00022294	0.00888598	0.792115
ENSRNOG00000007006	Slc3a1	7.28953	0.652223	4.08026	0.614717	-1.78653	1.76443e-05	0.001295	0.802505
ENSRNOG00000007059	Atp1b4	18.7298	6.10334	9.02612	3.09584	-2.07507	5.53385e-05	0.00316021	0.600163
ENSRNOG00000007081	Xdh	4.70098	1.20056	13.5442	7.82469	2.88115	0.000440364	0.014245	0.500324
ENSRNOG00000007151	Cdk14	3.37019	0.32675	5.73807	0.769394	1.7026	0.00129084	0.0313171	0.77623
ENSRNOG00000007234	Cyp51	10.0875	2.06383	6.27542	2.28928	-1.60746	0.00139136	0.0330775	0.544656
ENSRNOG00000007326	Prepl	38.1182	3.81789	21.8794	2.45522	-1.74219	1.62551e-06	0.00018319	0.802423
ENSRNOG00000007495	Smpx	191.392	31.7694	89.0198	14.7028	-2.14999	7.52415e-07	9.80835e-05	0.780514
ENSRNOG00000007516	Smtnl1	116.344	25.1735	52.0514	23.1708	-2.23518	8.9947e-06	0.000755382	0.693391
ENSRNOG00000007529	Bmf	1.36273	0.210083	2.9771	1.11083	2.18465	0.00213239	0.0440975	0.602872
ENSRNOG00000007545	Angptl4	1.34732	1.26464	11.0804	8.10024	8.22401	0.000192764	0.00796029	0.527068
ENSRNOG00000007744	Ehd3	1.70026	0.31052	3.777	1.5023	2.22142	0.00103862	0.0264085	0.581989
ENSRNOG00000007763	Plod1	9.96231	0.584831	16.6312	2.0381	1.66941	0.000592769	0.0177912	0.789405
ENSRNOG00000007814	Kdm3a	4.99037	0.286851	8.06872	1.61898	1.61686	0.000505106	0.015869	0.692376
ENSRNOG00000007822	Vgll4	6.51788	0.475496	10.2619	1.98332	1.57442	0.000963947	0.0250942	0.686848
ENSRNOG00000007862	Acat1	107.404	8.55779	65.4566	8.03011	-1.64084	4.46132e-05	0.00265974	0.802348
ENSRNOG00000007964	Tp53inp1	2.36918	0.467851	5.40918	1.94166	2.28315	0.000436047	0.0141582	0.626532
ENSRNOG00000008049	Max	8.33661	0.521474	12.7078	3.18023	1.52434	0.00180373	0.0397721	0.582763
ENSRNOG00000008056	Ankrd9	12.415	1.78656	19.899	4.16097	1.60282	0.00231463	0.0462608	0.654757
ENSRNOG00000008243	Slc43a1	3.77435	0.447835	6.97264	2.08217	1.84737	0.00150266	0.0347767	0.621652
ENSRNOG00000008257	Mfap2	10.7934	1.12672	17.9663	4.80899	1.66456	0.00124182	0.0304238	0.609256
ENSRNOG00000008340	RGD1309779	12.8352	2.21688	8.82762	1.28713	-1.45399	0.00250727	0.0488261	0.635992
ENSRNOG00000008592	Barx2	7.40726	2.49323	3.63645	1.58009	-2.03695	0.000363996	0.0123943	0.55829
ENSRNOG00000008618	Tex10	0.00542317	0.00421967	3.81642	1.05941	703.724	1.4622e-08	3.23312e-06	0.802912
ENSRNOG00000008620	Smad3	9.12023	0.659219	20.2056	3.66719	2.21546	1.8882e-05	0.00135176	0.782727
ENSRNOG00000008688	Usp45	5.04251	0.489156	3.02558	0.640697	-1.66663	0.000929885	0.024518	0.75695
ENSRNOG00000008834	Dach1	5.38805	0.659371	3.20749	0.401012	-1.67983	9.74951e-05	0.0048341	0.775876
ENSRNOG00000008915	Prima1	0.402776	0.113831	3.52008	1.71264	8.73956	1.31167e-05	0.00102287	0.683779
ENSRNOG00000008947	Cpz	4.411	0.791133	10.2222	4.26945	2.31743	0.000169985	0.00736799	0.577385
ENSRNOG00000009047	Sln	23.5928	14.2063	10.3613	4.84973	-2.27702	0.00196772	0.0422732	0.394159
ENSRNOG00000009263	Ifi27	20.1795	3.00398	37.5713	10.2785	1.86186	0.000269005	0.0100405	0.648995
ENSRNOG00000009431	Tbc1d4	10.8896	1.16938	7.38571	1.7111	-1.47442	0.00193434	0.0417227	0.662068
ENSRNOG00000009512	Esd	32.3246	3.42071	17.757	1.62493	-1.82038	1.36896e-06	0.000161574	0.808457
ENSRNOG00000009550	Sqle	3.86044	0.806148	1.86758	0.764628	-2.06708	2.61878e-05	0.00173276	0.680136
ENSRNOG00000009565	Pdk4	40.9642	35.2378	152.152	73.0329	3.71427	0.000186953	0.00790725	0.587077
ENSRNOG00000009571	Wipf3	9.0157	1.03183	4.77632	1.0811	-1.88758	7.19856e-06	0.000628723	0.776424
ENSRNOG00000009734	Akr1b8	1.76493	0.1838	4.06213	0.669262	2.30158	6.08473e-05	0.00338497	0.79495
ENSRNOG00000009754	Nampt	18.0457	3.22479	11.6255	2.04681	-1.55224	0.000209712	0.00849942	0.66022
ENSRNOG00000010105	S100a11	2.07083	0.814557	5.78208	2.66159	2.79216	0.000299313	0.0107359	0.575874
ENSRNOG00000010183	Fam198b	6.49553	0.859585	10.2434	1.40411	1.57699	0.000518783	0.0161823	0.739159
ENSRNOG00000010208	Timp1	2.15539	0.860381	7.15981	4.3381	3.32182	0.000425452	0.0138912	0.506022
ENSRNOG00000010253	Cd163	4.35502	0.612359	10.2133	6.01334	2.34518	0.00177387	0.0394223	0.436527
ENSRNOG00000010524	Cryab	492.286	100.686	301.021	73.9941	-1.63538	0.000619369	0.0183854	0.628548
ENSRNOG00000010537	Dis3l	11.4373	1.00538	7.51164	0.689511	-1.52261	0.000215279	0.0086448	0.79203
ENSRNOG00000010645	Lgals3	8.56257	0.798164	27.2357	18.9932	3.18079	0.00147516	0.0344493	0.442564
ENSRNOG00000010725	Cpa1	2.65733	1.21154	1.04137	0.568097	-2.55177	0.000248168	0.00950803	0.53445
ENSRNOG00000010741	Tigd4	3.78151	0.284797	1.93449	1.06599	-1.95478	0.000156105	0.00692094	0.658898
ENSRNOG00000010797	Esm1	3.12644	0.323567	1.43126	0.504888	-2.1844	2.5851e-06	0.000268789	0.775942
ENSRNOG00000010802	Ube3d	1.48823	0.199939	0.773141	0.116088	-1.92491	0.00024305	0.00941373	0.787467
ENSRNOG00000010889	Fbxw7	9.80399	1.42675	5.13473	1.30401	-1.90935	6.96504e-06	0.000617997	0.750668
ENSRNOG00000010992	Hspb3	39.4659	4.73826	25.257	4.50442	-1.56257	0.000302026	0.0107669	0.729343
ENSRNOG00000011241	Tfdp2	9.91869	1.38316	15.5781	3.75948	1.57058	0.00130567	0.0315019	0.598763
ENSRNOG00000011283	Sdhaf3	9.24555	1.40665	6.33829	1.63622	-1.45868	0.002191	0.0448154	0.580091
ENSRNOG00000011427	Hr	2.95512	0.173145	5.32777	0.945184	1.8029	0.000563346	0.017114	0.754625
ENSRNOG00000011518	Dusp26	8.22514	0.976848	4.95446	1.26934	-1.66015	0.000178137	0.00758952	0.714914
ENSRNOG00000011568	Rspo3	3.21221	1.53075	0.89894	0.448411	-3.57333	2.29437e-05	0.00157787	0.608746
ENSRNOG00000011591	Mettl21c	10.0269	4.10054	5.25269	1.869	-1.90891	0.00124091	0.0304238	0.476633
ENSRNOG00000011817	Rpl22l1	42.4807	7.97715	19.4493	7.30377	-2.18418	1.56681e-06	0.000178883	0.724772
ENSRNOG00000011901	Rrad	4.40394	1.92485	2.14624	1.01372	-2.05194	0.00224734	0.0455412	0.467352
ENSRNOG00000011936	Abhd14a	1.47575	0.224806	2.96506	0.739468	2.00919	0.00200084	0.0426748	0.70018
ENSRNOG00000012183	Glrx	4.12473	1.22252	17.3707	3.59794	4.21136	3.87115e-07	5.49766e-05	0.800052
ENSRNOG00000012270	Med26	4.28965	0.616346	2.65573	0.512745	-1.61524	0.000740183	0.0211612	0.714432
ENSRNOG00000012383	Ndufc2	313.345	45.8878	205.138	28.5175	-1.52749	0.000767474	0.0216929	0.710137
ENSRNOG00000012392	Dnajc2	20.5061	1.13302	14.3665	2.98817	-1.42736	0.00103685	0.0264019	0.699381
ENSRNOG00000012393	S100a13	4.37755	0.903751	11.6616	3.93866	2.66395	1.75571e-05	0.00129404	0.681589
ENSRNOG00000012428	Maf	14.0506	2.3443	24.1349	5.20863	1.71772	0.000367066	0.0123971	0.675447
ENSRNOG00000012440	Msra	2.50654	0.282723	5.35994	0.256827	2.13838	3.25011e-05	0.00204219	0.837128
ENSRNOG00000012512	Nexn	7.14345	0.732675	3.99946	0.789898	-1.7861	8.74017e-06	0.000741132	0.780237
ENSRNOG00000012684	Bloc1s2	5.81119	1.24904	12.6421	1.87292	2.17548	1.12158e-06	0.000139941	0.785175
ENSRNOG00000012709	Bag2	13.3558	2.30642	7.06794	0.723189	-1.88963	2.01568e-06	0.000220062	0.76346
ENSRNOG00000012723	Trim55	20.7973	1.41468	13.9034	1.72316	-1.49585	6.2602e-05	0.00345783	0.787436
ENSRNOG00000012782	Tmem2	4.03327	0.428048	7.65842	2.15363	1.89881	0.00129518	0.0313355	0.654414
ENSRNOG00000012812	Sharpin	3.24358	1.71684	10.6511	5.73547	3.28375	0.00028351	0.0103823	0.544828
ENSRNOG00000012827	Mlf1	348.534	44.0911	187.697	27.297	-1.8569	6.51917e-06	0.000599352	0.787792
ENSRNOG00000012862	Spsb4	2.51347	0.462744	1.21549	0.302369	-2.06786	5.34945e-06	0.000502388	0.745311
ENSRNOG00000012962	Nudt16	0.78338	0.113513	1.57714	0.405517	2.01325	0.0014822	0.0345215	0.694238
ENSRNOG00000013011	Dnajb4	3.16429	1.31696	0.872169	0.299153	-3.62807	2.27285e-06	0.000242086	0.663299
ENSRNOG00000013102	Entpd2	7.81922	1.1132	12.5586	1.98945	1.60613	0.000496931	0.0156686	0.719211
ENSRNOG00000013141	LOC100911625	0.756995	0.134828	1.58287	0.588308	2.09099	0.00249588	0.0486585	0.586257
ENSRNOG00000013179	Tinagl1	7.29826	1.04122	14.1673	3.6906	1.94119	0.000190574	0.007945	0.679759
ENSRNOG00000013196	Dok5	12.8251	1.00863	7.78268	1.90796	-1.6479	9.75149e-05	0.0048341	0.744344
ENSRNOG00000013211	Chchd3	174.256	15.9384	107.887	16.466	-1.61517	0.000260236	0.00986109	0.779235
ENSRNOG00000013218	Sap30	6.49882	0.920758	3.47803	0.464886	-1.86853	2.17198e-05	0.00153604	0.780705
ENSRNOG00000013397	Foxo1	8.17834	1.07705	15.1737	3.93118	1.85535	0.000465709	0.0148993	0.666788
ENSRNOG00000013484	Gsta1	4.27646	0.977727	9.35854	5.25612	2.18838	0.00248783	0.04861	0.4278
ENSRNOG00000013493	Psma4	28.1987	1.99663	19.2563	1.81128	-1.46439	0.000248043	0.00950803	0.795177
ENSRNOG00000013557	Lancl1	3.47485	0.16601	6.5006	1.13085	1.87076	0.00156335	0.0354937	0.766245
ENSRNOG00000013603	Dffa	16.4775	2.64386	9.59032	2.13611	-1.71814	0.000134059	0.00610028	0.713023
ENSRNOG00000013679	Sema4d	6.68451	0.77835	11.7399	1.66257	1.75628	9.58405e-05	0.00481075	0.772215
ENSRNOG00000013766	Acaa2	79.5463	9.42527	35.4005	7.48359	-2.24704	3.24424e-09	1.01197e-06	0.804601
ENSRNOG00000013840	Ankrd2	61.7309	28.0988	29.1304	19.9187	-2.11912	0.00129715	0.0313398	0.425876
ENSRNOG00000013973	Lcn2	0.226115	0.115108	6.46897	5.21013	28.6092	0.000165662	0.00725259	0.530964
ENSRNOG00000014029	Klhl13	18.3052	1.19929	12.9207	1.05338	-1.41673	0.000279536	0.0103004	0.796878
ENSRNOG00000014128	Ecsit	38.187	4.73188	25.8166	5.60444	-1.47917	0.00145958	0.0342226	0.661289
ENSRNOG00000014237	Zfp503	1.45241	0.180864	3.38264	0.94527	2.32898	0.000896748	0.0238787	0.710483
ENSRNOG00000014254	Cpt1a	2.0534	0.54502	5.15204	1.72085	2.50903	0.000235252	0.00917273	0.66686
ENSRNOG00000014288	Fn1	35.7213	4.94437	66.3789	21.6974	1.85825	0.0017075	0.0380927	0.588938
ENSRNOG00000014303	Lrp11	2.37559	0.267275	3.94577	0.768229	1.66097	0.00233228	0.0465071	0.700654
ENSRNOG00000014327	Csrp3	121.107	43.6598	44.4974	19.0934	-2.72166	1.45323e-05	0.00111828	0.64558
ENSRNOG00000014339	Anxa10	2.68655	0.653035	1.29628	0.328946	-2.07251	2.18302e-05	0.00153762	0.696595
ENSRNOG00000014375	Adgrb2	0.199088	0.0215835	3.88308	1.31026	19.5043	1.55658e-07	2.54115e-05	0.77517
ENSRNOG00000014398	Scara5	3.80776	0.665405	7.99979	2.69731	2.10092	0.000290367	0.0104866	0.623393
ENSRNOG00000014603	Sgcg	48.6271	2.69194	34.2442	4.32118	-1.42001	0.000849671	0.0230467	0.775857
ENSRNOG00000014647	Cbfb	7.35301	0.769091	12.4518	3.74465	1.69343	0.00152893	0.0351079	0.576013
ENSRNOG00000014713	Csgalnact2	14.3643	0.354865	9.99861	1.12763	-1.43663	0.000857375	0.0231836	0.805172
ENSRNOG00000014727	Fahd1	11.5921	1.72949	7.83096	1.89817	-1.48029	0.00158424	0.0358465	0.612449
ENSRNOG00000014743	Hagh	8.25178	1.21787	14.2787	1.6853	1.73038	0.000154029	0.00686372	0.779347
ENSRNOG00000014815	Myoz2	323.256	87.6532	111.353	54.7283	-2.90299	3.18148e-07	4.79086e-05	0.715935
ENSRNOG00000015117	Lrrc39	7.91187	3.22676	3.83236	1.26908	-2.06449	0.000363136	0.0123892	0.523149
ENSRNOG00000015142	Timm21	37.7642	4.3084	25.1212	3.91851	-1.50328	0.000298628	0.0107334	0.729092
ENSRNOG00000015514	Bcat1	1.77723	0.211402	4.42122	1.86529	2.48771	0.000343746	0.0119138	0.597578
ENSRNOG00000015546	MGC116121	2.06403	0.672704	1.14029	0.107979	-1.8101	0.00238383	0.0471049	0.582603
ENSRNOG00000015567	Slc9a2	2.64348	0.311436	1.52086	0.449275	-1.73814	0.000276514	0.0102769	0.716281
ENSRNOG00000015713	Parva	8.93909	0.618612	14.813	2.72519	1.65711	0.000576511	0.0173929	0.721789
ENSRNOG00000015718	RGD1307461	5.00459	0.919238	1.76366	0.640845	-2.83762	1.65389e-08	3.56668e-06	0.779055
ENSRNOG00000016071	P3h3	9.03787	0.909791	16.3966	3.78488	1.81421	8.35628e-05	0.00435724	0.695026
ENSRNOG00000016123	Rnf144b	4.82542	0.576377	2.98548	0.808047	-1.61629	0.000782003	0.0219405	0.689609
ENSRNOG00000016163	Slc1a3	0.709672	0.0764969	1.86803	1.00961	2.63224	0.00243378	0.0478752	0.510872
ENSRNOG00000016180	Pdp1	33.3761	1.70743	22.5014	3.86001	-1.48329	0.000176946	0.00757783	0.761892
ENSRNOG00000016224	Tldc1	0.72129	0.0651944	1.45765	0.266318	2.02089	0.00201252	0.042701	0.768473
ENSRNOG00000016243	Casq2	64.9429	13.9088	25.9825	10.6111	-2.49949	3.91474e-07	5.51473e-05	0.734603
ENSRNOG00000016244	Mical2	6.15481	1.33699	13.5959	4.669	2.20898	9.40065e-05	0.00474597	0.628879
ENSRNOG00000016451	Cd1d1	5.23355	0.49574	1.98447	1.02772	-2.63725	1.89103e-07	2.9759e-05	0.776947
ENSRNOG00000016545	Ift140	1.49614	0.117445	3.14821	0.794438	2.10422	0.000630766	0.0185805	0.716703
ENSRNOG00000016560	Card19	14.3714	1.26038	10.4918	0.967952	-1.36978	0.00151985	0.035071	0.752591
ENSRNOG00000016573	Dgat2	6.59813	1.38039	14.6692	6.66705	2.22324	0.000789479	0.0220619	0.52643
ENSRNOG00000016576	Carmil1	0.837981	0.0959571	1.96588	0.853545	2.34597	0.00249208	0.0486387	0.569668
ENSRNOG00000016752	Crispld2	2.6174	0.401397	4.95708	1.09863	1.89389	0.000938668	0.0246566	0.709822
ENSRNOG00000016873	Msrb2	3.91802	0.414252	2.21114	0.531265	-1.77194	3.32536e-05	0.00206717	0.759095
ENSRNOG00000016937	Mtfr1l	94.6104	6.01028	43.3691	4.88483	-2.18152	3.88362e-09	1.13065e-06	0.83427
ENSRNOG00000016950	Otud1	11.3215	5.6755	4.43239	1.58624	-2.55426	0.000160369	0.00707404	0.52035
ENSRNOG00000017286	Ephx2	5.04734	0.339395	0.550821	0.113272	-9.1633	3.10862e-15	6.78768e-12	0.843854
ENSRNOG00000017307	Prss23	10.085	1.13348	22.5178	3.38263	2.2328	3.12059e-06	0.000318774	0.80003
ENSRNOG00000017369	Mustn1	32.5488	5.91493	64.17	15.1133	1.9715	0.000305052	0.0108336	0.70309
ENSRNOG00000017412	AABR07001512.1	0.0589893	0.0750488	4.97232	2.23221	84.2918	1.49662e-06	0.000171993	0.73198
ENSRNOG00000017441	Tpm3	326.311	124.875	163.872	100.039	-1.99126	0.00129334	0.0313343	0.457436
ENSRNOG00000017528	Gpr157	3.71683	0.777346	9.28795	2.09398	2.49889	4.54245e-06	0.000445773	0.7564
ENSRNOG00000017577	Bphl	4.85043	0.480735	2.28589	0.690189	-2.1219	2.31472e-06	0.000245051	0.785759
ENSRNOG00000017619	Aldh1a1	18.547	1.29806	10.0919	1.31363	-1.83781	5.12151e-07	7.0443e-05	0.819884
ENSRNOG00000017686	Pi15	6.40716	0.754636	11.7057	3.41847	1.82697	0.000342538	0.0118955	0.624497
ENSRNOG00000017716	Ucp3	1.30041	1.02932	9.68053	4.88191	7.44422	1.80823e-05	0.00131063	0.659983
ENSRNOG00000017758	LOC361985	30.9315	2.12558	21.9876	3.327	-1.40677	0.00252975	0.0490997	0.738162
ENSRNOG00000017810	Uros	1.82778	0.193067	3.75988	1.18653	2.05708	0.00144605	0.033951	0.645486
ENSRNOG00000017854	Ucp2	11.1562	1.46485	42.4912	26.1662	3.80876	0.000365102	0.0123971	0.530149
ENSRNOG00000017876	Dnajc21	20.1865	1.96952	14.7909	1.70793	-1.36479	0.00215157	0.0442681	0.718156
ENSRNOG00000017956	Golga7	12.1197	2.62895	7.87229	2.12589	-1.53953	0.00142528	0.0335537	0.551271
ENSRNOG00000018170	Slc27a1	1.83539	0.182975	5.31991	3.2408	2.89852	0.00121815	0.0299699	0.48255
ENSRNOG00000018250	Tnni3	2.29079	0.936114	0.683246	0.285287	-3.3528	1.19782e-05	0.000951072	0.652756
ENSRNOG00000018282	Gda	8.3082	1.26299	19.5763	10.2944	2.35626	0.00103263	0.0263699	0.487917
ENSRNOG00000018415	Acot13	73.7823	9.46084	46.6855	9.61915	-1.58041	0.000383676	0.0127902	0.710824
ENSRNOG00000018487	Slc3a2	19.2729	1.48591	37.1769	3.22786	1.92898	1.26657e-05	0.000996597	0.824687
ENSRNOG00000018646	Hbegf	10.9094	2.47427	6.08838	2.03456	-1.79184	0.000170974	0.00739252	0.622452
ENSRNOG00000018651	Agtpbp1	18.943	2.07502	13.7133	2.06644	-1.38136	0.00139249	0.0330775	0.678855
ENSRNOG00000018739	Pax7	2.01605	0.215668	1.29363	0.254751	-1.55844	0.00242972	0.0478494	0.728421
ENSRNOG00000018836	RGD1559896	3.97484	0.219195	7.16664	2.7029	1.803	0.00187465	0.0408308	0.523322
ENSRNOG00000018865	Adamts12	6.06	0.656955	10.4498	2.97727	1.72438	0.00075979	0.0216157	0.606007
ENSRNOG00000018951	Col4a5	4.0796	0.328591	8.51047	2.37487	2.08611	0.000368921	0.0123971	0.688755
ENSRNOG00000018996	Phf7	2.18207	0.347998	6.43787	0.957015	2.95035	1.68467e-05	0.001263	0.814385
ENSRNOG00000019050	Ifit1	0.272346	0.0589855	4.1646	2.66098	15.2916	9.84086e-05	0.00484226	0.611862
ENSRNOG00000019057	Prkcq	18.1433	2.01863	12.3762	1.53034	-1.46599	0.000400797	0.0132346	0.739178
ENSRNOG00000019179	Ggta1	5.82596	0.638077	10.2678	2.69713	1.76242	0.000387834	0.0128552	0.644517
ENSRNOG00000019206	Nupr1	6.87004	1.04087	19.3702	6.16461	2.81952	1.05885e-05	0.00087245	0.70971
ENSRNOG00000019221	Gstm4	4.10968	0.407849	13.0102	1.6067	3.16574	3.11672e-08	6.18668e-06	0.827409
ENSRNOG00000019283	P2ry2	7.97203	1.12356	5.00246	1.32138	-1.59362	0.00214807	0.0442481	0.666035
ENSRNOG00000019342	Sult1a1	14.3695	3.38323	30.4229	11.4207	2.11718	0.000486072	0.0153817	0.580206
ENSRNOG00000019403	Afap1l1	23.481	2.45074	15.9413	2.5092	-1.47297	0.000280465	0.0103004	0.726902
ENSRNOG00000019433	Rab3a	11.242	1.07128	7.48372	2.19728	-1.50219	0.00126844	0.0309024	0.630106
ENSRNOG00000019557	Asb18	4.3944	0.635548	2.45463	0.809039	-1.79025	0.000210645	0.00850364	0.694309
ENSRNOG00000019651	Slc12a4	5.34342	0.536188	8.34175	1.75736	1.56112	0.00221942	0.0451852	0.650582
ENSRNOG00000019719	Kcna5	4.15461	1.0294	1.72762	0.421352	-2.40481	8.36846e-06	0.000713074	0.730207
ENSRNOG00000019970	mrpl11	36.8262	5.04119	21.9664	2.70261	-1.67647	1.35232e-05	0.00104988	0.763244
ENSRNOG00000020097	Inha	1.04364	0.176432	2.17596	0.526406	2.08498	0.00192881	0.0416985	0.71462
ENSRNOG00000020315	Taf13	7.78874	0.659757	14.8793	5.9857	1.91036	0.00258479	0.0496712	0.523484
ENSRNOG00000020407	Atcay	10.9094	0.823301	6.16744	1.98897	-1.76888	8.10377e-06	0.000693905	0.732277
ENSRNOG00000020427	Borcs8	3.76029	0.493371	8.26037	1.74266	2.19674	1.64968e-05	0.00124747	0.755728
ENSRNOG00000020563	Cma1	4.23597	1.2761	12.7232	9.46493	3.00361	0.00227316	0.0457987	0.397761
ENSRNOG00000020587	Efemp2	4.98422	0.229458	8.28317	2.80612	1.66188	0.00256235	0.0493485	0.521353
ENSRNOG00000020659	Mrpl4	23.8032	1.11535	16.7467	2.47963	-1.42137	0.00106479	0.0269172	0.763084
ENSRNOG00000020721	Nme6	1.55109	0.3883	0.697791	0.476785	-2.22286	0.00059511	0.0178003	0.5918
ENSRNOG00000020726	Sipa1	4.51698	1.70718	1.67748	0.808126	-2.69271	1.92311e-05	0.00136556	0.62205
ENSRNOG00000020729	Stc2	4.94088	1.17095	1.55935	0.288004	-3.16855	1.05824e-08	2.5674e-06	0.774818
ENSRNOG00000020770	Arl4d	1.24052	0.302097	2.79817	0.626494	2.25565	0.000946591	0.0247902	0.735779
ENSRNOG00000020821	LOC108348122	0.66817	0.109897	1.84659	0.23029	2.76365	0.000532199	0.0164831	0.820358
ENSRNOG00000020904	Cdc42ep2	1.36657	0.2216	3.93564	1.03345	2.87994	2.29382e-05	0.00157787	0.751801
ENSRNOG00000020906	Pola2	5.08943	0.647358	3.10426	0.872646	-1.6395	0.000899924	0.0239267	0.685497
ENSRNOG00000020922	Hspb6	358.731	48.5052	221.598	54.8255	-1.61883	0.000265907	0.00995575	0.692537
ENSRNOG00000020955	Myl3	645.244	279.558	270.882	170.968	-2.38201	0.000436817	0.0141582	0.510241
ENSRNOG00000021079	Fxyd1	134.687	36.9143	76.4995	26.7143	-1.76063	0.000979576	0.0253876	0.558127
ENSRNOG00000021098	Rasgrp2	2.15426	0.410773	5.60997	3.26419	2.60413	0.00232985	0.0465071	0.472779
ENSRNOG00000021156	Vegfb	5.87481	1.07386	0.154975	0.129556	-37.908	3.9968e-15	7.75735e-12	0.826787
ENSRNOG00000021259	Prnp	20.1168	1.48433	29.6763	3.92405	1.4752	0.00178843	0.0396451	0.739347
ENSRNOG00000021294	Mstn	12.6224	2.54229	8.4032	1.60608	-1.50209	0.00103236	0.0263699	0.596092
ENSRNOG00000022144	AABR07072356.1	16.1025	0.663826	25.6526	4.91654	1.59308	0.00200369	0.0426788	0.699906
ENSRNOG00000022242	Cxcl9	7.81715	1.3957	16.9056	3.1444	2.16263	4.24316e-05	0.00255584	0.765922
ENSRNOG00000022523	Fkbp5	2.06681	1.43312	11.0035	5.76519	5.3239	2.45816e-05	0.00166431	0.622289
ENSRNOG00000022748	Tmem126a	18.3405	2.19191	12.6065	1.66471	-1.45485	0.000251327	0.00958554	0.719701
ENSRNOG00000022762	Mettl21cl1	2.50712	0.886315	7.38591	2.60544	2.94597	5.30441e-05	0.00307832	0.676677
ENSRNOG00000022777	Six1	19.27	2.22535	11.4666	2.80578	-1.68053	2.46951e-05	0.00166554	0.729911
ENSRNOG00000022999	Ppp2r3a	31.1826	1.39252	20.1368	3.60369	-1.54853	0.000308237	0.0108336	0.777502
ENSRNOG00000023322	Ostc	41.2627	4.19479	28.5028	7.38994	-1.44767	0.00245401	0.0481648	0.621629
ENSRNOG00000023386	LOC103690018	7.34666	0.308506	2.51238	2.48962	-2.92418	1.0441e-06	0.000133126	0.700191
ENSRNOG00000023576	RGD1305645	38.5249	11.4212	18.9792	10.3827	-2.02985	0.000219475	0.00879309	0.554617
ENSRNOG00000023639	Rpusd1	0.745316	0.158652	1.8922	0.462109	2.53878	0.000166968	0.00729148	0.745249
ENSRNOG00000024066	Fundc2	40.513	3.25343	24.5114	1.47192	-1.65282	1.8552e-05	0.00133912	0.818678
ENSRNOG00000024312	Xkr8	1.19798	0.202201	2.229	0.351915	1.86063	0.00165302	0.0370667	0.759536
ENSRNOG00000024601	Taf11	4.11506	0.858958	8.27335	0.405254	2.01051	8.05543e-06	0.000693164	0.817314
ENSRNOG00000024924	Cep19	30.2154	1.24963	13.0902	0.918877	-2.30825	9.92939e-11	4.2304e-08	0.842767
ENSRNOG00000024960	Smco1	14.2336	1.33584	9.56274	2.02137	-1.48844	0.00116534	0.0289974	0.700295
ENSRNOG00000025053	Lrp1	17.2865	2.19393	28.1054	6.09041	1.62586	0.0015397	0.0352035	0.658375
ENSRNOG00000025140	Zfat	1.31867	0.121405	3.35429	0.550549	2.5437	0.000106996	0.00517729	0.80324
ENSRNOG00000025473	Tppp2	0.582751	0.158162	1.75156	0.686205	3.00567	0.000828568	0.0226856	0.656147
ENSRNOG00000025676	Fam198a	0.769065	0.176268	1.6939	0.401278	2.20255	0.00181603	0.0399526	0.722686
ENSRNOG00000025730	Armcx3	24.6055	2.09719	16.5941	1.84996	-1.48279	0.000228369	0.00896437	0.777774
ENSRNOG00000026336	Tmem255b	1.96585	0.248606	1.13214	0.234944	-1.7364	0.000642572	0.0188646	0.752297
ENSRNOG00000026415	Col14a1	27.5935	3.2187	52.6292	15.8859	1.90731	0.000305984	0.0108336	0.63175
ENSRNOG00000026493	Cdnf	9.09737	0.897926	0.535745	0.200345	-16.9808	0	0	0.840826
ENSRNOG00000026982	LOC691921	12.6141	1.53756	28.3981	5.5208	2.2513	4.61436e-06	0.0004503	0.772233
ENSRNOG00000027408	Ppid	17.3415	3.55851	10.452	0.777913	-1.65916	6.52547e-05	0.00353996	0.695172
ENSRNOG00000027433	LOC100910708	2.24719	0.194589	5.11557	1.01917	2.27643	6.27508e-05	0.00345783	0.772776
ENSRNOG00000027724	Plekhf1	4.54638	1.00837	8.12629	1.91598	1.78742	0.000484665	0.015365	0.654899
ENSRNOG00000027736	Cnn1	2.90732	1.17961	7.51197	3.94943	2.58381	0.00107539	0.0271066	0.500338
ENSRNOG00000027742	Adamtsl2	1.22401	0.377092	3.61321	0.76427	2.95194	5.55407e-05	0.00316021	0.774777
ENSRNOG00000027797	Nit2	36.5371	4.11742	14.7045	2.77527	-2.48475	1.78029e-10	6.61662e-08	0.817568
ENSRNOG00000027914	Plscr3	3.22705	0.210512	5.51351	1.25486	1.70853	0.00180554	0.0397721	0.680689
ENSRNOG00000027938	Jcad	2.24137	0.595845	0.837405	0.989922	-2.67656	0.000234192	0.00915183	0.537104
ENSRNOG00000028236	RGD1309104	22.3855	2.10898	16.1426	0.907112	-1.38674	0.000890128	0.0237386	0.770353
ENSRNOG00000028350	Arse	1.71596	0.249721	3.36272	0.664891	1.95968	0.00208172	0.043549	0.74284
ENSRNOG00000029079	Hspb7	134.957	50.3318	59.4698	25.8172	-2.26934	0.000115302	0.00542883	0.576223
ENSRNOG00000029115	AABR07057190.1	0.887953	0.295208	3.75363	1.57588	4.22728	4.28949e-05	0.00257488	0.679111
ENSRNOG00000029394	Dusp8	5.95172	1.10369	2.74706	0.483609	-2.16658	2.17603e-06	0.000234635	0.766964
ENSRNOG00000029401	Actg2	2.53605	1.18569	8.2461	6.03828	3.25155	0.00204475	0.0430335	0.416986
ENSRNOG00000029461	AABR07072400.1	1.89723	0.499246	3.48755	0.724237	1.83823	0.00203188	0.0429176	0.68246
ENSRNOG00000029784	Pak1	1.72192	0.383058	4.17158	1.11425	2.42263	0.000508251	0.0159106	0.719223
ENSRNOG00000029980	Zbtb16	15.9831	4.19424	30.8633	5.28786	1.931	0.00013855	0.00626993	0.732454
ENSRNOG00000030371	Mt-co2	24933.5	3015.31	16178.9	3290.1	-1.54111	5.62962e-07	7.56448e-05	0.704856
ENSRNOG00000030700	Mt-co3	32346	4639.83	23028.8	4144.25	-1.40459	1.15999e-05	0.000925239	0.62067
ENSRNOG00000030750	Zfp2	1.66856	0.188387	1.02081	0.0972573	-1.63454	0.000952656	0.0248744	0.786006
ENSRNOG00000031032	Hmgn3	15.2	2.49097	9.30423	2.4162	-1.63366	0.000226516	0.00891845	0.663611
ENSRNOG00000031174	Arnt	1.56781	0.229413	0.825354	0.25846	-1.89956	0.000700851	0.0202021	0.726772
ENSRNOG00000031653	Ccdc58	11.9723	1.3041	8.49682	0.363001	-1.40903	0.00201673	0.042701	0.761311
ENSRNOG00000031934	Enah	40.4858	9.36231	19.2098	5.19609	-2.10756	7.45373e-06	0.000644563	0.708139
ENSRNOG00000032297	Msmo1	9.08931	2.1752	4.76651	2.03898	-1.90691	0.000168641	0.00733308	0.608654
ENSRNOG00000032398	RGD1562136	11.2048	0.946086	8.04723	0.75703	-1.39237	0.000925465	0.0244569	0.763742
ENSRNOG00000032443	Lmod3	81.6667	5.42338	52.0383	9.77508	-1.56936	6.48686e-05	0.00352999	0.766431
ENSRNOG00000032777	AABR07058519.1	0.630308	0.337633	1.53066	0.461376	2.42844	0.0014062	0.0331938	0.638525
ENSRNOG00000032798	Slco3a1	8.06597	0.999371	5.26404	0.654979	-1.53228	0.00026558	0.00995575	0.745051
ENSRNOG00000033110	Svep1	4.40038	0.406963	7.59264	1.37205	1.72545	0.00210004	0.0436709	0.734937
ENSRNOG00000033299	Mt-atp8	34599.9	3567.63	24760.2	4984.18	-1.3974	4.77017e-06	0.000462919	0.645085
ENSRNOG00000033397	Adamts20	7.05953	0.92881	4.66212	1.34213	-1.51423	0.00213318	0.0440975	0.613511
ENSRNOG00000033567	Musk	2.5541	0.242958	4.6006	1.22189	1.80126	0.00206441	0.0433427	0.652763
ENSRNOG00000033615	Mt-nd3	9174.01	2330.58	5910.05	1197.09	-1.55227	0.00183755	0.0401731	0.547726
ENSRNOG00000033734	Tnnt2	6.32219	0.95461	11.9189	2.21718	1.88525	7.88705e-05	0.00416227	0.742829
ENSRNOG00000033844	LOC100912195	37.6032	4.47368	24.7019	4.70309	-1.52228	0.000280685	0.0103004	0.708211
ENSRNOG00000033915	Gpt	1.42676	0.651847	4.93761	1.50481	3.46072	2.24304e-05	0.00155896	0.725984
ENSRNOG00000034007	Nr3c2	4.72853	0.559088	2.89882	0.877517	-1.63119	0.00102283	0.0262747	0.674254
ENSRNOG00000034037	Zfp266	3.41852	0.256649	5.5371	0.582806	1.61974	0.00109092	0.0274586	0.795477
ENSRNOG00000034234	Mt-co1	34976	3066.58	22078.6	4495.05	-1.58416	7.79324e-09	2.00195e-06	0.747109
ENSRNOG00000034258	Xirp2	274.85	33.5655	180.892	36.7397	-1.51942	0.00134767	0.0324258	0.694693
ENSRNOG00000036603	Ifit1bl	2.85979	1.29293	1.07816	0.792794	-2.65247	0.000296369	0.0106742	0.522474
ENSRNOG00000036649	Pwwp2b	3.823	0.846978	1.33664	0.199085	-2.86015	3.2177e-08	6.31536e-06	0.777436
ENSRNOG00000036690	Ppp1r27	131.484	16.5509	53.644	13.8779	-2.45105	6.63591e-08	1.22017e-05	0.803074
ENSRNOG00000036742	Uqcrc2	324.885	35.0082	216.803	38.7507	-1.49853	0.000995007	0.0257493	0.718147
ENSRNOG00000036827	Ppp1r1a	75.6346	9.73256	38.6892	9.46208	-1.95493	6.99189e-07	9.2526e-05	0.770488
ENSRNOG00000036833	Zfp385a	11.2769	2.84093	23.9673	5.32245	2.12534	5.39287e-05	0.003109	0.721951
ENSRNOG00000037085	Xirp1	35.9848	13.1933	17.9369	4.63859	-2.00619	8.97834e-05	0.00458578	0.562511
ENSRNOG00000037204	Lyrm9	6.0599	0.557393	4.21545	0.673035	-1.43754	0.00233752	0.0465585	0.722743
ENSRNOG00000037645	Tceal7	14.3366	2.926	8.37285	1.9088	-1.71227	4.98285e-05	0.00291105	0.665115
ENSRNOG00000037673	AABR07071891.2	2.26344	0.324837	1.17113	0.372091	-1.9327	2.75466e-05	0.00179547	0.733109
ENSRNOG00000038166	Ptgr2	22.6729	2.17013	15.5773	1.86355	-1.45551	0.000114968	0.00542771	0.75544
ENSRNOG00000038319	Akr1c19	2.03979	0.337474	4.67581	1.52898	2.2923	0.000279482	0.0103004	0.660721
ENSRNOG00000038999	RT1-A1	0.902609	0.13603	20.6982	20.7352	22.9316	0.00102914	0.0263699	0.429728
ENSRNOG00000039890	Abcg3l3	0.921601	0.226363	2.50672	0.745076	2.71997	0.00022634	0.00891845	0.714149
ENSRNOG00000040010	Rhox3	2.35192	0.410468	1.09954	0.378256	-2.139	2.53791e-05	0.00169464	0.736168
ENSRNOG00000042317	Cd209f	0.356359	0.209808	2.05148	0.946745	5.75679	2.54177e-05	0.00169464	0.672449
ENSRNOG00000042503	Ndufv2	591.585	76.4478	373.975	72.7059	-1.58188	0.000823581	0.022655	0.717338
ENSRNOG00000042630	Asb5	35.5146	3.33118	16.8965	2.8611	-2.10189	7.03786e-09	1.86269e-06	0.81532
ENSRNOG00000042727	RGD1563159	1.66167	0.378753	0.898604	0.264191	-1.84917	0.000815683	0.0225449	0.654698
ENSRNOG00000042838	Junb	3.29197	0.504648	11.4621	7.35039	3.48183	0.000452716	0.0145369	0.497052
ENSRNOG00000042916	Rwdd1	23.7766	1.46571	16.0657	0.986174	-1.47996	7.01933e-05	0.00376115	0.817128
ENSRNOG00000043098	Mt2A	7.03837	2.67543	20.6438	9.41515	2.93304	0.000127778	0.00589373	0.592453
ENSRNOG00000043171	Hdhd2	2.91134	0.333601	5.86085	0.54841	2.01311	0.000265089	0.00995575	0.820083
ENSRNOG00000043288	Smim13	2.72989	0.329776	5.4679	0.977174	2.00298	9.82542e-05	0.00484226	0.766693
ENSRNOG00000043304	Apcdd1	1.4645	0.136902	3.32664	1.48707	2.27152	0.00161056	0.0363479	0.548127
ENSRNOG00000043350	Cap2	55.4618	7.5948	37.6427	7.56641	-1.47338	0.00164927	0.0370301	0.656608
ENSRNOG00000043400	LOC100910678	4.9304	0.471888	8.82147	1.55126	1.7892	0.000329576	0.0114911	0.749442
ENSRNOG00000043426	Kyat3	3.84587	0.655697	1.70802	0.152462	-2.25165	1.11468e-06	0.000139941	0.790496
ENSRNOG00000043512	AABR07005040.1	2.11105	0.545543	0.955001	0.361791	-2.21052	2.69783e-05	0.00176501	0.675535
ENSRNOG00000045733	LOC298139	16.9423	1.63095	11.3724	1.88748	-1.48977	0.00100307	0.0259196	0.735153
ENSRNOG00000045831	LOC100909784	52.1494	19.4441	28.4574	6.98052	-1.83254	0.000751516	0.0214151	0.511929
ENSRNOG00000045843	Rusc2	8.06714	1.13542	5.10826	0.942628	-1.57924	0.000286256	0.0103957	0.710415
ENSRNOG00000045989	Hba-a3	0.052311	0.107525	74.525	33.2464	1424.65	4.48098e-07	6.2122e-05	0.735824
ENSRNOG00000046112	Dedd2	1.0176	0.151314	2.42978	0.844601	2.38775	0.000746135	0.0212965	0.653385
ENSRNOG00000046257	Ctdspl	2.43163	0.414731	5.12747	1.22307	2.10865	0.000260245	0.00986109	0.720168
ENSRNOG00000046276	Myh3	51.6566	16.4565	27.7761	13.8804	-1.85975	0.000932121	0.0245215	0.497186
ENSRNOG00000046493	Pnpo	1.99642	0.307061	4.0196	0.837707	2.0134	0.000667122	0.0193898	0.738362
ENSRNOG00000046607	Cited4	5.93761	0.714072	3.61427	1.20615	-1.64282	0.00125424	0.030685	0.655707
ENSRNOG00000046636	Hist2h4	73.431	17.6546	186.799	88.6522	2.54387	0.000799619	0.0222556	0.550565
ENSRNOG00000046700	Mettl27	0.829396	0.174724	1.98979	0.643245	2.39909	0.00139369	0.0330775	0.671195
ENSRNOG00000046871	LOC681367	7.40079	1.20574	4.10504	0.521546	-1.80285	2.57292e-05	0.00170889	0.757406
ENSRNOG00000047045	Sdhaf1	18.8023	1.58227	10.2416	1.52534	-1.83587	1.5003e-07	2.47239e-05	0.809415
ENSRNOG00000047186	LOC100909761	100.691	9.81681	68.5153	10.5178	-1.46961	0.00183476	0.0401731	0.735484
ENSRNOG00000047364	LOC687508	5.85947	0.959861	10.22	1.96735	1.74419	0.000129761	0.00594927	0.708775
ENSRNOG00000047531	Ccdc57	3.17705	0.536976	1.91689	0.356444	-1.6574	0.000735669	0.0211013	0.704002
ENSRNOG00000047706	LOC103690108	0.0146325	0.0168442	6.70748	5.71383	458.395	0.000177055	0.00757783	0.521212
ENSRNOG00000047984	Mrps22	26.9993	1.82707	18.0464	0.99398	-1.4961	0.000134103	0.00610028	0.816273
ENSRNOG00000048130	LOC100911725	2.05648	0.278274	0.915834	0.266687	-2.24548	2.33692e-05	0.00159458	0.782052
ENSRNOG00000048169	Tuba8	78.7416	15.851	52.4761	12.9628	-1.50052	0.00141694	0.0334024	0.559993
ENSRNOG00000048174	Uqcrq	199.117	36.1384	109.969	18.5133	-1.81066	5.57231e-05	0.00316029	0.731552
ENSRNOG00000048188	LOC100911042	18.8579	1.94209	13.0348	3.30686	-1.44673	0.00152466	0.0351026	0.625658
ENSRNOG00000048195	Nudt13	3.99607	0.452522	2.52466	0.224532	-1.58281	0.00123813	0.0304186	0.779992
ENSRNOG00000048215	Hist2h4a	0.512224	0.437022	2.92229	0.887032	5.70511	3.19016e-05	0.00201905	0.752292
ENSRNOG00000048751	AABR07065531.3	3.41725	0.368125	1.70767	0.313469	-2.00112	1.09065e-05	0.000890258	0.801367
ENSRNOG00000048849	Pdss1	8.27262	0.832622	5.27541	0.387232	-1.56815	0.000113928	0.00539322	0.793486
ENSRNOG00000049056	AABR07051450.1	16.6532	13.7416	73.4809	48.4506	4.41241	0.000527543	0.0163718	0.504783
ENSRNOG00000049560	Glul	82.7169	17.8988	191.286	46.4287	2.31254	9.56621e-05	0.00481075	0.730199
ENSRNOG00000049639	LOC100909784	26.2259	9.76176	14.3094	3.4889	-1.83277	0.000556699	0.0170305	0.512969
ENSRNOG00000049743	Gstm3	11.5138	2.50663	7.70256	0.757614	-1.4948	0.00252415	0.0490997	0.610082
ENSRNOG00000049878	Sytl2	1.12664	0.16239	2.26434	0.583564	2.00982	0.00200591	0.0426788	0.693254
ENSRNOG00000050104	Clip3	0.736324	0.106996	2.20352	0.262906	2.9926	1.79607e-05	0.00130724	0.825823
ENSRNOG00000050183	RT1-CE1	0.81627	0.183478	1.9787	0.530402	2.42407	0.000726466	0.0208716	0.718324
ENSRNOG00000050922	Nupr1l1	6.55231	0.99254	18.481	5.87994	2.82054	1.7219e-05	0.00128539	0.709835
ENSRNOG00000050997	Ifrd1	25.4819	4.56668	13.6267	2.26803	-1.87	1.83607e-06	0.000204727	0.743388
ENSRNOG00000051307	Aoc3	20.9485	2.54878	36.4465	11.2843	1.73982	0.00139946	0.0331102	0.57779
ENSRNOG00000051534	AC132720.2	34.6968	1.6385	23.8638	4.22697	-1.45395	0.000503676	0.0158526	0.748647
ENSRNOG00000051620	Tspan9	12.3712	0.597639	8.89648	0.888037	-1.39058	0.00201631	0.042701	0.792902
ENSRNOG00000051699	Zdhhc4	3.73106	0.387928	13.3872	1.65833	3.58805	1.64695e-08	3.56668e-06	0.829481
ENSRNOG00000052634	Lsmem2	5.15393	0.401753	2.69693	0.514787	-1.91104	5.36644e-05	0.003104	0.806709
ENSRNOG00000052758	Fam49a	3.35739	0.341559	7.75612	2.38131	2.31016	8.35289e-05	0.00435724	0.68572
ENSRNOG00000053662	Fgf6	2.72677	0.628655	1.27042	0.460052	-2.14636	1.91757e-05	0.00136556	0.691969
ENSRNOG00000054203	Sim2	3.47105	1.03827	1.71298	0.681551	-2.02632	0.00032874	0.0114849	0.599514
ENSRNOG00000054957	Sfrp4	4.38267	1.27377	11.2493	6.91334	2.56677	0.00217736	0.0445887	0.440044
ENSRNOG00000055079	Ndufaf2	14.2101	3.05962	7.83126	1.38236	-1.81454	1.57198e-05	0.00119627	0.696396
ENSRNOG00000055295	Pecr	15.3078	1.47197	8.48206	1.05708	-1.80473	3.84615e-06	0.00038173	0.806793
ENSRNOG00000055751	P3h2	2.75721	0.756117	1.5873	0.713164	-1.73704	0.00213967	0.0441272	0.503679
ENSRNOG00000056017	Bcl7a	9.73975	1.80594	6.18054	1.1522	-1.57587	0.000204331	0.00833937	0.65648
ENSRNOG00000056135	Tsc22d3	27.0286	9.87743	60.0611	23.2458	2.22213	0.00047562	0.0151608	0.568006
ENSRNOG00000056435	LOC102546764	5.128	0.621393	9.25667	0.712067	1.80512	0.000141672	0.00639464	0.817181
ENSRNOG00000056446	Endou	2.62174	0.53783	0.955217	0.360575	-2.74466	1.17243e-07	1.96924e-05	0.761717
ENSRNOG00000057061	AABR07073021.3	2.14767	0.623424	0.724831	0.356807	-2.96299	7.41002e-06	0.000643971	0.707346
ENSRNOG00000058522	Fam214a	4.45969	0.467245	7.56944	2.10612	1.6973	0.00230798	0.0461808	0.606453
ENSRNOG00000059764	Snrpn	14.8005	1.57039	10.0023	1.41003	-1.47971	0.000783287	0.0219405	0.73889
ENSRNOG00000060970	Tnmd	29.5685	8.57509	13.0238	10.167	-2.27035	9.76894e-05	0.0048341	0.547101
ENSRNOG00000061316	LOC102547056	1.95348	0.215759	1.02791	0.100281	-1.90043	4.34253e-05	0.00259779	0.809318
ENSRNOG00000061450	Homer2	6.71622	1.50131	4.04569	0.963619	-1.6601	0.000565197	0.0171404	0.620505
ENSRNOG00000061484	Adamts2	5.76817	0.627627	9.51741	2.24851	1.64999	0.00146343	0.034267	0.645236
ENSRNOG00000061579	AABR07070810.1	0.241825	0.0515384	6.73233	1.80131	27.8397	1.19388e-08	2.79141e-06	0.803022
ENSRNOG00000061768	Slc43a3	1.04547	0.14813	3.90461	1.87225	3.73478	0.000119198	0.0055524	0.62659
ENSRNOG00000062013	Adprhl1	26.5289	5.32988	15.1208	4.50152	-1.75447	0.00016876	0.00733308	0.651259
ENSRNOG00000062101	Ace	5.88989	0.593619	12.2158	3.51357	2.07402	0.000205902	0.00838392	0.677094
ENSRNOG00000062220	LOC679342	3.04225	0.946081	1.22427	0.511481	-2.48495	1.15729e-05	0.000925239	0.662015
The meanC represents the mean FPKM of Wistar rats, the meanE represents the mean FPKM of GK rats, the stdC means standard deviation of Wistar rats, the stdE means standard deviation of GK rats; the power value of t-test was calculated by pwr.t.test in R package pwr; n=6 in each group.

## Sheet: 4 weeks
Table S3-2 The differentially expressed mRNAs in GK rats in comparison with Wistar rats at the age of 4 weeks
mRNA_ID	mRNA_name	meanC	stdC	meanE	stdE	Fold change	P value	FDR	Power value
ENSRNOG00000000123	Rnf19b	3.47932	0.309927	4.68299	0.704307	1.34595	0.00424205	0.0425863	0.636192
ENSRNOG00000000130	Dnajb5	47.905	3.73099	66.273	6.47997	1.38343	0.00251981	0.0288819	0.753709
ENSRNOG00000000172	Sqor	1.84416	0.0801112	3.01436	0.177712	1.63455	1.67216e-05	0.000556367	0.831427
ENSRNOG00000000187	Csf2rb	0.87819	0.165742	1.37667	0.228166	1.56763	0.00464539	0.0456644	0.675804
ENSRNOG00000000245	Slc16a6	2.345	0.392585	1.32454	0.295146	-1.77043	0.000120598	0.00260396	0.719066
ENSRNOG00000000275	Fam13c	2.01302	0.332595	0.964896	0.249962	-2.08626	1.97784e-05	0.000638613	0.758121
ENSRNOG00000000316	Sobp	10.7315	0.872207	6.92907	2.06414	-1.54877	2.15309e-05	0.000685102	0.663231
ENSRNOG00000000321	Cd24	17.2189	2.74204	7.79364	2.7003	-2.20935	8.49682e-07	4.49765e-05	0.753169
ENSRNOG00000000394	Srgn	8.71893	0.487571	6.33177	0.323838	-1.37701	9.40884e-05	0.00217687	0.812738
ENSRNOG00000000406	Ros1	1.58132	0.243294	0.895276	0.21451	-1.76629	0.000448597	0.0075565	0.723227
ENSRNOG00000000473	Pfdn6	32.6312	2.21558	19.6249	1.54252	-1.66275	1.44488e-07	9.67015e-06	0.822554
ENSRNOG00000000521	Cdkn1a	5.45211	1.79575	14.1202	3.61454	2.58985	6.78328e-08	5.21669e-06	0.726698
ENSRNOG00000000523	Ppil1	4.54273	0.487482	3.3864	0.346039	-1.34146	0.00319384	0.034417	0.70118
ENSRNOG00000000525	Pi16	4.58555	0.782663	6.43969	1.5623	1.40434	0.00409324	0.0414625	0.477339
ENSRNOG00000000529	Pim1	3.74327	0.57762	7.55052	1.05309	2.01709	6.75285e-08	5.21669e-06	0.790287
ENSRNOG00000000540	Btbd9	4.49741	0.18046	2.67867	0.487229	-1.67897	7.72872e-07	4.11601e-05	0.800442
ENSRNOG00000000565	Sgpl1	3.21441	0.396356	4.69302	0.830974	1.45999	0.00111997	0.0154808	0.645234
ENSRNOG00000000585	Amd1	16.8866	1.14655	12.8842	1.23335	-1.31064	0.00169796	0.0213645	0.747632
ENSRNOG00000000640	Egr2	0.58071	0.38327	1.9754	0.761442	3.40169	5.5774e-05	0.00145629	0.65143
ENSRNOG00000000702	Sart3	2.59521	0.239968	3.7251	0.284261	1.43537	0.00273925	0.030791	0.785292
ENSRNOG00000000729	Tmlhe	4.49943	0.246813	5.89596	0.370437	1.31038	0.0024921	0.0286554	0.78912
ENSRNOG00000000778	Znrd1as1	3.54089	0.237622	2.26687	0.188663	-1.56202	0.000117615	0.00255955	0.814694
ENSRNOG00000000805	Gja1	9.66652	1.20571	17.0454	2.30424	1.76334	1.48525e-06	7.30829e-05	0.776456
ENSRNOG00000000816	Ppp1r18	4.73528	0.615711	6.34508	0.666188	1.33996	0.00134041	0.0178506	0.676981
ENSRNOG00000000891	AABR07035107.1	7.15602	0.429507	4.97644	0.537264	-1.43798	9.48737e-05	0.00219213	0.790249
ENSRNOG00000000900	Tpst1	2.29128	0.534454	3.89366	0.50337	1.69934	2.40098e-05	0.000740556	0.730264
ENSRNOG00000000906	Medag	5.5359	1.23743	11.1186	1.1992	2.00846	3.62543e-08	3.08922e-06	0.79269
ENSRNOG00000000907	Alox5ap	1.85699	0.332567	2.88386	0.623944	1.55297	0.0016749	0.0212162	0.609285
ENSRNOG00000000999	Smurf1	3.89116	0.306272	2.46953	0.478092	-1.57567	3.4509e-05	0.000999673	0.757068
ENSRNOG00000001030	Tsc22d1	34.3986	3.49825	47.2525	4.99254	1.37367	0.000468629	0.00781846	0.72251
ENSRNOG00000001032	Ccz1b	7.30468	0.805555	5.35922	0.692352	-1.36301	0.00111439	0.0154494	0.686198
ENSRNOG00000001044	Aimp2	30.5077	3.49062	22.5124	1.04297	-1.35515	0.000505962	0.00832218	0.731467
ENSRNOG00000001055	Rilpl1	24.634	4.8061	35.9753	3.63354	1.46039	0.000211988	0.00416614	0.693861
ENSRNOG00000001061	Rilpl2	2.94761	0.209985	3.9515	0.286639	1.34058	0.00118809	0.0162138	0.775865
ENSRNOG00000001123	RGD1562310	1.75442	0.0912014	0.944712	0.25149	-1.85709	0.000136032	0.00289428	0.784868
ENSRNOG00000001189	Sik1	2.56992	0.446039	20.2513	5.59902	7.8801	2.10135e-11	5.08359e-09	0.789506
ENSRNOG00000001222	Ube2g2	13.033	1.07913	18.4842	2.48965	1.41826	0.000244965	0.00467144	0.710898
ENSRNOG00000001227	Adarb1	2.82139	0.386903	4.02316	0.677067	1.42595	0.00116803	0.01599	0.63095
ENSRNOG00000001239	Ddt	9.92571	0.845834	13.5083	1.84926	1.36094	0.000588028	0.00938052	0.674815
ENSRNOG00000001276	Pcnt	10.1028	0.952777	13.7961	1.40801	1.36557	0.000257785	0.00486146	0.729246
ENSRNOG00000001277	Mafk	6.36215	0.328746	9.47489	2.19211	1.48926	0.000461249	0.00772812	0.596425
ENSRNOG00000001314	Fam20c	5.63938	0.822881	3.80104	0.966614	-1.48364	0.00115909	0.01588	0.608198
ENSRNOG00000001317	Zfp68	4.54382	0.634284	6.36598	0.31317	1.40102	0.000471184	0.00784191	0.761857
ENSRNOG00000001325	Il3ra	1.32984	0.199928	0.721305	0.159385	-1.84365	0.000247833	0.0047056	0.747891
ENSRNOG00000001414	Serpine1	2.32724	0.437979	17.6145	7.81515	7.56885	8.95643e-08	6.43831e-06	0.703713
ENSRNOG00000001418	Znhit1	2.50875	0.479521	1.31321	0.275284	-1.9104	1.3454e-05	0.000466827	0.728206
ENSRNOG00000001425	Sh2b2	2.3433	0.360408	4.56117	0.680019	1.94647	6.2554e-07	3.43253e-05	0.778571
ENSRNOG00000001435	Ssc4d	2.73677	0.375942	1.71979	0.281031	-1.59133	0.00135762	0.017973	0.728659
ENSRNOG00000001436	Ywhag	88.6667	9.51732	63.375	12.7506	-1.39908	0.00301231	0.0330729	0.641734
ENSRNOG00000001557	Cxadr	0.690199	0.16613	1.25039	0.34961	1.81164	0.00306274	0.0333726	0.607964
ENSRNOG00000001582	Bach1	2.8304	0.312368	4.21611	0.464368	1.48958	0.000184861	0.00374611	0.755115
ENSRNOG00000001585	Nrip1	12.2701	1.85395	8.26541	2.48968	-1.48451	0.00136886	0.0180872	0.562376
ENSRNOG00000001607	Adamts1	6.92715	0.739493	17.0983	2.88989	2.46831	4.08919e-09	4.82635e-07	0.797939
ENSRNOG00000001613	Zbtb11	3.31133	0.182702	4.40877	0.268276	1.33142	0.0023386	0.0273432	0.797109
ENSRNOG00000001654	Cpox	6.36943	0.648086	4.8376	0.475538	-1.31665	0.00228293	0.0267819	0.697206
ENSRNOG00000001687	Crybg3	7.20405	0.37799	5.098	0.408559	-1.41311	6.54407e-05	0.00164952	0.80716
ENSRNOG00000001720	Hes1	5.94779	1.54691	11.1496	2.01372	1.87457	4.25698e-06	0.000183411	0.715686
ENSRNOG00000001728	Fam43a	5.48307	0.88168	7.40713	0.547081	1.35091	0.000923888	0.0134152	0.689693
ENSRNOG00000001766	Tfrc	77.1225	32.6593	39.6361	6.01157	-1.94577	0.000654002	0.010255	0.504959
ENSRNOG00000001783	Tra2b	7.8738	1.44825	11.8944	4.22372	1.51063	0.00413346	0.0417601	0.403599
ENSRNOG00000001827	Masp1	16.3274	1.41964	13.3229	0.883919	-1.22552	0.00431345	0.0431522	0.680633
ENSRNOG00000001842	Mrps35	10.0035	0.691998	5.88003	0.571968	-1.70127	1.06155e-07	7.44707e-06	0.82006
ENSRNOG00000001843	Bcl6	19.0107	5.43875	31.8525	6.03705	1.67551	0.000130934	0.00279262	0.639748
ENSRNOG00000001873	P2rx6	5.3457	0.886111	3.08015	1.14097	-1.73553	6.4538e-05	0.00163796	0.637073
ENSRNOG00000001880	Dgcr6	1.71632	0.435817	2.66224	0.381921	1.55113	0.000599445	0.00952785	0.650676
ENSRNOG00000001924	Tp63	0.963848	0.148843	1.54939	0.156658	1.6075	0.000893188	0.0130262	0.76982
ENSRNOG00000001963	Mx2	3.12661	0.697472	6.1836	1.6437	1.97773	1.28823e-05	0.000452774	0.666033
ENSRNOG00000001982	Cblb	3.68382	0.41867	4.98514	0.673806	1.35325	0.0024129	0.027876	0.652308
ENSRNOG00000002052	Ccdc80	16.6701	1.90042	22.7781	2.83066	1.3664	0.00059029	0.00939945	0.679791
ENSRNOG00000002057	Slc10a6	0.885426	0.208706	1.79302	0.24716	2.02504	1.60111e-05	0.000540971	0.774887
ENSRNOG00000002128	Ppat	13.0405	1.39981	8.6538	1.04724	-1.50691	4.19218e-05	0.00117166	0.757441
ENSRNOG00000002167	Dmp1	0.64286	0.198046	1.38802	0.35253	2.15914	0.000252267	0.00477422	0.687951
ENSRNOG00000002194	Coq2	17.1878	1.84477	13.0852	0.795435	-1.31353	0.00511354	0.0489251	0.714934
ENSRNOG00000002244	Pdgfra	6.69677	0.918517	10.7436	0.959245	1.60429	6.73156e-06	0.000264835	0.785683
ENSRNOG00000002292	Hnrnpd	4.83633	0.827714	3.52821	0.389219	-1.37076	0.00390204	0.0400005	0.603458
ENSRNOG00000002303	Kcnj12	10.6862	0.739821	18.1183	2.17192	1.69549	4.90831e-07	2.77471e-05	0.792669
ENSRNOG00000002309	Hlx	6.01415	0.639042	9.20546	1.34841	1.53063	4.66546e-05	0.00127938	0.725757
ENSRNOG00000002322	RGD1310587	15.7789	1.12989	11.2467	0.841395	-1.40298	8.47355e-05	0.00201109	0.79193
ENSRNOG00000002454	Rnf2	13.1046	1.9398	8.91245	0.51971	-1.47037	3.94534e-05	0.00112061	0.720176
ENSRNOG00000002456	Hlf	10.3671	2.18547	6.6094	2.66123	-1.56855	0.000799215	0.0120107	0.489883
ENSRNOG00000002520	Litaf	3.24303	0.349029	4.47658	0.732253	1.38037	0.00203166	0.0244921	0.626195
ENSRNOG00000002546	Rchy1	10.173	0.910318	7.38434	0.752472	-1.37765	0.000298474	0.00546514	0.746381
ENSRNOG00000002574	Nubp1	6.24757	0.429221	4.29915	0.594402	-1.45321	0.000138079	0.00292714	0.766848
ENSRNOG00000002710	Cnst	20.9229	3.17193	15.0901	3.1243	-1.38653	0.000926723	0.0134452	0.568711
ENSRNOG00000002724	Prpsap2	3.46108	0.2855	2.38359	0.212215	-1.45204	0.000127773	0.00273601	0.784956
ENSRNOG00000002802	Cxcl1	0.309445	0.111048	2.83578	3.06349	9.16407	0.00298067	0.0328287	0.36493
ENSRNOG00000002828	Tob1	9.15845	3.87624	16.6924	5.0974	1.82262	0.000328431	0.00592057	0.523122
ENSRNOG00000002917	Sec14l5	19.7143	2.38245	7.02008	2.78865	-2.80828	1.33305e-10	2.61638e-08	0.799378
ENSRNOG00000002926	Uap1	1.40862	0.580473	3.12278	1.01704	2.2169	6.72231e-05	0.00168231	0.61223
ENSRNOG00000002928	Guk1	3.37322	1.12483	6.10952	1.29873	1.81118	5.04202e-05	0.00135083	0.642385
ENSRNOG00000002930	Ppl	1.68306	0.213845	2.97087	0.867275	1.76516	0.000272923	0.00507173	0.606513
ENSRNOG00000002947	Dpt	32.1686	3.35219	44.3464	4.26573	1.37856	0.000712434	0.0109814	0.736255
ENSRNOG00000003038	Sft2d2	3.20853	0.0970804	4.76331	0.489653	1.48458	0.000201734	0.00401812	0.788282
ENSRNOG00000003094	Cmahp	0.41175	0.146768	1.27833	0.294565	3.10461	1.09879e-05	0.000394931	0.765402
ENSRNOG00000003114	B4galt4	1.12564	0.127184	1.84479	0.344789	1.63888	0.000840846	0.0125	0.704223
ENSRNOG00000003217	Lgals3bp	4.32738	0.315318	6.75215	1.21145	1.56033	3.00609e-05	0.000881048	0.701556
ENSRNOG00000003228	Mid1ip1	8.22581	1.47678	6.22162	0.965254	-1.32213	0.00484817	0.0469369	0.507753
ENSRNOG00000003232	Slc9a3r1	3.0287	0.38207	4.57353	0.769155	1.51006	0.000239418	0.00459386	0.68098
ENSRNOG00000003300	Btg2	14.0278	1.94259	53.0795	22.9538	3.78389	1.88036e-06	8.99894e-05	0.662931
ENSRNOG00000003348	Rasd1	0.61078	0.244306	2.92082	0.876999	4.78211	5.31137e-08	4.30924e-06	0.759346
ENSRNOG00000003365	Cadm3	8.59152	1.06511	12.0635	1.43294	1.40411	0.00024155	0.00462145	0.702582
ENSRNOG00000003439	Il15	8.70601	0.955023	4.25712	1.17201	-2.04505	2.67054e-08	2.39225e-06	0.781325
ENSRNOG00000003452	Asb9	13.007	0.841789	10.0809	1.21684	-1.29027	0.00221593	0.0262071	0.706936
ENSRNOG00000003463	Srebf1	11.2447	2.74277	3.50518	0.620442	-3.20803	1.69048e-09	2.27148e-07	0.77213
ENSRNOG00000003510	Fmo2	2.47619	0.882097	4.05403	1.03706	1.6372	0.00121749	0.0165502	0.51655
ENSRNOG00000003616	Grem2	0.504136	0.187829	1.21586	0.244283	2.41177	9.12719e-05	0.00213147	0.742078
ENSRNOG00000003620	Fmo3	0.737208	0.169852	3.37956	1.13445	4.58427	2.8623e-08	2.52518e-06	0.741542
ENSRNOG00000003687	Rgs2	4.59799	1.7619	9.28723	4.42841	2.01985	0.000914549	0.0132906	0.4433
ENSRNOG00000003745	Atf3	1.02694	0.296935	10.1241	8.07486	9.85849	0.000121044	0.00261037	0.503781
ENSRNOG00000003772	Csrp2	3.05296	0.530868	5.78706	1.19159	1.89556	2.95045e-05	0.000867652	0.721117
ENSRNOG00000003773	Hmox2	10.581	1.04604	4.26247	3.44559	-2.48235	8.12989e-07	4.3165e-05	0.673599
ENSRNOG00000003809	Sat1	10.7604	1.21547	19.3866	5.29018	1.80166	1.83959e-05	0.000600635	0.641651
ENSRNOG00000003833	Nenf	17.2472	1.72575	22.881	1.64673	1.32665	0.00327225	0.0350888	0.746434
ENSRNOG00000003853	Scoc	2.18714	0.493955	0.968838	0.325931	-2.25749	3.84986e-05	0.00109527	0.716876
ENSRNOG00000003866	Cxcr4	4.62333	0.823799	2.88912	0.848354	-1.60025	0.000690615	0.0107233	0.612927
ENSRNOG00000003905	Nsf	2.41579	0.089345	3.36144	0.11749	1.39145	0.00071966	0.0110563	0.83339
ENSRNOG00000003973	Cyb5r1	0.381977	0.210851	7.61458	6.5769	19.9346	0.000149692	0.00313903	0.493107
ENSRNOG00000003977	Dusp1	35.9512	7.22477	128.269	27.6	3.56787	9.91284e-10	1.43105e-07	0.792558
ENSRNOG00000003988	Dnajc27	3.65122	0.74432	2.26912	0.775194	-1.6091	0.000846789	0.0125247	0.561076
ENSRNOG00000004016	Msl3	12.6206	1.06142	8.10474	2.14518	-1.55719	2.91715e-05	0.000861429	0.694504
ENSRNOG00000004027	Aldh9a1	13.342	1.09512	17.499	1.95358	1.31158	0.0020353	0.024519	0.689975
ENSRNOG00000004100	Trib1	10.9596	0.854658	15.1578	2.89225	1.38306	0.000841538	0.0125	0.593018
ENSRNOG00000004101	Marc1	0.500377	0.245313	1.50587	0.727416	3.00948	0.000210603	0.00414748	0.568623
ENSRNOG00000004110	Trib2	12.396	1.76787	9.04072	1.18603	-1.37113	0.00172691	0.0216087	0.638802
ENSRNOG00000004111	Soat1	1.61467	0.141432	2.34872	0.250305	1.45461	0.0017307	0.0216251	0.760389
ENSRNOG00000004139	Ndel1	14.6799	0.906821	21.4002	1.0674	1.45779	2.21369e-05	0.000699545	0.822351
ENSRNOG00000004158	Hdac9	1.61666	0.227647	0.822773	0.151209	-1.96489	4.13444e-05	0.0011611	0.779638
ENSRNOG00000004168	Slc35e4	5.30098	0.397715	3.66563	1.20241	-1.44613	0.00138145	0.0182246	0.562749
ENSRNOG00000004197	Asb12	33.171	3.82567	24.8016	2.96545	-1.33746	0.00125068	0.0169355	0.669103
ENSRNOG00000004284	Btg1	22.3839	1.46536	29.2549	1.39209	1.30696	0.00177435	0.0219818	0.797644
ENSRNOG00000004332	Egfr	3.83416	0.500931	5.27016	0.732891	1.37453	0.00150477	0.0193845	0.647652
ENSRNOG00000004377	Lpin1	14.0707	3.33695	31.3778	2.63799	2.23	1.41725e-08	1.41857e-06	0.812572
ENSRNOG00000004378	Abca5	1.47552	0.194766	3.32314	0.608978	2.25217	6.21962e-07	3.42727e-05	0.778942
ENSRNOG00000004461	NEWGENE_6497122	7.82842	1.26656	10.6568	1.81019	1.3613	0.00289305	0.0321583	0.559189
ENSRNOG00000004500	Myc	1.81422	0.177567	4.35023	0.639327	2.39784	1.85918e-08	1.75547e-06	0.807955
ENSRNOG00000004537	Rxrg	24.6317	5.04497	14.965	1.86604	-1.64595	9.19664e-05	0.00214196	0.680709
ENSRNOG00000004577	Fez2	8.56217	0.922878	5.65906	0.293184	-1.513	1.41376e-05	0.000485176	0.783691
ENSRNOG00000004709	Foxn3	28.0405	2.50709	19.6704	3.68239	-1.42552	0.000391854	0.00676034	0.693353
ENSRNOG00000004727	Nup37	1.61202	0.799089	0.547639	0.523758	-2.94358	0.000688985	0.0107131	0.499098
ENSRNOG00000004754	Tc2n	3.10809	0.698027	2.04825	0.266208	-1.51744	0.00182171	0.0224729	0.600364
ENSRNOG00000004755	Commd9	18.7552	2.29009	10.929	1.18912	-1.7161	2.76929e-06	0.000124675	0.785117
ENSRNOG00000004846	Atp6v1c1	10.0723	1.62346	7.57379	0.406943	-1.32989	0.00206189	0.02472	0.619491
ENSRNOG00000004857	L2hgdh	2.25421	0.208941	3.50368	0.228519	1.55428	0.000320497	0.00580149	0.811995
ENSRNOG00000004861	Itga4	15.0757	1.97286	10.5876	2.43246	-1.4239	0.00432239	0.0431548	0.604209
ENSRNOG00000004878	Myf6	41.7827	3.13549	57.4911	4.13681	1.37595	0.00161662	0.0205675	0.784845
ENSRNOG00000004941	Gpn1	4.69046	0.27716	6.6365	0.618977	1.41489	9.02792e-05	0.00211307	0.777993
ENSRNOG00000004947	Zfp871	10.0442	0.95777	12.9413	1.65901	1.28843	0.00515068	0.0491399	0.624208
ENSRNOG00000005124	Plekhh2	1.08722	0.130697	1.76145	0.22796	1.62014	0.00094112	0.0136094	0.761213
ENSRNOG00000005133	Mapt	4.47645	0.46677	3.29032	0.555166	-1.36049	0.00306826	0.0333726	0.651281
ENSRNOG00000005177	Tp53i3	13.2179	0.508072	3.6092	0.326722	-3.66226	8.65974e-15	1.08049e-11	0.845235
ENSRNOG00000005229	Sec16b	1.73387	0.247213	1.13657	0.14039	-1.52553	0.00188494	0.0230923	0.721682
ENSRNOG00000005256	Zc3h15	2.54738	0.440851	8.99487	3.51393	3.53103	3.21122e-07	1.94769e-05	0.684476
ENSRNOG00000005358	Pmm1	7.41132	0.573156	11.2526	1.37107	1.5183	2.66942e-05	0.000809769	0.762427
ENSRNOG00000005413	Creb3l1	4.18556	1.19715	6.68913	1.0641	1.59814	8.65316e-05	0.00204815	0.635923
ENSRNOG00000005447	Ypel2	3.42321	0.532661	5.11829	0.6215	1.49517	0.000250456	0.00474509	0.718288
ENSRNOG00000005451	Dnah11	2.16542	0.380663	0.990356	0.120562	-2.18651	7.78171e-06	0.000296793	0.781331
ENSRNOG00000005464	Lgalsl	34.8177	2.27541	25.3059	1.64442	-1.37587	0.000202033	0.00401948	0.797314
ENSRNOG00000005472	Sp4	3.82417	0.340862	2.64191	0.253336	-1.4475	0.000417141	0.00709505	0.773777
ENSRNOG00000005558	LOC100125367	3.43689	0.164571	2.5558	0.269663	-1.34474	0.00371488	0.038695	0.774045
ENSRNOG00000005574	Adamts8	4.95848	2.01466	1.99203	1.57439	-2.48917	0.000200301	0.00399843	0.51703
ENSRNOG00000005575	Abi3	1.40615	0.153237	2.26093	0.192416	1.60789	0.000220299	0.00429006	0.799761
ENSRNOG00000005600	Nr4a2	0.284173	0.290933	3.42212	2.31491	12.0424	2.74325e-05	0.000824768	0.579376
ENSRNOG00000005615	Gadd45a	10.3046	3.56375	31.16	8.1229	3.02389	6.93859e-08	5.24689e-06	0.745562
ENSRNOG00000005639	Ar	3.56969	0.499453	1.83902	0.646654	-1.94108	2.4038e-05	0.000740556	0.723556
ENSRNOG00000005641	Fbxl4	5.26104	0.514888	7.78122	0.629428	1.47903	5.03484e-05	0.00135083	0.787699
ENSRNOG00000005650	Pgf	0.910477	0.224741	2.26017	0.404513	2.4824	5.11207e-07	2.8713e-05	0.780169
ENSRNOG00000005669	Car8	1.47569	0.234333	2.27503	0.387899	1.54167	0.00142186	0.0186045	0.675161
ENSRNOG00000005686	Suclg2	18.787	1.7016	28.6516	2.90249	1.52508	0.000110413	0.00244448	0.780852
ENSRNOG00000005695	Mgp	125.866	17.3936	225.302	49.381	1.79002	4.566e-05	0.00125407	0.696302
ENSRNOG00000005705	Qpct	1.42257	0.213717	2.49644	0.429825	1.75489	0.000133266	0.00283889	0.735554
ENSRNOG00000005749	Foxred2	0.670949	0.0692449	1.46773	0.162463	2.18754	2.82913e-05	0.000840463	0.819066
ENSRNOG00000005801	Stx17	5.1548	0.761492	3.32301	0.35837	-1.55124	6.94099e-05	0.00172223	0.729661
ENSRNOG00000005826	RGD1562420	0.203571	0.131089	10.4516	2.24337	51.3412	6.01408e-13	2.84925e-10	0.819667
ENSRNOG00000005850	Gdap1	0.820856	0.13786	1.75754	0.236611	2.14111	1.52208e-05	0.000519289	0.798247
ENSRNOG00000005854	Angpt1	9.32599	0.817874	6.79996	0.669718	-1.37148	0.000722293	0.011087	0.748649
ENSRNOG00000005882	Tle1	1.68653	0.577757	3.50314	1.09502	2.07713	0.000157927	0.00329196	0.613112
ENSRNOG00000005905	Pde4b	5.91333	1.58815	10.6669	1.51891	1.80388	6.20822e-06	0.000247592	0.728296
ENSRNOG00000005906	LOC103690020	1.90898	0.926973	3.70068	0.680543	1.93857	6.87023e-05	0.00171206	0.634802
ENSRNOG00000005931	Cpq	6.06442	0.671915	7.89236	0.93731	1.30142	0.00491273	0.0474448	0.640748
ENSRNOG00000005964	Nr4a3	0.597275	0.305487	18.1715	10.2324	30.424	3.53367e-07	2.09953e-05	0.666885
ENSRNOG00000005981	Nt5c3a	3.9241	0.563512	2.53724	1.09598	-1.5466	0.00307648	0.0334204	0.503593
ENSRNOG00000005988	Arl8a	5.37085	0.384825	7.79246	0.425693	1.45088	4.72516e-05	0.00128967	0.815018
ENSRNOG00000006019	G0s2	9.75596	5.05296	25.8817	8.57037	2.65291	5.35691e-06	0.000219658	0.648319
ENSRNOG00000006118	Klf10	6.88132	0.251959	13.0791	3.15328	1.90067	1.98615e-06	9.47923e-05	0.704537
ENSRNOG00000006305	Slc38a2	32.8434	3.25527	77.4339	10.484	2.35767	3.12898e-09	3.87638e-07	0.812457
ENSRNOG00000006327	Rcc2	2.98624	0.241627	4.28907	0.702385	1.43628	0.00127368	0.0172203	0.673473
ENSRNOG00000006334	Txndc16	3.10634	0.413008	4.24301	0.650488	1.36592	0.00463157	0.0455799	0.615113
ENSRNOG00000006514	Vezt	10.9394	0.933736	8.55871	0.639588	-1.27816	0.00236495	0.027504	0.721953
ENSRNOG00000006612	Map2k3	12.0171	2.23734	18.1717	1.87111	1.51215	4.08957e-05	0.0011522	0.72269
ENSRNOG00000006646	Vopp1	2.96046	0.587095	4.04718	0.420183	1.36708	0.00341373	0.0362719	0.622506
ENSRNOG00000006653	Slc38a4	10.0849	0.920722	14.8067	1.46766	1.46821	6.36709e-05	0.00162365	0.770683
ENSRNOG00000006663	Usp2	26.0587	1.54082	42.7495	8.22277	1.64051	3.18798e-05	0.000928126	0.709166
ENSRNOG00000006674	Rflnb	12.8919	1.89064	9.60002	0.912188	-1.34291	0.00127961	0.0172738	0.63706
ENSRNOG00000006689	Chd7	4.84967	0.330112	7.16094	0.930999	1.47658	8.55859e-05	0.00202851	0.744626
ENSRNOG00000006738	Fbxo32	9.81419	4.04592	15.372	3.56957	1.5663	0.00195481	0.0237625	0.463991
ENSRNOG00000006778	Mmp19	2.22771	0.254036	1.51565	0.29652	-1.46981	0.00173979	0.0217231	0.684964
ENSRNOG00000006779	Crot	11.2776	0.829778	8.22773	0.72291	-1.37068	0.000246617	0.00469507	0.773132
ENSRNOG00000006787	Dhcr24	6.05974	1.41296	3.71407	0.887592	-1.63156	0.000384683	0.00666632	0.596836
ENSRNOG00000006858	Pyurf	14.551	1.37857	20.0303	2.67223	1.37656	0.000258269	0.00486146	0.684743
ENSRNOG00000006931	Eepd1	14.1931	1.92618	11.0168	1.03235	-1.28831	0.00394323	0.0402989	0.609557
ENSRNOG00000007006	Slc3a1	5.63063	0.284272	4.00834	0.67645	-1.40473	0.0010003	0.0142638	0.73306
ENSRNOG00000007029	Dnaja1	26.9582	1.0766	35.5081	3.8484	1.31716	0.000764627	0.0116069	0.725846
ENSRNOG00000007046	Cfap70	2.97764	0.357408	1.77532	0.37615	-1.67724	4.97796e-05	0.0013419	0.742718
ENSRNOG00000007081	Xdh	8.58129	0.99631	15.0815	1.94716	1.75748	2.37925e-07	1.49499e-05	0.782587
ENSRNOG00000007151	Cdk14	3.03243	0.411164	4.49683	0.382952	1.48292	5.98303e-05	0.00154375	0.763765
ENSRNOG00000007174	Utp11	11.4331	1.49461	15.5758	3.29694	1.36234	0.00425763	0.0427182	0.511017
ENSRNOG00000007221	Dut	11.6172	0.933424	7.61316	1.09017	-1.52594	2.1532e-05	0.000685102	0.774091
ENSRNOG00000007234	Cyp51	6.86262	1.94258	4.39539	0.452277	-1.56132	0.000648121	0.0101811	0.544728
ENSRNOG00000007250	Six4	6.01426	1.13362	8.08138	1.02271	1.3437	0.0045069	0.044544	0.582039
ENSRNOG00000007267	Mnat1	14.1293	0.573309	17.9648	1.69823	1.27145	0.00511714	0.0489251	0.725878
ENSRNOG00000007302	Fbn1	32.3669	3.1941	43.1511	5.71542	1.33319	0.00170336	0.0214059	0.653642
ENSRNOG00000007325	Usp28	10.6514	2.27097	7.31316	3.17072	-1.45647	0.00519889	0.0494361	0.381295
ENSRNOG00000007326	Prepl	29.5711	1.86096	21.7731	3.95209	-1.35815	0.00184721	0.0227073	0.67874
ENSRNOG00000007345	Amot	14.9823	2.91284	21.0947	2.51913	1.40797	0.00106364	0.014968	0.641217
ENSRNOG00000007350	Rac2	1.20957	0.226543	1.94792	0.485801	1.61042	0.00368225	0.0384239	0.588881
ENSRNOG00000007351	Ggh	1.95638	0.11223	1.24889	0.221576	-1.5665	0.00146012	0.0189548	0.776994
ENSRNOG00000007390	Nfkbia	15.9028	1.51936	56.1126	5.32626	3.52848	3.46991e-11	7.57656e-09	0.836516
ENSRNOG00000007400	Srebf2	10.8511	1.06276	7.53698	1.45668	-1.43971	0.000107067	0.00238273	0.687192
ENSRNOG00000007426	Tmem64	12.0425	0.605427	8.3479	1.36559	-1.44258	5.50489e-05	0.00144384	0.754924
ENSRNOG00000007475	Gpihbp1	13.0162	4.25597	21.3681	3.73606	1.64165	8.09485e-05	0.00193966	0.615007
ENSRNOG00000007495	Smpx	133.74	18.8101	90.4734	11.8911	-1.47823	0.00175686	0.0218893	0.702539
ENSRNOG00000007545	Angptl4	0.812052	0.890952	6.85665	1.93334	8.44361	2.15951e-10	3.88889e-08	0.77656
ENSRNOG00000007561	Glb1l2	1.62585	0.269173	1.10862	0.214967	-1.46655	0.00382873	0.0394807	0.621603
ENSRNOG00000007584	Ehd4	5.80769	0.208827	7.34518	0.418234	1.26473	0.00371981	0.0387233	0.79429
ENSRNOG00000007600	Igsf1	1.3891	0.294332	2.12191	0.144128	1.52755	0.000946336	0.0136617	0.735454
ENSRNOG00000007607	Nr4a1	62.2695	6.74175	172.026	65.0447	2.76261	3.36564e-06	0.000150361	0.65975
ENSRNOG00000007632	Mss51	68.936	40.3769	31.5162	19.0879	-2.18732	0.00390053	0.0400005	0.372034
ENSRNOG00000007713	Tmcc3	5.46809	0.148318	4.11723	0.599447	-1.3281	0.00285738	0.0318931	0.730764
ENSRNOG00000007763	Plod1	10.7859	0.821919	15.1035	1.73394	1.4003	9.57889e-05	0.00220577	0.736759
ENSRNOG00000007814	Kdm3a	5.6168	0.408014	7.70787	0.457974	1.37229	0.000741872	0.0113173	0.797924
ENSRNOG00000007830	Apold1	1.3785	0.476847	22.0776	5.14957	16.0156	1.23501e-12	5.01702e-10	0.811415
ENSRNOG00000007946	Bcl2l1	2.40916	0.292385	4.01812	0.612038	1.66785	3.39718e-05	0.000985745	0.747259
ENSRNOG00000007964	Tp53inp1	3.46763	0.592132	4.70618	0.473367	1.35717	0.0028738	0.0320355	0.650966
ENSRNOG00000007999	Abra	68.1677	5.8486	179.087	34.6107	2.62715	1.03345e-08	1.08563e-06	0.789937
ENSRNOG00000008015	Fos	3.74635	2.3376	94.2385	43.2095	25.1548	2.81084e-08	2.49237e-06	0.720593
ENSRNOG00000008034	Tmeff1	1.41051	0.238451	0.658031	0.115504	-2.14353	7.20183e-05	0.00177686	0.776588
ENSRNOG00000008051	Itpk1	1.91975	0.191025	2.67068	0.484931	1.39116	0.00503854	0.048367	0.606267
ENSRNOG00000008182	Htra3	5.21081	0.296702	8.3346	0.8484	1.59948	6.19818e-06	0.000247592	0.799775
ENSRNOG00000008210	Ky	65.8402	7.09272	40.1377	17.7153	-1.64036	0.000515749	0.00843353	0.57996
ENSRNOG00000008236	Decr1	18.3406	6.89711	31.1784	5.30484	1.69997	0.000213291	0.00418156	0.615168
ENSRNOG00000008243	Slc43a1	4.71899	0.458957	6.75379	0.518595	1.43119	2.79403e-05	0.000832869	0.78113
ENSRNOG00000008257	Mfap2	6.06691	1.43123	10.3616	0.776513	1.70789	5.2126e-06	0.000214294	0.765665
ENSRNOG00000008346	Itgb6	10.0078	2.67653	16.4076	3.15752	1.63948	7.7915e-05	0.00188326	0.632096
ENSRNOG00000008399	Dcaf4	2.81495	0.267945	1.92361	0.245867	-1.46337	0.000888591	0.0129957	0.753311
ENSRNOG00000008459	Anapc13	33.9536	4.69002	45.8873	7.37907	1.35147	0.00221783	0.0262119	0.585251
ENSRNOG00000008465	Tmem176b	2.68954	0.23416	1.7373	0.342703	-1.54812	0.000361009	0.00637097	0.740733
ENSRNOG00000008487	Amotl2	3.77648	0.630271	5.21608	0.747352	1.3812	0.00277007	0.0310575	0.614444
ENSRNOG00000008489	Ppih	11.0691	8.79007	0.0169944	0.00985055	-651.342	2.73664e-05	0.0008242	0.551632
ENSRNOG00000008507	Cradd	2.84174	0.736766	1.88563	0.441924	-1.50705	0.0035919	0.0376611	0.498636
ENSRNOG00000008536	Actc1	74.2707	20.1171	220.797	97.3903	2.97286	1.40151e-05	0.000481921	0.614668
ENSRNOG00000008618	Tex10	0.0242207	0.0460932	2.98567	0.369949	123.27	3.77476e-15	5.49479e-12	0.83833
ENSRNOG00000008620	Smad3	10.0792	1.3509	21.3514	3.39662	2.11837	1.27542e-08	1.2878e-06	0.787113
ENSRNOG00000008680	Loxl1	5.37265	0.684669	7.1757	0.607302	1.3356	0.00123203	0.0167171	0.705962
ENSRNOG00000008688	Usp45	4.99752	0.345042	2.45578	0.246811	-2.035	7.46817e-09	8.20466e-07	0.831364
ENSRNOG00000008830	Nfe2l1	44.1374	7.96576	29.0265	10.1513	-1.52059	0.00176615	0.0219424	0.521112
ENSRNOG00000008839	Pparg	1.72315	0.421943	2.6144	0.556639	1.51722	0.00290177	0.0321583	0.557797
ENSRNOG00000008915	Prima1	2.41482	1.08354	9.19148	3.43733	3.80629	2.06109e-07	1.3092e-05	0.693558
ENSRNOG00000008942	RGD1304963	0.914102	0.173553	1.51933	0.25537	1.66211	0.000712897	0.0109814	0.704659
ENSRNOG00000008949	Synpo2l	67.8424	4.00038	50.7817	5.96462	-1.33596	0.00427083	0.042826	0.747533
ENSRNOG00000008987	Rnf139	10.1766	0.818951	14.7406	1.01457	1.44848	7.59089e-05	0.00185192	0.80044
ENSRNOG00000009045	Alg6	1.67948	0.200119	1.08057	0.309089	-1.55426	0.00333748	0.0356434	0.64949
ENSRNOG00000009046	Phf13	1.09689	0.0957491	1.69512	0.40605	1.54538	0.00380605	0.0393164	0.604464
ENSRNOG00000009068	Phlda3	11.9601	3.33508	18.1662	2.14507	1.5189	0.000203083	0.00403119	0.636371
ENSRNOG00000009075	Trim13	1.73258	0.281707	1.04666	0.14624	-1.65534	0.000547476	0.00885493	0.728084
ENSRNOG00000009131	Zc3h12a	1.23458	0.202023	2.34213	0.285961	1.89711	2.16767e-05	0.000688452	0.790056
ENSRNOG00000009199	Accs	1.4157	0.134115	0.668119	0.0849896	-2.11893	2.31002e-05	0.000721352	0.821384
ENSRNOG00000009227	Aplnr	12.7862	1.66437	8.88168	1.15989	-1.43961	0.000170572	0.00350124	0.699863
ENSRNOG00000009263	Ifi27	24.3308	4.66047	49.109	5.68862	2.01839	3.92764e-08	3.29846e-06	0.796762
ENSRNOG00000009267	B3gnt2	2.98275	0.158475	4.22748	0.409749	1.41731	0.00046144	0.00772812	0.776257
ENSRNOG00000009431	Tbc1d4	9.27095	0.99222	5.95406	0.975751	-1.55708	6.675e-05	0.00167287	0.748167
ENSRNOG00000009449	Trim35	48.9153	3.79199	37.1288	6.38188	-1.31745	0.00172482	0.0216064	0.641336
ENSRNOG00000009465	Sfrp2	0.763238	0.416145	1.52993	0.340777	2.00452	0.000544134	0.00880901	0.602184
ENSRNOG00000009512	Esd	35.0092	3.01555	19.4099	2.20037	-1.80368	6.80906e-08	5.21669e-06	0.814378
ENSRNOG00000009550	Sqle	1.7074	0.466311	1.01586	0.159976	-1.68074	0.00135349	0.0179656	0.596002
ENSRNOG00000009552	Serinc3	29.33	1.83988	36.617	1.41829	1.24845	0.00413858	0.0417659	0.789098
ENSRNOG00000009565	Pdk4	43.4184	57.1552	252.984	56.4921	5.82665	2.8377e-09	3.56611e-07	0.763857
ENSRNOG00000009571	Wipf3	13.2731	1.31516	6.08963	1.49862	-2.17962	1.92375e-09	2.52662e-07	0.803048
ENSRNOG00000009686	Aqp7	0.873271	0.497776	3.57212	1.6015	4.09051	7.35246e-06	0.000284773	0.645913
ENSRNOG00000009734	Akr1b8	2.03252	0.317012	4.84273	0.363693	2.38263	4.58464e-10	7.1504e-08	0.830427
ENSRNOG00000009754	Nampt	16.6417	2.03639	11.8214	2.41195	-1.40776	0.000411042	0.00701866	0.627686
ENSRNOG00000009891	Pcf11	7.37589	0.53988	10.5535	0.456435	1.43081	7.72765e-05	0.00187481	0.818851
ENSRNOG00000009892	Adamts15	1.48801	0.286879	2.34902	0.277597	1.57862	0.000684984	0.0106738	0.727649
ENSRNOG00000009928	Bckdhb	27.5583	1.70531	21.892	0.594764	-1.25883	0.00483514	0.0469223	0.789122
ENSRNOG00000009946	Ldlr	13.1401	5.68696	5.39438	2.84742	-2.43589	7.49863e-05	0.00183197	0.53808
ENSRNOG00000009972	Rara	4.50075	0.480138	6.15858	0.446304	1.36834	0.000800853	0.0120107	0.758782
ENSRNOG00000010031	Vtn	13.063	1.13264	18.543	1.80614	1.41951	9.5223e-05	0.0021973	0.761508
ENSRNOG00000010125	Mtrex	0.35942	0.768128	2.16349	0.594198	6.01939	7.53834e-06	0.000290208	0.690206
ENSRNOG00000010131	Rin2	5.09376	0.623799	6.46247	0.33842	1.2687	0.0040747	0.0413098	0.700407
ENSRNOG00000010134	Acot2	5.999	2.02556	9.75164	1.19572	1.62554	0.000100202	0.00227959	0.642981
ENSRNOG00000010183	Fam198b	6.73566	0.573622	11.0665	1.3446	1.64297	1.10782e-06	5.70839e-05	0.78219
ENSRNOG00000010208	Timp1	1.66826	0.399731	3.76599	0.723403	2.25744	1.06344e-05	0.000385398	0.759391
ENSRNOG00000010253	Cd163	3.90913	0.304552	7.88127	1.13709	2.01612	7.56462e-08	5.62293e-06	0.796909
ENSRNOG00000010274	Smc4	6.63631	1.04627	10.0729	1.02705	1.51785	3.2497e-05	0.000944521	0.744972
ENSRNOG00000010286	Cast	23.1946	1.15109	18.4147	0.889903	-1.25957	0.0033307	0.0356434	0.79417
ENSRNOG00000010301	Eif4e3	12.8286	1.53309	9.64279	0.758624	-1.33038	0.00111536	0.0154505	0.690923
ENSRNOG00000010316	Magohb	3.78943	0.145134	2.66305	0.151779	-1.42297	0.000190324	0.00382574	0.827367
ENSRNOG00000010381	Mknk1	6.95357	0.384559	5.32476	0.639393	-1.30589	0.00214228	0.0255088	0.730311
ENSRNOG00000010516	Plau	17.0836	1.71399	33.7564	4.86864	1.97596	5.05795e-08	4.12861e-06	0.79237
ENSRNOG00000010529	Thbs2	3.3731	0.679328	5.91107	1.32118	1.75242	4.33097e-05	0.00120467	0.665359
ENSRNOG00000010543	Srpra	39.3224	3.53153	30.3078	5.0177	-1.29743	0.00322229	0.0346594	0.613592
ENSRNOG00000010589	LOC103690028	10.0357	1.6865	18.2374	3.61724	1.81724	2.00186e-06	9.52818e-05	0.716447
ENSRNOG00000010610	Hpgd	0.520398	0.10629	1.19673	0.28723	2.29964	0.000102123	0.00231073	0.732805
ENSRNOG00000010645	Lgals3	7.91316	1.04433	19.8513	2.67017	2.50865	9.245e-11	1.87781e-08	0.814141
ENSRNOG00000010741	Tigd4	3.9263	2.30226	1.67154	0.529028	-2.34891	0.00185423	0.0227776	0.429645
ENSRNOG00000010750	Twistnb	3.71287	0.397491	2.55215	0.220199	-1.4548	0.000368281	0.00645897	0.760465
ENSRNOG00000010780	Dlc1	5.65829	0.525122	8.02371	0.680289	1.41805	0.000331697	0.00596098	0.772141
ENSRNOG00000010789	Dusp7	6.19537	0.605689	8.66179	0.811635	1.39811	0.000514566	0.00842403	0.752156
ENSRNOG00000010797	Esm1	2.32789	0.2557	1.5234	0.318589	-1.52809	0.000523138	0.00851647	0.705858
ENSRNOG00000010799	Noct	4.251	1.12578	6.17832	0.863928	1.45338	0.000964058	0.0138602	0.583289
ENSRNOG00000010802	Ube3d	1.85545	0.232723	0.674715	0.12349	-2.74998	7.95599e-08	5.86156e-06	0.818685
ENSRNOG00000010805	Fabp4	293.738	50.4706	475.282	73.9573	1.61805	0.000275613	0.00511195	0.713182
ENSRNOG00000010875	Fam241a	2.29313	0.536798	3.37712	0.315595	1.47271	0.000985493	0.0141075	0.671177
ENSRNOG00000010881	Trak2	27.2501	2.659	17.0082	1.92106	-1.60218	2.46791e-06	0.000112557	0.788563
ENSRNOG00000010889	Fbxw7	7.57185	0.374852	4.22041	0.756692	-1.7941	9.72909e-07	5.07307e-05	0.810805
ENSRNOG00000010942	Gk5	1.28097	0.165892	0.807561	0.150063	-1.58622	0.00246681	0.0283862	0.723361
ENSRNOG00000010947	Mmp14	10.2624	1.30458	13.0974	1.47694	1.27625	0.00377355	0.0390731	0.605705
ENSRNOG00000010992	Hspb3	47.1443	6.32697	29.981	3.43655	-1.57247	4.39547e-05	0.00121873	0.74819
ENSRNOG00000011119	NEWGENE_1306210	6.17359	0.629063	4.12136	0.474979	-1.49795	2.79279e-05	0.000832869	0.763597
ENSRNOG00000011134	Lama2	23.0131	1.68132	33.1921	3.7937	1.44232	0.00013919	0.00294712	0.753456
ENSRNOG00000011140	Fam213a	3.7444	0.274154	5.30471	0.324994	1.4167	0.000342795	0.00612892	0.804638
ENSRNOG00000011181	Cpa3	4.94718	0.962912	8.16901	1.68575	1.65125	7.36941e-05	0.00180799	0.656104
ENSRNOG00000011203	Farp1	6.1762	0.608528	4.49625	1.0459	-1.37363	0.00115049	0.0157993	0.591975
ENSRNOG00000011238	Tiparp	6.02891	1.50799	10.5428	1.3476	1.7487	5.67241e-06	0.000230969	0.735067
ENSRNOG00000011241	Tfdp2	10.6381	0.963802	14.2135	2.38733	1.3361	0.00112109	0.0154808	0.592097
ENSRNOG00000011280	Mllt3	9.26818	2.45239	6.06822	1.04722	-1.52733	0.00153367	0.0196553	0.531714
ENSRNOG00000011419	Aldh6a1	23.5894	3.60098	34.2358	4.25204	1.45132	0.000118054	0.00256171	0.697921
ENSRNOG00000011427	Hr	3.6661	0.511147	5.2668	1.048	1.43662	0.0017538	0.0218668	0.587548
ENSRNOG00000011517	Tnfrsf21	10.4826	1.14829	6.65395	1.81163	-1.5754	1.68426e-05	0.000559327	0.678722
ENSRNOG00000011519	Orc5	5.09023	0.400711	3.97327	0.378326	-1.28112	0.0050731	0.0486371	0.713089
ENSRNOG00000011541	Cygb	6.47532	0.834881	4.57026	1.30032	-1.41684	0.00161133	0.0205151	0.543295
ENSRNOG00000011548	Ebf2	1.96778	0.304757	2.92354	0.149364	1.48571	0.000884899	0.0129725	0.775411
ENSRNOG00000011566	Cecr2	3.47081	0.784149	5.25655	1.06952	1.5145	0.000497972	0.00821395	0.579844
ENSRNOG00000011586	LOC100909712	2.92684	0.271532	4.52564	0.812045	1.54625	0.000104507	0.00234042	0.691633
ENSRNOG00000011631	Fst	1.58842	0.600451	4.03893	0.341527	2.54274	1.14266e-08	1.17412e-06	0.801666
ENSRNOG00000011668	Nfil3	2.77702	1.23055	9.81101	1.29433	3.53292	5.32538e-11	1.0944e-08	0.810243
ENSRNOG00000011675	Zfp40	1.85504	0.36973	1.06328	0.0513668	-1.74463	0.000228896	0.00443393	0.723875
ENSRNOG00000011704	Fbxo34	4.67447	0.612521	6.25746	0.794308	1.33864	0.00134785	0.0179044	0.63926
ENSRNOG00000011796	C1r	16.9004	1.65396	21.9723	2.25763	1.3001	0.00389346	0.0399829	0.683152
ENSRNOG00000011800	F3	7.12132	1.14022	17.7666	2.66299	2.49485	2.6583e-09	3.36487e-07	0.804756
ENSRNOG00000011815	Sgk1	19.3281	4.65987	34.106	8.35529	1.76458	3.60363e-05	0.00103363	0.631775
ENSRNOG00000011817	Rpl22l1	33.1213	7.97933	15.4439	2.70694	-2.14462	4.1153e-07	2.38824e-05	0.721346
ENSRNOG00000011905	Atp6v1e1	38.2645	0.941218	54.5548	6.39418	1.42573	0.000516163	0.00843353	0.758209
ENSRNOG00000011912	Tmem38a	103.998	12.6479	25.0396	41.1489	-4.15336	4.0081e-07	2.34945e-05	0.686607
ENSRNOG00000011913	Cp	4.13831	0.666407	9.59887	1.91302	2.31951	2.45985e-08	2.24967e-06	0.769031
ENSRNOG00000011929	Abcd3	3.29349	0.641822	4.79411	0.985198	1.45563	0.00236	0.027483	0.557883
ENSRNOG00000011936	Abhd14a	2.01021	0.343696	3.38213	0.29225	1.68248	2.25563e-05	0.000709933	0.785439
ENSRNOG00000011951	Plk2	10.2905	1.49538	7.80076	0.993238	-1.31916	0.00284535	0.0317987	0.591566
ENSRNOG00000011955	AABR07026997.1	21.9652	52.6804	119.99	59.7246	5.46275	6.80747e-05	0.00170119	0.542618
ENSRNOG00000011971	C1s	8.16204	1.0262	11.1597	2.09892	1.36727	0.00245104	0.0282419	0.560099
ENSRNOG00000011984	Cxcl14	17.6977	2.69468	24.9742	3.40217	1.41116	0.00153854	0.0197033	0.659402
ENSRNOG00000012049	Sox7	5.94104	1.13937	3.56245	0.484695	-1.66768	0.000150668	0.00315571	0.699363
ENSRNOG00000012073	Abhd14b	3.77935	0.343889	5.36337	0.762532	1.41912	0.000779309	0.0117861	0.695495
ENSRNOG00000012083	St6galnac2	1.64059	0.195713	0.73155	0.150174	-2.24262	1.35233e-05	0.000467773	0.804988
ENSRNOG00000012181	Lpl	58.7474	28.8669	94.4543	21.1881	1.6078	0.00337627	0.0359833	0.449346
ENSRNOG00000012183	Glrx	5.78474	1.59412	16.2993	4.51915	2.81764	8.92036e-08	6.43831e-06	0.73142
ENSRNOG00000012270	Med26	3.60327	0.349048	6.47372	1.66943	1.79662	2.26117e-05	0.000710398	0.660628
ENSRNOG00000012378	Dbnl	11.1862	1.35922	7.6584	0.997372	-1.46065	8.84914e-05	0.00207765	0.720745
ENSRNOG00000012393	S100a13	4.26499	0.676392	11.6338	1.65139	2.72775	2.23426e-10	3.98246e-08	0.813583
ENSRNOG00000012406	Pcbp4	8.73368	2.34542	12.0303	1.94229	1.37746	0.00338205	0.036023	0.486315
ENSRNOG00000012422	Tnik	8.7027	0.673564	6.05084	1.07777	-1.43826	0.000105913	0.00236282	0.72007
ENSRNOG00000012428	Maf	12.7075	2.36511	24.8247	3.96302	1.95355	3.28902e-07	1.97432e-05	0.764944
ENSRNOG00000012440	Msra	3.0505	0.525739	6.07549	0.511411	1.99163	7.75588e-08	5.74066e-06	0.813503
ENSRNOG00000012473	Cflar	4.88897	0.47901	6.8142	0.283219	1.39379	0.000157114	0.00327894	0.799342
ENSRNOG00000012500	Ddx10	4.57479	0.37731	2.59343	0.290986	-1.76399	1.594e-06	7.79945e-05	0.814053
ENSRNOG00000012521	Shisa2	1.6145	0.37744	0.909216	0.367681	-1.77571	0.0018447	0.0227073	0.577436
ENSRNOG00000012557	Lgals5	2.52016	0.694714	13.7138	1.15339	5.44163	2.10942e-15	4.07261e-12	0.83913
ENSRNOG00000012563	Arhgap29	8.6585	0.583801	11.4414	0.828464	1.32141	0.000732161	0.0111991	0.771791
ENSRNOG00000012579	Tlcd1	0.936429	0.149738	1.77211	0.215351	1.89241	4.68167e-05	0.00128181	0.790859
ENSRNOG00000012582	Eif4ebp1	32.646	1.45836	50.8079	5.59586	1.55633	1.53919e-05	0.000522069	0.789242
ENSRNOG00000012655	Adamts6	1.9816	0.447663	1.11267	0.215347	-1.78094	0.000198177	0.00396991	0.67264
ENSRNOG00000012660	Postn	42.693	11.8891	65.3942	8.49202	1.53173	0.000905555	0.0131709	0.633836
ENSRNOG00000012684	Bloc1s2	7.49794	0.832082	11.5228	2.02708	1.53679	9.03633e-05	0.00211307	0.687016
ENSRNOG00000012723	Trim55	23.1708	1.53769	14.0929	1.39478	-1.64414	2.7989e-07	1.7276e-05	0.817237
ENSRNOG00000012734	Dcun1d1	12.9272	1.3197	9.93884	0.619432	-1.30068	0.00139372	0.0183049	0.715844
ENSRNOG00000012749	C1qb	10.4346	1.08782	16.7527	1.60503	1.6055	2.09741e-06	9.82239e-05	0.793309
ENSRNOG00000012804	C1qc	19.2046	1.75615	28.1018	4.19742	1.46328	0.000392431	0.00676034	0.704029
ENSRNOG00000012807	C1qa	11.2152	1.55682	14.6753	1.14906	1.30852	0.00342022	0.0363188	0.679251
ENSRNOG00000012810	Rfesd	11.7282	0.898501	9.08551	0.231026	-1.29087	0.00124994	0.0169355	0.777001
ENSRNOG00000012827	Mlf1	414.248	37.2523	231.66	22.894	-1.78817	3.8129e-06	0.000167943	0.814332
ENSRNOG00000012835	Espl1	2.08369	0.476904	1.04086	0.206834	-2.00189	4.10988e-05	0.00115606	0.710546
ENSRNOG00000012853	Tk2	1.14307	0.151245	0.715317	0.104177	-1.59799	0.00366351	0.0382511	0.743734
ENSRNOG00000012886	Maff	0.857689	0.131817	4.33408	1.76232	5.0532	2.48979e-07	1.55327e-05	0.705572
ENSRNOG00000012956	Tgm2	13.1102	1.4542	18.6851	1.82521	1.42523	6.47201e-05	0.00163796	0.748591
ENSRNOG00000013090	Gadd45g	21.2962	4.80352	45.4803	7.50709	2.13561	1.71418e-07	1.11729e-05	0.770035
ENSRNOG00000013102	Entpd2	8.03487	0.757286	13.6766	1.83714	1.70216	4.39524e-07	2.53386e-05	0.776546
ENSRNOG00000013141	LOC100911625	0.669131	0.166836	1.25858	0.216296	1.88091	0.00150016	0.0193393	0.727755
ENSRNOG00000013160	Sash1	3.848	0.643887	5.60926	1.35442	1.45771	0.00244745	0.0282192	0.52236
ENSRNOG00000013172	Nr1h3	2.00166	0.2966	3.06609	0.669455	1.53178	0.00193501	0.0235545	0.609641
ENSRNOG00000013179	Tinagl1	9.72715	1.60901	14.5143	1.12972	1.49215	0.000110016	0.00243879	0.752122
ENSRNOG00000013196	Dok5	11.8219	1.76777	6.81509	0.548001	-1.73467	9.227e-07	4.82567e-05	0.769577
ENSRNOG00000013218	Sap30	7.75912	3.15704	3.52324	1.54846	-2.20227	0.000144035	0.00303169	0.533375
ENSRNOG00000013306	Pcdh20	1.31818	0.211726	2.33306	0.483245	1.76991	0.000100306	0.00227959	0.699719
ENSRNOG00000013309	Pik3ap1	5.90541	0.355241	8.8886	1.50667	1.50516	0.000162946	0.00336845	0.700207
ENSRNOG00000013368	Plcl2	11.4432	0.399415	8.29275	1.10451	-1.3799	0.000361392	0.00637097	0.768283
ENSRNOG00000013397	Foxo1	8.55949	1.16848	14.1572	1.33183	1.65398	2.89633e-07	1.78144e-05	0.789918
ENSRNOG00000013469	Txndc5	11.1737	0.984915	14.465	0.979504	1.29455	0.00266744	0.0301	0.747046
ENSRNOG00000013479	Stard7	5.32416	10.2782	27.3265	3.07038	5.13254	1.00913e-07	7.16567e-06	0.715992
ENSRNOG00000013557	Lancl1	3.86028	1.13816	6.25806	0.788739	1.62114	4.14974e-05	0.00116166	0.669546
ENSRNOG00000013585	Nmnat3	8.0456	0.771657	5.38211	0.27532	-1.49488	6.24607e-06	0.000248534	0.793058
ENSRNOG00000013603	Dffa	16.0049	3.4003	9.67095	2.50199	-1.65495	4.96833e-05	0.0013419	0.621331
ENSRNOG00000013634	Myd88	1.65585	0.230769	2.43195	0.26906	1.4687	0.00235264	0.0274705	0.730957
ENSRNOG00000013679	Sema4d	8.42956	0.496217	12.2649	2.40602	1.45499	0.000482276	0.00799279	0.635513
ENSRNOG00000013683	S1pr1	13.0585	1.78023	21.8542	1.84977	1.67357	1.292e-06	6.56068e-05	0.798406
ENSRNOG00000013738	LOC100174910	4.8244	0.506398	8.46685	1.13858	1.75501	3.49669e-07	2.08465e-05	0.780455
ENSRNOG00000013840	Ankrd2	11.9543	13.096	30.2151	16.9695	2.52755	0.00252709	0.0289094	0.379237
ENSRNOG00000013851	Spry4	2.58935	0.333992	5.12012	0.871704	1.97738	5.54737e-07	3.09589e-05	0.769897
ENSRNOG00000013895	Npdc1	8.57859	0.561826	10.7579	1.17402	1.25404	0.00491738	0.0474448	0.658987
ENSRNOG00000013972	Pef1	5.99875	0.511153	8.00837	0.661317	1.33501	0.00227877	0.0267511	0.749796
ENSRNOG00000013973	Lcn2	0.172005	0.0748737	5.08781	1.00621	29.5795	1.31006e-13	8.80161e-11	0.823105
ENSRNOG00000013975	Acat2l1	1.78395	0.326367	1.11261	0.119819	-1.60339	0.000756933	0.0115075	0.700734
ENSRNOG00000014090	Retsat	30.6402	4.31504	44.4424	4.90858	1.45046	0.00024701	0.00469507	0.722875
ENSRNOG00000014117	Hmox1	2.89018	0.272121	5.1759	0.613513	1.79086	3.51168e-06	0.000156087	0.797822
ENSRNOG00000014142	Ogfrl1	4.2076	1.18716	7.70833	0.96234	1.832	2.25255e-06	0.000104648	0.740426
ENSRNOG00000014149	Npy1r	2.12958	0.474056	3.00356	0.445487	1.4104	0.00342396	0.0363256	0.578939
ENSRNOG00000014178	Acad9	5.53306	0.572573	7.68213	0.588497	1.38841	0.00035196	0.00626073	0.764448
ENSRNOG00000014180	Prickle4	2.28323	0.349135	1.55339	0.354142	-1.46983	0.0047286	0.0461964	0.613194
ENSRNOG00000014199	Zfp703	15.1731	4.01389	23.5649	2.70952	1.55307	0.000299759	0.00548292	0.66977
ENSRNOG00000014205	Klf2	5.6737	1.39934	25.8698	4.65643	4.5596	2.02642e-11	4.98557e-09	0.81398
ENSRNOG00000014254	Cpt1a	2.39922	0.757266	4.64655	0.822622	1.93669	1.07925e-05	0.000389511	0.711022
ENSRNOG00000014297	Sdc4	5.13654	1.75414	13.4418	1.97372	2.61689	1.25793e-09	1.77206e-07	0.789407
ENSRNOG00000014328	Frs3	1.38175	0.140801	0.964964	0.140781	-1.43192	0.00520393	0.0494447	0.720823
ENSRNOG00000014338	Slc25a25	8.43746	2.24953	58.3887	13.7934	6.92017	2.56338e-10	4.38992e-08	0.802341
ENSRNOG00000014339	Anxa10	2.46283	0.487704	0.981702	0.0958179	-2.50873	9.22406e-07	4.82567e-05	0.782932
ENSRNOG00000014350	Cyr61	3.75359	1.38839	34.452	13.8924	9.17842	5.98451e-09	6.65843e-07	0.731873
ENSRNOG00000014357	Gja4	4.81775	0.405408	6.553	0.989379	1.36018	0.000803097	0.0120313	0.648747
ENSRNOG00000014375	Adgrb2	0.260561	0.0350313	5.60801	2.59921	21.5228	3.87653e-08	3.27126e-06	0.7167
ENSRNOG00000014387	Chac1	7.00616	4.83506	15.1396	3.88573	2.16089	5.28919e-05	0.00139987	0.569064
ENSRNOG00000014398	Scara5	4.44791	0.482835	7.98421	1.53655	1.79505	6.91991e-06	0.000270418	0.731562
ENSRNOG00000014456	Coq10b	6.67165	1.39325	29.4922	17.4424	4.42052	2.78352e-05	0.000832869	0.566857
ENSRNOG00000014461	Galns	2.86109	0.663504	1.61998	0.222174	-1.76613	8.4586e-05	0.00201109	0.676841
ENSRNOG00000014479	Cttnbp2nl	3.26541	0.264592	5.74839	1.11186	1.76039	1.66994e-05	0.000556367	0.729253
ENSRNOG00000014522	Mlycd	9.44269	1.73993	14.2798	0.739443	1.51226	7.26189e-05	0.00178412	0.760739
ENSRNOG00000014530	Nav2	3.61506	0.352595	2.06461	0.574217	-1.75097	4.28141e-05	0.00119469	0.74132
ENSRNOG00000014548	Nedd9	3.223	0.457307	5.09683	0.980424	1.58139	0.000114764	0.00252163	0.66964
ENSRNOG00000014661	Zfp385d	2.63872	0.279959	3.87392	0.613041	1.46811	0.00050897	0.00836378	0.686395
ENSRNOG00000014684	Npr1	3.55656	0.204669	4.89187	0.65689	1.37545	0.00282583	0.0316421	0.702065
ENSRNOG00000014713	Csgalnact2	11.7458	0.974957	9.26973	0.877318	-1.26711	0.00431332	0.0431522	0.694657
ENSRNOG00000014723	Cbfa2t3	7.59115	1.53788	10.9196	1.32949	1.43847	0.000414659	0.0070666	0.651683
ENSRNOG00000014743	Hagh	7.89975	1.10939	14.2526	1.04737	1.80418	1.18984e-07	8.24766e-06	0.814143
ENSRNOG00000014829	Prmt3	6.42426	0.404978	4.80657	0.2014	-1.33656	0.000861704	0.0127023	0.802403
ENSRNOG00000014832	Mapkapk3	6.48088	1.26895	4.23586	1.64732	-1.53	0.00146165	0.0189548	0.485113
ENSRNOG00000014851	Col4a4	5.87983	0.480721	7.46034	0.696879	1.2688	0.00493743	0.0475715	0.691581
ENSRNOG00000014900	Crem	0.965795	0.135134	2.17431	0.949188	2.25132	0.000714725	0.0109955	0.552687
ENSRNOG00000014936	Ifitm2	30.8726	24.307	4.77956	11.6953	-6.4593	0.000609776	0.00965758	0.435656
ENSRNOG00000014948	Osgin1	1.68009	0.143747	2.73311	0.720497	1.62676	0.000798926	0.0120107	0.604283
ENSRNOG00000015036	Ctgf	2.73304	1.17236	7.31421	2.6285	2.67621	6.09855e-06	0.000246421	0.642196
ENSRNOG00000015118	Cpped1	5.73403	0.538126	4.23445	0.481255	-1.35414	0.00176121	0.0219278	0.71901
ENSRNOG00000015122	Tpd52l2	1.93071	0.82158	0.83286	0.319741	-2.31817	0.000589461	0.00939481	0.547561
ENSRNOG00000015125	LOC100911548	2.30679	0.188142	1.59672	0.339198	-1.4447	0.00263785	0.0298819	0.686054
ENSRNOG00000015160	Gem	0.9984	0.081211	4.86924	0.659462	4.87704	2.44027e-13	1.37505e-10	0.830433
ENSRNOG00000015239	Ginm1	14.7651	1.83677	23.4718	4.86888	1.58968	8.46258e-05	0.00201109	0.658736
ENSRNOG00000015300	Spsb3	8.96256	0.837643	7.07848	0.506566	-1.26617	0.00389669	0.0399926	0.699866
ENSRNOG00000015308	Pbk	0.91392	0.242055	1.60313	0.26792	1.75412	0.000533333	0.00865307	0.697651
ENSRNOG00000015310	Lrrc32	3.01256	0.177983	4.4537	0.511522	1.47838	0.000144052	0.00303169	0.767046
ENSRNOG00000015318	Heyl	3.72876	0.467092	6.10705	0.603628	1.63783	8.93754e-06	0.000332172	0.788334
ENSRNOG00000015347	Trim45	2.01583	0.242508	1.40198	0.162386	-1.43785	0.00379604	0.0392827	0.721936
ENSRNOG00000015357	Bmper	1.17215	0.306275	2.43498	0.507542	2.07736	8.14889e-06	0.000308106	0.724865
ENSRNOG00000015403	Cd52	0.58419	0.190195	1.18572	0.230829	2.02968	0.000849322	0.012541	0.711176
ENSRNOG00000015441	Il4r	1.87212	0.183795	3.10014	0.196572	1.65596	5.48616e-05	0.00144109	0.819702
ENSRNOG00000015455	Spr	2.33751	0.347153	1.56199	0.261106	-1.4965	0.00152582	0.0195978	0.678775
ENSRNOG00000015458	Hemk1	1.6405	0.180796	0.86052	0.0919393	-1.90641	0.000100543	0.00228089	0.808433
ENSRNOG00000015461	Serpine2	29.0394	5.21593	20.4189	3.51469	-1.42218	0.00121967	0.016567	0.586912
ENSRNOG00000015505	Mfap5	23.9924	3.30721	33.1966	3.78812	1.38363	0.000697728	0.0108049	0.686014
ENSRNOG00000015514	Bcat1	1.14097	0.395493	2.17752	0.449639	1.90848	0.000376267	0.00655298	0.669441
ENSRNOG00000015546	MGC116121	1.89172	0.482799	1.21958	0.204183	-1.55113	0.00503939	0.048367	0.559838
ENSRNOG00000015567	Slc9a2	2.10204	0.28014	1.3037	0.147385	-1.61236	0.000727502	0.0111376	0.758313
ENSRNOG00000015577	Lpar6	8.95496	1.48186	5.20511	0.827385	-1.72042	4.00152e-06	0.000174746	0.732915
ENSRNOG00000015668	Ccl19	0.204095	0.101922	0.640083	0.255459	3.1362	0.000988933	0.0141364	0.640782
ENSRNOG00000015713	Parva	8.62627	0.770159	11.9339	1.09854	1.38344	0.000183933	0.00374033	0.754354
ENSRNOG00000015718	RGD1307461	6.36537	1.3359	1.6334	0.665305	-3.897	4.73634e-10	7.32163e-08	0.790319
ENSRNOG00000015850	Rbp7	3.71212	1.39641	12.4633	3.32018	3.35745	3.1718e-08	2.75647e-06	0.75172
ENSRNOG00000015858	Hyal1	3.58915	1.45931	5.57403	1.14258	1.55302	0.00309149	0.033502	0.481484
ENSRNOG00000015895	B4galt6	4.15103	0.653721	2.38274	0.38401	-1.74213	1.01628e-05	0.000369842	0.744
ENSRNOG00000015902	Cpxm2	13.5717	3.04855	5.09134	1.59454	-2.66565	3.59672e-08	3.07978e-06	0.754322
ENSRNOG00000015957	F13a1	6.48386	0.621961	9.76489	1.20834	1.50603	2.67072e-05	0.000809769	0.750559
ENSRNOG00000015971	Slc12a2	13.4911	1.00643	18.0574	3.22052	1.33847	0.00313629	0.0338805	0.581867
ENSRNOG00000016023	Kank1	4.4442	0.645977	6.09195	0.679224	1.37076	0.00303156	0.0332008	0.674143
ENSRNOG00000016071	P3h3	7.67934	0.986394	10.0061	0.99035	1.30298	0.0030672	0.0333726	0.657086
ENSRNOG00000016099	Id4	2.13269	0.392881	3.1865	0.792926	1.49412	0.00299097	0.0329006	0.528401
ENSRNOG00000016105	Xrcc5	6.91134	0.444443	4.85892	0.372017	-1.4224	9.90656e-05	0.00226206	0.801505
ENSRNOG00000016117	Myof	2.78322	0.226629	3.71192	0.414982	1.33368	0.00433912	0.0432872	0.705178
ENSRNOG00000016135	Fars2	4.04276	0.827118	5.4302	0.647717	1.34319	0.00383527	0.0394873	0.572003
ENSRNOG00000016149	Hoxc10	18.836	0.9902	13.959	1.81479	-1.34938	0.00106941	0.0150146	0.746207
ENSRNOG00000016180	Pdp1	35.9769	6.20246	25.038	2.21185	-1.43689	0.000701646	0.0108463	0.656419
ENSRNOG00000016234	Ciapin1	5.0999	0.998381	6.90445	1.21341	1.35384	0.00365329	0.0381901	0.512546
ENSRNOG00000016244	Mical2	11.8012	3.45843	21.3036	5.98101	1.80522	7.24316e-05	0.00178202	0.588292
ENSRNOG00000016248	Sox18	8.57414	1.33207	5.49831	0.726078	-1.55941	2.81683e-05	0.000838236	0.713166
ENSRNOG00000016274	Zfp580	2.05501	0.452737	1.32496	0.271444	-1.55099	0.00275413	0.0308986	0.590459
ENSRNOG00000016299	Klf4	1.7343	0.338339	14.0863	3.28599	8.12218	1.18072e-12	5.01702e-10	0.806201
ENSRNOG00000016301	Dmrt2	5.33021	1.19209	3.94012	0.516789	-1.3528	0.00490686	0.0474339	0.481039
ENSRNOG00000016342	Atg10	3.00156	0.317019	4.00485	0.471292	1.33426	0.00270905	0.0304908	0.675595
ENSRNOG00000016417	Zfp136	1.04327	0.102559	1.8698	0.268495	1.79225	0.000116993	0.00255514	0.778289
ENSRNOG00000016433	Prrc1	9.38588	1.56861	6.84037	0.849908	-1.37213	0.00303642	0.0332029	0.602558
ENSRNOG00000016442	Hoxc6	2.69795	0.290292	1.84801	0.203286	-1.45992	0.00147556	0.0190785	0.749328
ENSRNOG00000016451	Cd1d1	10.2122	1.47332	1.50662	0.082225	-6.77822	5.17364e-14	3.92927e-11	0.830858
ENSRNOG00000016541	Enc1	2.20799	0.15489	8.14936	0.84827	3.69084	3.03557e-12	9.81951e-10	0.835303
ENSRNOG00000016545	Ift140	1.48332	0.17354	2.53605	0.299806	1.70971	0.000117806	0.00255955	0.78536
ENSRNOG00000016573	Dgat2	7.76956	3.38019	15.1543	2.97913	1.95047	7.29457e-06	0.000283159	0.652019
ENSRNOG00000016576	Carmil1	0.853947	0.148521	1.33669	0.203477	1.56531	0.00374179	0.0388595	0.698704
ENSRNOG00000016587	Ninj1	4.48089	0.212469	5.86434	0.358269	1.30875	0.00369717	0.0385335	0.795307
ENSRNOG00000016678	Angptl2	37.4593	7.64487	23.2791	3.98422	-1.60914	6.46971e-05	0.00163796	0.653202
ENSRNOG00000016690	Idi1	4.5476	1.69252	2.78279	0.274508	-1.63419	0.00310277	0.0336003	0.46363
ENSRNOG00000016728	Tiam2	2.10953	0.735155	1.23053	0.168131	-1.71433	0.00220847	0.0261543	0.519055
ENSRNOG00000016752	Crispld2	4.18589	0.518953	5.85458	1.09475	1.39865	0.00519574	0.0494331	0.588854
ENSRNOG00000016794	Phyhd1	3.61396	0.705089	2.23789	0.533011	-1.6149	0.000784725	0.0118578	0.634532
ENSRNOG00000016826	Pla2g2d	0.38369	0.0991409	2.0582	0.306769	5.36422	5.05643e-10	7.74787e-08	0.826031
ENSRNOG00000016827	Slc38a3	7.6498	1.855	12.7762	2.02103	1.67014	3.16476e-05	0.000922906	0.691853
ENSRNOG00000016866	Fhl2	1.62009	0.442046	2.69504	0.410095	1.66351	0.000185738	0.00375952	0.678344
ENSRNOG00000016873	Msrb2	4.9252	0.637709	2.33874	0.322179	-2.10592	2.7655e-08	2.46468e-06	0.803467
ENSRNOG00000016885	Klf6	3.22206	0.274005	5.55477	1.20552	1.72398	6.38371e-05	0.00162552	0.694521
ENSRNOG00000016905	Hmg20a	11.7142	0.485806	8.10789	0.709375	-1.44479	6.47946e-05	0.00163796	0.814624
ENSRNOG00000016937	Mtfr1l	89.0417	4.50741	45.4859	6.8256	-1.95757	1.72682e-07	1.12134e-05	0.827073
ENSRNOG00000016940	Ppp2r2d	13.5044	1.93295	10.1949	0.965233	-1.32462	0.00363938	0.0380675	0.6288
ENSRNOG00000016950	Otud1	6.05667	1.64246	46.5269	28.5675	7.68192	7.54261e-06	0.000290208	0.599181
ENSRNOG00000016971	Zfp612	7.73787	1.91276	11.9742	1.72051	1.54749	0.000110634	0.00244626	0.653556
ENSRNOG00000016975	Pxmp4	7.48238	0.607518	11.3562	0.821621	1.51773	1.81195e-05	0.000592719	0.807313
ENSRNOG00000017063	Fcna	6.10723	0.917678	8.96416	1.13744	1.46779	9.59689e-05	0.00220577	0.703951
ENSRNOG00000017065	Arhgap28	1.59501	0.0635393	2.91833	0.618781	1.82966	7.86018e-05	0.00188861	0.724556
ENSRNOG00000017093	Pxdc1	3.47148	0.433395	6.01953	0.792582	1.734	2.69438e-06	0.000121931	0.775639
ENSRNOG00000017155	Nck2	10.8318	1.27467	5.96619	1.74826	-1.81554	6.62059e-07	3.5694e-05	0.736647
ENSRNOG00000017206	Igfbp5	109.91	5.32464	76.0964	15.9891	-1.44435	0.00106425	0.014968	0.710586
ENSRNOG00000017212	Spsb1	2.89984	0.434972	4.41559	0.654398	1.5227	0.000432969	0.00734184	0.700461
ENSRNOG00000017286	Ephx2	5.13572	0.419518	0.596039	0.11727	-8.61641	6.66134e-16	1.66229e-12	0.842184
ENSRNOG00000017307	Prss23	12.8983	1.23844	21.467	2.655	1.66433	1.60968e-06	7.8323e-05	0.780536
ENSRNOG00000017309	Rsrp1	26.5948	2.27137	18.8524	2.90848	-1.41069	0.00017581	0.00359187	0.721356
ENSRNOG00000017311	Me3	11.6174	1.70202	18.6783	1.59017	1.60779	2.50437e-06	0.000113923	0.785055
ENSRNOG00000017319	Mertk	1.03677	0.187887	1.5506	0.094826	1.49561	0.0029179	0.0322624	0.752606
ENSRNOG00000017354	Zyx	6.81971	0.72776	9.25188	2.22748	1.35664	0.00413882	0.0417659	0.467397
ENSRNOG00000017369	Mustn1	32.3331	12.786	81.4054	27.673	2.51771	4.35337e-06	0.000186384	0.64602
ENSRNOG00000017392	Fgf2	1.05397	0.204789	1.54065	0.19847	1.46176	0.0042138	0.0424001	0.665023
ENSRNOG00000017412	AABR07001512.1	0.148454	0.0459511	3.76665	0.864601	25.3725	2.92886e-10	4.91936e-08	0.81438
ENSRNOG00000017528	Gpr157	5.35626	0.781727	12.1421	2.06527	2.2669	2.28644e-08	2.1358e-06	0.786698
ENSRNOG00000017577	Bphl	4.4827	0.874232	2.67749	0.50277	-1.67422	2.67481e-05	0.000809769	0.679548
ENSRNOG00000017619	Aldh1a1	17.9908	2.077	13.5434	1.57607	-1.32838	0.00422792	0.0424933	0.664873
ENSRNOG00000017657	Phf23	5.3968	0.500565	7.31289	0.48314	1.35504	0.00058692	0.0093714	0.772234
ENSRNOG00000017716	Ucp3	1.39827	0.672475	17.8493	3.50772	12.7653	1.07725e-12	4.82497e-10	0.820215
ENSRNOG00000017737	Dgkz	12.8662	1.77959	9.41351	2.31422	-1.36678	0.00274258	0.0308086	0.525412
ENSRNOG00000017758	LOC361985	33.866	2.22777	26.5288	2.35319	-1.27657	0.00415939	0.0419252	0.738056
ENSRNOG00000017765	Net1	37.3367	3.21051	29.2319	2.70683	-1.27726	0.00462029	0.0454944	0.700603
ENSRNOG00000017783	Sfrp1	0.72573	0.384972	1.43024	0.210924	1.97076	0.000828621	0.0123712	0.645003
ENSRNOG00000017791	Arhgap12	5.93446	0.994818	8.9473	1.14604	1.50769	0.000115714	0.00253932	0.707919
ENSRNOG00000017810	Uros	1.93619	0.402846	3.334	0.382116	1.72193	0.00011702	0.00255514	0.758002
ENSRNOG00000017854	Ucp2	11.6438	1.04491	17.3503	3.19374	1.4901	0.00027126	0.00505696	0.663481
ENSRNOG00000017887	Mutyh	0.888484	0.0846353	1.33111	0.19534	1.49819	0.00443477	0.0440151	0.719237
ENSRNOG00000018092	Cd83	0.493974	0.174052	1.96231	1.40922	3.9725	0.000900077	0.0131021	0.46574
ENSRNOG00000018126	Abca1	2.40118	0.352958	3.78827	0.611905	1.57767	0.00044484	0.0075077	0.705109
ENSRNOG00000018164	Spcs2	14.6932	0.942353	11.5688	0.549606	-1.27008	0.00202226	0.0244125	0.77774
ENSRNOG00000018170	Slc27a1	2.02744	0.407283	3.78019	0.157918	1.86451	9.50254e-06	0.000350191	0.811593
ENSRNOG00000018198	Dapk1	2.62776	0.577973	4.57557	0.802902	1.74124	2.24631e-05	0.000708277	0.705801
ENSRNOG00000018237	Gstp1	24.0657	2.29061	15.3864	4.17405	-1.56409	4.42071e-05	0.00122379	0.684844
ENSRNOG00000018251	Mrc1	6.22705	0.53146	13.0273	1.58739	2.09205	1.42117e-08	1.41857e-06	0.812463
ENSRNOG00000018282	Gda	12.2055	0.908125	17.7949	4.23145	1.45793	0.00167798	0.0212228	0.562824
ENSRNOG00000018387	Wdr7	5.30563	0.297859	4.11657	0.460983	-1.28885	0.00520545	0.0494447	0.728641
ENSRNOG00000018450	LOC100911440	0.872115	0.24304	1.56562	0.271824	1.7952	0.000319988	0.00579828	0.696678
ENSRNOG00000018487	Slc3a2	17.9361	0.929643	42.3543	3.93788	2.3614	9.19753e-10	1.33885e-07	0.831596
ENSRNOG00000018494	Ppp1r3c	56.4233	13.8108	178.512	8.57754	3.16379	1.32634e-11	3.62008e-09	0.837236
ENSRNOG00000018566	Ctsl	55.5002	6.03674	74.1808	7.87904	1.33659	0.00289982	0.0321583	0.693812
ENSRNOG00000018567	Slc20a1	3.01328	0.291297	4.26161	0.506675	1.41428	0.00133365	0.0177969	0.725464
ENSRNOG00000018611	Tpsb2	1.13902	0.289077	2.56047	0.716566	2.24797	1.12739e-05	0.00040355	0.687454
ENSRNOG00000018809	Psmd5	6.07176	0.535682	4.56575	0.356117	-1.32985	0.00217702	0.0258344	0.744744
ENSRNOG00000018839	Ntrk2	0.661856	0.209871	1.19975	0.192831	1.8127	0.00237192	0.0275483	0.694575
ENSRNOG00000018865	Adamts12	4.92166	0.914659	7.69956	0.576957	1.56442	2.08002e-05	0.000666674	0.761397
ENSRNOG00000018937	Gstm2	21.277	2.24543	31.9055	3.6799	1.49953	9.68808e-05	0.00221797	0.754363
ENSRNOG00000018944	Pank1	3.44035	1.79468	6.07629	1.82073	1.76618	0.00117686	0.0160856	0.464415
ENSRNOG00000018951	Col4a5	4.46787	0.464784	7.91789	0.801223	1.77219	6.47327e-07	3.50158e-05	0.80588
ENSRNOG00000018996	Phf7	2.1572	0.407303	4.86415	0.167446	2.25484	1.32524e-09	1.83725e-07	0.83217
ENSRNOG00000019009	Arrdc2	7.03326	3.02636	13.3953	3.12569	1.90457	2.91943e-05	0.000861429	0.611848
ENSRNOG00000019018	Plat	6.21191	0.617183	9.78392	0.678116	1.57503	2.25e-06	0.000104648	0.809424
ENSRNOG00000019050	Ifit1	0.310837	0.06322	6.01864	1.51716	19.3627	5.16809e-12	1.61207e-09	0.806628
ENSRNOG00000019057	Prkcq	17.4775	1.86453	12.1025	1.92009	-1.44412	0.000654793	0.0102582	0.710812
ENSRNOG00000019147	Stom	9.96244	0.85837	12.9245	1.43363	1.29732	0.0034781	0.036632	0.676662
ENSRNOG00000019202	PVR	3.30147	0.393673	4.82257	0.709525	1.46073	0.000289088	0.00532116	0.692725
ENSRNOG00000019206	Nupr1	6.09244	1.35904	18.3201	3.94174	3.00702	1.25102e-09	1.77206e-07	0.780884
ENSRNOG00000019217	Adrb2	5.1982	1.41918	3.39895	0.460811	-1.52935	0.00217627	0.0258344	0.533807
ENSRNOG00000019221	Gstm4	4.41752	0.468257	12.6508	1.47265	2.86379	1.63213e-09	2.22735e-07	0.827096
ENSRNOG00000019278	Fsd2	43.8362	2.97038	32.7784	3.29996	-1.33735	0.0023285	0.0272616	0.756143
ENSRNOG00000019294	Stk16	4.28996	0.43644	6.37352	0.339023	1.48568	5.13698e-05	0.00136788	0.80687
ENSRNOG00000019339	AABR07051518.1	1.71665	0.339239	1.04334	0.193505	-1.64534	0.00106748	0.0150014	0.668195
ENSRNOG00000019342	Sult1a1	13.7527	2.05809	31.1942	3.90107	2.26822	2.58038e-08	2.33544e-06	0.810539
ENSRNOG00000019351	LOC100911881	1.42842	0.094994	0.949652	0.0574113	-1.50415	0.00178049	0.0220422	0.816404
ENSRNOG00000019358	Esr1	4.05517	0.91154	1.89793	0.581959	-2.13663	4.07696e-06	0.000177155	0.709119
ENSRNOG00000019387	Ifi30	9.02734	0.725325	12.0245	0.745055	1.33201	0.000899916	0.0131021	0.7786
ENSRNOG00000019403	Afap1l1	21.7285	1.53772	13.9961	1.30781	-1.55247	8.50415e-06	0.000318778	0.808129
ENSRNOG00000019422	Egr1	6.2698	1.79993	39.9888	17.2753	6.378	6.98693e-08	5.26067e-06	0.702145
ENSRNOG00000019433	Rab3a	12.9784	1.76548	7.48341	1.78601	-1.73429	2.36326e-06	0.000108067	0.730817
ENSRNOG00000019491	Stard10	4.15316	0.288368	2.86291	0.540699	-1.45068	0.000580433	0.00930183	0.722182
ENSRNOG00000019542	MGC108823	2.07892	0.243623	1.19298	0.176145	-1.74262	5.12061e-05	0.00136769	0.78151
ENSRNOG00000019557	Asb18	3.31429	0.685483	2.38762	0.266488	-1.38812	0.00484624	0.0469369	0.552517
ENSRNOG00000019568	Jund	21.1068	3.32399	30.8174	7.23925	1.46007	0.00224247	0.0264493	0.538481
ENSRNOG00000019598	Vegfa	40.4635	9.22362	58.002	11.6993	1.43344	0.00348901	0.0366702	0.523405
ENSRNOG00000019622	Ackr3	22.3811	4.0011	42.6651	4.7192	1.9063	2.09027e-07	1.32293e-05	0.793954
ENSRNOG00000019659	Aspa	2.96458	0.521767	2.02205	0.225049	-1.46612	0.00191847	0.0234185	0.655933
ENSRNOG00000019667	Ppfibp2	2.22384	0.367952	3.17063	0.404192	1.42574	0.00226003	0.0266026	0.669652
ENSRNOG00000019697	Ankrd28	10.4453	0.517502	8.1783	0.620158	-1.27719	0.00132021	0.0176987	0.774937
ENSRNOG00000019702	Med29	7.75555	0.52703	10.0119	1.01383	1.29093	0.0023854	0.0276681	0.706556
ENSRNOG00000019734	Mrpl14	11.4673	1.65555	17.7175	5.30162	1.54504	0.00141485	0.0185273	0.503579
ENSRNOG00000019746	Paf1	5.8442	0.311335	7.39113	0.269853	1.2647	0.00227648	0.0267422	0.806536
ENSRNOG00000019848	LOC100910882	9.712	0.824881	15.5288	2.42768	1.59893	1.99766e-05	0.000642636	0.738458
ENSRNOG00000019943	Slc7a6	2.82979	0.471018	4.64567	0.523847	1.6417	2.093e-05	0.000669606	0.761968
ENSRNOG00000019970	mrpl11	33.0432	5.20767	23.5396	2.96061	-1.40373	0.000631729	0.00995943	0.641063
ENSRNOG00000020004	Rbm34	3.51878	0.21548	2.56498	0.171469	-1.37185	0.001101	0.0153245	0.799448
ENSRNOG00000020020	Wbp1l	8.59637	1.70869	13.3611	2.27785	1.55427	6.00555e-05	0.00154483	0.658771
ENSRNOG00000020097	Inha	1.07431	0.179614	2.27519	0.396879	2.11781	8.17738e-06	0.000308515	0.772363
ENSRNOG00000020142	Gdf1	4.32202	0.766946	2.90596	1.22132	-1.48729	0.00458439	0.045192	0.442388
ENSRNOG00000020167	Reep5	35.0599	2.69755	24.8959	2.85512	-1.40826	0.000187731	0.0037863	0.762601
ENSRNOG00000020173	Tie1	13.0365	2.08341	9.56405	1.02165	-1.36307	0.00115548	0.0158429	0.620381
ENSRNOG00000020288	Slc25a20	22.4907	6.59801	33.0328	4.85739	1.46873	0.00115376	0.0158318	0.561277
ENSRNOG00000020315	Taf13	7.98197	0.826933	20.072	4.88682	2.51467	1.17374e-08	1.19202e-06	0.752447
ENSRNOG00000020345	Slc25a42	6.98043	2.15803	9.70159	1.10491	1.38983	0.00333825	0.0356434	0.502418
ENSRNOG00000020407	Atcay	6.24316	1.11571	4.01308	1.51411	-1.5557	0.000745869	0.0113591	0.526527
ENSRNOG00000020426	Erf	2.47033	0.145623	3.86659	0.464189	1.56521	8.76548e-05	0.00206077	0.778021
ENSRNOG00000020427	Borcs8	3.73174	0.509704	7.5513	1.25901	2.02353	1.41062e-07	9.47719e-06	0.775209
ENSRNOG00000020456	Nucb2	3.47841	1.2373	5.70581	1.04822	1.64035	0.000258114	0.00486146	0.587763
ENSRNOG00000020457	Tacc2	29.6248	3.07341	41.6692	6.0488	1.40656	0.000798307	0.0120107	0.677084
ENSRNOG00000020480	Fads1	4.57986	1.12603	3.15569	0.471193	-1.45131	0.0033066	0.0354354	0.519497
ENSRNOG00000020488	Luc7l	4.38557	0.652865	6.16746	0.728952	1.40631	0.00196032	0.0238129	0.68453
ENSRNOG00000020525	Col5a3	10.9361	1.42991	18.0152	3.1773	1.64731	1.53118e-05	0.000520362	0.713684
ENSRNOG00000020546	Lipe	6.08268	1.44923	8.68194	0.88472	1.42732	0.00144944	0.0188665	0.628576
ENSRNOG00000020563	Cma1	2.92105	0.34583	6.09279	1.41524	2.08582	2.02165e-06	9.57022e-05	0.729715
ENSRNOG00000020573	Efna1	7.97767	0.816864	5.69614	0.451633	-1.40054	0.000162362	0.00336433	0.752815
ENSRNOG00000020659	Mrpl4	24.2955	2.25954	17.6712	0.883423	-1.37486	0.00126038	0.0170536	0.770959
ENSRNOG00000020679	Icam1	0.621856	0.214433	1.45986	0.530693	2.34758	0.000365258	0.00641884	0.6123
ENSRNOG00000020706	Kcnn3	4.3391	0.373861	2.74178	0.468683	-1.58259	2.93075e-05	0.000863311	0.767244
ENSRNOG00000020729	Stc2	5.21566	0.7398	2.64277	0.916373	-1.97356	6.83508e-06	0.000267702	0.730472
ENSRNOG00000020770	Arl4d	1.43053	0.208439	2.47635	0.610628	1.73107	0.000228195	0.004429	0.648323
ENSRNOG00000020779	Kcna7	18.7085	1.35513	13.147	2.25272	-1.42302	0.000681974	0.0106364	0.723273
ENSRNOG00000020811	Il6r	1.50949	0.18436	3.42352	0.697348	2.26799	4.26293e-06	0.000183411	0.766616
ENSRNOG00000020821	LOC108348122	0.725507	0.0920974	1.80281	0.219217	2.4849	1.01798e-06	5.27659e-05	0.819303
ENSRNOG00000020822	Atp8b2	2.85219	0.345203	3.8413	0.55776	1.34679	0.00321888	0.0346456	0.623154
ENSRNOG00000020837	Cd300lg	0.81783	0.280082	2.01567	0.208223	2.46465	5.13692e-06	0.000213647	0.798577
ENSRNOG00000020902	G6pc3	10.5834	1.10246	8.23112	1.44036	-1.28577	0.00394499	0.0402989	0.564525
ENSRNOG00000020904	Cdc42ep2	1.8431	0.480855	4.19771	1.26459	2.27753	9.78988e-06	0.000357761	0.671106
ENSRNOG00000020906	Pola2	4.81577	1.51214	2.84612	0.276446	-1.69205	0.000341089	0.00610465	0.55954
ENSRNOG00000020918	Ccnd1	6.28047	0.965331	4.13365	0.573504	-1.51935	0.000162042	0.00336171	0.698094
ENSRNOG00000020938	Ppp1r15a	3.60022	0.489955	8.77481	3.27105	2.4373	1.51883e-05	0.000519196	0.63624
ENSRNOG00000020980	AABR07006278.1	6.21661	0.808487	3.26003	0.762774	-1.90692	3.6882e-07	2.16921e-05	0.76699
ENSRNOG00000021012	Rfx5	2.95738	0.271857	2.08287	0.111959	-1.41985	0.00107178	0.0150146	0.782696
ENSRNOG00000021027	Dbp	11.0827	4.64012	5.32882	5.54417	-2.07977	0.00447453	0.044309	0.350149
ENSRNOG00000021145	Gpr137	2.85249	0.281044	4.05896	0.533632	1.42295	0.000550832	0.00889272	0.709832
ENSRNOG00000021156	Vegfb	5.00537	2.03163	0.114046	0.122011	-43.889	2.05513e-09	2.65919e-07	0.749713
ENSRNOG00000021157	Ctss	3.36484	0.431535	4.81133	0.824385	1.42989	0.00167907	0.0212228	0.63401
ENSRNOG00000021201	Txnip	167.879	36.2381	250.398	48.3513	1.49154	0.00110766	0.0153926	0.585481
ENSRNOG00000021262	Slc23a2	2.11141	0.161277	1.38172	0.289482	-1.5281	0.001087	0.0151902	0.732189
ENSRNOG00000021268	LOC681292	1.91987	0.35867	1.18586	0.262612	-1.61896	0.00113075	0.0155895	0.654453
ENSRNOG00000021270	Trmt6	3.2585	0.280967	2.39712	0.308917	-1.35934	0.00274579	0.0308248	0.717355
ENSRNOG00000021403	Rhob	23.4428	1.85145	59.1425	11.0544	2.52284	7.52589e-08	5.61805e-06	0.790825
ENSRNOG00000021440	Pptc7	22.3746	4.69413	32.386	3.37322	1.44745	0.000539508	0.00874223	0.669614
ENSRNOG00000021478	Tpd52l1	0.92905	0.74407	2.17579	1.07852	2.34195	0.00308276	0.0334678	0.428235
ENSRNOG00000021526	Slc25a34	2.18263	1.48954	5.01935	1.62288	2.29968	0.000103947	0.00233364	0.561623
ENSRNOG00000021735	Akr1cl	12.1232	3.81209	7.671	1.47324	-1.5804	0.00135721	0.017973	0.489134
ENSRNOG00000021750	Id1	15.8571	2.24759	29.6717	6.80636	1.87119	4.49262e-06	0.000190942	0.700228
ENSRNOG00000021824	Dnajb1	4.09604	0.396936	5.94042	0.516319	1.45028	0.000221403	0.00430675	0.776195
ENSRNOG00000021828	Coro1b	7.17354	1.36361	5.10554	0.878201	-1.40505	0.00151376	0.019472	0.557485
ENSRNOG00000021840	Cped1	7.20753	1.01697	9.10591	0.870297	1.26339	0.00399781	0.0406719	0.600255
ENSRNOG00000021919	Rhoj	7.07185	0.508772	12.3947	1.36872	1.75268	2.34847e-06	0.000107672	0.804067
ENSRNOG00000022143	Dusp23	14.3057	2.23713	6.07552	1.21855	-2.35465	4.17e-09	4.85611e-07	0.792388
ENSRNOG00000022144	AABR07072356.1	14.3853	1.50825	24.2647	3.3161	1.68677	1.27325e-06	6.52234e-05	0.769944
ENSRNOG00000022242	Cxcl9	8.1102	0.610958	23.9493	1.26052	2.95298	9.80316e-12	2.76196e-09	0.842989
ENSRNOG00000022252	Kbtbd3	3.65416	0.283471	2.74717	0.224202	-1.33016	0.00492156	0.0474448	0.757461
ENSRNOG00000022312	Lrsam1	1.56836	0.205004	0.986692	0.153586	-1.58951	0.00193148	0.0235441	0.738648
ENSRNOG00000022572	LOC100911356	15.0979	1.53879	20.0468	2.56533	1.32778	0.00432117	0.0431548	0.655076
ENSRNOG00000022593	Pdpr	14.19	1.83206	10.8678	1.52208	-1.30569	0.0030262	0.0331629	0.593796
ENSRNOG00000022657	Tmem97	5.69393	1.38685	3.09212	0.223097	-1.84143	1.19368e-05	0.000421236	0.68938
ENSRNOG00000022762	Mettl21cl1	4.51172	0.951866	11.5049	1.06284	2.55	4.03465e-10	6.58666e-08	0.823396
ENSRNOG00000023122	AABR07058476.1	2.92097	0.856732	1.49709	0.555414	-1.95109	0.00031286	0.00569274	0.593726
ENSRNOG00000023130	Lyplal1	2.08188	0.23672	3.03118	0.211247	1.45598	0.00120795	0.0164333	0.783441
ENSRNOG00000023257	Adamts9	3.12835	0.255098	6.10236	0.765005	1.95066	3.4078e-07	2.03861e-05	0.805056
ENSRNOG00000023278	Sec61a2	3.21264	2.6535	0.746114	0.159925	-4.30582	0.00113443	0.0156157	0.416952
ENSRNOG00000023322	Ostc	35.4302	3.91975	25.1502	2.17834	-1.40875	0.00027116	0.00505696	0.740574
ENSRNOG00000023344	Rpl23a	379.69	35.6629	534.436	59.5221	1.40756	0.00376354	0.0390053	0.734897
ENSRNOG00000023352	Fam78a	7.29168	0.569376	5.24368	1.30721	-1.39057	0.0014815	0.0191412	0.605101
ENSRNOG00000023376	Riok3	9.9168	0.797692	7.79507	0.571227	-1.27219	0.00323298	0.0347415	0.728237
ENSRNOG00000023386	LOC103690018	7.477	0.567963	2.01972	1.88811	-3.702	4.03521e-09	4.79504e-07	0.77295
ENSRNOG00000023465	Depp1	7.39299	1.84727	24.287	8.29178	3.28514	1.23238e-07	8.47529e-06	0.708353
ENSRNOG00000023473	AABR07026112.1	5.11795	0.165216	8.13643	1.8694	1.58978	0.000159781	0.00332268	0.645735
ENSRNOG00000023509	Irs2	4.61863	1.62145	18.6488	6.16776	4.03774	2.41853e-08	2.23529e-06	0.731995
ENSRNOG00000023807	Ccnyl1	8.30074	2.0583	5.63752	0.978259	-1.47241	0.00151379	0.019472	0.520197
ENSRNOG00000024061	Rarb	1.41229	0.158393	0.834749	0.0934058	-1.69187	0.00103563	0.0146838	0.789246
ENSRNOG00000024066	Fundc2	40.5073	2.72809	26.6023	3.53901	-1.5227	5.02662e-06	0.00021006	0.788177
ENSRNOG00000024181	Tpsab1	0.659083	0.0881453	1.49442	0.164413	2.26742	2.77344e-05	0.000832414	0.818635
ENSRNOG00000024363	Sertad1	4.59717	0.410424	6.59899	1.0528	1.43545	0.000414376	0.0070666	0.676473
ENSRNOG00000024460	Tarsl2	11.3136	0.528952	7.87262	0.57206	-1.43708	1.97044e-05	0.000638582	0.81783
ENSRNOG00000024549	Mum1	3.81181	0.332076	2.58448	0.453063	-1.47488	0.000184474	0.00374611	0.730501
ENSRNOG00000024569	Gimap9	5.35989	0.974636	3.43559	0.555734	-1.56011	0.000446436	0.00752736	0.666596
ENSRNOG00000024601	Taf11	3.8785	0.882797	7.47492	0.640888	1.92727	4.46166e-08	3.69367e-06	0.794537
ENSRNOG00000024602	Plekha7	0.661286	0.161616	1.46642	0.345846	2.21752	0.000104071	0.00233364	0.722571
ENSRNOG00000024924	Cep19	27.55	1.28546	14.8223	1.53416	-1.85868	2.53295e-08	2.30445e-06	0.833177
ENSRNOG00000024960	Smco1	20.3002	2.31149	11.1716	1.66464	-1.81713	7.98632e-08	5.86156e-06	0.791505
ENSRNOG00000025053	Lrp1	15.822	1.2371	20.552	2.76248	1.29895	0.00179452	0.022161	0.635842
ENSRNOG00000025140	Zfat	1.25059	0.115448	2.53869	0.35481	2.03	5.38003e-06	0.00022009	0.799137
ENSRNOG00000025145	Rmdn1	15.0831	3.01051	22.2049	3.90742	1.47217	0.00119336	0.0162602	0.607063
ENSRNOG00000025245	RGD1311946	3.16073	0.825106	1.91401	0.405619	-1.65136	0.000956325	0.0137604	0.582649
ENSRNOG00000025310	Pop7	7.45482	0.933589	5.14753	0.349123	-1.44823	0.000192877	0.00386818	0.74252
ENSRNOG00000025371	Spry1	7.15582	0.242312	11.8043	1.67428	1.64961	4.55637e-06	0.000192714	0.771893
ENSRNOG00000025473	Tppp2	0.811852	0.424875	1.55536	0.561004	1.91581	0.00356682	0.037443	0.475394
ENSRNOG00000025476	Tmem252	3.74546	0.974626	6.85487	0.909418	1.83018	1.43299e-06	7.09365e-05	0.744024
ENSRNOG00000025502	Arhgef37	2.83607	0.516564	4.12656	0.454815	1.45503	0.000453881	0.00762346	0.692785
ENSRNOG00000025527	Mtcl1	1.38844	0.142368	0.949181	0.186624	-1.46278	0.0038137	0.0393721	0.692247
ENSRNOG00000025587	Plagl1	4.17991	0.755064	6.29711	0.556534	1.50652	7.08709e-05	0.00175102	0.737409
ENSRNOG00000025676	Fam198a	0.441917	0.128178	1.13479	0.221357	2.56788	5.13624e-05	0.00136788	0.769769
ENSRNOG00000025689	Abhd1	1.87577	0.272873	3.37308	0.133727	1.79823	1.70265e-06	8.19338e-05	0.823648
ENSRNOG00000025768	Clk1	1.18534	0.325914	2.55572	0.679562	2.15611	1.67069e-05	0.000556367	0.684112
ENSRNOG00000025811	Cfp	2.76853	0.1431	4.0579	0.601449	1.46572	0.000468461	0.00781846	0.719957
ENSRNOG00000025889	Gnas	5.54625	0.449581	7.34813	0.766316	1.32488	0.00165199	0.0209869	0.713245
ENSRNOG00000026124	Id3	15.3652	1.48119	22.8602	3.06758	1.48779	0.000284217	0.00524255	0.732017
ENSRNOG00000026211	Mri1	2.28166	0.426514	3.24977	0.435558	1.4243	0.00512336	0.0489578	0.641409
ENSRNOG00000026286	Nhlrc1	2.57846	0.528024	1.64108	0.226346	-1.57119	0.00143318	0.0186966	0.650536
ENSRNOG00000026293	Jun	36.4149	3.79817	73.3371	28.5578	2.01393	0.000125814	0.00269991	0.559634
ENSRNOG00000026415	Col14a1	22.3015	2.52168	31.7186	4.36262	1.42226	0.000777335	0.0117664	0.691873
ENSRNOG00000026493	Cdnf	12.2961	0.710718	0.591316	0.215139	-20.7944	2.88658e-15	4.58389e-12	0.845193
ENSRNOG00000026564	Ptpdc1	2.89801	0.520996	1.67265	0.440663	-1.73258	0.000181204	0.00368914	0.680489
ENSRNOG00000026605	Ifi27l2b	5.20565	1.25803	12.6091	2.13104	2.42219	1.02272e-07	7.23274e-06	0.783425
ENSRNOG00000026610	Akirin1	11.228	3.00707	8.16117	0.431857	-1.37578	0.00469354	0.0460082	0.454891
ENSRNOG00000026745	Acsl6	16.4943	1.55986	12.7068	1.30848	-1.29807	0.00153124	0.0196386	0.690593
ENSRNOG00000026793	Nt5dc3	6.33197	1.37069	9.2123	1.57016	1.45489	0.000518908	0.00846339	0.590161
ENSRNOG00000026982	LOC691921	14.5993	2.19996	28.2887	3.84236	1.93767	3.2847e-07	1.97432e-05	0.787423
ENSRNOG00000027024	Rgs16	1.2112	0.549581	2.16355	0.497795	1.78629	0.00403033	0.0409313	0.56052
ENSRNOG00000027030	Adm	2.65746	0.564579	3.95092	0.399368	1.48673	0.000199	0.00398183	0.692098
ENSRNOG00000027271	RGD1359290	22.8058	1.88862	9.91642	8.67186	-2.2998	1.36473e-05	0.00047113	0.609275
ENSRNOG00000027357	Sox17	4.16956	0.583067	6.67734	0.935923	1.60145	1.31088e-05	0.000457053	0.73896
ENSRNOG00000027433	LOC100910708	2.59383	0.433062	6.64444	0.668156	2.56164	4.18726e-10	6.71038e-08	0.825122
ENSRNOG00000027514	Ube2m	26.3945	3.40315	12.8617	9.68382	-2.05218	5.96682e-05	0.00154184	0.571304
ENSRNOG00000027552	Tapbpl	3.63821	0.121726	2.03801	0.320479	-1.78518	4.05824e-06	0.000176781	0.82093
ENSRNOG00000027592	Rerg	1.78633	0.173669	1.20249	0.138393	-1.48553	0.00201678	0.0243773	0.765161
ENSRNOG00000027724	Plekhf1	4.91969	0.655461	15.7478	1.80164	3.20097	5.70299e-12	1.71758e-09	0.829342
ENSRNOG00000027728	Ibtk	9.22241	1.19007	6.92019	0.722731	-1.33268	0.00288933	0.0321471	0.654911
ENSRNOG00000027742	Adamtsl2	1.4237	0.41104	3.99595	0.953321	2.80673	6.88203e-08	5.22675e-06	0.755235
ENSRNOG00000027797	Nit2	34.2312	3.16906	15.1338	1.04682	-2.2619	1.45508e-10	2.82416e-08	0.829809
ENSRNOG00000027888	Cmss1	4.90179	0.450787	11.1575	2.27102	2.27621	5.93038e-08	4.68741e-06	0.769385
ENSRNOG00000027938	Jcad	1.84678	1.29278	0.626938	0.162253	-2.94571	0.00172928	0.0216228	0.420977
ENSRNOG00000028047	Mecr	5.47399	0.554415	7.35416	1.39778	1.34347	0.00348031	0.036632	0.54928
ENSRNOG00000028236	RGD1309104	26.0728	3.1175	17.3633	1.51527	-1.5016	6.87057e-05	0.00171206	0.757674
ENSRNOG00000028350	Arse	1.70272	0.298538	2.71967	0.450445	1.59725	0.000390099	0.00674012	0.69379
ENSRNOG00000028441	LOC103690173	1.99284	0.198964	1.27839	0.432193	-1.55887	0.00296208	0.0326652	0.62163
ENSRNOG00000028627	Hmcn1	1.79358	0.16042	1.14468	0.18701	-1.56689	0.00171925	0.0215592	0.765434
ENSRNOG00000028801	Gsap	0.845822	0.224615	1.45326	0.202137	1.71817	0.00143546	0.0187124	0.711055
ENSRNOG00000028856	Pknox2	8.06334	0.213575	5.68559	1.1688	-1.41821	0.000187928	0.0037863	0.709935
ENSRNOG00000028941	Zbed3	2.30184	0.308177	3.55228	0.422857	1.54323	0.000442808	0.00748064	0.748664
ENSRNOG00000028946	Cdc42ep4	5.39716	0.516144	7.20976	0.854562	1.33584	0.00129355	0.0174148	0.683691
ENSRNOG00000028993	LOC102555453	39.4574	4.39469	65.9461	6.78156	1.67132	2.68257e-05	0.000810712	0.793936
ENSRNOG00000029115	AABR07057190.1	0.626258	0.16151	3.11946	0.313097	4.9811	4.10842e-11	8.54357e-09	0.835939
ENSRNOG00000029148	Pdgfd	2.21547	0.494482	3.1549	0.408259	1.42403	0.00306225	0.0333726	0.612541
ENSRNOG00000029333	Echdc2	4.38742	0.500647	5.99646	0.707373	1.36674	0.00296514	0.0326783	0.690054
ENSRNOG00000029470	LOC685619	0.823522	0.252028	1.63929	0.744794	1.99059	0.00459071	0.0452287	0.467225
ENSRNOG00000029543	Cish	1.35889	0.469502	0.410703	0.0609959	-3.30869	5.99366e-06	0.000242917	0.710123
ENSRNOG00000029698	Pim3	3.26196	1.21416	4.96859	0.964817	1.52319	0.0024248	0.0279765	0.493647
ENSRNOG00000029980	Zbtb16	21.3075	5.9433	37.8387	7.25892	1.77584	4.24618e-06	0.000183411	0.674865
ENSRNOG00000029996	AABR07054368.1	7.82503	1.0866	10.4323	1.2969	1.33319	0.00383615	0.0394873	0.630926
ENSRNOG00000030109	Kpna5	4.98175	0.297753	3.839	0.296033	-1.29767	0.00256842	0.0292854	0.770481
ENSRNOG00000030183	Plod2	3.81444	0.345694	5.39847	0.726734	1.41527	0.000295883	0.00542338	0.705726
ENSRNOG00000030389	Lrrc30	3.42421	1.4218	16.9478	5.50493	4.94941	5.88724e-09	6.5922e-07	0.747778
ENSRNOG00000030462	Ostn	23.5163	15.371	9.78241	6.32808	-2.40394	0.00303707	0.0332029	0.366019
ENSRNOG00000030688	Lrrc2	5.44618	1.78749	10.7329	2.74075	1.97072	1.85884e-05	0.000605788	0.647251
ENSRNOG00000030726	Asgr2	1.70334	0.34528	0.986804	0.288521	-1.72612	0.00138344	0.0182246	0.64235
ENSRNOG00000030750	Zfp2	1.7216	0.185388	0.92236	0.133303	-1.86652	4.97213e-05	0.0013419	0.800437
ENSRNOG00000031032	Hmgn3	9.36874	2.56448	6.47034	1.40926	-1.44795	0.00432339	0.0431548	0.446322
ENSRNOG00000031090	RT1-CE7	0.877869	0.243286	2.93065	0.751142	3.33837	3.38769e-08	2.91509e-06	0.763371
ENSRNOG00000031092	Rock1	7.41437	0.63539	9.47325	0.579524	1.27769	0.00306467	0.0333726	0.749001
ENSRNOG00000031174	Arnt	1.71248	0.225698	0.695136	0.102347	-2.46352	5.23002e-07	2.92814e-05	0.813187
ENSRNOG00000031993	Prim1	3.17703	0.632274	2.24902	0.178164	-1.41263	0.00488125	0.0472125	0.598746
ENSRNOG00000032048	Zfp462	4.07793	0.32426	3.10865	0.383803	-1.3118	0.00477889	0.0465756	0.700479
ENSRNOG00000032133	Rnase2	0.185512	0.204972	1.58026	0.542928	8.51836	8.93692e-08	6.43831e-06	0.749722
ENSRNOG00000032261	Cyp2d4	1.2318	0.234505	1.9355	0.285104	1.57128	0.00202867	0.0244729	0.697291
ENSRNOG00000032297	Msmo1	4.84921	1.49343	2.83488	0.447321	-1.71055	0.000357993	0.00634222	0.56301
ENSRNOG00000032339	Rasl12	3.03501	0.284675	2.12023	0.484233	-1.43146	0.00215292	0.0256179	0.649905
ENSRNOG00000032398	RGD1562136	10.7119	1.36736	7.62484	0.751418	-1.40486	7.75518e-05	0.00187888	0.707059
ENSRNOG00000032659	Plcl1	1.47562	0.175623	2.22243	0.254286	1.5061	0.00212887	0.025401	0.750735
ENSRNOG00000032690	AABR07017046.1	7.10599	1.04682	4.97122	0.796881	-1.42943	0.000712262	0.0109814	0.648691
ENSRNOG00000032708	RT1-Bb	0.446893	0.0644732	1.04587	0.278247	2.34031	0.000348529	0.00620603	0.721252
ENSRNOG00000032777	AABR07058519.1	1.37087	0.280323	0.676777	0.305705	-2.02559	0.000204636	0.0040528	0.658795
ENSRNOG00000032798	Slco3a1	9.10227	1.9603	5.18797	0.636943	-1.7545	1.63689e-05	0.000549868	0.69627
ENSRNOG00000032844	RT1-Da	4.81034	1.44609	7.58864	1.50989	1.57757	0.000355888	0.00631131	0.574525
ENSRNOG00000032857	Klk1b3	1.07689	0.150898	2.08238	0.504003	1.93369	0.000103364	0.00232975	0.697987
ENSRNOG00000033110	Svep1	4.27267	0.798942	6.1265	0.639147	1.43388	0.000742476	0.0113173	0.683098
ENSRNOG00000033215	RT1-Db1	1.19381	0.10592	1.81789	0.40374	1.52276	0.00472565	0.0461934	0.62006
ENSRNOG00000033433	Csrnp1	0.442504	0.0512095	2.73893	0.826766	6.18961	4.1503e-09	4.85611e-07	0.773182
ENSRNOG00000033567	Musk	2.788	0.398156	6.18459	1.03241	2.21829	2.65992e-08	2.39225e-06	0.786568
ENSRNOG00000033734	Tnnt2	3.25236	0.558027	6.28313	1.72287	1.93187	1.12026e-05	0.000401821	0.658818
ENSRNOG00000033844	LOC100912195	14.653	3.93215	26.0979	5.48855	1.78107	1.90977e-05	0.000620073	0.662902
ENSRNOG00000034240	Bcor	4.38029	0.544641	2.9597	0.559127	-1.47998	0.00169884	0.0213645	0.684385
ENSRNOG00000034290	Ccl21	24.2704	4.6926	12.1164	4.73369	-2.00311	4.52071e-06	0.000191669	0.684929
ENSRNOG00000036603	Ifit1bl	1.48889	0.281264	0.552168	0.081871	-2.69644	6.60059e-06	0.000260269	0.791262
ENSRNOG00000036649	Pwwp2b	4.26614	1.42099	1.38816	0.477996	-3.07324	4.68469e-07	2.67426e-05	0.699168
ENSRNOG00000036684	Pcyt2	7.25889	1.13825	5.39052	0.525541	-1.3466	0.00165812	0.0210342	0.618862
ENSRNOG00000036701	Actg1	30.2382	4.20077	43.1658	6.77323	1.42753	0.000623102	0.00984119	0.64856
ENSRNOG00000036794	Asb16	25.5618	3.08694	18.7947	3.76293	-1.36006	0.00388752	0.0399454	0.592552
ENSRNOG00000036833	Zfp385a	5.74045	1.83423	15.1303	2.67791	2.63572	3.18581e-09	3.91899e-07	0.779085
ENSRNOG00000036918	Etfbkmt	1.52626	0.449143	2.54368	0.750553	1.66661	0.00240919	0.027876	0.518164
ENSRNOG00000037160	Bloc1s6	4.26231	0.331886	5.6899	0.347331	1.33493	0.00152815	0.0196133	0.782578
ENSRNOG00000037204	Lyrm9	5.99278	0.535881	4.57654	0.296575	-1.30946	0.00348729	0.0366702	0.742303
ENSRNOG00000037238	Mrm3	4.12906	0.396574	3.06815	0.462672	-1.34578	0.00411818	0.0416781	0.671209
ENSRNOG00000037563	Cd68	2.46314	0.253301	3.75094	0.605526	1.52283	0.00236194	0.0274873	0.704899
ENSRNOG00000037613	Kdm6b	11.1787	1.00848	15.1448	1.86465	1.35479	0.000532832	0.00865307	0.692174
ENSRNOG00000037655	Gatb	5.83252	0.882207	4.076	0.220457	-1.43094	0.000410511	0.00701644	0.700826
ENSRNOG00000037707	Armcx6	1.06476	0.0964858	0.640988	0.0510331	-1.66112	0.00177334	0.0219818	0.809167
ENSRNOG00000037720	Rita1	2.15021	0.372232	1.43451	0.384206	-1.49891	0.00437189	0.0435394	0.577249
ENSRNOG00000037850	43161	5.64469	0.241582	8.20257	0.491783	1.45315	0.000103599	0.00232989	0.820936
ENSRNOG00000037851	Spidr	1.49043	0.149919	2.19459	0.231536	1.47245	0.00464484	0.0456644	0.760362
ENSRNOG00000037853	Rarres1	1.09169	0.279575	2.48	0.269711	2.27171	2.4363e-07	1.52535e-05	0.802333
ENSRNOG00000037871	Sfxn5	7.19076	1.96035	3.97731	1.50042	-1.80795	0.000145055	0.00304912	0.566074
ENSRNOG00000037931	Plaur	0.902143	0.127419	1.56211	0.289767	1.73156	0.000367467	0.00645116	0.719886
ENSRNOG00000038319	Akr1c19	2.00543	0.26524	4.02573	0.602416	2.00741	4.21947e-07	2.44059e-05	0.786557
ENSRNOG00000038365	Plekha2	2.52804	0.325814	1.74514	0.3453	-1.44861	0.00337393	0.0359804	0.654035
ENSRNOG00000038894	AABR07072096.1	0.166581	0.0310632	0.623939	0.145953	3.74555	0.000171437	0.00351074	0.786386
ENSRNOG00000038999	RT1-A1	1.52111	0.191868	16.8143	3.23244	11.054	2.06057e-13	1.1998e-10	0.821544
ENSRNOG00000039336	Hrct1	5.14664	0.732898	6.87165	0.951256	1.33517	0.00235577	0.0274724	0.605139
ENSRNOG00000039500	Rnase13	1.16757	0.294194	0.689763	0.186162	-1.69271	0.00262948	0.0298065	0.587438
ENSRNOG00000039666	Srpx	11.0427	1.9182	16.1803	2.31902	1.46525	0.000207401	0.00409382	0.665126
ENSRNOG00000039668	Col8a1	2.97593	0.672753	4.42242	0.508013	1.48606	0.000578961	0.00928676	0.666722
ENSRNOG00000039862	Cldn12	4.49937	0.363478	7.64115	0.703834	1.69827	6.26847e-07	3.43253e-05	0.810756
ENSRNOG00000039890	Abcg3l3	1.01663	0.159054	1.86402	0.196537	1.83354	5.22716e-05	0.00138836	0.79623
ENSRNOG00000039976	Ptk7	1.30101	0.213589	0.820836	0.149767	-1.58498	0.00447876	0.0443258	0.687617
ENSRNOG00000040108	Cd36	12.8794	6.46325	23.8337	4.50797	1.85052	8.68228e-05	0.00204986	0.592479
ENSRNOG00000040110	Foxn2	6.7491	0.64953	5.25875	0.535591	-1.2834	0.002833	0.0316818	0.676257
ENSRNOG00000040297	Ttc37	10.9554	0.856829	8.44365	0.508354	-1.29747	0.000862532	0.0127037	0.75825
ENSRNOG00000042276	Trappc2	4.24159	0.919396	2.99758	0.387487	-1.41501	0.00222809	0.0263125	0.548097
ENSRNOG00000042317	Cd209f	0.386403	0.163467	1.26168	0.307162	3.26519	4.90301e-06	0.000205879	0.757869
ENSRNOG00000042630	Asb5	23.3251	3.59915	16.5791	1.59794	-1.4069	0.000469072	0.00781846	0.666218
ENSRNOG00000042720	Mrpl28	13.5014	1.72497	17.453	0.932737	1.29267	0.00395266	0.0403239	0.711654
ENSRNOG00000042727	RGD1563159	1.43196	0.301517	0.842767	0.269087	-1.69912	0.00221004	0.0261551	0.61073
ENSRNOG00000042825	Cd300le	3.03948	0.241985	1.88464	0.187979	-1.61277	4.70067e-05	0.001285	0.806842
ENSRNOG00000042838	Junb	4.37153	1.30846	41.9627	17.1066	9.59908	1.46755e-08	1.44831e-06	0.731113
ENSRNOG00000042855	Ahdc1	7.063	0.650976	8.9877	1.01142	1.27251	0.00483248	0.0469223	0.643999
ENSRNOG00000042897	Nmrk2	29.2451	1.75167	37.8009	2.07252	1.29255	0.000967919	0.0138929	0.789684
ENSRNOG00000042960	Rgcc	16.0947	4.74955	24.5578	4.76748	1.52583	0.000674145	0.0105236	0.551715
ENSRNOG00000043044	Cnn2	9.12021	0.535012	12.259	1.9498	1.34416	0.00262129	0.0297716	0.633534
ENSRNOG00000043098	Mt2A	8.39328	2.19066	63.2064	25.4951	7.5306	6.47198e-08	5.04699e-06	0.72611
ENSRNOG00000043171	Hdhd2	2.82519	0.669954	5.53717	0.659041	1.95992	1.39469e-06	6.96068e-05	0.778757
ENSRNOG00000043288	Smim13	3.02563	0.572906	6.63405	1.03689	2.19262	2.44595e-08	2.24873e-06	0.785641
ENSRNOG00000043400	LOC100910678	5.41657	0.376195	11.6268	2.59476	2.14653	2.01328e-07	1.2835e-05	0.746982
ENSRNOG00000043426	Kyat3	3.54995	0.848716	2.1418	0.139713	-1.65746	0.000566517	0.00912066	0.651643
ENSRNOG00000043465	Arc	0.594553	0.070711	2.36816	0.485201	3.9831	9.2075e-09	9.86728e-07	0.803398
ENSRNOG00000045543	Frat2	1.80664	0.497227	0.998828	0.34832	-1.80876	0.00132973	0.0177718	0.575049
ENSRNOG00000045560	Gvin1	0.422802	0.0839186	1.96923	0.0954498	4.65757	8.84272e-09	9.59408e-07	0.843608
ENSRNOG00000045611	Ms4a4a	1.3582	0.120475	2.08697	0.390297	1.53657	0.00169837	0.0213645	0.678581
ENSRNOG00000045649	Arrdc3	36.9006	10.6338	54.3603	9.7131	1.47315	0.00251097	0.0287995	0.536107
ENSRNOG00000045728	AABR07033887.1	7.26536	0.787131	5.46047	0.346929	-1.33054	0.000707934	0.0109339	0.721376
ENSRNOG00000045829	Thbs1	4.78001	1.37161	8.9976	2.09793	1.88234	7.19994e-06	0.000280108	0.660556
ENSRNOG00000045843	Rusc2	23.5941	7.68175	10.4633	7.28639	-2.25494	9.39954e-05	0.00217687	0.545822
ENSRNOG00000045989	Hba-a3	0.110363	0.149925	25.1125	5.29121	227.544	1.69198e-13	1.07702e-10	0.821549
ENSRNOG00000046068	AABR07027088.1	2.54724	0.24496	1.77478	0.173133	-1.43524	0.00308819	0.033502	0.761808
ENSRNOG00000046133	LOC102553613	28.8575	23.0401	7.30425	4.15324	-3.95078	0.00113014	0.0155895	0.413461
ENSRNOG00000046168	Ppm1l	6.43628	0.378096	4.16203	0.862897	-1.54643	2.5934e-05	0.000793372	0.750541
ENSRNOG00000046261	Acp5	0.810671	0.170348	1.33805	0.225613	1.65055	0.00422688	0.0424933	0.691377
ENSRNOG00000046276	Myh3	7.47042	6.01835	16.4625	8.83998	2.20368	0.00303745	0.0332029	0.373565
ENSRNOG00000046280	Tceal5	5.46759	6.32545	18.3073	2.36769	3.34832	2.20427e-07	1.39004e-05	0.696551
ENSRNOG00000046353	LOC501406	2.39999	0.315053	1.53664	0.35204	-1.56185	0.00104116	0.0147383	0.685564
ENSRNOG00000046377	Btnl9	3.08197	1.22819	5.88253	0.719306	1.90869	1.1912e-05	0.000421212	0.705637
ENSRNOG00000046390	Tceal3	3.23692	0.882767	4.5421	0.684097	1.40322	0.00306795	0.0333726	0.520215
ENSRNOG00000046405	Hic1	2.93259	0.152289	2.02902	0.274979	-1.44533	0.00111263	0.0154372	0.778235
ENSRNOG00000046424	LOC100911485	13.1001	1.67577	16.8308	0.815754	1.28479	0.00214136	0.0255088	0.709997
ENSRNOG00000046443	Mthfsd	1.53302	0.242939	0.896412	0.145252	-1.71018	0.0010491	0.0148087	0.73667
ENSRNOG00000046472	Arfgap3	2.84072	0.33626	3.70654	0.377819	1.30479	0.00481807	0.0468234	0.66599
ENSRNOG00000046493	Pnpo	2.12837	0.312739	3.40325	0.28335	1.59899	0.000220157	0.00429006	0.784633
ENSRNOG00000046607	Cited4	5.76471	1.24653	3.58067	0.778439	-1.60995	0.000372586	0.00651484	0.617836
ENSRNOG00000046636	Hist2h4	67.2619	15.9719	108.4	16.6871	1.61162	0.00028195	0.00521175	0.67805
ENSRNOG00000046647	Impad1	4.02117	1.53087	6.34872	0.670776	1.57882	0.000392287	0.00676034	0.593175
ENSRNOG00000046667	Fosb	0.115089	0.0682819	4.23532	1.66404	36.8003	2.0473e-09	2.65919e-07	0.754968
ENSRNOG00000046700	Mettl27	0.607457	0.0999033	1.75852	0.324182	2.89488	1.28144e-06	6.54509e-05	0.797462
ENSRNOG00000046848	PCOLCE2	6.4835	0.309037	9.42003	0.870108	1.45292	1.62002e-05	0.000546304	0.790656
ENSRNOG00000046871	LOC681367	9.11655	0.846363	3.47828	0.800007	-2.621	5.87653e-10	8.84924e-08	0.822795
ENSRNOG00000047023	Aldh1l1	1.32627	0.811074	2.53744	0.671347	1.91321	0.00107221	0.0150146	0.513287
ENSRNOG00000047045	Sdhaf1	18.3341	1.85936	9.76728	1.26913	-1.87709	4.84412e-07	2.74731e-05	0.807613
ENSRNOG00000047046	Plin4	17.9677	2.12332	25.725	3.76096	1.43174	0.000840783	0.0125	0.680547
ENSRNOG00000047098	LOC103694857	80.3205	27.1369	39.4532	6.39526	-2.03584	5.68887e-05	0.00147877	0.612743
ENSRNOG00000047102	Popdc3	21.083	4.00156	14.5981	1.77378	-1.44423	0.000531351	0.00864212	0.616706
ENSRNOG00000047303	Med18	1.50181	0.385437	0.852231	0.206324	-1.76221	0.00252431	0.0289094	0.617766
ENSRNOG00000047364	LOC687508	3.92187	1.67535	8.42777	2.15486	2.14892	6.28206e-06	0.000249398	0.654381
ENSRNOG00000047517	Oxld1	6.2466	0.858928	4.66273	0.211072	-1.33969	0.00137593	0.0181668	0.679665
ENSRNOG00000047531	Ccdc57	3.08011	0.196009	1.93681	0.357575	-1.5903	0.00011905	0.0025801	0.774793
ENSRNOG00000047656	Gaa	16.5678	1.26282	12.5463	1.79077	-1.32053	0.000790647	0.0119163	0.686777
ENSRNOG00000047706	LOC103690108	0.0489082	0.0590542	4.91213	0.663961	100.436	1.03251e-14	1.12724e-11	0.836624
ENSRNOG00000047708	Gstz1	3.87361	0.387394	2.76494	0.387984	-1.40097	0.00300728	0.0330593	0.712515
ENSRNOG00000047786	NEWGENE_1308171	0.812142	0.103629	1.9724	0.272427	2.42864	1.08295e-05	0.000390041	0.811022
ENSRNOG00000047860	Plin5	1.8272	1.15497	4.24315	1.41071	2.32221	8.68387e-05	0.00204986	0.573366
ENSRNOG00000047977	LOC684871	3.42354	0.761195	7.08951	1.4788	2.07081	7.50052e-07	4.0067e-05	0.732401
ENSRNOG00000048043	F2r	2.92909	0.387844	4.63083	0.521335	1.58098	6.98698e-05	0.00172873	0.764543
ENSRNOG00000048130	LOC100911725	2.64463	0.322346	0.987197	0.312176	-2.67893	1.67283e-08	1.60781e-06	0.805184
ENSRNOG00000048138	Zfp566	1.26299	0.200315	0.817568	0.173913	-1.54481	0.00372247	0.0387279	0.659879
ENSRNOG00000048188	LOC100911042	26.3618	2.92216	14.7236	1.52661	-1.79045	1.36348e-07	9.2315e-06	0.801219
ENSRNOG00000048215	Hist2h4a	0.47114	0.427526	1.45407	0.897146	3.08629	0.00171767	0.0215592	0.445664
ENSRNOG00000048250	Tmem159	1.95435	0.230564	3.16704	0.417518	1.62051	0.000269816	0.00504079	0.75969
ENSRNOG00000048365	Eno2	0.636772	0.154396	1.19675	0.211801	1.8794	0.00107272	0.0150146	0.725522
ENSRNOG00000048389	Fgf18	1.34077	0.186735	2.2493	0.658614	1.67763	0.00133782	0.017839	0.573992
ENSRNOG00000048478	Kcne4	1.10771	0.181244	3.06747	0.497594	2.7692	5.32858e-08	4.30924e-06	0.805344
ENSRNOG00000048794	LOC100912348	44.7316	15.2697	86.0741	28.9593	1.92423	0.000216751	0.00423987	0.553457
ENSRNOG00000048838	Gjc1	3.25552	0.774548	5.48421	1.08571	1.68459	6.89209e-05	0.00171369	0.658344
ENSRNOG00000048924	Islr	2.74724	0.666945	1.65944	0.599869	-1.65552	0.00307307	0.0334041	0.53624
ENSRNOG00000049020	Tceal6	3.26407	0.85429	4.62728	0.563896	1.41764	0.00262438	0.0297874	0.575395
ENSRNOG00000049056	AABR07051450.1	23.053	22.9255	94.0915	55.1774	4.08153	9.58755e-05	0.00220577	0.527697
ENSRNOG00000049063	AABR07044759.1	1.48958	0.363246	2.20921	0.171051	1.48311	0.00383582	0.0394873	0.679928
ENSRNOG00000049075	Fabp5	20.599	3.13872	15.5362	2.48206	-1.32587	0.00306549	0.0333726	0.554252
ENSRNOG00000049110	Dpm2	2.55381	1.0343	1.40455	0.427691	-1.81824	0.00234745	0.0274283	0.462561
ENSRNOG00000049132	Map2k3	12.0002	2.23286	18.1461	1.86653	1.51215	4.38539e-05	0.00121787	0.722869
ENSRNOG00000049219	Rnf187	9.51094	0.960583	5.54784	4.62725	-1.71435	0.00510447	0.0488842	0.372412
ENSRNOG00000049422	Fcgr2a	0.548196	0.122803	1.46881	0.25059	2.67935	5.21382e-06	0.000214294	0.794607
ENSRNOG00000049491	LOC108348139	1.00503	0.11893	1.54634	0.14696	1.5386	0.00196175	0.0238137	0.777701
ENSRNOG00000049560	Glul	124.005	28.6149	297.845	35.0173	2.40189	2.93276e-08	2.57434e-06	0.808406
ENSRNOG00000049649	Hist1h2ah	45.6338	16.7071	68.9354	6.46274	1.51062	0.00127748	0.0172583	0.565782
ENSRNOG00000049811	LOC100910163	5.27415	1.0872	10.796	2.35292	2.04697	5.90263e-07	3.26288e-05	0.724874
ENSRNOG00000049814	Rbm39	5.14474	0.356962	8.20498	1.50724	1.59483	4.1418e-05	0.0011613	0.706688
ENSRNOG00000049900	Irf2bp2	12.6204	1.20566	23.451	2.99963	1.85818	2.00922e-07	1.2835e-05	0.796187
ENSRNOG00000049942	RGD1564899	67.7026	9.10408	46.3672	11.3645	-1.46014	0.00158951	0.0202846	0.612585
ENSRNOG00000049944	Slc25a22	0.866183	0.243404	1.62122	0.312364	1.87168	0.00058135	0.0093035	0.697347
ENSRNOG00000049952	Gucd1	6.73677	0.770178	8.83727	0.678018	1.3118	0.00169516	0.0213644	0.715515
ENSRNOG00000050006	Agtr2	1.46585	0.486909	2.44608	0.4794	1.66871	0.000727113	0.0111376	0.604619
ENSRNOG00000050024	LOC100911403	2.10272	0.242476	3.22961	0.622301	1.53592	0.000822277	0.012287	0.661432
ENSRNOG00000050071	Cdc45	2.18213	0.295079	3.1053	0.423433	1.42306	0.00397409	0.0404541	0.679334
ENSRNOG00000050104	Clip3	0.777853	0.0819654	2.11779	0.176376	2.72261	2.72295e-07	1.68669e-05	0.8353
ENSRNOG00000050181	Chid1	1.45632	0.0984274	0.967659	0.0598173	-1.50499	0.00472055	0.0461694	0.815362
ENSRNOG00000050183	RT1-CE1	1.11131	0.134031	1.96493	0.22695	1.76811	0.000188727	0.00379803	0.792651
ENSRNOG00000050315	Dcxr	3.2892	0.357076	4.86281	0.404313	1.47842	6.00512e-05	0.00154483	0.780194
ENSRNOG00000050381	Dus3l	4.83702	0.375665	3.66872	0.488155	-1.31845	0.00331307	0.035483	0.695931
ENSRNOG00000050395	Ms4a6bl	0.916809	0.172373	1.57192	0.230926	1.71456	0.000521079	0.00849086	0.738883
ENSRNOG00000050485	Gas1	4.6891	0.715822	8.0213	1.60614	1.71063	2.11011e-05	0.000673846	0.695687
ENSRNOG00000050500	Tob2	21.2938	4.77994	32.6834	5.51703	1.53488	0.000246881	0.00469507	0.635304
ENSRNOG00000050585	Pgam1	10.7959	0.493947	14.8945	0.740371	1.37964	2.32592e-05	0.000722938	0.820203
ENSRNOG00000050624	Lysmd4	4.78531	0.467758	2.53905	0.327013	-1.88469	3.01192e-07	1.84604e-05	0.810191
ENSRNOG00000050741	Rbm4	5.16428	0.578222	3.84758	0.165659	-1.34221	0.00165789	0.0210342	0.730916
ENSRNOG00000050792	Tnfaip6	1.46705	0.37093	2.87298	0.737564	1.95834	7.44299e-05	0.00182348	0.664359
ENSRNOG00000050869	Cebpd	8.83876	1.78379	31.1067	5.36862	3.51935	2.36823e-10	4.13683e-08	0.810199
ENSRNOG00000050922	Nupr1l1	5.81915	1.29312	17.4801	3.76417	3.00389	3.93255e-09	4.70505e-07	0.780757
ENSRNOG00000050949	Ttc39c	2.01047	0.268104	1.26801	0.20004	-1.58553	0.00143258	0.0186966	0.733889
ENSRNOG00000051179	Vps25	1.78251	0.535381	0.955815	0.126412	-1.86491	0.000464421	0.00776317	0.621921
ENSRNOG00000051235	C2	2.17914	0.620676	3.81752	0.941995	1.75185	0.000324286	0.00585794	0.609288
ENSRNOG00000051307	Aoc3	21.542	2.29534	31.9217	4.61273	1.48183	0.00028167	0.00521175	0.711594
ENSRNOG00000051534	AC132720.2	43.6367	5.64213	25.6745	6.03069	-1.69961	1.73389e-05	0.000570387	0.729504
ENSRNOG00000051619	Asb2	47.361	17.6336	77.4164	15.2358	1.6346	0.000498647	0.00821732	0.562251
ENSRNOG00000051620	Tspan9	10.502	1.44263	7.43231	1.28114	-1.41302	0.000175051	0.00358055	0.642047
ENSRNOG00000051699	Zdhhc4	3.64562	0.20249	15.1636	2.38481	4.15941	6.03517e-13	2.84925e-10	0.822499
ENSRNOG00000051816	Tigar	14.9174	1.57213	9.68283	1.4641	-1.54061	9.34448e-05	0.00216772	0.752245
ENSRNOG00000051823	Zkscan4	1.19714	0.155222	0.75505	0.178773	-1.58552	0.0050979	0.0488481	0.691642
ENSRNOG00000051885	LOC100911991	12.9284	1.24487	17.411	2.7613	1.34673	0.00272653	0.0306678	0.6163
ENSRNOG00000052130	AABR07041724.1	2.39054	0.362305	1.07164	0.38432	-2.23074	1.3323e-05	0.000463598	0.7566
ENSRNOG00000052142	Ahsa2	10.4663	0.829626	8.17628	0.522414	-1.28008	0.00130121	0.0174829	0.74429
ENSRNOG00000052173	AABR07008439.1	1.25339	0.436206	2.54476	0.17557	2.0303	1.02996e-05	0.000374041	0.771816
ENSRNOG00000052357	Fosl2	0.955098	0.110166	3.58594	1.10982	3.75453	1.71023e-07	1.11729e-05	0.746197
ENSRNOG00000052415	Gstt2	1.73769	0.202814	2.55429	0.308504	1.46993	0.00118312	0.0161585	0.733143
ENSRNOG00000052564	Gpx3	48.3607	5.66446	64.5486	1.73194	1.33473	0.00435982	0.0434688	0.771094
ENSRNOG00000052634	Lsmem2	4.70865	0.881808	2.91123	0.565706	-1.61741	5.41927e-05	0.00142726	0.666683
ENSRNOG00000052758	Fam49a	3.32679	0.630946	5.77529	1.17245	1.736	0.000113661	0.00250054	0.687354
ENSRNOG00000052873	Npnt	2.99043	0.593408	2.06878	0.551165	-1.4455	0.00298928	0.0329006	0.508528
ENSRNOG00000053047	Top2a	2.71544	0.767419	4.15118	0.520207	1.52873	0.00135935	0.0179751	0.632667
ENSRNOG00000053145	Vwa8	4.87603	1.35263	7.4446	0.693997	1.52677	0.000117808	0.00255955	0.661859
ENSRNOG00000053362	Gabarapl1	12.44	2.23467	16.6083	1.31587	1.33508	0.00391785	0.0401155	0.645515
ENSRNOG00000053494	Mcpt1l1	15.87	2.81097	31.2228	7.19568	1.96741	5.18861e-06	0.000214294	0.708184
ENSRNOG00000053869	Ppp1r3d	2.25213	0.262989	1.02842	0.168145	-2.18989	1.60773e-06	7.8323e-05	0.809898
ENSRNOG00000054011	Tbc1d8b	1.65153	0.360274	2.51009	0.344384	1.51986	0.00395461	0.0403239	0.667951
ENSRNOG00000054058	Osbpl1a	6.88936	0.525961	5.3371	0.565061	-1.29084	0.00373651	0.0388277	0.711126
ENSRNOG00000054896	Pex13	6.57592	0.311423	10.1801	0.938714	1.54809	1.65644e-05	0.000554304	0.804041
ENSRNOG00000055049	Aldh1a2	7.10345	1.4377	4.3818	1.41148	-1.62113	0.000331431	0.00596098	0.581131
ENSRNOG00000055079	Ndufaf2	15.819	1.34982	10.727	1.36669	-1.47469	2.52001e-05	0.000772271	0.766455
ENSRNOG00000055295	Pecr	16.5926	1.14781	10.5835	1.13366	-1.56778	3.61159e-07	2.13855e-05	0.805883
ENSRNOG00000055391	Eif4ebp2	21.2221	0.929144	16.9113	2.26436	-1.25491	0.0051757	0.0492962	0.674724
ENSRNOG00000055966	AABR07062138.2	0.629865	0.128111	1.29383	0.462679	2.05414	0.00211065	0.025228	0.590466
ENSRNOG00000056017	Bcl7a	8.80013	0.997433	4.97763	0.83585	-1.76794	1.22301e-07	8.44408e-06	0.781089
ENSRNOG00000056036	LOC103691005	1.36297	0.316236	0.859829	0.13843	-1.58516	0.00444218	0.0440386	0.610618
ENSRNOG00000056135	Tsc22d3	48.8032	10.2068	118.568	17.3471	2.4295	6.20489e-08	4.8823e-06	0.79952
ENSRNOG00000056332	Miga1	1.34737	0.190287	0.876907	0.0994779	-1.5365	0.0032458	0.034848	0.73111
ENSRNOG00000056435	LOC102546764	5.18793	0.57326	8.16121	0.590739	1.57311	1.70424e-05	0.00056489	0.803272
ENSRNOG00000056647	Ascc1	7.80623	0.60384	10.043	0.78594	1.28654	0.00206089	0.02472	0.73738
ENSRNOG00000056855	LOC100360413	12.3895	1.19441	16.697	2.62483	1.34767	0.00262658	0.029793	0.619693
ENSRNOG00000057061	AABR07073021.3	2.50823	1.26461	1.096	0.488755	-2.28853	0.00086325	0.0127037	0.469015
ENSRNOG00000057078	Ddit4	6.76528	2.26085	46.4891	6.6864	6.87172	1.07025e-13	7.47809e-11	0.829212
ENSRNOG00000057116	LOC102548286	11.7383	1.09925	15.6024	1.61949	1.32919	0.00159257	0.0203058	0.706491
ENSRNOG00000057153	Pla1a	3.22359	0.388332	5.36334	0.590335	1.66378	7.48381e-06	0.00028922	0.784926
ENSRNOG00000057347	Cebpb	11.7196	2.9386	21.6938	2.49982	1.85107	5.76616e-07	3.20775e-05	0.762454
ENSRNOG00000057794	Adamts5	4.10931	0.626285	6.28622	0.641617	1.52975	3.53834e-05	0.00102161	0.751596
ENSRNOG00000057851	LOC680254	2.77038	0.477503	1.4785	0.271425	-1.87377	2.4426e-05	0.000751184	0.745635
ENSRNOG00000057867	Mns1	1.23697	0.165415	2.11515	0.453763	1.70994	0.000776978	0.0117664	0.684113
ENSRNOG00000057943	AABR07058884.2	2.22522	0.30172	3.24288	0.510848	1.45733	0.00197859	0.0239847	0.666615
ENSRNOG00000058039	Acta2	88.6742	36.0038	54.0486	9.32363	-1.64064	0.00395552	0.0403239	0.418474
ENSRNOG00000058053	Ube2n	26.2362	4.00772	17.1852	2.94186	-1.52667	0.000164242	0.00338723	0.684474
ENSRNOG00000058105	Hbb	223.956	67.8241	440.929	75.2627	1.96882	1.17704e-05	0.000417048	0.72606
ENSRNOG00000058186	Errfi1	7.4889	1.50502	53.4188	14.3104	7.13306	2.5065e-10	4.33501e-08	0.791064
ENSRNOG00000058388	Zfp36	9.76422	1.71403	51.6885	13.1227	5.29367	3.82264e-10	6.29942e-08	0.790219
ENSRNOG00000058752	Popdc2	2.40746	0.383204	4.09305	0.807419	1.70015	8.17008e-05	0.00195232	0.694389
ENSRNOG00000058882	Emd	4.3317	0.556784	6.24796	0.983196	1.44238	0.000313976	0.00570711	0.663059
ENSRNOG00000058908	Hmgb1	8.48638	0.336632	10.8698	1.25209	1.28085	0.00179516	0.022161	0.687242
ENSRNOG00000058909	Rps9l1	53.9574	3.97834	69.9379	7.55858	1.29617	0.00506756	0.0486107	0.692176
ENSRNOG00000059055	Hsbp1l1	0.952907	0.456368	1.73735	0.625591	1.82321	0.00333345	0.0356434	0.456458
ENSRNOG00000059406	Ier5	2.90615	0.45976	5.09137	1.92811	1.75193	0.000943727	0.0136353	0.494448
ENSRNOG00000059445	Aifm2	3.0016	0.542973	4.41715	0.572372	1.4716	0.000511994	0.00839766	0.680242
ENSRNOG00000059876	Fsd1l	9.86776	1.46193	7.28507	1.40892	-1.35452	0.00267237	0.0301362	0.55651
ENSRNOG00000059919	Mtg2	2.18393	1.36436	0.835573	0.732978	-2.61369	0.00403934	0.0409751	0.388714
ENSRNOG00000059956	Bcl6b	2.14604	0.366109	4.00088	0.740469	1.86431	5.19291e-06	0.000214294	0.736334
ENSRNOG00000060337	Exosc7	4.29557	0.554246	3.00282	0.281325	-1.43051	0.000330078	0.00594413	0.719314
ENSRNOG00000060349	Fam3c	7.69525	1.26054	4.75749	0.470531	-1.6175	3.58783e-05	0.00103079	0.730351
ENSRNOG00000060597	Syf2	20.5	1.43546	16.4522	0.28715	-1.24603	0.00401169	0.0407657	0.772804
ENSRNOG00000060849	LOC102552640	2.84363	0.283407	1.82874	0.179108	-1.55497	0.000104992	0.00234828	0.784885
ENSRNOG00000061147	Fam189a2	9.98722	0.914886	7.29335	1.48622	-1.36936	0.000842894	0.0125095	0.631514
ENSRNOG00000061215	Crym	1.04493	1.16322	4.2856	2.21543	4.10133	4.47833e-05	0.00123387	0.563979
ENSRNOG00000061299	LOC689064	300.215	105.101	112.015	18.2561	-2.68012	7.08083e-06	0.000276089	0.675232
ENSRNOG00000061316	LOC102547056	1.56162	0.192535	0.867156	0.127378	-1.80085	0.000239999	0.00459682	0.78411
ENSRNOG00000061379	C7	4.80913	0.415719	7.84235	1.7848	1.63072	6.16956e-05	0.00157789	0.655241
ENSRNOG00000061579	AABR07070810.1	0.180764	0.0950115	4.69552	0.637571	25.9759	4.35207e-14	3.45555e-11	0.835696
ENSRNOG00000061768	Slc43a3	1.49195	0.162652	3.42276	0.703144	2.29415	3.96581e-06	0.000174057	0.767881
ENSRNOG00000061868	AC119580.1	18.2302	2.39273	12.4583	1.8697	-1.4633	0.000669734	0.0104735	0.696516
ENSRNOG00000061910	Igfbp3	9.7049	1.81251	13.4124	1.12687	1.38203	0.0005847	0.0093445	0.670536
ENSRNOG00000062101	Ace	7.40096	0.527967	10.9811	1.04662	1.48375	1.30102e-05	0.000455434	0.785962
The meanC represents the mean FPKM of Wistar rats, the meanE represents the mean FPKM of GK rats, the stdC means standard deviation of Wistar rats, the stdE means standard deviation of GK rats; the power value of t-test was calculated by pwr.t.test in R package pwr; n=6 in each group.
