# Supplementary material for: Comprehensive analysis of long non-coding RNAs and mRNAs in skeletal muscle of diabetic Goto-Kakizaki rats during the early stage of type 2 diabetes
Source: PeerJ. 2020 Feb 12;8:e8548. doi: 10.7717/peerj.8548 (PMC7023842; doi:10.7717/peerj.8548)
Supplement: Table S4 [file peerj-08-8548-s004.xlsx]

## Sheet: 3 weeks
Table S4-1 The differentially expressed lncRNAs in GK rats in comparison with Wistar rats at the age of 3 weeks
lncRNA_ID	lncRNA_name	lncRNA_biotype	meanC	stdC	meanE	stdE	Fold change	P value	FDR	Power value
ENSRNOG00000060587	AABR07002627.1	lincRNA	0.00671567	0.00773364	3.20831	3.51842	477.734	0.00188333	0.040918	0.40826
MSTRG.1044	MSTRG.1044	novel	1.59963	0.184053	0.859294	0.200647	-1.86156	0.000517576	0.0161736	0.770338
MSTRG.10619	MSTRG.10619	novel	3.85629	2.44584	11.282	7.42251	2.92561	0.00213671	0.0441183	0.427608
MSTRG.1065	MSTRG.1065	novel	4.88548	0.937575	2.77464	0.832826	-1.76076	0.000763872	0.0216261	0.660664
MSTRG.10738	MSTRG.10738	novel	1.60736	0.242057	0.478228	0.442812	-3.36108	1.16399e-06	0.000142186	0.735584
MSTRG.10826	MSTRG.10826	novel	556.557	51.5703	365.734	72.3341	-1.52175	0.000941106	0.0246835	0.726738
MSTRG.10868	MSTRG.10868	novel	1.20471	0.127249	5.66385	1.30567	4.70144	7.42025e-07	9.74564e-05	0.797634
MSTRG.11000	MSTRG.11000	novel	44.3394	6.37761	76.9928	15.0798	1.73644	0.000969689	0.0251902	0.709071
MSTRG.11030	MSTRG.11030	novel	3.81472	1.4128	1.67171	1.34195	-2.28192	0.000535891	0.016568	0.493377
MSTRG.11036	MSTRG.11036	novel	1.64971	0.734317	0.562779	0.0671942	-2.93137	8.42834e-05	0.00436873	0.614824
MSTRG.11055	MSTRG.11055	novel	4.32152	0.545452	2.66113	0.623035	-1.62394	0.00112979	0.028274	0.710426
MSTRG.11354	MSTRG.11354	novel	9.19029	5.26852	21.0069	10.9923	2.28577	0.00228803	0.0458866	0.436614
MSTRG.11394	MSTRG.11394	novel	10.4419	2.47146	1.45411	0.55693	-7.18093	6.2208e-12	3.88089e-09	0.801672
MSTRG.11489	MSTRG.11489	novel	3.66365	0.705986	2.19017	0.754906	-1.67277	0.00155716	0.0354633	0.602235
MSTRG.11730	MSTRG.11730	novel	8.25596	8.21162	1.14184	1.2558	-7.2304	0.00180437	0.0397721	0.381523
MSTRG.12377	MSTRG.12377	novel	0.468314	0.0673205	3.61131	1.35668	7.71131	6.70679e-06	0.000604487	0.742432
MSTRG.12401	MSTRG.12401	novel	9.31224	0.780448	6.64084	0.935153	-1.40227	0.00227189	0.0457987	0.731325
MSTRG.12477	MSTRG.12477	novel	6.52045	1.4331	4.10307	1.0386	-1.58916	0.0025279	0.0490997	0.585533
MSTRG.1249	MSTRG.1249	novel	0.940507	0.220682	2.52979	0.933463	2.68981	0.000689947	0.0199207	0.65558
MSTRG.12530	MSTRG.12530	novel	4.96746	1.23472	1.55236	0.668373	-3.19993	3.25842e-08	6.32424e-06	0.751928
MSTRG.12678	MSTRG.12678	novel	7.42149	0.783495	15.7686	3.87922	2.12473	1.68146e-05	0.001263	0.722581
MSTRG.12905	MSTRG.12905	novel	241.339	88.6302	81.3132	52.4281	-2.96802	5.21578e-06	0.000492482	0.633893
MSTRG.12944	MSTRG.12944	novel	69.9698	19.5894	42.0459	6.69225	-1.66413	0.000593813	0.017792	0.580557
MSTRG.13015	MSTRG.13015	novel	9.97756	0.502949	5.87675	1.6376	-1.6978	0.000108253	0.00519494	0.748978
MSTRG.13284	MSTRG.13284	novel	1.25543	0.41612	7.73243	1.1043	6.15921	1.29137e-08	2.92957e-06	0.828272
MSTRG.13525	MSTRG.13525	novel	1.85575	0.812923	0.687345	0.446301	-2.69988	0.000418467	0.0137345	0.552486
MSTRG.13545	MSTRG.13545	novel	0.916755	0.139159	1.76819	0.377936	1.92875	0.00227784	0.0458402	0.72312
MSTRG.13620	MSTRG.13620	novel	8.12075	1.28239	4.04695	0.759894	-2.00664	1.1637e-06	0.000142186	0.771096
MSTRG.13728	MSTRG.13728	novel	2.28849	0.65182	0.02474	0.0201496	-92.5015	8.45077e-11	3.69045e-08	0.799659
MSTRG.1378	MSTRG.1378	novel	0.46076	0.230034	2.11801	0.421866	4.59677	6.57545e-06	0.000601361	0.799045
MSTRG.13816	MSTRG.13816	novel	2.57149	0.229594	1.39834	0.165637	-1.83896	7.88184e-05	0.00416227	0.813821
MSTRG.13886	MSTRG.13886	novel	0.170123	0.0547035	3.20789	2.33997	18.8563	0.000116407	0.00544349	0.564852
MSTRG.13972	MSTRG.13972	novel	44.1645	10.6696	13.6062	6.52024	-3.24592	5.83212e-09	1.56731e-06	0.752781
MSTRG.14059	MSTRG.14059	novel	2.81779	0.581438	1.65676	0.465528	-1.70079	0.00135865	0.0325702	0.634963
MSTRG.14154	MSTRG.14154	novel	2.263	0.867582	11.3915	8.23442	5.03382	0.00040638	0.0133937	0.494462
MSTRG.14163	MSTRG.14163	novel	0.447165	0.219013	1.53893	0.874002	3.44153	0.00101116	0.02609	0.535893
MSTRG.14181	MSTRG.14181	novel	242.335	27.3598	163.606	36.1296	-1.48121	0.00216479	0.0443832	0.670541
MSTRG.14356	MSTRG.14356	novel	0.0100098	0.0226834	9.04414	5.29517	903.525	2.14942e-06	0.000233205	0.664938
MSTRG.14458	MSTRG.14458	novel	2.50993	0.409356	7.22961	0.901019	2.88041	1.62156e-07	2.62272e-05	0.822043
MSTRG.14579	MSTRG.14579	novel	2.55787	0.310387	0.0420325	0.077841	-60.8545	5.05262e-13	4.29609e-10	0.838138
MSTRG.14663	MSTRG.14663	novel	5.3414	0.407273	2.3629	1.05953	-2.26053	1.46548e-06	0.00017066	0.764849
MSTRG.14749	MSTRG.14749	novel	2.40406	0.73828	1.17243	0.382234	-2.05049	0.000158638	0.00701542	0.61668
MSTRG.14865	MSTRG.14865	novel	7.51742	1.21544	13.5468	2.48883	1.80206	9.13821e-05	0.0046403	0.729695
MSTRG.14948	MSTRG.14948	novel	4.83689	0.613564	3.13516	0.253157	-1.54279	0.00125996	0.0307819	0.761081
MSTRG.14973	MSTRG.14973	novel	5.43131	3.05715	0.219187	0.142532	-24.7794	3.83435e-07	5.49766e-05	0.664376
MSTRG.15359	MSTRG.15359	novel	1.92219	2.98121	17.9117	10.5594	9.31834	1.21882e-05	0.000963368	0.61056
MSTRG.15373	MSTRG.15373	novel	2.63096	0.954757	0.761538	0.298406	-3.45479	1.46092e-06	0.00017066	0.691873
MSTRG.15791	MSTRG.15791	novel	3.96289	0.696529	1.95813	0.596599	-2.02381	1.08031e-05	0.000885956	0.730606
MSTRG.16002	MSTRG.16002	novel	1.30587	0.140402	3.10287	1.18934	2.37609	0.00119269	0.0294808	0.621364
MSTRG.16089	MSTRG.16089	novel	23.9197	7.08138	14.5584	5.57035	-1.64302	0.00156176	0.0354937	0.467884
MSTRG.1662	MSTRG.1662	novel	3.59922	3.11436	16.2616	7.43613	4.51809	1.10078e-05	0.000894349	0.637603
MSTRG.16789	MSTRG.16789	novel	2.20476	0.365475	0.298034	0.10633	-7.39768	2.76099e-11	1.45397e-08	0.824422
MSTRG.16806	MSTRG.16806	novel	1.59668	0.576371	0.618217	0.491534	-2.58273	0.00030814	0.0108336	0.56289
MSTRG.172	MSTRG.172	novel	1.73726	0.615188	4.14685	1.42084	2.38701	0.00132745	0.0319832	0.634403
MSTRG.17365	MSTRG.17365	novel	30.2492	11.8489	8.60681	4.34601	-3.51457	9.58871e-07	0.000124071	0.666535
MSTRG.17550	MSTRG.17550	novel	20.2715	2.17179	14.7747	1.3822	-1.37204	0.00195378	0.0420564	0.72539
MSTRG.17733	MSTRG.17733	novel	1.94417	0.333636	0.167895	0.213425	-11.5797	7.78324e-11	3.48609e-08	0.818726
MSTRG.17812	MSTRG.17812	novel	1.01636	0.416146	2.66728	0.763305	2.62435	0.000257502	0.00979967	0.696258
MSTRG.181	MSTRG.181	novel	3.6447	0.566497	1.77762	0.651626	-2.05032	2.21512e-05	0.00155396	0.728219
MSTRG.18144	MSTRG.18144	novel	0.928371	0.151468	2.24104	0.786375	2.41395	0.000676092	0.0195854	0.652049
MSTRG.18216	MSTRG.18216	novel	22.4777	5.5618	6.9852	2.22977	-3.21791	4.54161e-09	1.30054e-06	0.762465
MSTRG.18217	MSTRG.18217	novel	18.711	4.89403	5.21844	3.1851	-3.58556	2.26268e-08	4.64993e-06	0.742162
MSTRG.18252	MSTRG.18252	novel	0	0	2.83423	1.26209	Inf	2.42878e-06	0.000254048	0.736351
MSTRG.18300	MSTRG.18300	novel	0.831332	0.314297	2.68456	0.152545	3.22922	1.14928e-05	0.000925142	0.826916
MSTRG.1851	MSTRG.1851	novel	5.83864	2.0147	19.9339	8.95941	3.41414	5.97646e-05	0.00334605	0.629524
MSTRG.18527	MSTRG.18527	novel	9.20635	1.34537	0.569631	0.29469	-16.1619	6.66134e-16	2.32721e-12	0.832771
MSTRG.18804	MSTRG.18804	novel	9.79272	0.817004	5.84658	1.81091	-1.67495	0.000369044	0.0123971	0.708049
MSTRG.18899	MSTRG.18899	novel	4.11938	0.336947	2.48023	0.331796	-1.66088	0.000247782	0.00950803	0.799522
MSTRG.19046	MSTRG.19046	novel	15.4238	1.54967	8.77943	4.4043	-1.75681	0.000190149	0.007945	0.60156
MSTRG.19069	MSTRG.19069	novel	40.2398	7.92537	18.8769	6.17699	-2.1317	4.91558e-06	0.000471788	0.724409
MSTRG.19154	MSTRG.19154	novel	3.47214	0.417998	0	0	#NAME?	1.33227e-15	3.87868e-12	0.839116
MSTRG.19194	MSTRG.19194	novel	2.29105	0.504563	5.46463	2.40892	2.38521	0.000483352	0.0153512	0.562166
MSTRG.1944	MSTRG.1944	novel	1.09246	0.152669	2.8782	0.582461	2.63461	6.08195e-05	0.00338497	0.782323
MSTRG.19521	MSTRG.19521	novel	7.14705	0.842025	3.67423	2.53532	-1.94518	0.000285556	0.0103935	0.56552
MSTRG.19724	MSTRG.19724	novel	0.549791	0.193693	1.24519	0.405954	2.26484	0.00234774	0.0466556	0.632081
MSTRG.19729	MSTRG.19729	novel	8.76339	3.09461	3.35884	2.66897	-2.60905	6.12318e-05	0.00339555	0.572569
MSTRG.19916	MSTRG.19916	novel	2.76156	0.510595	0.112852	0.169423	-24.4706	1.25233e-13	1.51139e-10	0.823612
MSTRG.20053	MSTRG.20053	novel	0.498546	0.196256	2.8796	1.14863	5.77599	1.43894e-05	0.00111219	0.715073
MSTRG.2006	MSTRG.2006	novel	2.92264	0.368159	1.76145	0.372578	-1.65923	0.000628781	0.0185679	0.733636
MSTRG.20113	MSTRG.20113	novel	1.89769	1.98183	0.218747	0.112458	-8.67528	0.00246725	0.0482619	0.37612
MSTRG.2016	MSTRG.2016	novel	4.74093	0.904715	2.98407	0.730493	-1.58874	0.00179747	0.0397446	0.623862
MSTRG.20250	MSTRG.20250	novel	0.971606	0.77885	0.106907	0.0850796	-9.08835	0.000539144	0.0166392	0.494939
MSTRG.20412	MSTRG.20412	novel	1.61387	0.908424	5.13987	2.43944	3.18482	0.000307967	0.0108336	0.582223
MSTRG.20598	MSTRG.20598	novel	1.2119	0.205867	2.32895	0.492507	1.92173	0.00156494	0.0354937	0.720753
MSTRG.2062	MSTRG.2062	novel	0.284855	0.666365	2.21253	1.4112	7.76722	0.000222766	0.00888598	0.544112
MSTRG.20692	MSTRG.20692	novel	5.17339	8.37988	209.776	110.02	40.549	1.84005e-06	0.000204727	0.689695
MSTRG.20693	MSTRG.20693	novel	265.331	87.8113	47.3232	35.9692	-5.60677	5.80025e-09	1.56731e-06	0.741011
MSTRG.20694	MSTRG.20694	novel	0.634901	0.984417	3.58421	2.10122	5.64531	0.000286985	0.0104005	0.55618
MSTRG.20807	MSTRG.20807	novel	13.7985	2.97243	5.55641	0.66276	-2.48335	5.42852e-08	1.00878e-05	0.769639
MSTRG.20920	MSTRG.20920	novel	3.69461	0.276669	2.21415	1.22531	-1.66864	0.00209559	0.0436709	0.523895
MSTRG.20924	MSTRG.20924	novel	1.62312	0.149385	0.806655	0.285343	-2.01217	0.000181451	0.00771187	0.759183
MSTRG.21106	MSTRG.21106	novel	0.217052	0.241354	3.52558	0.501378	16.243	2.21891e-08	4.61429e-06	0.831116
MSTRG.21146	MSTRG.21146	novel	39.643	14.7128	16.5798	12.5586	-2.39104	0.000191457	0.00794998	0.528919
MSTRG.21151	MSTRG.21151	novel	2.69906	0.961253	0.726998	0.458934	-3.71261	1.32045e-06	0.000157596	0.689249
MSTRG.21162	MSTRG.21162	novel	9.73577	3.01206	0.167638	0.131245	-58.0762	4.66616e-12	3.13494e-09	0.790421
MSTRG.21443	MSTRG.21443	novel	19.1795	3.12545	13.7177	2.02449	-1.39816	0.00150615	0.0348009	0.612973
MSTRG.21808	MSTRG.21808	novel	10.1151	4.61829	1.74548	2.58025	-5.79504	1.48141e-06	0.000171372	0.640116
MSTRG.22072	MSTRG.22072	novel	1.77309	0.463161	4.26191	0.857861	2.40366	7.79432e-05	0.00413833	0.760366
MSTRG.22193	MSTRG.22193	novel	4.60447	0.7423	2.40948	0.787613	-1.91098	6.86962e-05	0.00369226	0.713246
MSTRG.2225	MSTRG.2225	novel	0.005234	0.0128206	2.93667	0.909641	561.076	3.35863e-06	0.000339124	0.792104
MSTRG.22351	MSTRG.22351	novel	5.59243	1.69745	10.4061	4.10616	1.86075	0.00197137	0.0422732	0.486661
MSTRG.22375	MSTRG.22375	novel	2.45346	1.21293	4.51616	0.892856	1.84073	0.00226252	0.0457427	0.586607
MSTRG.22663	MSTRG.22663	novel	5.65683	0.708149	2.32788	2.03766	-2.43003	2.65135e-05	0.00174769	0.631428
MSTRG.22877	MSTRG.22877	novel	1.32241	0.204318	0.652866	0.0639046	-2.02555	0.000113788	0.00539322	0.788761
MSTRG.23201	MSTRG.23201	novel	2.13241	0.323491	0.630742	0.193267	-3.3808	1.83194e-08	3.90248e-06	0.811101
MSTRG.23233	MSTRG.23233	novel	6746.21	606.18	3380.71	1842.62	-1.9955	0.000229913	0.00900476	0.670156
MSTRG.23258	MSTRG.23258	novel	2.85613	0.458765	1.3421	0.265852	-2.12811	1.00398e-05	0.000835119	0.777328
MSTRG.2340	MSTRG.2340	novel	29.6321	4.66454	19.2959	6.06163	-1.53567	0.000885443	0.0236859	0.581287
MSTRG.23601	MSTRG.23601	novel	12.6582	1.44818	7.54744	3.94819	-1.67715	0.00116296	0.0289795	0.537161
MSTRG.23651	MSTRG.23651	novel	7.98704	1.73546	25.1656	4.42085	3.1508	3.86208e-07	5.49766e-05	0.803395
MSTRG.23653	MSTRG.23653	novel	4.10069	1.57271	1.58147	0.623236	-2.59295	1.77641e-05	0.00129834	0.618591
MSTRG.24117	MSTRG.24117	novel	2.84697	0.553506	0.958901	0.566457	-2.96899	5.35293e-07	7.24845e-05	0.748204
MSTRG.24118	MSTRG.24118	novel	4.03717	0.405371	2.34	0.701982	-1.72529	0.000203392	0.00833937	0.720868
MSTRG.24314	MSTRG.24314	novel	2.07101	0.698182	0.703116	0.639075	-2.94547	0.000127875	0.00589373	0.607427
MSTRG.24388	MSTRG.24388	novel	1.7856	0.18338	0.690586	0.193642	-2.58563	8.83494e-06	0.00074555	0.813199
MSTRG.24419	MSTRG.24419	novel	5.10795	1.36633	2.23621	1.13343	-2.2842	3.23996e-05	0.00204219	0.64766
MSTRG.24711	MSTRG.24711	novel	0.548036	0.189671	2.89422	0.604897	5.28108	3.43615e-06	0.000344958	0.805352
MSTRG.24934	MSTRG.24934	novel	60.2767	8.16232	41.3848	9.85763	-1.45649	0.00221434	0.0451343	0.615347
MSTRG.25050	MSTRG.25050	novel	3.25303	0.957086	1.53655	0.404182	-2.11709	0.000103802	0.00503673	0.654646
MSTRG.25064	MSTRG.25064	novel	4.75291	0.429793	8.06615	2.49351	1.6971	0.00147011	0.0343774	0.568509
MSTRG.2521	MSTRG.2521	novel	1.96815	1.05392	5.78043	3.64656	2.93699	0.00161582	0.0364196	0.452579
MSTRG.2532	MSTRG.2532	novel	2.41546	0.551583	4.64968	0.498958	1.92497	0.000356558	0.0122364	0.783933
MSTRG.25348	MSTRG.25348	novel	0.404319	0.444006	1.42792	0.701349	3.53167	0.000910678	0.0241392	0.543399
MSTRG.25549	MSTRG.25549	novel	23.1289	2.97119	16.3722	3.60341	-1.4127	0.00182955	0.0401731	0.607822
MSTRG.25637	MSTRG.25637	novel	62.1845	26.9814	34.186	13.5791	-1.819	0.0020404	0.0430335	0.416505
MSTRG.25698	MSTRG.25698	novel	2.72191	0.603118	8.11003	5.75163	2.97954	0.00197884	0.0423607	0.4188
MSTRG.2584	MSTRG.2584	novel	0	0	4.70008	1.17717	Inf	1.14221e-08	2.73318e-06	0.81124
MSTRG.26247	MSTRG.26247	novel	4.78219	0.505477	3.06112	0.342116	-1.56223	0.00109682	0.0275418	0.77559
MSTRG.26277	MSTRG.26277	novel	706.536	129.822	435.135	81.4962	-1.62372	0.00183637	0.0401731	0.676311
MSTRG.2628	MSTRG.2628	novel	4.64479	0.534488	8.82468	1.90971	1.89991	0.000226688	0.00891845	0.722427
MSTRG.26391	MSTRG.26391	novel	4.45015	0.868986	1.52696	0.663522	-2.91439	3.61709e-08	6.86776e-06	0.767784
MSTRG.3097	MSTRG.3097	novel	2.08862	0.732614	0.127127	0.0724537	-16.4294	3.49779e-09	1.05344e-06	0.76725
MSTRG.381	MSTRG.381	novel	390.811	78.6172	142.498	154.558	-2.74258	2.86766e-05	0.00184842	0.603943
MSTRG.388	MSTRG.388	novel	2.11392	0.305531	1.17705	0.344902	-1.79595	0.000183096	0.00776293	0.713871
MSTRG.396	MSTRG.396	novel	5.6867	1.66912	0.432413	0.30171	-13.1511	4.03848e-11	2.01555e-08	0.787647
MSTRG.4042	MSTRG.4042	novel	2.26112	0.815675	0.973711	0.45462	-2.32217	0.000102722	0.00501213	0.589229
MSTRG.4079	MSTRG.4079	novel	7.59964	3.14833	4.24785	1.01986	-1.78906	0.00187805	0.040854	0.456367
MSTRG.4095	MSTRG.4095	novel	6.34368	0.917683	3.85732	0.7607	-1.64458	0.000225351	0.00891845	0.719999
MSTRG.4283	MSTRG.4283	novel	70.1125	42.1962	22.4844	16.9587	-3.11827	0.000367265	0.0123971	0.471459
MSTRG.4686	MSTRG.4686	novel	0.0960603	0.0543224	2.16768	0.327357	22.5658	6.29414e-07	8.39283e-05	0.832639
MSTRG.4823	MSTRG.4823	novel	3.20417	0.457683	5.10251	0.78236	1.59246	0.00235103	0.0466679	0.720947
MSTRG.4913	MSTRG.4913	novel	4.09039	0.721853	2.22419	0.695773	-1.83904	6.36097e-05	0.00348318	0.690761
MSTRG.4942	MSTRG.4942	novel	3.44258	1.3049	1.8221	0.276989	-1.88935	0.000777099	0.0219295	0.536985
MSTRG.4971	MSTRG.4971	novel	3.91467	0.459901	7.01782	1.99258	1.7927	0.00142943	0.0336061	0.625432
MSTRG.4992	MSTRG.4992	novel	2.41164	0.558678	5.60243	3.02725	2.32308	0.00219999	0.0449467	0.466795
MSTRG.5308	MSTRG.5308	novel	1.56783	0.26192	0.885613	0.356503	-1.77033	0.0022509	0.0455606	0.631196
MSTRG.5879	MSTRG.5879	novel	2.43158	0.51243	1.25164	0.221463	-1.94272	5.21494e-05	0.00303649	0.723075
MSTRG.612	MSTRG.612	novel	338.833	148.495	154.202	98.3918	-2.19733	0.000837001	0.0228592	0.466777
MSTRG.6158	MSTRG.6158	novel	4.0826	0.587746	7.4823	0.681741	1.83273	0.000116548	0.00544349	0.807015
MSTRG.6245	MSTRG.6245	novel	1.92027	0.415942	0.68799	0.220738	-2.79113	3.17264e-06	0.000322208	0.764421
MSTRG.7028	MSTRG.7028	novel	4.6486	1.19359	2.49951	1.55705	-1.8598	0.00189007	0.0409626	0.491595
MSTRG.7111	MSTRG.7111	novel	1.14073	0.0823039	2.28238	0.234977	2.0008	0.000647836	0.0189555	0.819969
MSTRG.7331	MSTRG.7331	novel	0.781135	0.535873	1.91419	0.549117	2.45052	0.00137566	0.0328727	0.615505
MSTRG.7360	MSTRG.7360	novel	0.623464	0.5524	2.7531	1.71149	4.41582	0.00105181	0.026705	0.525957
MSTRG.7362	MSTRG.7362	novel	0.610247	0.53699	4.68308	2.5267	7.67408	3.30044e-05	0.002059	0.638937
MSTRG.7398	MSTRG.7398	novel	2.17063	0.144265	10.0749	4.05073	4.64149	1.90611e-06	0.000210734	0.70332
MSTRG.74	MSTRG.74	novel	114.262	22.8886	367.123	70.8637	3.21298	1.32623e-06	0.000157596	0.79753
MSTRG.7686	MSTRG.7686	novel	1.92911	0.460479	0.750935	0.585502	-2.56894	0.000107483	0.00518652	0.640026
MSTRG.7818	MSTRG.7818	novel	1.43461	0.103244	4.77041	3.22749	3.32524	0.00203105	0.0429176	0.465278
MSTRG.7938	MSTRG.7938	novel	0.608477	0.64068	2.8264	0.478657	4.64504	1.49211e-05	0.00114317	0.773236
MSTRG.7978	MSTRG.7978	novel	9.43506	2.53669	4.73528	3.04106	-1.9925	0.000355246	0.0122154	0.52691
MSTRG.799	MSTRG.799	novel	0.257836	0.33856	1.66367	1.37058	6.45243	0.001548	0.0353469	0.448723
MSTRG.8144	MSTRG.8144	novel	123.291	27.8893	66.983	25.4113	-1.84063	0.000358673	0.0122849	0.619385
MSTRG.8209	MSTRG.8209	novel	3.47837	0.419828	1.94133	0.620479	-1.79175	0.000274045	0.0102069	0.716058
MSTRG.8360	MSTRG.8360	novel	4.20262	0.900639	8.95683	3.41923	2.13125	0.000800121	0.0222556	0.57926
MSTRG.8694	MSTRG.8694	novel	1.00852	0.333396	13.7145	3.46161	13.5986	2.54237e-10	9.06328e-08	0.804263
MSTRG.8782	MSTRG.8782	novel	0.121026	0.101191	6.07786	4.34285	50.2196	5.44169e-05	0.00312682	0.587105
MSTRG.8852	MSTRG.8852	novel	1.89771	0.282072	0.749513	0.947884	-2.53192	0.000646708	0.0189542	0.517337
MSTRG.8868	MSTRG.8868	novel	2.23378	1.08147	0.501402	0.181606	-4.45508	4.87271e-06	0.000470257	0.639606
MSTRG.895	MSTRG.895	novel	3.18993	0.496322	0.562677	0.318169	-5.66921	2.83003e-11	1.45397e-08	0.818358
MSTRG.9067	MSTRG.9067	novel	1.16235	0.302977	2.43389	0.561891	2.09393	0.00148819	0.0346148	0.708753
MSTRG.9653	MSTRG.9653	novel	0.361822	0.111631	1.76143	0.640929	4.86821	2.24901e-05	0.00155896	0.727079
MSTRG.9684	MSTRG.9684	novel	2.28046	0.288449	1.2097	0.205562	-1.88515	4.18722e-05	0.00253966	0.784717
MSTRG.9686	MSTRG.9686	novel	4.35746	0.889344	1.48474	0.563027	-2.93483	2.61022e-07	3.99959e-05	0.770893
MSTRG.9695	MSTRG.9695	novel	4.13762	1.42147	1.14876	0.28194	-3.60183	1.70011e-07	2.72454e-05	0.717319
MSTRG.991	MSTRG.991	novel	4.83042	0.784417	2.16711	0.839358	-2.22896	6.71345e-06	0.000604487	0.74281
NONRATG000041.2	NONRATG000041.2	lncRNA	15.4267	7.24405	6.80902	4.14741	-2.26563	0.000590446	0.0177655	0.465001
NONRATG000142.2	NONRATG000142.2	lncRNA	4.0605	2.65136	8.53946	2.71592	2.10305	0.0019347	0.0417227	0.524449
NONRATG000193.2	NONRATG000193.2	lncRNA	4.72844	0.891428	0.624914	0.119518	-7.56654	3.13416e-13	3.04153e-10	0.819693
NONRATG000215.2	NONRATG000215.2	lncRNA	2.0412	0.267415	0.916577	1.05934	-2.22698	0.00160335	0.036232	0.463662
NONRATG000547.2	NONRATG000547.2	lncRNA	21.4127	3.65254	13.8503	4.35753	-1.54601	0.000670327	0.0194506	0.574869
NONRATG000660.2	NONRATG000660.2	lncRNA	6.43321	1.37268	0.132809	0.0140239	-48.4394	2.15383e-14	3.13526e-11	0.82002
NONRATG000772.2	NONRATG000772.2	lncRNA	14.2028	2.24997	9.14792	2.21575	-1.55257	0.000442667	0.014293	0.644115
NONRATG000849.2	NONRATG000849.2	lncRNA	1.96037	0.610547	3.42801	0.269344	1.74866	0.00176119	0.0391903	0.731926
NONRATG000907.2	NONRATG000907.2	lncRNA	3.03362	1.09006	8.50242	3.74478	2.80273	0.000266163	0.00995575	0.595847
NONRATG000908.2	NONRATG000908.2	lncRNA	14.2791	2.86413	7.66152	2.3857	-1.86374	2.51523e-05	0.00168985	0.677103
NONRATG001121.2	NONRATG001121.2	lncRNA	3.28199	0.472483	5.49182	0.91779	1.67332	0.00201649	0.042701	0.725973
NONRATG001362.2	NONRATG001362.2	lncRNA	2.184	0.385736	4.02254	0.989696	1.84182	0.00139902	0.0331102	0.669421
NONRATG001557.2	NONRATG001557.2	lncRNA	1.87137	0.250843	3.78134	1.15028	2.02063	0.000883224	0.0236628	0.648624
NONRATG002053.2	NONRATG002053.2	lncRNA	1.91507	0.587643	0.90083	0.309267	-2.12589	0.000354579	0.0122154	0.62776
NONRATG002205.2	NONRATG002205.2	lncRNA	3.1672	0.294137	0.915213	0.150633	-3.46061	5.31318e-11	2.45389e-08	0.83503
NONRATG002316.2	NONRATG002316.2	lncRNA	3.12307	1.03572	1.80844	0.462621	-1.72694	0.00245237	0.0481648	0.516552
NONRATG002422.2	NONRATG002422.2	lncRNA	4.16868	0.230566	0.695402	0.199547	-5.99463	5.08704e-13	4.29609e-10	0.843055
NONRATG002428.2	NONRATG002428.2	lncRNA	12.1978	1.63499	6.87419	2.34404	-1.77444	2.80662e-05	0.00181578	0.690967
NONRATG002567.2	NONRATG002567.2	lncRNA	1.01149	0.154469	2.00065	0.570046	1.97792	0.00236792	0.0469499	0.659063
NONRATG002573.2	NONRATG002573.2	lncRNA	2.41831	0.607701	0.278039	0.0985082	-8.69772	1.3015e-10	5.05212e-08	0.799801
NONRATG002628.2	NONRATG002628.2	lncRNA	123.668	23.9451	76.355	19.0544	-1.61965	0.00119616	0.029512	0.6321
NONRATG002858.2	NONRATG002858.2	lncRNA	3.06517	0.468977	1.74372	0.407906	-1.75783	0.000626779	0.0185569	0.72441
NONRATG002865.2	NONRATG002865.2	lncRNA	0.494716	0.152653	1.15866	0.297887	2.34206	0.00155702	0.0354633	0.707697
NONRATG003090.2	NONRATG003090.2	lncRNA	3.68467	0.369907	2.35106	0.369766	-1.56724	0.00107474	0.0271066	0.760164
NONRATG003235.2	NONRATG003235.2	lncRNA	2.0236	0.220654	1.27938	0.35575	-1.5817	0.00198166	0.0423691	0.677516
NONRATG003318.2	NONRATG003318.2	lncRNA	5.48513	1.29581	1.54524	0.316288	-3.54969	3.32793e-09	1.01987e-06	0.781808
NONRATG003536.2	NONRATG003536.2	lncRNA	14.7905	7.78336	4.60526	1.77385	-3.21165	4.22162e-05	0.00255167	0.557766
NONRATG003782.2	NONRATG003782.2	lncRNA	1.83411	0.273288	4.14241	0.901878	2.25854	0.00079063	0.0220619	0.753193
NONRATG004022.2	NONRATG004022.2	lncRNA	0.423663	0.204776	1.36101	0.609549	3.21249	0.000301435	0.0107669	0.610673
NONRATG004023.2	NONRATG004023.2	lncRNA	2.05925	0.347219	1.20365	0.500713	-1.71083	0.00212552	0.0440958	0.596399
NONRATG004122.2	NONRATG004122.2	lncRNA	0.677126	0.0504695	3.86693	0.970291	5.7108	1.0597e-06	0.000134136	0.794101
NONRATG004125.2	NONRATG004125.2	lncRNA	1.13337	0.0970764	2.08534	0.23307	1.83995	0.0022836	0.0458563	0.806878
NONRATG004143.2	NONRATG004143.2	lncRNA	1.68895	0.404727	0.641805	0.242718	-2.63157	6.91669e-06	0.000617997	0.733823
NONRATG004345.2	NONRATG004345.2	lncRNA	1.76051	0.344362	23.6985	4.41204	13.4611	9.30013e-10	3.06518e-07	0.823935
NONRATG004425.2	NONRATG004425.2	lncRNA	1.12476	0.375608	0.511274	0.273779	-2.19992	0.000763631	0.0216261	0.571763
NONRATG004714.2	NONRATG004714.2	lncRNA	19.6324	2.33451	34.4101	8.44526	1.75272	0.000188874	0.007945	0.661299
NONRATG005075.2	NONRATG005075.2	lncRNA	24.2182	3.5276	38.1887	8.38817	1.57686	0.00095222	0.0248744	0.629605
NONRATG005375.2	NONRATG005375.2	lncRNA	2.58788	0.423988	1.27883	0.314554	-2.02363	1.88181e-05	0.00135176	0.755369
NONRATG005674.2	NONRATG005674.2	lncRNA	1.65745	0.64649	3.32382	0.943793	2.00538	0.00191057	0.0413555	0.610395
NONRATG005855.2	NONRATG005855.2	lncRNA	2.90351	0.489774	1.8158	0.484423	-1.59903	0.00206409	0.0433427	0.639435
NONRATG006182.2	NONRATG006182.2	lncRNA	53.0951	6.95046	34.3114	13.8016	-1.54745	0.00153351	0.0351079	0.537253
NONRATG006396.2	NONRATG006396.2	lncRNA	2.86985	0.806352	1.54503	0.495296	-1.85748	0.000970518	0.0251902	0.595234
NONRATG006453.2	NONRATG006453.2	lncRNA	6.29884	1.05017	4.059	1.08238	-1.55182	0.00116186	0.0289795	0.617608
NONRATG006456.2	NONRATG006456.2	lncRNA	2.3072	0.303773	4.40035	1.62469	1.90723	0.00140076	0.0331102	0.554645
NONRATG006598.2	NONRATG006598.2	lncRNA	7.32907	1.05035	0.440435	0.328647	-16.6405	4.44089e-15	7.75735e-12	0.832716
NONRATG006769.2	NONRATG006769.2	lncRNA	1.54559	0.327929	0.54666	0.142366	-2.82733	2.38648e-06	0.000251127	0.774309
NONRATG006788.2	NONRATG006788.2	lncRNA	6.22726	0.737393	10.0151	0.995999	1.60826	0.00135927	0.0325702	0.786056
NONRATG006789.2	NONRATG006789.2	lncRNA	6.14741	0.631735	10.0527	1.12142	1.63528	0.000865376	0.0233438	0.785166
NONRATG006818.2	NONRATG006818.2	lncRNA	2.13185	0.382783	0.0652807	0.0576225	-32.6567	1.71374e-12	1.30155e-09	0.827178
NONRATG006820.2	NONRATG006820.2	lncRNA	1.771	0.590286	0.987072	0.203467	-1.7942	0.00253892	0.0491355	0.551032
NONRATG006912.2	NONRATG006912.2	lncRNA	2.58489	0.796094	1.429	0.51748	-1.80888	0.00150311	0.0347767	0.537897
NONRATG006927.2	NONRATG006927.2	lncRNA	5.82486	0.711276	3.98587	0.586787	-1.46138	0.00246711	0.0482619	0.709075
NONRATG007092.2	NONRATG007092.2	lncRNA	31.8374	8.72131	15.6712	13.1356	-2.03159	0.00078306	0.0219405	0.461894
NONRATG007156.2	NONRATG007156.2	lncRNA	2.34977	0.359554	1.38489	0.389397	-1.69671	0.000688394	0.0199087	0.684464
NONRATG007179.2	NONRATG007179.2	lncRNA	2.17456	0.500412	7.66442	5.09021	3.52459	0.000887766	0.0237118	0.482487
NONRATG007215.2	NONRATG007215.2	lncRNA	0.90742	1.00951	3.35945	1.62329	3.7022	0.000739992	0.0211612	0.559993
NONRATG007236.2	NONRATG007236.2	lncRNA	0.916887	0.500359	4.41244	2.58118	4.81241	8.89648e-05	0.00457128	0.574707
NONRATG007267.2	NONRATG007267.2	lncRNA	1.0587	0.217259	2.04427	0.427015	1.93092	0.00167413	0.0374632	0.716693
NONRATG007295.2	NONRATG007295.2	lncRNA	7.93078	1.31672	5.35155	0.758746	-1.48196	0.00149947	0.0347767	0.663294
NONRATG007350.2	NONRATG007350.2	lncRNA	2.55184	0.38596	4.57167	0.865194	1.79152	0.0013912	0.0330775	0.725049
NONRATG007386.2	NONRATG007386.2	lncRNA	4.80967	1.3878	1.78591	0.532703	-2.69312	1.14534e-06	0.000141892	0.713971
NONRATG007922.2	NONRATG007922.2	lncRNA	8.64495	1.12949	13.1699	1.79503	1.52342	0.00153033	0.0351079	0.725215
NONRATG008265.2	NONRATG008265.2	lncRNA	11.3086	1.29698	6.43356	1.32602	-1.75775	3.27057e-05	0.00204768	0.765108
NONRATG008358.2	NONRATG008358.2	lncRNA	0.530898	0.225206	1.74192	0.964902	3.28109	0.00224568	0.0455412	0.539605
NONRATG008403.2	NONRATG008403.2	lncRNA	4.95553	1.74178	2.43216	0.50998	-2.0375	0.000174931	0.00752632	0.592546
NONRATG008457.2	NONRATG008457.2	lncRNA	6.62053	1.02883	3.31163	0.708384	-1.99918	6.36271e-06	0.000588063	0.766347
NONRATG008807.2	NONRATG008807.2	lncRNA	14601.3	3386.72	23165.6	6739.98	1.58654	0.000236564	0.00920333	0.50752
NONRATG008828.2	NONRATG008828.2	lncRNA	6.08141	0.914731	1.60506	1.78747	-3.78889	3.43804e-08	6.59952e-06	0.73482
NONRATG008889.2	NONRATG008889.2	lncRNA	1.41809	0.487546	4.49996	2.41595	3.17325	0.000367077	0.0123971	0.549304
NONRATG009068.2	NONRATG009068.2	lncRNA	7.74295	0.674101	5.23396	0.751119	-1.47937	0.0022383	0.0454635	0.755822
NONRATG009148.2	NONRATG009148.2	lncRNA	5.91118	1.70781	2.47962	0.731725	-2.38391	5.6806e-06	0.000530635	0.688575
NONRATG009170.2	NONRATG009170.2	lncRNA	21.4271	7.08611	37.4417	12.1314	1.7474	0.00229889	0.0460516	0.509263
NONRATG009225.2	NONRATG009225.2	lncRNA	2.4101	0.271672	0.613658	0.207465	-3.92743	5.05837e-10	1.73254e-07	0.826529
NONRATG009360.2	NONRATG009360.2	lncRNA	2.17874	0.144765	1.01336	0.443889	-2.15001	4.3618e-06	0.000430463	0.756523
NONRATG009376.2	NONRATG009376.2	lncRNA	17.9164	2.11959	11.6581	3.18369	-1.53682	0.000387335	0.0128552	0.65147
NONRATG009562.2	NONRATG009562.2	lncRNA	0.73805	0.297105	2.05239	0.848523	2.78083	0.000458632	0.0146998	0.611757
NONRATG009600.2	NONRATG009600.2	lncRNA	10.351	2.97514	5.21224	1.18059	-1.9859	5.54409e-05	0.00316021	0.645111
NONRATG009601.2	NONRATG009601.2	lncRNA	54.648	8.91297	32.9351	8.93038	-1.65926	0.000239259	0.00928752	0.667635
NONRATG009608.2	NONRATG009608.2	lncRNA	5.43036	0.656068	2.99735	0.891208	-1.81172	0.00022332	0.00888598	0.73185
NONRATG009680.2	NONRATG009680.2	lncRNA	2.29081	0.427116	4.20231	1.21544	1.83442	0.00207909	0.0435463	0.617249
NONRATG009733.2	NONRATG009733.2	lncRNA	3.86544	1.29607	1.87669	0.277819	-2.05971	8.6939e-05	0.00449305	0.621328
NONRATG010026.2	NONRATG010026.2	lncRNA	13.087	1.11743	23.1645	5.15442	1.77004	0.000379297	0.0126927	0.697924
NONRATG010127.2	NONRATG010127.2	lncRNA	5.64282	0.919847	1.18589	0.808058	-4.75829	2.23495e-11	1.22e-08	0.803947
NONRATG010201.2	NONRATG010201.2	lncRNA	21.2405	1.85777	0.123052	0.0679753	-172.614	0	0	0.843031
NONRATG010261.2	NONRATG010261.2	lncRNA	0.271101	0.0982294	1.50385	0.727385	5.54719	8.96607e-05	0.00458578	0.65996
NONRATG010324.2	NONRATG010324.2	lncRNA	14.261	6.95628	6.62883	2.52643	-2.15136	0.000651424	0.0190285	0.464502
NONRATG010527.2	NONRATG010527.2	lncRNA	1.62361	0.245551	3.8138	1.10159	2.34896	0.000149598	0.00671769	0.70204
NONRATG010538.2	NONRATG010538.2	lncRNA	0.0935397	0.0496771	2.14903	1.54338	22.9746	0.00033629	0.0117018	0.575204
NONRATG010603.2	NONRATG010603.2	lncRNA	4.12823	1.03316	2.46597	0.66531	-1.67408	0.00167499	0.0374632	0.581679
NONRATG010609.2	NONRATG010609.2	lncRNA	10.3607	1.18251	6.67758	2.93647	-1.55157	0.00221106	0.04512	0.518272
NONRATG010673.2	NONRATG010673.2	lncRNA	13.066	2.21237	7.50247	2.47904	-1.74156	8.89762e-05	0.00457128	0.658982
NONRATG010674.2	NONRATG010674.2	lncRNA	11.4023	2.67001	5.68072	2.48013	-2.00719	4.97772e-05	0.00291105	0.637477
NONRATG010770.2	NONRATG010770.2	lncRNA	1.23852	0.145755	2.70364	0.44557	2.18296	0.000427508	0.0139323	0.788675
NONRATG010997.2	NONRATG010997.2	lncRNA	5.60464	0.909188	3.30338	0.950376	-1.69664	0.000419081	0.0137345	0.672732
NONRATG011297.2	NONRATG011297.2	lncRNA	12.6927	2.02771	8.44589	1.42897	-1.50283	0.000867335	0.0233438	0.666018
NONRATG011316.2	NONRATG011316.2	lncRNA	1.7482	1.15413	3.73644	0.898826	2.13731	0.0022365	0.0454635	0.583583
NONRATG011593.2	NONRATG011593.2	lncRNA	3.48656	0.801469	1.15965	0.355997	-3.00656	9.47394e-08	1.63852e-05	0.766603
NONRATG011669.2	NONRATG011669.2	lncRNA	4.89428	5.20876	11.4108	2.53729	2.33145	0.000807295	0.0224194	0.503339
NONRATG011712.2	NONRATG011712.2	lncRNA	0.671862	0.150087	7.36909	7.14561	10.9682	0.00152524	0.0351026	0.421366
NONRATG011747.2	NONRATG011747.2	lncRNA	5.44906	0.679784	0.081147	0.0154838	-67.1504	3.33067e-16	1.4545e-12	0.838215
NONRATG011882.2	NONRATG011882.2	lncRNA	1.70897	0.213608	0.968082	0.244917	-1.76532	0.000376195	0.012613	0.739456
NONRATG011883.2	NONRATG011883.2	lncRNA	3.642	1.07308	1.97989	0.448751	-1.83949	0.000615785	0.0183559	0.603141
NONRATG011884.2	NONRATG011884.2	lncRNA	6.39166	1.57767	3.21101	1.19306	-1.99054	4.03677e-05	0.00245695	0.645653
NONRATG011924.2	NONRATG011924.2	lncRNA	1.03184	0.260881	4.06802	1.02836	3.94249	2.20807e-06	0.000236629	0.777631
NONRATG012139.2	NONRATG012139.2	lncRNA	4.48878	0.701053	0.972104	0.52909	-4.61759	1.77008e-11	9.97414e-09	0.811442
NONRATG012330.2	NONRATG012330.2	lncRNA	8.85409	2.23001	2.56228	0.82139	-3.45555	8.69978e-09	2.17097e-06	0.766261
NONRATG012485.2	NONRATG012485.2	lncRNA	7.77982	1.04274	15.569	4.06047	2.0012	3.62436e-05	0.00222142	0.690251
NONRATG012728.2	NONRATG012728.2	lncRNA	0.686434	0.212007	1.78665	0.362645	2.6028	0.000783767	0.0219405	0.764554
NONRATG012875.2	NONRATG012875.2	lncRNA	2.11039	0.51027	1.09769	0.395385	-1.92258	0.000285601	0.0103935	0.637198
NONRATG012911.2	NONRATG012911.2	lncRNA	10.774	2.69385	5.67771	2.09427	-1.8976	0.000160981	0.00708316	0.619674
NONRATG012914.2	NONRATG012914.2	lncRNA	1.88026	0.25307	0.946748	0.354819	-1.98602	0.00010244	0.00501213	0.726101
NONRATG013027.2	NONRATG013027.2	lncRNA	0.738871	0.308064	1.76857	0.446687	2.39362	0.000868643	0.0233438	0.69607
NONRATG013271.2	NONRATG013271.2	lncRNA	15.322	8.5328	4.85524	1.67318	-3.15577	9.76635e-05	0.0048341	0.533053
NONRATG013497.2	NONRATG013497.2	lncRNA	13.9923	1.19672	6.89652	1.47234	-2.02889	8.10939e-08	1.43086e-05	0.806215
NONRATG013669.2	NONRATG013669.2	lncRNA	18.6891	3.1933	11.8807	4.58422	-1.57306	0.00110184	0.0276139	0.53835
NONRATG013812.2	NONRATG013812.2	lncRNA	49.679	5.09371	33.3649	8.76711	-1.48896	0.00204312	0.0430335	0.645854
NONRATG013853.2	NONRATG013853.2	lncRNA	9.16175	1.84457	4.90735	1.32035	-1.86695	4.63122e-05	0.00272384	0.692854
NONRATG013981.2	NONRATG013981.2	lncRNA	2.38962	0.289014	1.22113	0.314598	-1.95689	1.75447e-05	0.00129404	0.771218
NONRATG014028.2	NONRATG014028.2	lncRNA	3.28587	0.591192	6.91955	0.995633	2.10585	0.000128897	0.0059252	0.789147
NONRATG014063.2	NONRATG014063.2	lncRNA	3.71858	0.589768	1.59847	0.420645	-2.32634	2.39253e-07	3.73149e-05	0.780617
NONRATG014091.2	NONRATG014091.2	lncRNA	2.66319	0.308187	1.08317	0.240406	-2.45871	3.39097e-07	4.97761e-05	0.81212
NONRATG014125.2	NONRATG014125.2	lncRNA	2.61907	0.466911	1.35695	0.433585	-1.93012	2.67048e-05	0.00175368	0.707342
NONRATG014190.2	NONRATG014190.2	lncRNA	1.68568	0.443403	0.880739	0.168751	-1.91394	0.000488122	0.0154186	0.663191
NONRATG014381.2	NONRATG014381.2	lncRNA	0.473802	0.42152	3.07425	1.67057	6.48847	0.000113784	0.00539322	0.623491
NONRATG014481.2	NONRATG014481.2	lncRNA	0.797349	0.174897	1.65415	0.439661	2.07456	0.00183465	0.0401731	0.682916
NONRATG014923.2	NONRATG014923.2	lncRNA	0.57293	0.34442	1.98206	0.630337	3.45951	0.000225909	0.00891845	0.704867
NONRATG015081.2	NONRATG015081.2	lncRNA	5.47185	0.698048	8.81328	1.51512	1.61066	0.00169887	0.0379487	0.710161
NONRATG015288.2	NONRATG015288.2	lncRNA	0.551927	0.0992379	1.45853	0.337524	2.64261	0.000284429	0.0103935	0.761923
NONRATG015440.2	NONRATG015440.2	lncRNA	0.772254	0.141557	1.81051	0.834808	2.34445	0.00216477	0.0443832	0.540994
NONRATG015714.2	NONRATG015714.2	lncRNA	0.605029	0.41769	2.00128	0.902874	3.30774	0.00056986	0.0172518	0.596222
NONRATG016081.2	NONRATG016081.2	lncRNA	2.67557	0.948521	1.39598	0.45233	-1.91663	0.000815098	0.0225449	0.538005
NONRATG016295.2	NONRATG016295.2	lncRNA	2.24021	0.29362	0.971623	0.179027	-2.30564	2.50194e-07	3.8676e-05	0.805078
NONRATG016542.2	NONRATG016542.2	lncRNA	2.7028	0.358275	1.62974	0.304729	-1.65842	0.000704815	0.0202829	0.739603
NONRATG016680.2	NONRATG016680.2	lncRNA	6.51762	0.967375	0.463804	0.95054	-14.0525	5.16476e-13	4.29609e-10	0.818454
NONRATG016716.2	NONRATG016716.2	lncRNA	1.30474	0.30793	0.609833	0.245924	-2.13951	0.000265148	0.00995575	0.675084
NONRATG016798.2	NONRATG016798.2	lncRNA	2.77675	0.52513	4.84598	0.768388	1.7452	0.00103408	0.0263699	0.734249
NONRATG017315.2	NONRATG017315.2	lncRNA	68.4437	65.8081	250.286	115.801	3.65682	0.000145643	0.00655693	0.58536
NONRATG017617.2	NONRATG017617.2	lncRNA	2.05382	0.474446	1.01168	0.300362	-2.0301	0.000137095	0.00622019	0.689933
NONRATG018022.2	NONRATG018022.2	lncRNA	1.3996	0.508741	0.705302	0.112085	-1.98439	0.00240785	0.0474722	0.575703
NONRATG018032.2	NONRATG018032.2	lncRNA	3.79344	0.445289	8.45207	2.96421	2.22807	0.000190134	0.007945	0.633932
NONRATG018033.2	NONRATG018033.2	lncRNA	4.37654	0.54481	9.61841	3.22152	2.19772	0.000527671	0.0163718	0.644882
NONRATG018317.2	NONRATG018317.2	lncRNA	1.69635	0.45853	3.54278	1.19191	2.08848	0.00149608	0.034752	0.607593
NONRATG018610.2	NONRATG018610.2	lncRNA	22.309	3.35865	0.731133	0.561192	-30.5129	2.22045e-16	1.29289e-12	0.833076
NONRATG018612.2	NONRATG018612.2	lncRNA	6.8847	5.27907	13.131	2.83772	1.90727	0.00199573	0.0426179	0.469251
NONRATG018624.2	NONRATG018624.2	lncRNA	3.75141	2.24629	0.909972	0.540074	-4.12256	6.75384e-05	0.00365251	0.542279
NONRATG018796.2	NONRATG018796.2	lncRNA	2.14269	1.10118	6.12585	1.15621	2.85896	9.41899e-06	0.000787229	0.756429
NONRATG018871.2	NONRATG018871.2	lncRNA	12.2359	1.18689	7.69711	3.0718	-1.58968	0.000904096	0.0240012	0.589116
NONRATG018925.2	NONRATG018925.2	lncRNA	49.8227	12.7432	26.2532	8.58017	-1.89778	0.000173775	0.00749508	0.629362
NONRATG018951.2	NONRATG018951.2	lncRNA	2.37977	0.707829	1.2591	0.260643	-1.89005	0.00044523	0.0143492	0.617739
NONRATG018983.2	NONRATG018983.2	lncRNA	2.96064	0.682321	1.48566	0.461579	-1.99281	0.000189747	0.007945	0.679627
NONRATG018986.2	NONRATG018986.2	lncRNA	22.0285	4.91052	12.7108	5.16345	-1.73305	0.000204024	0.00833937	0.567941
NONRATG018987.2	NONRATG018987.2	lncRNA	1.67481	0.524699	0.852325	0.435452	-1.96499	0.00177841	0.0394729	0.533952
NONRATG019510.2	NONRATG019510.2	lncRNA	2.36647	0.351324	1.32169	0.679661	-1.79049	0.00120307	0.0296406	0.585452
NONRATG019612.2	NONRATG019612.2	lncRNA	0.765495	0.199694	1.77315	0.418676	2.31634	0.000763026	0.0216261	0.729234
NONRATG019750.2	NONRATG019750.2	lncRNA	2.54214	0.720682	5.89069	0.804131	2.31722	6.80822e-05	0.00367055	0.787772
NONRATG019804.2	NONRATG019804.2	lncRNA	3.07243	0.447608	1.78629	0.461237	-1.72001	0.00101871	0.026246	0.709917
NONRATG019826.2	NONRATG019826.2	lncRNA	1.01623	1.91406	3.7447	1.32273	3.68489	0.000917256	0.0242767	0.521724
NONRATG019947.2	NONRATG019947.2	lncRNA	3.2551	4.88808	13.2452	6.98753	4.06907	0.000244223	0.00943823	0.521279
NONRATG019970.2	NONRATG019970.2	lncRNA	0.19521	0.175907	4.25447	3.70636	21.7944	0.00036782	0.0123971	0.491011
NONRATG020092.2	NONRATG020092.2	lncRNA	2.86378	0.657735	1.21245	0.617139	-2.36198	1.11594e-05	0.000902461	0.686097
NONRATG020093.2	NONRATG020093.2	lncRNA	5.86886	0.968855	3.33835	1.01208	-1.75801	7.76641e-05	0.00413609	0.682172
NONRATG020094.2	NONRATG020094.2	lncRNA	5.75705	0.727224	2.82136	0.551831	-2.04053	5.77145e-06	0.000536253	0.791884
NONRATG020096.2	NONRATG020096.2	lncRNA	11.3829	1.91277	7.19079	1.35866	-1.58298	0.000154938	0.00688666	0.679012
NONRATG020097.2	NONRATG020097.2	lncRNA	2.6651	0.256366	1.55158	0.336054	-1.71767	0.000301899	0.0107669	0.765482
NONRATG020098.2	NONRATG020098.2	lncRNA	2.22166	0.571476	1.26741	0.436149	-1.75292	0.00126176	0.0307828	0.574063
NONRATG020099.2	NONRATG020099.2	lncRNA	2.88828	0.486148	1.75755	0.505823	-1.64336	0.00186547	0.0407326	0.646429
NONRATG020167.2	NONRATG020167.2	lncRNA	2.18333	0.176065	0.900317	1.29209	-2.42507	0.00138223	0.0329847	0.443297
NONRATG020196.2	NONRATG020196.2	lncRNA	13.0364	11.2782	39.0253	7.44395	2.99356	2.73254e-06	0.000280777	0.699662
NONRATG020202.2	NONRATG020202.2	lncRNA	1.44486	0.299133	0.717161	0.0817112	-2.0147	0.000309238	0.0108469	0.745198
NONRATG020316.2	NONRATG020316.2	lncRNA	3.36868	0.797149	6.37105	1.6115	1.89126	0.00103266	0.0263699	0.658124
NONRATG020340.2	NONRATG020340.2	lncRNA	1.47177	0.295601	0.776642	0.38588	-1.89505	0.00173952	0.0387576	0.603425
NONRATG020466.2	NONRATG020466.2	lncRNA	0.0756292	0.00626826	25.7591	5.236	340.597	6.10788e-10	2.05178e-07	0.823433
NONRATG020491.2	NONRATG020491.2	lncRNA	3.57111	0.982725	19.1566	2.28901	5.36432	1.24296e-08	2.85683e-06	0.832704
NONRATG020643.2	NONRATG020643.2	lncRNA	7.32423	1.80513	2.19202	1.3566	-3.34132	7.20424e-08	1.31087e-05	0.738833
NONRATG020782.2	NONRATG020782.2	lncRNA	2.45851	0.744962	1.36116	0.255485	-1.80618	0.000663659	0.0193213	0.59339
NONRATG020849.2	NONRATG020849.2	lncRNA	3.94293	0.609975	6.32394	0.38348	1.60387	0.000550577	0.0168728	0.794786
NONRATG020963.2	NONRATG020963.2	lncRNA	3.2526	0.956344	1.71986	0.627801	-1.8912	0.0014772	0.0344509	0.577833
NONRATG021164.2	NONRATG021164.2	lncRNA	4.40692	0.347303	7.91708	1.88565	1.79651	0.000782323	0.0219405	0.686071
NONRATG021180.2	NONRATG021180.2	lncRNA	15.2591	2.76963	9.5344	0.928021	-1.60043	0.00043687	0.0141582	0.704618
NONRATG021478.2	NONRATG021478.2	lncRNA	2.04408	0.629361	0.324295	0.117893	-6.30316	7.28157e-09	1.89842e-06	0.768485
NONRATG021518.2	NONRATG021518.2	lncRNA	3.53484	0.470742	1.38695	0.376842	-2.54864	3.2831e-07	4.86011e-05	0.802036
NONRATG021633.2	NONRATG021633.2	lncRNA	8.81545	0.523316	12.9334	1.67489	1.46713	0.00109738	0.0275418	0.745201
NONRATG021634.2	NONRATG021634.2	lncRNA	8.80008	0.891648	13.6783	1.91176	1.55434	0.000411112	0.0135241	0.74232
NONRATG021874.2	NONRATG021874.2	lncRNA	2.81049	0.381438	0.261265	0.177975	-10.7573	3.81861e-12	2.77931e-09	0.831709
NONRATG022285.2	NONRATG022285.2	lncRNA	3.43555	0.676738	1.51992	0.319603	-2.26036	1.58458e-06	0.000179737	0.760806
NONRATG022759.2	NONRATG022759.2	lncRNA	5.65032	0.712651	9.54094	1.5455	1.68857	0.00153229	0.0351079	0.740012
NONRATG022908.2	NONRATG022908.2	lncRNA	2.06692	0.611227	0.850776	0.297021	-2.42945	0.000107909	0.00519273	0.679474
NONRATG023040.2	NONRATG023040.2	lncRNA	6.52014	1.09156	10.4575	1.13959	1.60387	0.00054801	0.0168596	0.756461
NONRATG023042.2	NONRATG023042.2	lncRNA	2.80101	0.335425	4.40037	0.563003	1.57099	0.00228389	0.0458563	0.752531
NONRATG023118.2	NONRATG023118.2	lncRNA	2.76455	0.24349	1.487	0.551204	-1.85914	0.000163373	0.00717035	0.72377
NONRATG023222.2	NONRATG023222.2	lncRNA	6.57642	1.58736	22.1387	4.32959	3.36638	9.87692e-08	1.69147e-05	0.796921
NONRATG023545.2	NONRATG023545.2	lncRNA	102.807	6.43377	61.3905	9.18099	-1.67464	1.74585e-05	0.00129404	0.805201
NONRATG023546.2	NONRATG023546.2	lncRNA	7.20851	0.701245	4.6732	1.06062	-1.54252	0.000640202	0.0188267	0.709025
NONRATG023547.2	NONRATG023547.2	lncRNA	8.37514	1.91514	3.43422	0.769152	-2.43873	8.65468e-08	1.5118e-05	0.748998
NONRATG023548.2	NONRATG023548.2	lncRNA	118.211	13.3317	72.9082	14.2868	-1.62137	0.000617492	0.0183754	0.74282
NONRATG023571.2	NONRATG023571.2	lncRNA	3.88099	0.612898	0.958528	0.460708	-4.04891	5.33822e-11	2.45389e-08	0.80774
NONRATG023835.2	NONRATG023835.2	lncRNA	24.489	6.51283	5.18339	0.950157	-4.72452	1.28511e-10	5.05212e-08	0.780906
NONRATG023909.2	NONRATG023909.2	lncRNA	1.21258	0.184047	3.21149	1.00205	2.64848	0.000111388	0.00533073	0.7049
NONRATG023914.2	NONRATG023914.2	lncRNA	3.56547	0.248976	6.76425	1.40329	1.89716	0.000212502	0.00855296	0.736236
NONRATG023996.2	NONRATG023996.2	lncRNA	4.06687	0.80616	2.44041	0.85529	-1.66647	0.00156662	0.0354937	0.590701
NONRATG023997.2	NONRATG023997.2	lncRNA	4.63732	1.35193	1.9507	0.560253	-2.37726	6.64064e-06	0.00060416	0.686869
NONRATG024008.2	NONRATG024008.2	lncRNA	8.43035	0.994342	4.10869	0.979594	-2.05184	3.4729e-07	5.05538e-05	0.787587
NONRATG024024.2	NONRATG024024.2	lncRNA	1.49728	0.320492	3.52005	0.906717	2.35096	0.000248206	0.00950803	0.721942
NONRATG024148.2	NONRATG024148.2	lncRNA	2.82862	1.18759	1.2477	0.532434	-2.26706	0.000468363	0.0149568	0.536958
NONRATG024153.2	NONRATG024153.2	lncRNA	2.89207	0.771551	0.968455	0.367924	-2.98627	3.26616e-07	4.86011e-05	0.736789
NONRATG024270.2	NONRATG024270.2	lncRNA	10.7804	1.09602	6.12909	0.908652	-1.75889	6.96963e-06	0.000617997	0.793587
NONRATG024340.2	NONRATG024340.2	lncRNA	0.553541	0.0949412	1.99569	1.13957	3.60533	0.000823467	0.022655	0.552905
NONRATG024341.2	NONRATG024341.2	lncRNA	0.666268	0.155082	1.55376	0.560158	2.33204	0.00237548	0.0470221	0.627664
NONRATG024391.2	NONRATG024391.2	lncRNA	4.5917	0.55726	1.06434	0.627393	-4.31412	6.73184e-12	4.05489e-09	0.814765
NONRATG024408.2	NONRATG024408.2	lncRNA	0.599428	0.312705	2.17538	1.21037	3.6291	0.00115952	0.0289763	0.552739
NONRATG024417.2	NONRATG024417.2	lncRNA	0.084377	0.0186189	1.08662	0.852146	12.8781	0.000561011	0.0170727	0.522894
NONRATG024438.2	NONRATG024438.2	lncRNA	0.530431	0.130446	1.55468	0.530546	2.93097	0.000347521	0.011997	0.692741
NONRATG024518.2	NONRATG024518.2	lncRNA	10.5839	1.55081	7.22383	1.06428	-1.46514	0.000841441	0.0228945	0.678961
NONRATG024608.2	NONRATG024608.2	lncRNA	4.5238	0.600871	0.548212	0.388414	-8.25192	1.29785e-13	1.51139e-10	0.828739
NONRATG024997.2	NONRATG024997.2	lncRNA	5.29829	0.815587	0.21465	0.10014	-24.6834	7.99361e-15	1.26938e-11	0.832367
NONRATG025177.2	NONRATG025177.2	lncRNA	6.99939	0.980499	3.24745	0.492696	-2.15535	5.21561e-07	7.11768e-05	0.798209
NONRATG025257.2	NONRATG025257.2	lncRNA	15.9351	2.75532	10.9586	3.08861	-1.45412	0.00253421	0.0491316	0.532556
NONRATG025967.1	NONRATG025967.1	lncRNA	5.22297	0.694958	0.515452	0.0735101	-10.1328	2.01394e-13	2.06939e-10	0.834738
NONRATG026050.1	NONRATG026050.1	lncRNA	3.90077	0.436463	1.06333	0.206685	-3.66843	5.36993e-12	3.47414e-09	0.830721
NONRATG026083.1	NONRATG026083.1	lncRNA	2.62845	0.771916	1.02742	0.605526	-2.5583	1.30256e-05	0.00102032	0.650586
NONRATG026566.1	NONRATG026566.1	lncRNA	0.537356	0.305854	1.51343	0.461659	2.81643	0.000574611	0.0173656	0.674945
NONRATG027841.1	NONRATG027841.1	lncRNA	1.12713	0.0951264	2.07248	0.242254	1.83873	0.00179292	0.0396943	0.80376
NONRATG027858.1	NONRATG027858.1	lncRNA	5.04124	0.779485	1.71831	0.354211	-2.93383	9.18927e-09	2.26082e-06	0.80914
NONRATG027881.1	NONRATG027881.1	lncRNA	0.718578	0.254366	1.814	0.280727	2.52443	0.000190564	0.007945	0.779027
NONRATG027982.1	NONRATG027982.1	lncRNA	9050.05	1324.36	14303.4	2617.33	1.58048	2.79191e-05	0.00181298	0.679699
The meanC represents the mean FPKM of Wistar rats, the meanE represents the mean FPKM of GK rats, the stdC means standard deviation of Wistar rats, the stdE means standard deviation of GK rats; the power value of t-test was calculated by pwr.t.test in R package pwr; n=6 in each group.

## Sheet: 4 weeks
Table S4-2 The differentially expressed lncRNAs in GK rats in comparison with Wistar rats at the age of 4 weeks
lncRNA_ID	lncRNA_name	lncRNA_biotype	meanC	stdC	meanE	stdE	Fold change	P value	FDR	Power value
ENSRNOG00000049537	AABR07021544.1	lincRNA	1.95005	0.275791	3.38786	0.389432	1.73732	4.90493e-05	0.00133043	0.784309
ENSRNOG00000054390	AABR07050283.1	lincRNA	2.3229	0.370175	3.63626	0.788848	1.5654	0.0010295	0.0146206	0.622984
ENSRNOG00000055823	AABR07033666.1	lincRNA	1.81012	0.337346	0.999648	0.561856	-1.81076	0.00183479	0.0226024	0.544628
ENSRNOG00000056656	AABR07044049.1	lincRNA	2.31582	0.310534	3.64367	1.35234	1.57338	0.00494017	0.0475716	0.43082
ENSRNOG00000059883	LOC100912578	lincRNA	10.9249	4.25618	18.4882	4.61998	1.6923	0.000346276	0.00618481	0.533159
ENSRNOG00000061056	AABR07042514.3	lincRNA	1.90307	0.319352	3.70751	1.3567	1.94817	0.000238477	0.00458275	0.56383
ENSRNOG00000061786	AABR07032724.3	lincRNA	8.73115	1.14932	5.23121	1.01105	-1.66905	3.73698e-06	0.000165679	0.740047
MSTRG.10006	MSTRG.10006	novel	2.58068	1.38575	1.15815	0.586108	-2.22828	0.00220125	0.0260865	0.425372
MSTRG.1007	MSTRG.1007	novel	4.30538	0.596422	2.98547	0.925462	-1.44211	0.00201795	0.0243773	0.531292
MSTRG.10117	MSTRG.10117	novel	1.98124	0.401328	1.16263	0.262956	-1.7041	0.000613582	0.00970837	0.664947
MSTRG.10216	MSTRG.10216	novel	69.7338	29.9022	27.6142	35.2783	-2.52529	0.00187509	0.0230177	0.408662
MSTRG.10251	MSTRG.10251	novel	7.45059	1.62261	4.36875	1.91751	-1.70543	0.000352537	0.00626462	0.541231
MSTRG.10288	MSTRG.10288	novel	0.979212	0.25295	1.72657	0.477103	1.76322	0.00117158	0.016026	0.59074
MSTRG.10349	MSTRG.10349	novel	2.82658	0.392367	1.72228	0.355638	-1.64119	0.000100124	0.00227959	0.719933
MSTRG.1044	MSTRG.1044	novel	2.03177	0.37308	1.15486	0.177795	-1.75933	0.000117525	0.00255955	0.723959
MSTRG.10454	MSTRG.10454	novel	1.01885	0.20683	5.58748	4.42277	5.48409	0.000380308	0.00661016	0.464763
MSTRG.10736	MSTRG.10736	novel	5.93557	2.71215	2.99354	1.31849	-1.98279	0.00158974	0.0202846	0.439481
MSTRG.10738	MSTRG.10738	novel	2.09122	0.499316	4.92878	1.94986	2.35689	4.44104e-05	0.00122747	0.59794
MSTRG.10844	MSTRG.10844	novel	2.71941	1.32418	5.26455	0.29257	1.93591	1.52605e-05	0.000519629	0.693044
MSTRG.10868	MSTRG.10868	novel	1.5183	0.137726	8.16054	0.522892	5.37478	4.13003e-14	3.4354e-11	0.843682
MSTRG.10904	MSTRG.10904	novel	1.2255	0.564375	3.21223	0.786625	2.62115	1.55588e-06	7.63431e-05	0.716109
MSTRG.11034	MSTRG.11034	novel	4.81536	0.611521	6.67657	0.823097	1.38652	0.000471376	0.00784191	0.68361
MSTRG.11354	MSTRG.11354	novel	3.60048	2.98006	7.69941	3.29186	2.13844	0.00169005	0.0213462	0.414659
MSTRG.11394	MSTRG.11394	novel	14.6139	3.24166	2.65707	0.68987	-5.5	9.39149e-12	2.68935e-09	0.803167
MSTRG.11419	MSTRG.11419	novel	30.9697	3.46866	22.3899	2.37974	-1.3832	0.000381008	0.00661576	0.714634
MSTRG.11747	MSTRG.11747	novel	1.44956	0.545116	10.129	4.002	6.98759	2.39795e-08	2.22805e-06	0.726829
MSTRG.11936	MSTRG.11936	novel	1.28291	0.26125	0.687229	0.148267	-1.86679	0.000489894	0.008096	0.707631
MSTRG.1206	MSTRG.1206	novel	2.27794	0.403858	5.13903	1.71997	2.256	1.72334e-05	0.000569062	0.648025
MSTRG.1219	MSTRG.1219	novel	11.064	2.01461	7.25935	1.3368	-1.5241	0.000163873	0.00338361	0.638257
MSTRG.12377	MSTRG.12377	novel	0.50039	0.171373	3.60542	0.713084	7.20522	1.52458e-10	2.92653e-08	0.815229
MSTRG.12399	MSTRG.12399	novel	1.673	0.363479	0.657671	0.144111	-2.54382	9.70603e-06	0.000356187	0.763171
MSTRG.12418	MSTRG.12418	novel	1.59408	0.20294	5.53626	1.52672	3.473	4.14311e-08	3.46277e-06	0.760806
MSTRG.12441	MSTRG.12441	novel	6.44592	1.34832	3.18838	0.465189	-2.02169	6.34586e-07	3.46405e-05	0.739821
MSTRG.1253	MSTRG.1253	novel	3.73662	1.04536	5.56218	1.18476	1.48856	0.00344021	0.0363762	0.515218
MSTRG.12530	MSTRG.12530	novel	6.02684	2.92729	2.14495	0.868986	-2.80978	7.23968e-05	0.00178202	0.556255
MSTRG.12576	MSTRG.12576	novel	1.31739	0.245657	2.30671	0.516702	1.75097	0.000222271	0.00431883	0.669125
MSTRG.12678	MSTRG.12678	novel	8.89751	2.26089	23.291	2.30051	2.61769	1.74081e-10	3.20089e-08	0.818436
MSTRG.12702	MSTRG.12702	novel	7.34295	1.09866	5.22077	0.822092	-1.40649	0.00102728	0.0146009	0.632205
MSTRG.12770	MSTRG.12770	novel	12.8366	1.30869	21.541	4.11149	1.6781	1.0118e-05	0.000368981	0.711938
MSTRG.12805	MSTRG.12805	novel	0.777642	0.1141	1.36473	0.16199	1.75497	0.000872111	0.0128125	0.782209
MSTRG.12873	MSTRG.12873	novel	4.65119	0.899329	3.03733	0.418255	-1.53134	0.000482132	0.00799279	0.649618
MSTRG.12904	MSTRG.12904	novel	1.76601	0.286711	0.968471	0.0996352	-1.82351	0.000107078	0.00238273	0.765066
MSTRG.13018	MSTRG.13018	novel	2.98795	0.540769	4.11496	0.792456	1.37719	0.00440021	0.0437217	0.522475
MSTRG.13284	MSTRG.13284	novel	1.35425	0.396725	5.41104	1.27964	3.9956	3.56418e-10	5.92943e-08	0.784921
MSTRG.13291	MSTRG.13291	novel	5.98725	0.57638	9.46983	0.887073	1.58167	6.59424e-06	0.000260269	0.794388
MSTRG.13620	MSTRG.13620	novel	8.27458	2.89183	4.55124	0.797724	-1.81809	0.00018685	0.00377329	0.546162
MSTRG.13630	MSTRG.13630	novel	3.703	0.358819	5.2267	0.452389	1.41148	0.000567124	0.00912203	0.765744
MSTRG.13648	MSTRG.13648	novel	7.39318	1.63203	14.441	1.4338	1.95328	9.64604e-08	6.90562e-06	0.792838
MSTRG.13728	MSTRG.13728	novel	2.07115	0.293995	0.137794	0.32408	-15.0307	2.55316e-11	5.86823e-09	0.817858
MSTRG.1376	MSTRG.1376	novel	1.02271	0.12512	1.79124	0.523131	1.75147	0.000638948	0.0100495	0.603091
MSTRG.1378	MSTRG.1378	novel	0.555728	0.249993	1.38383	0.631256	2.49012	0.00109133	0.0152263	0.538709
MSTRG.13799	MSTRG.13799	novel	4.66732	0.317626	3.38127	0.39971	-1.38034	0.000335462	0.00601627	0.758105
MSTRG.13931	MSTRG.13931	novel	1.96118	0.978642	0.668933	1.03684	-2.9318	0.00204502	0.0246192	0.406501
MSTRG.13946	MSTRG.13946	novel	4.60148	0.988833	2.65428	0.811856	-1.73361	0.000149028	0.00312888	0.626494
MSTRG.13956	MSTRG.13956	novel	7.21489	2.13527	10.4487	1.77564	1.44821	0.00260659	0.0296432	0.518636
MSTRG.14028	MSTRG.14028	novel	1.56752	1.58759	0.169868	0.0833851	-9.22791	0.00204835	0.0246423	0.393014
MSTRG.14154	MSTRG.14154	novel	4.91986	2.91312	2.26718	1.33261	-2.17004	0.00383909	0.0394942	0.36698
MSTRG.14182	MSTRG.14182	novel	10.4968	1.50214	15.2555	2.50188	1.45335	0.000204074	0.00404627	0.650342
MSTRG.14356	MSTRG.14356	novel	0.0130318	0.0189212	9.60401	1.76482	736.965	5.21805e-15	7.01145e-12	0.827886
MSTRG.14376	MSTRG.14376	novel	4.06847	1.7352	0.872069	1.40779	-4.66531	9.69615e-06	0.000356187	0.603546
MSTRG.14458	MSTRG.14458	novel	3.16118	1.17473	8.19906	1.43112	2.59367	3.07077e-08	2.68201e-06	0.770443
MSTRG.14579	MSTRG.14579	novel	2.61713	0.386494	0.341324	0.200786	-7.66759	3.07747e-11	6.80472e-09	0.826287
MSTRG.14598	MSTRG.14598	novel	1.50748	3.69257	8.88248	4.9332	5.89225	6.53759e-05	0.00164952	0.530571
MSTRG.14663	MSTRG.14663	novel	4.5052	0.476591	1.88088	0.198013	-2.39526	2.38227e-09	3.03748e-07	0.825102
MSTRG.14753	MSTRG.14753	novel	4.08727	0.987211	2.58884	0.429012	-1.5788	0.000397307	0.00681745	0.593028
MSTRG.14760	MSTRG.14760	novel	1.97079	0.259031	1.14802	0.331335	-1.71669	0.000314641	0.00571325	0.704149
MSTRG.14794	MSTRG.14794	novel	1.4028	0.249128	2.3808	0.488499	1.69718	0.000253692	0.0047908	0.678473
MSTRG.1480	MSTRG.1480	novel	0.969541	0.316032	1.57919	0.140957	1.6288	0.00189362	0.0231313	0.674814
MSTRG.14865	MSTRG.14865	novel	9.81625	1.77181	18.9367	2.88472	1.92912	3.10134e-07	1.8876e-05	0.768948
MSTRG.14896	MSTRG.14896	novel	2.04328	0.512663	3.16917	0.636116	1.55103	0.00130211	0.0174829	0.58907
MSTRG.14973	MSTRG.14973	novel	5.392	2.32446	0.111839	0.160912	-48.2121	3.90099e-09	4.69948e-07	0.738229
MSTRG.15157	MSTRG.15157	novel	1.10299	0.15417	2.11157	0.45485	1.91442	5.0283e-05	0.00135083	0.721578
MSTRG.15301	MSTRG.15301	novel	1.97266	0.368376	1.21239	0.590517	-1.62708	0.00346674	0.0365903	0.49034
MSTRG.15351	MSTRG.15351	novel	2.05524	0.778649	8.41238	1.89302	4.09313	2.27508e-10	4.01424e-08	0.787949
MSTRG.15355	MSTRG.15355	novel	26.8439	3.95	41.441	15.7223	1.54378	0.00457532	0.045128	0.403596
MSTRG.15373	MSTRG.15373	novel	1.27894	0.368289	0.566136	0.379019	-2.25908	0.000801034	0.0120107	0.580517
MSTRG.15597	MSTRG.15597	novel	2.16866	0.565325	1.39323	0.263037	-1.55656	0.00376116	0.0390053	0.546995
MSTRG.157	MSTRG.157	novel	4.36763	1.07118	11.0334	2.64891	2.52618	5.48256e-08	4.41334e-06	0.744048
MSTRG.15791	MSTRG.15791	novel	5.54258	0.98182	2.19676	0.963651	-2.52307	1.46505e-07	9.76774e-06	0.751904
MSTRG.15847	MSTRG.15847	novel	10.9628	1.81175	7.11468	1.41655	-1.54087	7.84766e-05	0.0018882	0.658758
MSTRG.15870	MSTRG.15870	novel	1.25059	0.252973	0.716485	0.260892	-1.74545	0.0023805	0.0276296	0.613738
MSTRG.15993	MSTRG.15993	novel	2.77774	0.539059	1.46731	0.402467	-1.89309	3.80115e-05	0.00108494	0.70303
MSTRG.16002	MSTRG.16002	novel	1.03041	0.127715	2.01753	0.400756	1.95798	5.67258e-05	0.00147673	0.745206
MSTRG.16223	MSTRG.16223	novel	7.60124	2.3324	5.01499	1.05404	-1.5157	0.00305316	0.0333537	0.455313
MSTRG.16353	MSTRG.16353	novel	4.89225	2.58317	1.44193	0.734525	-3.39284	5.22979e-05	0.00138836	0.560655
MSTRG.16615	MSTRG.16615	novel	0.787559	0.23098	1.74666	0.400278	2.21782	5.41254e-05	0.00142726	0.7188
MSTRG.1662	MSTRG.1662	novel	3.50884	2.35171	21.3701	4.50165	6.09036	8.30913e-12	2.41907e-09	0.800872
MSTRG.16789	MSTRG.16789	novel	1.33784	1.05849	0.396027	0.243525	-3.37815	0.00338869	0.0360717	0.386961
MSTRG.16806	MSTRG.16806	novel	1.41716	0.391727	0.633698	0.195474	-2.23633	0.000140087	0.00296252	0.679477
MSTRG.16957	MSTRG.16957	novel	1.41939	0.150161	2.19589	0.316303	1.54707	0.00188514	0.0230923	0.733712
MSTRG.17015	MSTRG.17015	novel	2.95112	0.443697	2.01841	0.567455	-1.4621	0.00359009	0.0376611	0.563893
MSTRG.17122	MSTRG.17122	novel	33.0142	3.85936	23.2292	5.10223	-1.42124	0.000593895	0.00944824	0.628269
MSTRG.17309	MSTRG.17309	novel	6.74605	3.93751	24.1328	7.45739	3.57732	9.72598e-08	6.93443e-06	0.717233
MSTRG.17476	MSTRG.17476	novel	5.19211	0.354717	3.8675	0.365961	-1.3425	0.00235752	0.0274724	0.763314
MSTRG.17550	MSTRG.17550	novel	21.4633	2.54795	16.63	1.6112	-1.29063	0.00515086	0.0491399	0.644652
MSTRG.17707	MSTRG.17707	novel	1.48129	0.483416	0.872488	0.154006	-1.69777	0.00314933	0.0340003	0.531695
MSTRG.17733	MSTRG.17733	novel	1.98086	0.384619	0.147622	0.035878	-13.4184	1.04188e-11	2.88881e-09	0.821793
MSTRG.17747	MSTRG.17747	novel	0.988939	0.169439	1.99622	0.220958	2.01855	6.89677e-05	0.00171369	0.803405
MSTRG.17812	MSTRG.17812	novel	1.63624	0.563328	2.96933	0.701909	1.81473	0.000200517	0.00399843	0.616618
MSTRG.17889	MSTRG.17889	novel	3.04465	0.383554	1.66778	0.441071	-1.82557	1.15966e-05	0.000412565	0.745924
MSTRG.17921	MSTRG.17921	novel	2.1696	0.311893	3.07314	0.331332	1.41646	0.00412223	0.0416949	0.707966
MSTRG.18011	MSTRG.18011	novel	1.91376	1.14362	4.32449	2.75509	2.25968	0.0049889	0.0479879	0.356604
MSTRG.18089	MSTRG.18089	novel	2.66862	0.675667	3.84817	0.340811	1.44201	0.000999732	0.0142638	0.634945
MSTRG.18140	MSTRG.18140	novel	4.06899	1.23619	2.6919	0.773889	-1.51157	0.00470782	0.0460965	0.424782
MSTRG.18216	MSTRG.18216	novel	27.9047	11.6383	4.77033	1.1896	-5.84964	6.86514e-08	5.22675e-06	0.706917
MSTRG.18217	MSTRG.18217	novel	18.8911	7.04501	3.74339	2.14377	-5.04652	1.04889e-07	7.38793e-06	0.716683
MSTRG.18252	MSTRG.18252	novel	0	0	2.2417	0.213942	Inf	1.85585e-12	6.83778e-10	0.842242
MSTRG.18300	MSTRG.18300	novel	0.712909	0.262707	2.92746	0.428691	4.10636	8.7556e-10	1.28523e-07	0.817672
MSTRG.18498	MSTRG.18498	novel	10.1094	1.63783	7.70758	0.699298	-1.31162	0.00428167	0.0429101	0.580491
MSTRG.1851	MSTRG.1851	novel	9.28782	2.37167	37.2172	4.25532	4.0071	3.51941e-14	3.07385e-11	0.829877
MSTRG.18527	MSTRG.18527	novel	9.34922	2.25513	0.354619	0.0784328	-26.3642	2.87026e-12	9.45994e-10	0.81112
MSTRG.1867	MSTRG.1867	novel	0.959899	0.634221	3.98366	1.64245	4.15008	1.18242e-06	6.07486e-05	0.667005
MSTRG.18683	MSTRG.18683	novel	1.45146	0.176752	2.6304	0.550345	1.81224	0.000143617	0.00302984	0.714624
MSTRG.18785	MSTRG.18785	novel	3.2019	0.563265	5.47839	1.2354	1.71098	4.91738e-05	0.00133173	0.659417
MSTRG.18835	MSTRG.18835	novel	0.147572	0.20125	4.92084	1.98156	33.3453	3.57026e-09	4.33092e-07	0.74919
MSTRG.18899	MSTRG.18899	novel	2.90985	0.502405	1.72976	0.268068	-1.68223	0.000161378	0.00335189	0.718456
MSTRG.18964	MSTRG.18964	novel	7.29033	2.26562	2.78363	1.37179	-2.619	3.17513e-06	0.000142213	0.664104
MSTRG.19	MSTRG.19	novel	14.8416	1.0954	24.9072	4.01814	1.6782	3.81689e-06	0.000167943	0.750756
MSTRG.19086	MSTRG.19086	novel	2.67302	0.211234	3.83398	0.331373	1.43433	0.000264946	0.00496043	0.781832
MSTRG.19154	MSTRG.19154	novel	3.4367	0.109252	0	0	#NAME?	1.44329e-15	3.15142e-12	0.846943
MSTRG.19194	MSTRG.19194	novel	2.59614	0.303282	5.56969	2.01288	2.14537	7.6393e-05	0.00186113	0.611458
MSTRG.1944	MSTRG.1944	novel	1.09463	0.254784	2.4436	0.162162	2.23235	1.60235e-07	1.06022e-05	0.818491
MSTRG.19521	MSTRG.19521	novel	10.9088	1.7125	5.87687	2.07611	-1.85622	5.04525e-06	0.000210335	0.692003
MSTRG.19524	MSTRG.19524	novel	0.927347	0.391115	1.75764	0.304973	1.89534	0.00032779	0.00591512	0.658923
MSTRG.19706	MSTRG.19706	novel	7.15304	7.07081	16.1545	2.29449	2.2584	0.000120191	0.00259838	0.535603
MSTRG.19709	MSTRG.19709	novel	1.47325	0.414195	0.776232	0.347951	-1.89795	0.00104483	0.0147783	0.561862
MSTRG.19729	MSTRG.19729	novel	7.51066	2.39713	3.23116	2.0293	-2.32444	4.88479e-05	0.00132909	0.584579
MSTRG.19769	MSTRG.19769	novel	9.82201	12.6971	26.7723	12.5729	2.72574	0.00103306	0.0146592	0.426861
MSTRG.19871	MSTRG.19871	novel	2.91111	0.192793	1.79436	0.252766	-1.62237	8.95309e-05	0.00209923	0.800772
MSTRG.19916	MSTRG.19916	novel	2.87068	0.728981	0.0287333	0.0445431	-99.9077	1.38911e-12	5.51477e-10	0.809339
MSTRG.20005	MSTRG.20005	novel	34.0076	3.62744	68.1662	14.0352	2.00444	1.44476e-06	7.1291e-05	0.745987
MSTRG.20053	MSTRG.20053	novel	0.322931	0.223005	3.46838	1.4725	10.7403	1.24857e-07	8.55296e-06	0.722895
MSTRG.2006	MSTRG.2006	novel	3.19789	0.320179	2.22287	0.241179	-1.43863	0.00157664	0.0201469	0.751929
MSTRG.20108	MSTRG.20108	novel	1.82732	0.319372	2.91332	0.735467	1.59431	0.00132245	0.0177023	0.582189
MSTRG.20113	MSTRG.20113	novel	2.19054	2.29767	0.17136	0.111917	-12.7832	0.00188733	0.0231029	0.392314
MSTRG.20192	MSTRG.20192	novel	0	0	7.95939	8.72667	Inf	0.00101264	0.0144281	0.4093
MSTRG.20236	MSTRG.20236	novel	1.94456	0.200987	0.973248	0.2808	-1.99801	7.8456e-05	0.0018882	0.775246
MSTRG.20255	MSTRG.20255	novel	0.502862	0.177823	3.18694	0.957994	6.33761	5.0531e-09	5.76912e-07	0.772261
MSTRG.20395	MSTRG.20395	novel	2.48807	0.598277	0.98382	0.241214	-2.52898	1.05587e-06	5.45679e-05	0.743964
MSTRG.20411	MSTRG.20411	novel	4.11714	0.398271	2.46882	0.482456	-1.66765	1.63371e-05	0.000549859	0.765499
MSTRG.20412	MSTRG.20412	novel	1.26505	0.843249	3.3084	1.33211	2.61523	9.81341e-05	0.00224373	0.564285
MSTRG.20500	MSTRG.20500	novel	2.38161	0.639771	1.14287	0.357017	-2.08388	0.000203016	0.00403119	0.662089
MSTRG.20523	MSTRG.20523	novel	0.807351	0.333617	1.85842	0.394902	2.30187	4.85229e-05	0.0013223	0.713858
MSTRG.20692	MSTRG.20692	novel	46.2998	50.9474	287.044	86.2451	6.19969	1.15398e-08	1.17882e-06	0.749723
MSTRG.20693	MSTRG.20693	novel	170.515	26.3846	51.1382	27.891	-3.33439	1.71716e-09	2.28972e-07	0.788083
MSTRG.2078	MSTRG.2078	novel	7.16721	1.33939	2.4181	0.3894	-2.96398	8.26644e-10	1.22371e-07	0.797797
MSTRG.20807	MSTRG.20807	novel	14.0265	2.52794	8.38601	2.60136	-1.67261	0.000113541	0.00250054	0.634115
MSTRG.20866	MSTRG.20866	novel	3.13598	0.37846	6.16594	0.914173	1.9662	4.77043e-07	2.71433e-05	0.786286
MSTRG.20869	MSTRG.20869	novel	2.07919	0.261207	6.24819	1.65435	3.0051	1.44302e-08	1.43219e-06	0.756046
MSTRG.20920	MSTRG.20920	novel	4.11159	0.576434	2.17776	1.11253	-1.88799	8.74011e-05	0.00205758	0.631471
MSTRG.20924	MSTRG.20924	novel	2.28563	0.62536	1.26652	0.359706	-1.80466	0.000561288	0.00905317	0.59872
MSTRG.20985	MSTRG.20985	novel	3.55003	4.13673	0.350787	0.27696	-10.1202	0.00465798	0.0457625	0.337313
MSTRG.21070	MSTRG.21070	novel	0.992987	0.57582	2.15966	1.12969	2.17491	0.00437783	0.0435738	0.413207
MSTRG.21106	MSTRG.21106	novel	0.102369	0.0291274	3.10815	0.809477	30.3624	1.64149e-11	4.15558e-09	0.805573
MSTRG.21162	MSTRG.21162	novel	11.3826	2.25913	0.157496	0.0958696	-72.2724	1.66533e-14	1.61611e-11	0.824002
MSTRG.21366	MSTRG.21366	novel	1.18598	0.300627	2.88214	0.684264	2.43017	2.16313e-06	0.000101031	0.738526
MSTRG.21557	MSTRG.21557	novel	1.6743	0.152722	2.37798	0.229808	1.42028	0.0029431	0.0325174	0.760193
MSTRG.21808	MSTRG.21808	novel	10.5204	5.40097	0.490424	0.165553	-21.4517	6.698e-08	5.20003e-06	0.68998
MSTRG.22011	MSTRG.22011	novel	1.3317	0.162289	2.11066	0.26033	1.58494	0.000562929	0.00907125	0.759466
MSTRG.22072	MSTRG.22072	novel	1.28712	0.571182	3.31721	0.82318	2.57723	2.31974e-06	0.000107199	0.713011
MSTRG.22117	MSTRG.22117	novel	1.46074	1.34162	2.92519	0.795159	2.00253	0.00294876	0.0325594	0.422306
MSTRG.22156	MSTRG.22156	novel	4.1391	0.493071	5.38293	0.642901	1.30051	0.00494358	0.0475783	0.629589
MSTRG.2217	MSTRG.2217	novel	0.458602	0.501864	1.46667	0.227384	3.19813	1.13844e-05	0.000406671	0.685898
MSTRG.22193	MSTRG.22193	novel	5.34022	0.877464	3.57135	0.641087	-1.49529	0.000485574	0.00803981	0.649736
MSTRG.22195	MSTRG.22195	novel	6.80376	0.434647	9.33172	0.870503	1.37155	0.000268746	0.00502618	0.763261
MSTRG.2225	MSTRG.2225	novel	0	0	2.89837	0.554469	Inf	2.18758e-12	7.64254e-10	0.826303
MSTRG.2226	MSTRG.2226	novel	6.64855	1.81881	4.08895	1.48247	-1.62598	0.00120107	0.0163525	0.489726
MSTRG.22448	MSTRG.22448	novel	2.17844	0.830061	3.23708	0.241506	1.48596	0.00468792	0.0460049	0.540433
MSTRG.22581	MSTRG.22581	novel	1.2789	0.155735	2.21008	0.260367	1.72812	0.000168087	0.00345837	0.786556
MSTRG.22583	MSTRG.22583	novel	2.303	0.330346	3.64352	0.616679	1.58208	0.000290192	0.00533587	0.698684
MSTRG.2261	MSTRG.2261	novel	1.22946	1.12199	2.46253	0.422028	2.00293	0.00156603	0.0200259	0.463358
MSTRG.2285	MSTRG.2285	novel	2.06373	0.392345	3.9853	1.32377	1.93112	9.64931e-05	0.00221225	0.592936
MSTRG.22877	MSTRG.22877	novel	1.64795	0.526405	0.696538	0.312888	-2.36591	0.000192699	0.00386818	0.633808
MSTRG.22914	MSTRG.22914	novel	2.84017	0.319272	2.05548	0.328688	-1.38175	0.00287804	0.0320623	0.666104
MSTRG.23152	MSTRG.23152	novel	9.46328	1.58406	5.61509	2.00261	-1.68533	0.000178177	0.00363174	0.622959
MSTRG.23201	MSTRG.23201	novel	1.88355	0.243403	0.909901	0.139149	-2.07006	1.97636e-05	0.000638613	0.799698
MSTRG.23367	MSTRG.23367	novel	4.93037	1.07683	3.50511	0.610926	-1.40662	0.00431571	0.0431522	0.513613
MSTRG.2347	MSTRG.2347	novel	4.26765	0.802868	6.23701	0.82881	1.46146	0.00023688	0.00457579	0.665045
MSTRG.2348	MSTRG.2348	novel	4.24931	0.692839	6.05332	0.840145	1.42454	0.000844414	0.0125172	0.655524
MSTRG.23630	MSTRG.23630	novel	0.898551	0.160323	1.3439	0.256892	1.49563	0.00466713	0.0458265	0.613979
MSTRG.23651	MSTRG.23651	novel	14.0553	4.51538	19.9235	3.72961	1.41751	0.00340144	0.0361634	0.451527
MSTRG.23653	MSTRG.23653	novel	3.12613	1.10416	5.0594	1.06496	1.61842	0.000885235	0.0129725	0.552601
MSTRG.23677	MSTRG.23677	novel	9.1998	1.25527	12.2821	1.56829	1.33504	0.00343836	0.0363762	0.62941
MSTRG.23686	MSTRG.23686	novel	0.880457	0.101766	1.4035	0.2779	1.59406	0.00166504	0.0211066	0.675762
MSTRG.23758	MSTRG.23758	novel	6.15543	0.688893	4.56651	0.738758	-1.34795	0.00134074	0.0178506	0.638126
MSTRG.23787	MSTRG.23787	novel	20.2162	6.84254	8.19659	3.79993	-2.46642	5.41862e-06	0.000221151	0.629703
MSTRG.23927	MSTRG.23927	novel	1.62464	0.317805	2.37204	0.434602	1.46005	0.00261528	0.0297226	0.591934
MSTRG.24118	MSTRG.24118	novel	3.48983	0.716203	2.31031	0.672725	-1.51055	0.0016423	0.0208789	0.53186
MSTRG.24247	MSTRG.24247	novel	3.03523	1.25128	0.953049	0.600055	-3.18475	1.07268e-05	0.000387943	0.621345
MSTRG.24314	MSTRG.24314	novel	3.20099	1.06277	0.432749	0.40946	-7.39687	9.17757e-09	9.86728e-07	0.751795
MSTRG.24330	MSTRG.24330	novel	9.27484	1.08665	13.5359	3.08253	1.45942	0.00104648	0.0147895	0.566701
MSTRG.2434	MSTRG.2434	novel	3.92396	0.508391	6.28799	0.943696	1.60246	3.95394e-05	0.00112123	0.732523
MSTRG.24388	MSTRG.24388	novel	2.1145	0.303585	0.758248	0.201728	-2.78866	1.13689e-07	7.91807e-06	0.805797
MSTRG.24399	MSTRG.24399	novel	4.46954	0.289852	2.79704	0.41472	-1.59795	6.64762e-05	0.0016684	0.794814
MSTRG.24711	MSTRG.24711	novel	0.884115	0.433546	2.64804	0.793177	2.99513	1.63748e-06	7.92342e-05	0.703493
MSTRG.25076	MSTRG.25076	novel	3.64888	0.281051	2.51429	0.314212	-1.45125	0.000986106	0.0141075	0.768795
MSTRG.2508	MSTRG.2508	novel	1.80843	0.202368	1.13058	0.235083	-1.59955	0.000833547	0.0124235	0.730537
MSTRG.25096	MSTRG.25096	novel	1.93934	0.330907	0.998409	0.140968	-1.94243	0.000272092	0.00506166	0.764364
MSTRG.25137	MSTRG.25137	novel	0.26442	0.0457708	3.5607	2.46622	13.4661	2.63674e-05	0.000802415	0.576786
MSTRG.2532	MSTRG.2532	novel	1.83389	0.614038	3.98393	1.26263	2.1724	2.36441e-05	0.000732225	0.628697
MSTRG.2533	MSTRG.2533	novel	9.13554	1.86446	16.5332	4.26894	1.80977	4.06229e-05	0.00114822	0.641403
MSTRG.2538	MSTRG.2538	novel	3.90689	1.12505	7.70358	1.89627	1.97179	1.14952e-05	0.000409794	0.667821
MSTRG.25586	MSTRG.25586	novel	1.5459	0.161924	0.930461	0.0572604	-1.66143	0.00205181	0.0246669	0.802569
MSTRG.25640	MSTRG.25640	novel	1.27495	1.19367	3.17102	1.99217	2.48717	0.00436372	0.0434829	0.360928
MSTRG.25698	MSTRG.25698	novel	1.90021	0.689128	4.3712	0.874774	2.30038	1.43351e-06	7.09365e-05	0.733827
MSTRG.2570	MSTRG.2570	novel	3.69161	2.58663	1.04833	0.397844	-3.52143	0.000578735	0.00928676	0.455125
MSTRG.2584	MSTRG.2584	novel	0	0	3.87947	0.361313	Inf	2.22045e-16	7.75735e-13	0.842494
MSTRG.25887	MSTRG.25887	novel	4.03277	0.632067	2.91561	0.509267	-1.38316	0.00365928	0.0382298	0.588556
MSTRG.26274	MSTRG.26274	novel	0.488626	0.475764	1.33026	0.33286	2.72245	0.00019972	0.00399166	0.608544
MSTRG.2628	MSTRG.2628	novel	3.96426	0.571183	8.50111	0.859918	2.14444	6.51535e-09	7.20317e-07	0.817539
MSTRG.26391	MSTRG.26391	novel	2.47834	0.697779	1.124	0.649129	-2.20492	9.23355e-05	0.00214769	0.601018
MSTRG.26538	MSTRG.26538	novel	0.478141	0.335202	1.18061	0.53113	2.46918	0.00176362	0.0219423	0.500872
MSTRG.2734	MSTRG.2734	novel	1.93902	0.290344	1.1109	0.620076	-1.74544	0.00347098	0.0366129	0.535105
MSTRG.2754	MSTRG.2754	novel	10.2662	1.13462	7.09765	1.58234	-1.44642	0.0003339	0.00599442	0.649655
MSTRG.2891	MSTRG.2891	novel	1.84407	0.480171	1.13667	0.207328	-1.62235	0.00205804	0.0247187	0.58163
MSTRG.2960	MSTRG.2960	novel	13.9035	0.87667	9.94135	3.79856	-1.39856	0.00478074	0.0465756	0.457944
MSTRG.3063	MSTRG.3063	novel	1.95871	0.498091	5.47071	1.15838	2.79302	5.23421e-09	5.93709e-07	0.773852
MSTRG.3097	MSTRG.3097	novel	2.13768	0.40168	0.0876898	0.0480259	-24.3778	1.87894e-12	6.83778e-10	0.824947
MSTRG.3562	MSTRG.3562	novel	2.34139	0.484174	1.52695	0.469634	-1.53337	0.00311773	0.0337026	0.534374
MSTRG.3772	MSTRG.3772	novel	8.26648	0.830868	10.6362	0.977993	1.28667	0.00375133	0.0389354	0.688524
MSTRG.3868	MSTRG.3868	novel	1.12501	0.629069	2.19165	0.957654	1.94812	0.00480049	0.0466898	0.418431
MSTRG.388	MSTRG.388	novel	1.68898	0.328178	1.10434	0.176634	-1.52941	0.00511471	0.0489251	0.637176
MSTRG.396	MSTRG.396	novel	5.94849	1.64294	0.346457	0.130243	-17.1695	2.9984e-11	6.79325e-09	0.797633
MSTRG.4043	MSTRG.4043	novel	3.90925	0.215888	8.77391	1.64456	2.2444	1.63353e-07	1.07677e-05	0.780892
MSTRG.4079	MSTRG.4079	novel	8.86793	3.62219	5.52414	0.928271	-1.6053	0.00334554	0.0356994	0.400529
MSTRG.4111	MSTRG.4111	novel	2.77796	0.487866	4.48694	1.04635	1.61519	0.000239581	0.00459386	0.616389
MSTRG.4355	MSTRG.4355	novel	2.96173	0.55365	5.07697	1.04247	1.71419	3.83348e-05	0.00109239	0.679876
MSTRG.4364	MSTRG.4364	novel	0.204787	0.356276	1.2615	0.678691	6.16006	5.54012e-05	0.00144872	0.589206
MSTRG.4367	MSTRG.4367	novel	3.15646	0.629908	5.20917	0.80498	1.65032	6.0845e-05	0.00156071	0.710811
MSTRG.4608	MSTRG.4608	novel	3.36652	0.605205	2.34778	0.381638	-1.43392	0.00230666	0.0270239	0.601763
MSTRG.4686	MSTRG.4686	novel	0.163861	0.0538754	1.77456	0.391841	10.8297	4.15347e-10	6.71038e-08	0.812634
MSTRG.4738	MSTRG.4738	novel	17.4289	16.098	34.5519	5.40656	1.98245	0.000844844	0.0125172	0.454363
MSTRG.4893	MSTRG.4893	novel	3.50748	1.86511	1.72606	0.274538	-2.03207	0.00189226	0.0231309	0.425132
MSTRG.4894	MSTRG.4894	novel	4.08036	0.764784	2.62858	0.626933	-1.5523	0.000488181	0.00807532	0.613314
MSTRG.4913	MSTRG.4913	novel	3.60751	0.591924	1.61272	0.24009	-2.23691	8.8444e-07	4.66749e-05	0.788589
MSTRG.4971	MSTRG.4971	novel	4.68044	0.425062	6.69829	0.367886	1.43112	2.0442e-05	0.000656399	0.802722
MSTRG.4992	MSTRG.4992	novel	3.07261	0.662019	4.98671	1.44275	1.62296	0.000602875	0.00956496	0.533801
MSTRG.519	MSTRG.519	novel	1.54618	3.78736	17.4682	14.5007	11.2977	0.000237067	0.00457579	0.477883
MSTRG.5226	MSTRG.5226	novel	3.02768	1.24872	5.14251	1.55332	1.6985	0.00152469	0.0195977	0.47735
MSTRG.5423	MSTRG.5423	novel	1.16514	0.307097	0.533241	0.154966	-2.18501	0.000237832	0.00457884	0.687048
MSTRG.5560	MSTRG.5560	novel	1.06841	0.15712	2.28641	0.298016	2.14002	2.01166e-06	9.5488e-05	0.803353
MSTRG.5663	MSTRG.5663	novel	0	0	7.72736	3.96786	Inf	5.5105e-08	4.41548e-06	0.702971
MSTRG.5692	MSTRG.5692	novel	1.90014	0.342023	3.18373	0.461984	1.67552	0.000136867	0.00290851	0.735172
MSTRG.5794	MSTRG.5794	novel	5.14207	0.574897	3.13525	0.315756	-1.64008	3.9788e-06	0.00017419	0.786179
MSTRG.5879	MSTRG.5879	novel	2.93904	0.580235	1.41291	0.336844	-2.08013	4.18455e-06	0.000181379	0.738999
MSTRG.5914	MSTRG.5914	novel	3.09644	0.999409	1.7594	0.481831	-1.75994	0.000715075	0.0109955	0.533538
MSTRG.595	MSTRG.595	novel	5.41167	1.30663	3.69797	0.690439	-1.46342	0.00213223	0.0254238	0.516806
MSTRG.6158	MSTRG.6158	novel	3.99539	0.687874	6.73171	0.572569	1.68487	2.55909e-06	0.00011611	0.78609
MSTRG.6233	MSTRG.6233	novel	8.27514	1.60018	5.02236	1.20612	-1.64766	5.51517e-05	0.00144436	0.648824
MSTRG.6245	MSTRG.6245	novel	1.08452	0.286513	0.353293	0.124036	-3.06975	2.31823e-05	0.000721834	0.744816
MSTRG.6334	MSTRG.6334	novel	3.35346	0.462736	2.10911	0.706949	-1.58999	0.000632937	0.00996947	0.614495
MSTRG.6567	MSTRG.6567	novel	2.51833	0.459059	1.48979	0.383448	-1.69039	0.000433331	0.00734184	0.667395
MSTRG.6620	MSTRG.6620	novel	1.66014	0.656803	2.67953	0.89719	1.61404	0.00517901	0.0493008	0.411602
MSTRG.6749	MSTRG.6749	novel	1.09634	0.213655	3.00742	0.708784	2.74313	8.06247e-08	5.88418e-06	0.762215
MSTRG.7028	MSTRG.7028	novel	7.46024	1.42853	2.4744	0.527594	-3.01497	1.66931e-09	2.26042e-07	0.793812
MSTRG.7106	MSTRG.7106	novel	8.20151	0.182219	4.48534	2.98761	-1.82851	0.000169563	0.00348462	0.546289
MSTRG.7148	MSTRG.7148	novel	7.66761	5.23506	3.40579	1.33734	-2.25135	0.00492064	0.0474448	0.346398
MSTRG.7192	MSTRG.7192	novel	1.77281	0.301289	1.11084	0.417768	-1.59593	0.00343307	0.0363668	0.560797
MSTRG.7193	MSTRG.7193	novel	1.55565	0.331718	2.66783	1.09413	1.71492	0.00397276	0.0404541	0.438178
MSTRG.7221	MSTRG.7221	novel	2.84432	0.375306	2.04055	0.305327	-1.3939	0.00235595	0.0274724	0.656444
MSTRG.7325	MSTRG.7325	novel	3.76512	0.762632	5.14659	0.511606	1.36691	0.00372499	0.038731	0.622284
MSTRG.7362	MSTRG.7362	novel	2.89282	1.14498	7.92283	2.43745	2.73879	9.11248e-07	4.79448e-05	0.691721
MSTRG.7367	MSTRG.7367	novel	1.56133	0.255257	1.02067	0.249806	-1.52971	0.0047525	0.0464039	0.624558
MSTRG.7398	MSTRG.7398	novel	1.87541	0.960111	5.34931	3.99702	2.85234	0.00269648	0.0303689	0.375747
MSTRG.74	MSTRG.74	novel	105.203	13.9736	351.544	90.3355	3.34158	1.84213e-08	1.74882e-06	0.768996
MSTRG.7451	MSTRG.7451	novel	5.08962	0.697762	7.8625	0.80309	1.54481	2.33151e-05	0.000723389	0.763773
MSTRG.7533	MSTRG.7533	novel	1.41243	0.144859	2.2382	0.510017	1.58464	0.00240551	0.0278644	0.634675
MSTRG.7568	MSTRG.7568	novel	4.91561	0.216442	3.18277	0.562557	-1.54444	7.69743e-05	0.00187008	0.778248
MSTRG.7686	MSTRG.7686	novel	2.7575	1.02757	1.58329	0.736482	-1.74163	0.00481959	0.0468234	0.417405
MSTRG.7818	MSTRG.7818	novel	1.4561	0.286023	3.25889	0.412463	2.2381	4.95171e-07	2.79021e-05	0.802776
MSTRG.7938	MSTRG.7938	novel	1.18241	0.567141	4.18048	0.303371	3.53557	2.00494e-10	3.64815e-08	0.820856
MSTRG.7978	MSTRG.7978	novel	7.12907	1.55097	3.43681	4.30967	-2.07433	0.00478813	0.0466213	0.355542
MSTRG.799	MSTRG.799	novel	0.742425	0.685025	1.79187	1.04854	2.41353	0.0050386	0.048367	0.372052
MSTRG.8144	MSTRG.8144	novel	104.187	18.2797	62.4619	24.8417	-1.66801	0.000361853	0.00637183	0.581724
MSTRG.8456	MSTRG.8456	novel	0.871891	0.279507	1.6198	0.23043	1.8578	0.000451757	0.00759508	0.71757
MSTRG.8694	MSTRG.8694	novel	0.843884	0.135258	11.9714	0.932539	14.1861	2.22045e-16	7.75735e-13	0.843367
MSTRG.8782	MSTRG.8782	novel	0.108409	0.103018	3.68727	1.07149	34.0124	4.09051e-11	8.54357e-09	0.795412
MSTRG.8852	MSTRG.8852	novel	1.91982	0.521635	0.248368	0.0631078	-7.72977	3.41263e-09	4.16866e-07	0.790684
MSTRG.8868	MSTRG.8868	novel	3.00753	0.636505	0.42593	0.193705	-7.0611	1.51497e-11	3.89419e-09	0.809123
MSTRG.895	MSTRG.895	novel	3.46365	0.668899	0.293722	0.0765708	-11.7923	1.96065e-13	1.18099e-10	0.821383
MSTRG.9067	MSTRG.9067	novel	1.92789	0.744466	3.33827	0.512116	1.73157	0.000295573	0.00542338	0.635429
MSTRG.9115	MSTRG.9115	novel	0.947249	0.213225	1.86562	0.361023	1.96951	7.98143e-05	0.0019151	0.731038
MSTRG.9132	MSTRG.9132	novel	6.02642	0.682272	4.55577	0.360483	-1.32281	0.00260558	0.0296432	0.697236
MSTRG.9161	MSTRG.9161	novel	2.46926	0.702182	3.78552	0.777236	1.53306	0.0040945	0.0414625	0.551392
MSTRG.92	MSTRG.92	novel	2.31699	0.326379	3.41632	0.360037	1.47447	0.0017714	0.0219765	0.737873
MSTRG.9270	MSTRG.9270	novel	4.09434	0.752442	2.25744	0.334635	-1.81371	8.02258e-06	0.000304649	0.734941
MSTRG.9498	MSTRG.9498	novel	18.9811	2.80062	127.568	67.4288	6.7208	1.71978e-06	8.25304e-05	0.64586
MSTRG.9653	MSTRG.9653	novel	0.900637	0.349105	2.65731	0.55372	2.95047	5.57753e-08	4.44878e-06	0.768357
MSTRG.9684	MSTRG.9684	novel	1.84778	0.237072	0.916678	0.232208	-2.01574	1.39549e-05	0.000480799	0.774896
MSTRG.9686	MSTRG.9686	novel	3.84528	1.95179	1.1553	0.347595	-3.32838	2.63589e-05	0.000802415	0.582906
MSTRG.9695	MSTRG.9695	novel	3.0061	0.769643	1.09469	0.219901	-2.74608	1.36218e-07	9.2315e-06	0.748519
MSTRG.9807	MSTRG.9807	novel	26.6701	4.6731	37.4261	10.8048	1.4033	0.00442322	0.0439254	0.41009
MSTRG.9939	MSTRG.9939	novel	3.57221	1.18513	2.10731	0.721139	-1.69515	0.00256105	0.0292395	0.475151
NONRATG000019.2	NONRATG000019.2	lncRNA	2.65478	0.488137	4.46747	0.417241	1.6828	6.12948e-06	0.000246704	0.775743
NONRATG000041.2	NONRATG000041.2	lncRNA	25.8075	6.71016	12.9377	5.36381	-1.99475	5.65942e-05	0.0014755	0.620788
NONRATG000142.2	NONRATG000142.2	lncRNA	3.76486	2.55116	7.50623	1.88098	1.99376	0.000209128	0.00412308	0.524567
NONRATG000144.2	NONRATG000144.2	lncRNA	3.00034	0.963039	4.45552	0.581309	1.48501	0.00123263	0.0167171	0.563506
NONRATG000193.2	NONRATG000193.2	lncRNA	4.73362	0.834684	0.308269	0.21681	-15.3555	1.0103e-14	1.12724e-11	0.825506
NONRATG000354.2	NONRATG000354.2	lncRNA	5.02987	0.984613	3.36609	0.690103	-1.49428	0.000848767	0.012541	0.590676
NONRATG000512.2	NONRATG000512.2	lncRNA	2.06514	0.498993	1.37741	0.24519	-1.4993	0.00469851	0.0460312	0.544723
NONRATG000578.2	NONRATG000578.2	lncRNA	3.05791	1.21836	0.737944	0.529881	-4.14382	1.31609e-06	6.66363e-05	0.672119
NONRATG000597.2	NONRATG000597.2	lncRNA	4.88201	0.597077	2.83361	0.642862	-1.72289	2.21461e-05	0.000699545	0.744199
NONRATG000601.2	NONRATG000601.2	lncRNA	1.52649	0.30366	0.984593	0.122984	-1.55037	0.00390486	0.040006	0.655019
NONRATG000628.2	NONRATG000628.2	lncRNA	8.05942	0.596949	5.34444	0.379302	-1.508	6.55189e-06	0.00025952	0.808296
NONRATG000660.2	NONRATG000660.2	lncRNA	6.48864	1.36508	0.0662167	0.0380596	-97.9911	2.4869e-14	2.28638e-11	0.821324
NONRATG000907.2	NONRATG000907.2	lncRNA	5.23109	1.08021	15.7198	2.43151	3.00506	1.56881e-10	2.97712e-08	0.81031
NONRATG000908.2	NONRATG000908.2	lncRNA	24.5016	5.60873	12.0177	2.40849	-2.0388	3.77657e-06	0.00016701	0.715295
NONRATG000994.2	NONRATG000994.2	lncRNA	1.49492	0.296583	0.809141	0.33784	-1.84754	0.000889047	0.0129957	0.62732
NONRATG001010.2	NONRATG001010.2	lncRNA	1.85981	0.338984	2.93281	0.543461	1.57694	0.000387828	0.00671415	0.659136
NONRATG001122.2	NONRATG001122.2	lncRNA	13.0414	1.4947	9.32615	1.99977	-1.39837	0.000581602	0.0093035	0.618333
NONRATG001125.2	NONRATG001125.2	lncRNA	1.6248	0.57818	0.83978	0.276966	-1.9348	0.000996488	0.0142327	0.540402
NONRATG001184.2	NONRATG001184.2	lncRNA	11.7504	1.51837	7.82208	1.5035	-1.50221	0.00011981	0.00259337	0.687263
NONRATG001211.2	NONRATG001211.2	lncRNA	5.61929	1.93888	3.32112	1.50804	-1.69199	0.00363538	0.0380484	0.420685
NONRATG001312.2	NONRATG001312.2	lncRNA	8.24752	0.50437	10.9285	1.23271	1.32507	0.000817653	0.0122284	0.71139
NONRATG001321.2	NONRATG001321.2	lncRNA	3.07938	0.955434	6.11068	1.28441	1.98439	8.4537e-06	0.000317568	0.695491
NONRATG001322.2	NONRATG001322.2	lncRNA	1.81934	0.753477	3.06884	0.758982	1.68679	0.00178366	0.0220659	0.520089
NONRATG001323.2	NONRATG001323.2	lncRNA	28.3872	2.30776	36.8556	5.82239	1.29832	0.00450846	0.044544	0.581506
NONRATG001342.2	NONRATG001342.2	lncRNA	1.10692	0.266737	1.7925	0.409828	1.61936	0.0017186	0.0215592	0.595809
NONRATG001512.2	NONRATG001512.2	lncRNA	5.69135	0.669941	4.14579	0.456915	-1.3728	0.000786694	0.011867	0.697248
NONRATG001661.2	NONRATG001661.2	lncRNA	41.7143	4.96975	57.388	6.08692	1.37574	0.00239972	0.0278157	0.709102
NONRATG001670.2	NONRATG001670.2	lncRNA	2.00409	0.768434	3.78586	0.99956	1.88907	0.000377794	0.00657301	0.598879
NONRATG001781.2	NONRATG001781.2	lncRNA	3.48539	0.894203	1.76433	0.327581	-1.97548	1.48667e-05	0.000509199	0.682351
NONRATG001821.2	NONRATG001821.2	lncRNA	1.44169	0.355777	0.82696	0.370739	-1.74336	0.00485007	0.0469369	0.530402
NONRATG001829.2	NONRATG001829.2	lncRNA	1.27287	0.215807	0.681632	0.167132	-1.86739	0.000303004	0.00553069	0.728597
NONRATG001844.2	NONRATG001844.2	lncRNA	1.27136	0.260758	0.682219	0.255527	-1.86356	0.000734081	0.011215	0.646838
NONRATG001902.2	NONRATG001902.2	lncRNA	8.54003	1.29996	10.9994	1.46283	1.28798	0.00471901	0.0461694	0.551415
NONRATG001941.2	NONRATG001941.2	lncRNA	14.1049	2.95093	18.95	3.20959	1.34351	0.00513804	0.0490712	0.497998
NONRATG002018.2	NONRATG002018.2	lncRNA	2.83097	0.638311	1.09427	0.329439	-2.58708	2.55811e-07	1.59021e-05	0.750825
NONRATG002205.2	NONRATG002205.2	lncRNA	4.6628	1.19739	1.16745	0.234323	-3.99402	1.12767e-09	1.61461e-07	0.777774
NONRATG002210.2	NONRATG002210.2	lncRNA	2.965	0.571288	4.44339	0.932023	1.49861	0.00109808	0.0152961	0.581582
NONRATG002316.2	NONRATG002316.2	lncRNA	2.55965	1.05274	1.26679	0.318771	-2.02057	0.000734484	0.011215	0.522716
NONRATG002422.2	NONRATG002422.2	lncRNA	3.65444	0.561134	0.468216	0.148855	-7.80503	1.20792e-12	5.01702e-10	0.82827
NONRATG002424.2	NONRATG002424.2	lncRNA	1.39567	0.194464	2.31569	0.479139	1.6592	0.000317493	0.00575905	0.677755
NONRATG002573.2	NONRATG002573.2	lncRNA	2.36379	0.355385	0.154622	0.114996	-15.2875	1.88172e-11	4.69569e-09	0.830941
NONRATG002830.2	NONRATG002830.2	lncRNA	0.634647	0.171502	1.69221	0.333967	2.66638	8.81823e-06	0.000329843	0.775452
NONRATG002840.2	NONRATG002840.2	lncRNA	0.838768	0.147627	1.34775	0.227196	1.60682	0.0017255	0.0216064	0.693301
NONRATG002865.2	NONRATG002865.2	lncRNA	0.414969	0.0469841	2.51599	0.602859	6.06307	9.52211e-09	1.01422e-06	0.799748
NONRATG002913.2	NONRATG002913.2	lncRNA	4.43509	0.798702	6.42564	1.03189	1.44882	0.00177074	0.0219765	0.627321
NONRATG002938.2	NONRATG002938.2	lncRNA	0.650199	0.192453	1.43143	0.654736	2.20153	0.00242055	0.0279459	0.511151
NONRATG003043.2	NONRATG003043.2	lncRNA	0.796158	0.102971	1.40019	0.247304	1.75868	0.00101682	0.0144758	0.737197
NONRATG003069.2	NONRATG003069.2	lncRNA	2.03934	0.621106	4.93986	1.36297	2.42229	1.38395e-06	6.92689e-05	0.701486
NONRATG003071.2	NONRATG003071.2	lncRNA	2.39905	0.671762	5.703	1.30355	2.37719	4.5059e-07	2.58911e-05	0.737029
NONRATG003122.2	NONRATG003122.2	lncRNA	1.57384	0.514842	4.01235	0.618364	2.5494	3.27717e-08	2.83394e-06	0.785023
NONRATG003318.2	NONRATG003318.2	lncRNA	6.06699	0.715809	2.92113	1.21751	-2.07693	1.68135e-06	8.1132e-05	0.734637
NONRATG003344.2	NONRATG003344.2	lncRNA	5.64348	2.80108	1.97766	2.98145	-2.85361	0.00187952	0.0230558	0.40145
NONRATG003397.2	NONRATG003397.2	lncRNA	1.3932	0.411455	2.38241	0.925782	1.71003	0.00317803	0.0342889	0.43987
NONRATG003422.2	NONRATG003422.2	lncRNA	2.52992	2.00075	0.483642	0.958339	-5.23097	0.00134486	0.0178783	0.414319
NONRATG003425.2	NONRATG003425.2	lncRNA	7.98445	0.819223	10.6897	1.25785	1.33881	0.00132251	0.0177023	0.681529
NONRATG003469.2	NONRATG003469.2	lncRNA	2.70033	0.376166	1.11529	0.538554	-2.4212	1.35502e-06	6.82117e-05	0.750451
NONRATG003536.2	NONRATG003536.2	lncRNA	0.979696	0.305623	0.485709	0.138533	-2.01704	0.00227146	0.0267011	0.614348
NONRATG003649.2	NONRATG003649.2	lncRNA	5.02253	1.00401	7.79202	0.673624	1.55141	3.96537e-05	0.00112264	0.740416
NONRATG003782.2	NONRATG003782.2	lncRNA	2.03078	0.136398	3.45082	0.995118	1.69926	0.000831059	0.012397	0.599037
NONRATG003951.2	NONRATG003951.2	lncRNA	1.46285	0.270184	0.829565	0.25361	-1.7634	0.00138526	0.0182349	0.665468
NONRATG004021.2	NONRATG004021.2	lncRNA	1.36957	0.330422	2.3799	0.757555	1.7377	0.000870224	0.0127955	0.539681
NONRATG004022.2	NONRATG004022.2	lncRNA	0.683404	0.274305	1.89501	0.826819	2.77289	0.000151271	0.00316454	0.59268
NONRATG004023.2	NONRATG004023.2	lncRNA	2.82632	0.607737	1.30256	0.342923	-2.16981	2.3149e-06	0.000107199	0.730373
NONRATG004072.2	NONRATG004072.2	lncRNA	8.66742	1.99155	5.62989	1.20059	-1.53954	0.000360829	0.00637097	0.567497
NONRATG004122.2	NONRATG004122.2	lncRNA	0.797762	0.0741148	2.94352	0.549959	3.68972	2.18235e-09	2.80303e-07	0.808857
NONRATG004125.2	NONRATG004125.2	lncRNA	1.02964	0.0752009	1.7983	0.123606	1.74654	6.64233e-05	0.0016684	0.826979
NONRATG004143.2	NONRATG004143.2	lncRNA	2.08219	0.57151	1.17381	0.358692	-1.77387	0.00129404	0.0174148	0.579763
NONRATG004175.2	NONRATG004175.2	lncRNA	2.60899	0.207282	1.634	0.257026	-1.59669	0.000491256	0.00811083	0.781766
NONRATG004232.2	NONRATG004232.2	lncRNA	1.60878	0.361797	2.71083	1.01628	1.68502	0.00288691	0.0321406	0.460254
NONRATG004244.2	NONRATG004244.2	lncRNA	4.54497	0.883102	2.89054	0.730789	-1.57236	0.000686843	0.0106932	0.606936
NONRATG004345.2	NONRATG004345.2	lncRNA	1.66064	0.295019	24.3445	2.39336	14.6597	2.22045e-16	7.75735e-13	0.840969
NONRATG004677.2	NONRATG004677.2	lncRNA	0.0836897	0.0666343	0.3112	0.102433	3.7185	0.00453091	0.0447405	0.690822
NONRATG004685.2	NONRATG004685.2	lncRNA	2.47716	0.596806	1.61175	0.325606	-1.53694	0.0031179	0.0337026	0.556804
NONRATG004803.2	NONRATG004803.2	lncRNA	1.58403	0.179373	0.684801	0.289051	-2.31312	8.85776e-06	0.000330614	0.766013
NONRATG004834.2	NONRATG004834.2	lncRNA	1.46127	0.206299	0.734642	0.194725	-1.9891	0.000212028	0.00416614	0.760923
NONRATG004840.2	NONRATG004840.2	lncRNA	1.62102	0.462496	0.554546	0.319077	-2.92315	8.10893e-06	0.00030726	0.696124
NONRATG004841.2	NONRATG004841.2	lncRNA	1.74983	0.700712	0.634842	0.207785	-2.75632	7.82299e-05	0.00188746	0.627343
NONRATG004863.2	NONRATG004863.2	lncRNA	1.79681	0.288671	1.16883	0.19846	-1.53727	0.0042369	0.0425591	0.679978
NONRATG004898.2	NONRATG004898.2	lncRNA	15.0937	3.29931	8.21629	0.989653	-1.83704	6.27461e-05	0.00160241	0.709355
NONRATG004990.2	NONRATG004990.2	lncRNA	3.5043	0.708471	2.00444	0.491545	-1.74827	0.000159257	0.00331574	0.670932
NONRATG005001.2	NONRATG005001.2	lncRNA	5.10313	0.660245	6.58174	0.619959	1.28975	0.00321901	0.0346456	0.650723
NONRATG005040.2	NONRATG005040.2	lncRNA	4.73083	0.294161	6.5777	0.612105	1.39039	0.000102651	0.00231968	0.770363
NONRATG005048.2	NONRATG005048.2	lncRNA	0.195596	0.368831	2.03447	1.46271	10.4014	8.44026e-05	0.00201109	0.538477
NONRATG005094.2	NONRATG005094.2	lncRNA	2.28894	0.21096	1.57378	0.296179	-1.45442	0.00295266	0.0325818	0.705519
NONRATG005199.2	NONRATG005199.2	lncRNA	2.14808	0.866025	1.16222	0.440783	-1.84826	0.00249639	0.0286699	0.45713
NONRATG005240.2	NONRATG005240.2	lncRNA	2.22248	0.600687	3.55674	0.63815	1.60035	0.000860779	0.0126994	0.626611
NONRATG005340.2	NONRATG005340.2	lncRNA	7.3491	0.81245	5.58744	0.637998	-1.31529	0.00348117	0.036632	0.664803
NONRATG005375.2	NONRATG005375.2	lncRNA	2.1733	0.753713	1.29618	0.335822	-1.6767	0.0043819	0.0435894	0.478141
NONRATG005400.2	NONRATG005400.2	lncRNA	2.86113	1.08428	1.41829	0.4516	-2.01731	0.000238012	0.00457884	0.541758
NONRATG005496.2	NONRATG005496.2	lncRNA	1.70596	0.252406	2.80888	0.421469	1.64651	0.000259865	0.00488624	0.736293
NONRATG005497.2	NONRATG005497.2	lncRNA	5.03595	0.875914	6.77715	0.442188	1.34576	0.000941156	0.0136094	0.676979
NONRATG005592.2	NONRATG005592.2	lncRNA	6.56578	1.35629	9.0117	1.08817	1.37252	0.000955808	0.0137604	0.597073
NONRATG005616.2	NONRATG005616.2	lncRNA	4.30139	0.942345	2.85906	0.780692	-1.50448	0.0021708	0.0257955	0.523923
NONRATG005786.2	NONRATG005786.2	lncRNA	0.970089	0.386355	1.89014	0.316644	1.94842	0.000206956	0.00409382	0.68779
NONRATG005838.2	NONRATG005838.2	lncRNA	9.53111	1.55619	6.04668	0.556852	-1.57626	4.45721e-05	0.00122999	0.722472
NONRATG005839.2	NONRATG005839.2	lncRNA	5.35312	0.695706	3.49112	0.447113	-1.53335	0.000186269	0.00376591	0.736894
NONRATG005892.2	NONRATG005892.2	lncRNA	7.99719	1.16719	4.46388	1.35455	-1.79153	3.4793e-06	0.000155042	0.706733
NONRATG006057.2	NONRATG006057.2	lncRNA	2.57689	0.42982	4.04208	1.27215	1.56859	0.0019254	0.0234866	0.489851
NONRATG006072.2	NONRATG006072.2	lncRNA	2.50627	0.378777	1.71577	0.347212	-1.46073	0.00249349	0.0286554	0.630336
NONRATG006236.2	NONRATG006236.2	lncRNA	0.747309	0.142206	1.55953	0.647261	2.08687	0.000893371	0.0130262	0.540794
NONRATG006280.2	NONRATG006280.2	lncRNA	1.53187	0.409591	0.781433	0.259654	-1.96033	0.00051197	0.00839766	0.632398
NONRATG006333.2	NONRATG006333.2	lncRNA	3.13368	0.891844	1.77177	0.351049	-1.76867	0.000433964	0.00734543	0.600984
NONRATG006433.2	NONRATG006433.2	lncRNA	5.0724	0.798852	8.41726	2.30949	1.65942	0.000165636	0.00341195	0.586375
NONRATG006453.2	NONRATG006453.2	lncRNA	6.13766	0.738564	3.19846	0.832485	-1.91895	3.06342e-07	1.87104e-05	0.765878
NONRATG006470.2	NONRATG006470.2	lncRNA	1.90436	0.514261	3.31154	1.00317	1.73893	0.000953564	0.0137433	0.548577
NONRATG006503.2	NONRATG006503.2	lncRNA	1.96712	0.155439	1.13185	0.219096	-1.73797	5.42535e-05	0.00142726	0.788084
NONRATG006585.2	NONRATG006585.2	lncRNA	10.6206	3.68421	0.29386	0.242116	-36.1415	3.81783e-11	8.13292e-09	0.774448
NONRATG006598.2	NONRATG006598.2	lncRNA	8.05058	2.16441	0.323893	0.0739549	-24.8557	1.105e-12	4.82556e-10	0.802182
NONRATG006673.2	NONRATG006673.2	lncRNA	4.7797	1.81697	2.89469	0.936055	-1.6512	0.00343783	0.0363762	0.414249
NONRATG006769.2	NONRATG006769.2	lncRNA	1.69047	0.266995	0.761742	0.300536	-2.21922	2.86121e-05	0.00084855	0.742123
NONRATG006788.2	NONRATG006788.2	lncRNA	6.09899	0.866212	8.84249	0.668088	1.44983	0.00010279	0.00231982	0.757351
NONRATG006789.2	NONRATG006789.2	lncRNA	5.92698	1.00792	8.46234	0.642718	1.42777	0.000374649	0.00653783	0.72386
NONRATG006818.2	NONRATG006818.2	lncRNA	2.32337	0.330812	0.073938	0.0365852	-31.4232	9.24816e-14	6.73112e-11	0.834822
NONRATG006820.2	NONRATG006820.2	lncRNA	1.74913	0.391558	1.08385	0.297428	-1.61381	0.00283255	0.0316818	0.581763
NONRATG006821.2	NONRATG006821.2	lncRNA	4.38629	2.14483	0.965057	1.86095	-4.54511	0.000127967	0.00273601	0.533444
NONRATG006845.2	NONRATG006845.2	lncRNA	1.578	0.364367	2.48362	0.521878	1.5739	0.00135654	0.017973	0.60149
NONRATG006863.2	NONRATG006863.2	lncRNA	4.03673	1.10073	2.35898	0.930601	-1.71122	0.000845594	0.0125177	0.518458
NONRATG006912.2	NONRATG006912.2	lncRNA	1.72779	0.343737	1.12534	0.270404	-1.53534	0.0027738	0.0310794	0.588895
NONRATG006993.2	NONRATG006993.2	lncRNA	1.60168	0.476615	3.49488	0.587334	2.18201	4.83142e-06	0.000203853	0.757006
NONRATG007076.2	NONRATG007076.2	lncRNA	8.21576	3.79998	2.87668	1.53268	-2.85598	3.55968e-05	0.00102608	0.566493
NONRATG007157.2	NONRATG007157.2	lncRNA	8.5419	1.36927	5.33868	0.815481	-1.6	1.77796e-05	0.000583785	0.711018
NONRATG007179.2	NONRATG007179.2	lncRNA	2.07239	0.457192	4.32112	0.676916	2.08509	1.42732e-06	7.09365e-05	0.772167
NONRATG007236.2	NONRATG007236.2	lncRNA	3.51506	1.0652	7.23602	2.22473	2.05858	2.31255e-05	0.000721352	0.623304
NONRATG007241.2	NONRATG007241.2	lncRNA	0.703462	0.387249	1.95597	0.828217	2.78049	0.000127962	0.00273601	0.58672
NONRATG007349.2	NONRATG007349.2	lncRNA	6.20325	0.744853	8.05094	0.830529	1.29786	0.00310458	0.0336003	0.655447
NONRATG007350.2	NONRATG007350.2	lncRNA	2.46714	0.334977	3.68285	0.811125	1.49276	0.00195228	0.0237482	0.591121
NONRATG007351.2	NONRATG007351.2	lncRNA	10.2973	1.04244	13.5054	1.3812	1.31154	0.00132698	0.0177486	0.689634
NONRATG007671.2	NONRATG007671.2	lncRNA	4.6173	0.61503	8.71273	2.30077	1.88697	3.08027e-05	0.000899768	0.667409
NONRATG007673.2	NONRATG007673.2	lncRNA	12.8166	2.48982	17.2534	1.66292	1.34617	0.00226181	0.0266056	0.616777
NONRATG007839.2	NONRATG007839.2	lncRNA	1.44032	0.230246	3.40881	1.93816	2.3667	0.00139253	0.018303	0.454467
NONRATG008273.2	NONRATG008273.2	lncRNA	2.33216	0.357338	3.56301	0.529909	1.52777	0.00112046	0.0154808	0.700022
NONRATG008313.2	NONRATG008313.2	lncRNA	1.11877	0.187433	0.573095	0.225425	-1.95215	0.000980725	0.0140536	0.690745
NONRATG008328.2	NONRATG008328.2	lncRNA	2.9897	0.690131	4.44955	1.08932	1.48829	0.00208101	0.0249321	0.506226
NONRATG008342.2	NONRATG008342.2	lncRNA	5.8856	3.51004	2.25799	1.0341	-2.60657	0.000725274	0.011123	0.446715
NONRATG008387.2	NONRATG008387.2	lncRNA	2.14441	0.242223	3.32106	0.541469	1.54871	0.000409766	0.00701057	0.707708
NONRATG008460.2	NONRATG008460.2	lncRNA	7.65888	0.968177	10.3745	1.61185	1.35457	0.00265022	0.0299638	0.607186
NONRATG008531.2	NONRATG008531.2	lncRNA	1.75851	0.347928	0.982278	0.230114	-1.79024	0.000609819	0.00965758	0.690679
NONRATG008625.2	NONRATG008625.2	lncRNA	2.09389	1.52287	0.434151	0.190361	-4.82294	0.000425605	0.00722494	0.485861
NONRATG008696.2	NONRATG008696.2	lncRNA	2.40819	0.443318	7.70679	1.15125	3.20024	1.04599e-10	2.07628e-08	0.816138
NONRATG008828.2	NONRATG008828.2	lncRNA	6.29477	1.36668	0.689575	0.14496	-9.12847	1.66767e-12	6.33278e-10	0.812738
NONRATG008889.2	NONRATG008889.2	lncRNA	0.844289	0.545039	1.98976	0.423579	2.35672	0.000244424	0.0046681	0.656077
NONRATG008973.2	NONRATG008973.2	lncRNA	7.44309	1.15801	5.34538	0.929962	-1.39243	0.00146109	0.0189548	0.598661
NONRATG009017.2	NONRATG009017.2	lncRNA	3.11379	0.481307	1.82573	0.349844	-1.7055	7.47349e-05	0.00182839	0.728462
NONRATG009050.2	NONRATG009050.2	lncRNA	0.871897	0.34392	1.54925	0.467147	1.77687	0.00224451	0.0264556	0.51984
NONRATG009076.2	NONRATG009076.2	lncRNA	12.017	1.95447	8.57886	1.78307	-1.40077	0.00114037	0.0156851	0.565396
NONRATG009081.2	NONRATG009081.2	lncRNA	1.3592	0.157316	0.797882	0.0847681	-1.70351	0.000373644	0.00652681	0.789257
NONRATG009144.2	NONRATG009144.2	lncRNA	1.45995	0.498533	3.18575	1.06287	2.1821	7.69063e-05	0.00187008	0.613817
NONRATG009199.2	NONRATG009199.2	lncRNA	0.804361	0.200911	3.63474	1.70128	4.51879	4.43541e-06	0.00018897	0.654654
NONRATG009225.2	NONRATG009225.2	lncRNA	2.06818	0.460527	0.780406	0.137452	-2.65013	4.03211e-07	2.35294e-05	0.768121
NONRATG009250.2	NONRATG009250.2	lncRNA	3.24789	1.50819	1.17716	0.468427	-2.75908	6.44254e-05	0.00163796	0.569058
NONRATG009280.2	NONRATG009280.2	lncRNA	9.73617	10.6871	0.255479	0.0923454	-38.1094	0.00135816	0.017973	0.396976
NONRATG009350.2	NONRATG009350.2	lncRNA	2.57788	1.0236	1.36135	0.374623	-1.89362	0.00102025	0.0145128	0.499919
NONRATG009360.2	NONRATG009360.2	lncRNA	1.94412	0.544277	0.672072	0.208331	-2.89273	9.10477e-06	0.000336954	0.730281
NONRATG009446.2	NONRATG009446.2	lncRNA	3.6851	0.32902	2.71342	0.353905	-1.3581	0.00289454	0.0321583	0.71113
NONRATG009504.2	NONRATG009504.2	lncRNA	7.7323	0.720493	5.7509	0.97154	-1.34454	0.00222936	0.0263125	0.651848
NONRATG009510.2	NONRATG009510.2	lncRNA	0.540018	0.0824183	3.96489	1.25813	7.34215	1.28986e-09	1.8025e-07	0.77019
NONRATG009511.2	NONRATG009511.2	lncRNA	0.976983	0.262813	7.97023	3.05982	8.158	9.82101e-09	1.03972e-06	0.739218
NONRATG009534.2	NONRATG009534.2	lncRNA	5.77931	0.411127	4.26233	0.882022	-1.3559	0.00394445	0.0402989	0.634983
NONRATG009562.2	NONRATG009562.2	lncRNA	0.499659	0.121204	1.88173	1.37806	3.76603	0.00107136	0.0150146	0.450198
NONRATG009564.2	NONRATG009564.2	lncRNA	1.15735	0.18603	1.72868	0.172101	1.49366	0.00254345	0.0290765	0.737159
NONRATG009572.2	NONRATG009572.2	lncRNA	2.097	0.317587	1.14853	0.38998	-1.82581	0.000348187	0.00620603	0.69437
NONRATG009608.2	NONRATG009608.2	lncRNA	7.15717	1.1939	4.50678	0.827224	-1.58809	5.01604e-05	0.00135008	0.685132
NONRATG009745.2	NONRATG009745.2	lncRNA	1.2894	0.30132	0.602813	0.226636	-2.13897	0.000310706	0.00565944	0.684544
NONRATG009782.2	NONRATG009782.2	lncRNA	1.32161	0.29866	0.804794	0.205034	-1.64217	0.00290323	0.0321583	0.602509
NONRATG009851.2	NONRATG009851.2	lncRNA	1.14945	0.259681	0.557971	0.154838	-2.06005	0.000408837	0.00700153	0.704151
NONRATG010026.2	NONRATG010026.2	lncRNA	17.4656	1.97006	26.4227	4.2024	1.51285	0.000212997	0.00418049	0.700584
NONRATG010046.2	NONRATG010046.2	lncRNA	20.2545	1.7236	13.9407	3.42902	-1.45291	0.000121606	0.00261925	0.653257
NONRATG010055.2	NONRATG010055.2	lncRNA	1.58655	0.447316	0.754961	0.313592	-2.10149	0.000389942	0.00674012	0.626563
NONRATG010058.2	NONRATG010058.2	lncRNA	3.35703	0.821872	2.17755	0.573101	-1.54165	0.00319104	0.0344081	0.523379
NONRATG010127.2	NONRATG010127.2	lncRNA	5.89483	1.09298	0.75078	0.0790295	-7.85161	2.04636e-12	7.29508e-10	0.821227
NONRATG010168.2	NONRATG010168.2	lncRNA	2.2991	0.665728	0.457607	0.122525	-5.02419	1.74054e-08	1.66141e-06	0.770415
NONRATG010201.2	NONRATG010201.2	lncRNA	22.7943	1.1596	0.232366	0.281697	-98.0967	0	0	0.845906
NONRATG010321.2	NONRATG010321.2	lncRNA	2.08459	0.274928	1.37592	0.215391	-1.51505	0.00179136	0.0221454	0.713365
NONRATG010324.2	NONRATG010324.2	lncRNA	7.77333	2.58393	60.6096	40.9327	7.79711	3.6877e-05	0.00105601	0.561778
NONRATG010770.2	NONRATG010770.2	lncRNA	1.37132	0.231747	2.68393	0.554221	1.95718	6.18705e-06	0.000247592	0.730514
NONRATG010883.2	NONRATG010883.2	lncRNA	1.17984	0.227215	0.587932	0.334433	-2.00677	0.00107924	0.0150938	0.612276
NONRATG010971.2	NONRATG010971.2	lncRNA	5.14228	0.902607	3.80251	0.471797	-1.35234	0.00368489	0.0384284	0.570388
NONRATG010987.2	NONRATG010987.2	lncRNA	1.98442	0.3522	2.95339	0.419152	1.48828	0.000932419	0.0135054	0.676186
NONRATG010988.2	NONRATG010988.2	lncRNA	1.34779	0.258914	0.697507	0.187794	-1.9323	0.000252863	0.00478031	0.71385
NONRATG010997.2	NONRATG010997.2	lncRNA	6.21082	1.18689	2.44637	0.911387	-2.5388	2.27587e-08	2.1358e-06	0.757876
NONRATG010998.2	NONRATG010998.2	lncRNA	3.70736	1.35148	2.24839	0.598367	-1.6489	0.00287218	0.0320355	0.444775
NONRATG011278.2	NONRATG011278.2	lncRNA	1.47537	0.331056	0.87383	0.141069	-1.68839	0.00111705	0.0154616	0.658442
NONRATG011294.2	NONRATG011294.2	lncRNA	2.23406	0.186095	1.56194	0.368952	-1.43031	0.00521942	0.0495504	0.649486
NONRATG011297.2	NONRATG011297.2	lncRNA	8.6404	1.03948	3.58101	0.989167	-2.41284	1.3707e-09	1.8853e-07	0.801112
NONRATG011298.2	NONRATG011298.2	lncRNA	9.05149	1.47562	4.29981	1.13163	-2.10509	3.23714e-07	1.95662e-05	0.760521
NONRATG011302.2	NONRATG011302.2	lncRNA	5.71877	0.810155	3.92447	1.65609	-1.45721	0.00380253	0.0393033	0.438397
NONRATG011347.2	NONRATG011347.2	lncRNA	1.20295	0.248276	0.738525	0.135965	-1.62886	0.00456514	0.045053	0.652362
NONRATG011408.2	NONRATG011408.2	lncRNA	4.7366	0.519332	3.43977	0.386826	-1.37701	0.00146994	0.0190294	0.710112
NONRATG011539.2	NONRATG011539.2	lncRNA	3.05552	0.627499	7.89467	2.76671	2.58374	2.73001e-06	0.000123224	0.664873
NONRATG011572.2	NONRATG011572.2	lncRNA	2.01066	0.373438	1.13449	0.276165	-1.7723	0.00036144	0.00637097	0.694451
NONRATG011590.2	NONRATG011590.2	lncRNA	1.42942	0.416579	4.10171	0.636446	2.8695	5.01138e-09	5.75914e-07	0.800778
NONRATG011713.2	NONRATG011713.2	lncRNA	1.27907	0.500224	0.562379	0.139205	-2.27439	0.000695966	0.0107872	0.589692
NONRATG011747.2	NONRATG011747.2	lncRNA	5.54684	0.539607	0.0638125	0.0141058	-86.9241	5.55112e-16	1.61611e-12	0.841903
NONRATG011778.2	NONRATG011778.2	lncRNA	2.71589	0.417792	4.24607	0.874192	1.56342	0.00114907	0.0157922	0.639506
NONRATG011882.2	NONRATG011882.2	lncRNA	3.30747	0.579811	1.19399	0.378527	-2.7701	1.0379e-08	1.08563e-06	0.785888
NONRATG011883.2	NONRATG011883.2	lncRNA	5.35976	1.0047	1.88643	0.648878	-2.84122	1.11077e-08	1.14811e-06	0.779599
NONRATG011884.2	NONRATG011884.2	lncRNA	12.0356	2.27861	3.9168	0.819517	-3.07282	1.58971e-10	2.97712e-08	0.796267
NONRATG011924.2	NONRATG011924.2	lncRNA	1.13	0.233013	3.89599	0.693677	3.44778	2.7597e-10	4.68024e-08	0.807077
NONRATG011995.2	NONRATG011995.2	lncRNA	5.41896	1.20427	7.72565	1.39565	1.42567	0.00210457	0.0251799	0.54961
NONRATG011996.2	NONRATG011996.2	lncRNA	2.50729	0.476676	4.02218	0.885063	1.60419	0.000244522	0.0046681	0.622922
NONRATG012072.2	NONRATG012072.2	lncRNA	0.932442	0.186378	1.61819	0.253857	1.73543	0.00105871	0.0149142	0.729754
NONRATG012113.2	NONRATG012113.2	lncRNA	1.58828	0.979143	3.88578	1.25449	2.44654	2.61275e-05	0.000797893	0.607041
NONRATG012127.2	NONRATG012127.2	lncRNA	2.24256	0.269729	3.25798	0.539777	1.4528	0.00309166	0.033502	0.660584
NONRATG012128.2	NONRATG012128.2	lncRNA	3.65754	0.577506	4.96812	0.654084	1.35832	0.00484985	0.0469369	0.621732
NONRATG012139.2	NONRATG012139.2	lncRNA	4.49602	0.914518	0.711194	0.200208	-6.32179	1.61693e-12	6.27656e-10	0.812128
NONRATG012151.2	NONRATG012151.2	lncRNA	4.23622	0.425807	3.08977	0.401076	-1.37105	0.00205895	0.0247187	0.704621
NONRATG012284.2	NONRATG012284.2	lncRNA	0.79168	0.500828	1.56502	0.339282	1.97683	0.00129511	0.0174157	0.558586
NONRATG012290.2	NONRATG012290.2	lncRNA	3.23577	0.28516	4.47431	0.945096	1.38276	0.00345576	0.0365186	0.550719
NONRATG012330.2	NONRATG012330.2	lncRNA	20.8248	8.00448	2.84753	0.76342	-7.31328	5.39136e-09	6.07589e-07	0.735425
NONRATG012444.2	NONRATG012444.2	lncRNA	1.2314	0.389626	0.543625	0.200966	-2.26517	0.000837684	0.0124746	0.637205
NONRATG012484.2	NONRATG012484.2	lncRNA	0.534554	0.322185	1.49378	0.704583	2.79443	0.000462082	0.00773147	0.545108
NONRATG012485.2	NONRATG012485.2	lncRNA	7.20548	1.30636	12.8247	1.24762	1.77985	7.03913e-07	3.77176e-05	0.788135
NONRATG012494.2	NONRATG012494.2	lncRNA	3.20287	0.777457	2.21786	0.398493	-1.44412	0.00484299	0.0469369	0.504426
NONRATG012495.2	NONRATG012495.2	lncRNA	2.57593	0.518351	1.77011	0.215997	-1.45524	0.00386264	0.0397132	0.604737
NONRATG012551.2	NONRATG012551.2	lncRNA	1.10517	0.31039	2.00992	0.796882	1.81865	0.00380173	0.0393033	0.476002
NONRATG012701.2	NONRATG012701.2	lncRNA	2.46331	0.713397	1.27181	0.495307	-1.93685	0.000502932	0.00828013	0.587295
NONRATG012728.2	NONRATG012728.2	lncRNA	1.16738	0.54754	0.465543	0.124152	-2.50757	0.000620452	0.0098082	0.549184
NONRATG012729.2	NONRATG012729.2	lncRNA	1.18666	0.498041	0.503475	0.139344	-2.35694	0.000886787	0.0129844	0.572106
NONRATG012798.2	NONRATG012798.2	lncRNA	2.90521	0.824076	1.70346	0.87298	-1.70548	0.00401086	0.0407657	0.451096
NONRATG012808.2	NONRATG012808.2	lncRNA	1.89868	0.357553	1.11687	0.226225	-1.70001	0.000769122	0.0116623	0.688703
NONRATG012845.2	NONRATG012845.2	lncRNA	6.93825	1.49899	4.46046	1.75729	-1.5555	0.00138248	0.0182246	0.482236
NONRATG012910.2	NONRATG012910.2	lncRNA	1.14507	0.581065	0.263192	0.180959	-4.35073	4.3117e-05	0.00120122	0.608433
NONRATG012914.2	NONRATG012914.2	lncRNA	1.67355	0.251006	0.725626	0.268791	-2.30636	2.26845e-05	0.000711407	0.76196
NONRATG012920.2	NONRATG012920.2	lncRNA	42.1729	4.23679	24.4912	5.32461	-1.72196	2.0511e-06	9.68342e-05	0.763283
NONRATG012921.2	NONRATG012921.2	lncRNA	43.5472	2.82272	28.6094	5.49665	-1.52213	0.000110775	0.00244629	0.750804
NONRATG013027.2	NONRATG013027.2	lncRNA	0.722478	0.136283	1.28906	0.336922	1.78423	0.00342997	0.036356	0.635003
NONRATG013082.2	NONRATG013082.2	lncRNA	0.742362	0.214607	1.57361	0.351781	2.11973	0.000105231	0.00235062	0.711918
NONRATG013155.2	NONRATG013155.2	lncRNA	1.41008	0.447605	3.83243	0.93155	2.71787	1.59245e-07	1.05767e-05	0.744957
NONRATG013271.2	NONRATG013271.2	lncRNA	24.2094	4.80116	6.78973	2.45016	-3.5656	4.56244e-10	7.1504e-08	0.792421
NONRATG013399.2	NONRATG013399.2	lncRNA	2.04932	0.849354	3.14552	0.31209	1.5349	0.00264832	0.0299638	0.535798
NONRATG013443.2	NONRATG013443.2	lncRNA	3.1712	0.647202	4.69362	0.357997	1.48008	0.000665571	0.0104177	0.716844
NONRATG013497.2	NONRATG013497.2	lncRNA	10.9087	1.88373	5.40149	1.00729	-2.01958	4.72044e-08	3.88947e-06	0.761998
NONRATG013644.2	NONRATG013644.2	lncRNA	1.24512	0.128074	2.01731	0.34805	1.62017	0.00111024	0.0154163	0.71957
NONRATG013739.2	NONRATG013739.2	lncRNA	11.1266	2.02308	7.48997	1.983	-1.48554	0.00053351	0.00865307	0.560325
NONRATG013740.2	NONRATG013740.2	lncRNA	13.5044	2.42457	8.62589	2.26966	-1.56557	0.000229271	0.00443511	0.613534
NONRATG013741.2	NONRATG013741.2	lncRNA	11.8105	2.30443	8.13306	2.13817	-1.45216	0.00176605	0.0219424	0.520651
NONRATG013812.2	NONRATG013812.2	lncRNA	50.8346	5.68728	30.3046	5.29171	-1.67746	2.32614e-06	0.000107211	0.765978
NONRATG013981.2	NONRATG013981.2	lncRNA	1.87685	0.943005	4.87675	1.5758	2.59836	6.10834e-06	0.000246421	0.650924
NONRATG014028.2	NONRATG014028.2	lncRNA	2.65894	0.527129	4.64715	0.949878	1.74774	4.54606e-05	0.00125056	0.685987
NONRATG014063.2	NONRATG014063.2	lncRNA	2.38686	0.777948	1.32893	0.480056	-1.79608	0.00256667	0.0292845	0.515933
NONRATG014091.2	NONRATG014091.2	lncRNA	2.26402	0.398559	0.949879	0.173561	-2.38348	4.041e-07	2.35294e-05	0.784717
NONRATG014117.2	NONRATG014117.2	lncRNA	6.09692	1.19149	4.426	0.747325	-1.37752	0.00420157	0.0423075	0.527373
NONRATG014118.2	NONRATG014118.2	lncRNA	2.26669	0.638295	1.293	0.608715	-1.75304	0.00240999	0.027876	0.495049
NONRATG014137.2	NONRATG014137.2	lncRNA	2.97608	0.469442	7.79926	1.68131	2.62064	1.04781e-08	1.08948e-06	0.772698
NONRATG014138.2	NONRATG014138.2	lncRNA	3.98369	0.734192	6.43128	0.968897	1.6144	6.01378e-05	0.00154483	0.711449
NONRATG014188.2	NONRATG014188.2	lncRNA	3.48648	0.300787	2.67052	0.221594	-1.30554	0.00381923	0.039406	0.730415
NONRATG014381.2	NONRATG014381.2	lncRNA	1.10938	0.648244	4.07739	0.844413	3.67539	8.82067e-09	9.59408e-07	0.773996
NONRATG014386.2	NONRATG014386.2	lncRNA	4.2872	1.04291	2.94366	0.488261	-1.45642	0.00233386	0.027306	0.519489
NONRATG014390.2	NONRATG014390.2	lncRNA	3.64777	0.451008	2.4623	0.657186	-1.48145	0.00109493	0.0152644	0.618132
NONRATG014494.2	NONRATG014494.2	lncRNA	1.51782	0.363064	0.857099	0.215589	-1.77088	0.00134441	0.0178783	0.636302
NONRATG014532.2	NONRATG014532.2	lncRNA	2.11692	0.516701	1.19569	0.175208	-1.77045	0.000177748	0.00362722	0.661657
NONRATG014533.2	NONRATG014533.2	lncRNA	1.0152	0.149149	1.77056	0.337216	1.74405	0.000360792	0.00637097	0.715691
NONRATG014556.2	NONRATG014556.2	lncRNA	10.3798	1.20615	7.34298	1.44122	-1.41356	0.000249999	0.00474157	0.647295
NONRATG014587.2	NONRATG014587.2	lncRNA	1.40754	0.737545	4.22452	1.72552	3.00136	1.34692e-05	0.000466827	0.621523
NONRATG014588.2	NONRATG014588.2	lncRNA	2.43069	0.266367	4.46433	0.927628	1.83666	8.92879e-06	0.000332172	0.722361
NONRATG014805.2	NONRATG014805.2	lncRNA	9.72209	2.10814	6.6222	1.97531	-1.46811	0.00266432	0.0300842	0.48235
NONRATG014920.2	NONRATG014920.2	lncRNA	8.28415	1.36152	4.92412	0.98261	-1.68236	1.30955e-05	0.000457053	0.709925
NONRATG014923.2	NONRATG014923.2	lncRNA	1.38633	0.478851	2.50681	0.999975	1.80823	0.0028471	0.0317987	0.455385
NONRATG015013.2	NONRATG015013.2	lncRNA	1.61604	0.201685	2.3655	0.522648	1.46376	0.00420217	0.0423075	0.577229
NONRATG015038.2	NONRATG015038.2	lncRNA	1.29397	0.286944	0.79115	0.15233	-1.63555	0.00350415	0.0368073	0.632472
NONRATG015288.2	NONRATG015288.2	lncRNA	0.707745	0.0608899	2.31717	0.753078	3.27402	6.84119e-07	3.67698e-05	0.724852
NONRATG015696.2	NONRATG015696.2	lncRNA	2.32134	0.511412	3.89297	0.737003	1.67704	5.3404e-05	0.00141129	0.673129
NONRATG015714.2	NONRATG015714.2	lncRNA	1.49253	0.502244	2.88658	0.946621	1.93401	0.000472654	0.00785568	0.565817
NONRATG015775.2	NONRATG015775.2	lncRNA	0.820949	0.336659	2.1523	0.652994	2.62172	3.78583e-05	0.00108234	0.683142
NONRATG015887.2	NONRATG015887.2	lncRNA	6.20586	1.06296	3.83863	1.01934	-1.61669	6.95229e-05	0.00172259	0.645518
NONRATG015894.2	NONRATG015894.2	lncRNA	0.751246	0.324861	2.12832	1.22074	2.83305	0.00062999	0.00994098	0.48943
NONRATG016151.2	NONRATG016151.2	lncRNA	3.75722	0.460246	2.34999	0.231105	-1.59882	3.53097e-05	0.00102118	0.771068
NONRATG016262.2	NONRATG016262.2	lncRNA	2.54749	0.498445	3.64012	0.453654	1.42891	0.00479078	0.0466213	0.648388
NONRATG016295.2	NONRATG016295.2	lncRNA	2.52146	0.489385	0.97506	0.176569	-2.58595	3.648e-07	2.15281e-05	0.782608
NONRATG016365.2	NONRATG016365.2	lncRNA	1.87211	2.03058	0.0585308	0.00801665	-31.985	0.00149263	0.0192707	0.399976
NONRATG016469.2	NONRATG016469.2	lncRNA	0.322857	0.171488	0.853362	0.275106	2.64316	0.000764802	0.0116069	0.651509
NONRATG016542.2	NONRATG016542.2	lncRNA	2.61099	0.336421	1.77954	0.293588	-1.46723	0.00216494	0.0257434	0.690867
NONRATG016544.2	NONRATG016544.2	lncRNA	5.20349	0.360537	7.23562	0.815001	1.39053	0.00069222	0.0107386	0.739496
NONRATG016546.2	NONRATG016546.2	lncRNA	6.50528	0.599459	4.96648	0.630481	-1.30984	0.00264953	0.0299638	0.676004
NONRATG016572.2	NONRATG016572.2	lncRNA	1.66207	0.322755	2.94963	0.420327	1.77467	2.30592e-05	0.000721352	0.75172
NONRATG016599.2	NONRATG016599.2	lncRNA	7.49876	3.14667	3.70715	3.22498	-2.02278	0.00342502	0.0363256	0.373907
NONRATG016680.2	NONRATG016680.2	lncRNA	6.86331	1.68358	0.734706	1.03769	-9.34158	3.77651e-11	8.13292e-09	0.78769
NONRATG016798.2	NONRATG016798.2	lncRNA	2.0783	0.413975	4.19527	0.952452	2.01861	9.22409e-06	0.000340648	0.714489
NONRATG016864.2	NONRATG016864.2	lncRNA	2.06945	0.417648	1.35759	0.245795	-1.52436	0.00175218	0.0218622	0.61354
NONRATG016916.2	NONRATG016916.2	lncRNA	1.40692	0.335206	3.27407	0.898818	2.32713	7.75331e-06	0.000296356	0.702824
NONRATG017034.2	NONRATG017034.2	lncRNA	1.46037	0.241662	2.63771	0.538212	1.8062	0.000122306	0.00263109	0.709225
NONRATG017052.2	NONRATG017052.2	lncRNA	2.90436	0.430748	6.6163	0.74829	2.27806	3.09593e-09	3.86284e-07	0.816198
NONRATG017229.2	NONRATG017229.2	lncRNA	2.4538	0.398194	3.95409	0.283296	1.61142	1.70897e-05	0.000565383	0.786585
NONRATG017250.2	NONRATG017250.2	lncRNA	1.62909	0.234128	1.07082	0.152677	-1.52136	0.0014307	0.0186923	0.709448
NONRATG017315.2	NONRATG017315.2	lncRNA	64.3324	68.5882	384.939	100.485	5.9836	4.49686e-09	5.20206e-07	0.765528
NONRATG017578.2	NONRATG017578.2	lncRNA	3.98583	1.22876	2.14693	0.725231	-1.85653	0.000549703	0.0088827	0.561963
NONRATG017617.2	NONRATG017617.2	lncRNA	1.7157	0.459323	0.85395	0.247606	-2.00913	0.000184655	0.00374611	0.654509
NONRATG017642.2	NONRATG017642.2	lncRNA	1.12899	0.22344	2.12918	0.785162	1.88591	0.00103757	0.0146994	0.540649
NONRATG017653.2	NONRATG017653.2	lncRNA	1.43006	0.262247	0.712829	0.224301	-2.00617	0.000122723	0.00263681	0.719148
NONRATG017738.2	NONRATG017738.2	lncRNA	2.90147	0.466889	1.90167	0.399256	-1.52575	0.00188989	0.0231181	0.649686
NONRATG017776.2	NONRATG017776.2	lncRNA	5.30475	0.807332	1.64412	0.335702	-3.22651	1.60207e-10	2.97712e-08	0.814503
NONRATG017778.2	NONRATG017778.2	lncRNA	2.81509	1.37972	0.587507	1.33961	-4.79159	0.000137231	0.00291269	0.516333
NONRATG017836.2	NONRATG017836.2	lncRNA	3.86241	0.614302	2.45369	0.578464	-1.57412	0.000142897	0.00301828	0.658038
NONRATG017896.2	NONRATG017896.2	lncRNA	13.3652	4.33977	30.9807	5.14006	2.31802	1.3912e-07	9.38284e-06	0.764522
NONRATG017947.2	NONRATG017947.2	lncRNA	1.91409	0.806095	0.812815	0.579645	-2.35489	0.000928964	0.0134665	0.497164
NONRATG017956.2	NONRATG017956.2	lncRNA	6.65415	0.753268	4.56257	1.09853	-1.45842	0.00057292	0.00920677	0.637523
NONRATG017957.2	NONRATG017957.2	lncRNA	1.99827	0.322025	1.34155	0.197953	-1.48953	0.00225424	0.0265523	0.670573
NONRATG018022.2	NONRATG018022.2	lncRNA	2.12424	0.54259	1.16765	0.452986	-1.81924	0.00063917	0.0100495	0.581872
NONRATG018032.2	NONRATG018032.2	lncRNA	5.49533	0.530629	7.26905	0.612177	1.32277	0.00169392	0.0213644	0.730949
NONRATG018033.2	NONRATG018033.2	lncRNA	6.30308	0.71199	8.25994	0.721831	1.31046	0.00245441	0.0282621	0.700606
NONRATG018053.2	NONRATG018053.2	lncRNA	1.43529	0.322037	0.684667	0.149993	-2.09633	0.000101461	0.00229872	0.722991
NONRATG018060.2	NONRATG018060.2	lncRNA	2.81512	0.299566	3.69695	0.225663	1.31325	0.00449577	0.044469	0.745568
NONRATG018070.2	NONRATG018070.2	lncRNA	3.35007	1.24245	1.43065	1.1482	-2.34163	0.000370877	0.00649798	0.507197
NONRATG018143.2	NONRATG018143.2	lncRNA	3.50175	0.355506	4.87382	0.748392	1.39182	0.00147067	0.0190294	0.655407
NONRATG018170.2	NONRATG018170.2	lncRNA	0.0834933	0.127784	7.78982	5.62519	93.2987	9.74822e-06	0.000356985	0.586626
NONRATG018171.2	NONRATG018171.2	lncRNA	0.276109	0.246973	5.99134	4.10199	21.6992	8.36382e-06	0.000314869	0.59266
NONRATG018191.2	NONRATG018191.2	lncRNA	6.088	0.627995	4.47317	0.953294	-1.361	0.00290318	0.0321583	0.599253
NONRATG018201.2	NONRATG018201.2	lncRNA	1.60842	0.72665	0.738548	0.357453	-2.17782	0.00169408	0.0213644	0.482833
NONRATG018317.2	NONRATG018317.2	lncRNA	2.13034	0.56448	5.7163	1.20808	2.68329	4.43309e-08	3.68749e-06	0.768676
NONRATG018471.2	NONRATG018471.2	lncRNA	1.54383	0.213907	0.871328	0.214216	-1.77181	0.000873185	0.0128175	0.73407
NONRATG018509.2	NONRATG018509.2	lncRNA	2.23294	1.36637	4.08957	1.43151	1.83147	0.00269328	0.0303524	0.421917
NONRATG018541.2	NONRATG018541.2	lncRNA	2.42607	0.777761	9.41044	3.42773	3.87888	7.27333e-08	5.45281e-06	0.708151
NONRATG018610.2	NONRATG018610.2	lncRNA	23.2538	5.76834	0.476878	0.151988	-48.7626	3.73479e-13	1.9188e-10	0.810406
NONRATG018796.2	NONRATG018796.2	lncRNA	2.56275	0.399831	4.94303	0.883084	1.9288	2.07596e-06	9.77434e-05	0.753633
NONRATG018832.2	NONRATG018832.2	lncRNA	6.45839	0.733877	4.73898	0.694291	-1.36282	0.00142566	0.0186403	0.664175
NONRATG018983.2	NONRATG018983.2	lncRNA	2.77403	0.861663	1.66234	0.392323	-1.66875	0.00198058	0.0239922	0.522271
NONRATG019044.2	NONRATG019044.2	lncRNA	1.63902	0.57152	3.12253	0.734378	1.90512	0.000107964	0.00239938	0.642725
NONRATG019081.2	NONRATG019081.2	lncRNA	3.80521	1.10457	2.2909	0.737837	-1.66101	0.000951403	0.0137235	0.509307
NONRATG019093.2	NONRATG019093.2	lncRNA	3.71769	0.386682	2.43609	0.251638	-1.52609	0.00011172	0.00246404	0.773476
NONRATG019201.2	NONRATG019201.2	lncRNA	1.33166	0.422787	0.679226	0.350243	-1.96056	0.00149587	0.0192983	0.5275
NONRATG019240.2	NONRATG019240.2	lncRNA	4.22661	0.880024	2.55736	0.965971	-1.65273	0.00039359	0.00677362	0.558272
NONRATG019253.2	NONRATG019253.2	lncRNA	2.66366	0.800169	5.01616	1.76867	1.88319	0.000293747	0.00539556	0.535948
NONRATG019293.2	NONRATG019293.2	lncRNA	2.44865	0.298668	1.54764	0.713002	-1.58218	0.0040393	0.0409751	0.519048
NONRATG019426.2	NONRATG019426.2	lncRNA	3.63899	2.41883	8.71655	2.57461	2.39532	3.56794e-05	0.00102677	0.60536
NONRATG019579.2	NONRATG019579.2	lncRNA	3.09481	2.46317	5.76878	1.26219	1.86402	0.00198266	0.0240008	0.435093
NONRATG019597.2	NONRATG019597.2	lncRNA	1.02824	0.142769	1.53773	0.156379	1.4955	0.00209585	0.0250927	0.749935
NONRATG019804.2	NONRATG019804.2	lncRNA	2.55629	0.60952	1.47081	0.33653	-1.73802	0.000415802	0.00707917	0.635024
NONRATG019942.2	NONRATG019942.2	lncRNA	1.75252	0.649524	3.23251	0.505646	1.84449	8.16279e-05	0.00195232	0.680852
NONRATG019986.2	NONRATG019986.2	lncRNA	1.3584	0.394738	0.711911	0.295243	-1.9081	0.00119074	0.0162372	0.569154
NONRATG020041.2	NONRATG020041.2	lncRNA	2.81849	0.713407	4.64502	1.53189	1.64805	0.00145695	0.018936	0.485621
NONRATG020064.2	NONRATG020064.2	lncRNA	1.53054	0.518598	2.62446	0.730678	1.71473	0.00138821	0.0182599	0.539133
NONRATG020093.2	NONRATG020093.2	lncRNA	3.42015	1.09531	1.7912	0.458942	-1.90942	0.000214177	0.00419422	0.587219
NONRATG020094.2	NONRATG020094.2	lncRNA	3.02354	1.11572	1.8297	0.354542	-1.65247	0.00252717	0.0289094	0.459452
NONRATG020095.2	NONRATG020095.2	lncRNA	11.1052	2.84198	7.13655	0.900057	-1.5561	0.00030089	0.00549785	0.575247
NONRATG020096.2	NONRATG020096.2	lncRNA	6.10402	1.66272	3.82561	0.421265	-1.59557	0.000439555	0.00743287	0.574348
NONRATG020098.2	NONRATG020098.2	lncRNA	1.18974	0.325941	0.658531	0.101277	-1.80666	0.00211148	0.025228	0.634425
NONRATG020099.2	NONRATG020099.2	lncRNA	1.70118	0.362099	0.730765	0.114462	-2.32794	1.29119e-05	0.000452903	0.760528
NONRATG020116.2	NONRATG020116.2	lncRNA	1.14538	0.920286	3.4634	1.54394	3.0238	0.000115931	0.00254088	0.56223
NONRATG020196.2	NONRATG020196.2	lncRNA	8.27193	1.56631	32.8039	12.4206	3.96568	1.88322e-07	1.21837e-05	0.704579
NONRATG020246.2	NONRATG020246.2	lncRNA	1.1131	0.280197	2.31128	0.460577	2.07643	6.77551e-06	0.000265965	0.734171
NONRATG020252.2	NONRATG020252.2	lncRNA	161.619	35.4752	105.631	14.2991	-1.53003	0.000799753	0.0120107	0.612228
NONRATG020259.2	NONRATG020259.2	lncRNA	1.20796	1.72149	4.27998	1.24953	3.54316	1.8074e-05	0.000592338	0.60716
NONRATG020310.2	NONRATG020310.2	lncRNA	6.40528	0.607568	4.33627	0.822235	-1.47714	0.00010912	0.00242199	0.712719
NONRATG020311.2	NONRATG020311.2	lncRNA	8.05674	1.23598	5.49205	1.30711	-1.46698	0.000450566	0.00758235	0.602252
NONRATG020316.2	NONRATG020316.2	lncRNA	3.57164	1.11049	7.27146	2.08234	2.03589	2.19797e-05	0.000696807	0.636968
NONRATG020340.2	NONRATG020340.2	lncRNA	1.18668	0.229232	0.580846	0.545035	-2.04301	0.00477116	0.0465453	0.46159
NONRATG020466.2	NONRATG020466.2	lncRNA	9.50765	14.7469	34.9818	3.9305	3.67933	9.92197e-07	5.15824e-05	0.657971
NONRATG020491.2	NONRATG020491.2	lncRNA	3.80075	0.408736	16.35	2.50365	4.30177	3.47433e-12	1.10345e-09	0.823836
NONRATG020598.2	NONRATG020598.2	lncRNA	27.3026	2.69662	19.2051	2.4042	-1.42163	0.000262872	0.00492688	0.73595
NONRATG020624.2	NONRATG020624.2	lncRNA	8.3478	4.45016	16.3362	5.59832	1.95694	0.000394192	0.0067773	0.500287
NONRATG020656.2	NONRATG020656.2	lncRNA	0.716757	0.206653	1.3267	0.251077	1.85097	0.00068935	0.0107131	0.692882
NONRATG020680.2	NONRATG020680.2	lncRNA	5.05346	0.863627	6.82175	1.19711	1.34992	0.00346091	0.0365509	0.530968
NONRATG020737.2	NONRATG020737.2	lncRNA	2.88024	0.422106	1.154	0.524221	-2.49587	5.86053e-07	3.2499e-05	0.761145
NONRATG020782.2	NONRATG020782.2	lncRNA	2.55329	0.721781	1.37906	0.217917	-1.85147	0.000285249	0.00525605	0.634658
NONRATG020849.2	NONRATG020849.2	lncRNA	3.61046	0.292663	6.22061	1.00988	1.72294	5.02059e-06	0.00021006	0.755573
NONRATG020883.2	NONRATG020883.2	lncRNA	4.50275	0.589788	6.28349	0.508488	1.39548	0.000275673	0.00511195	0.740073
NONRATG020949.2	NONRATG020949.2	lncRNA	5.91492	1.39495	8.26208	1.41091	1.39682	0.00414533	0.0418075	0.525529
NONRATG020963.2	NONRATG020963.2	lncRNA	2.13958	0.445211	1.12974	0.385094	-1.89386	7.79479e-05	0.00188326	0.666658
NONRATG021067.2	NONRATG021067.2	lncRNA	1.38405	0.440497	0.475384	0.201514	-2.91144	1.16311e-05	0.00041295	0.692909
NONRATG021180.2	NONRATG021180.2	lncRNA	11.5276	1.56429	16.2966	2.60245	1.4137	0.000653549	0.010255	0.637596
NONRATG021405.2	NONRATG021405.2	lncRNA	0.906822	0.219231	3.33953	0.955347	3.68268	5.74207e-08	4.55921e-06	0.755534
NONRATG021478.2	NONRATG021478.2	lncRNA	1.85214	0.354787	0.311192	0.0965502	-5.95175	5.7316e-10	8.70604e-08	0.814568
NONRATG021481.2	NONRATG021481.2	lncRNA	3.49825	0.727501	1.61562	0.368703	-2.16526	1.3709e-06	6.88129e-05	0.741954
NONRATG021490.2	NONRATG021490.2	lncRNA	2.64651	0.471698	3.8571	0.763363	1.45743	0.00130893	0.017561	0.580607
NONRATG021518.2	NONRATG021518.2	lncRNA	4.09635	0.417941	1.12698	0.220377	-3.6348	8.10274e-12	2.39896e-09	0.832835
NONRATG021617.2	NONRATG021617.2	lncRNA	12.5976	1.87094	9.23086	1.82366	-1.36472	0.00323389	0.0347415	0.561891
NONRATG021619.2	NONRATG021619.2	lncRNA	10.0612	1.54516	7.53993	1.43811	-1.33439	0.00393638	0.0402816	0.529708
NONRATG021633.2	NONRATG021633.2	lncRNA	10.7576	0.890806	13.7445	1.49783	1.27765	0.00143744	0.0187243	0.666368
NONRATG021706.2	NONRATG021706.2	lncRNA	2.15555	0.577562	3.92175	1.37152	1.81937	0.000364677	0.00641509	0.526934
NONRATG021874.2	NONRATG021874.2	lncRNA	2.86344	0.599095	0.155268	0.0240012	-18.442	4.37428e-13	2.18314e-10	0.81913
NONRATG021900.2	NONRATG021900.2	lncRNA	5.75877	0.959499	3.86898	0.426839	-1.48845	0.00026217	0.00491899	0.681104
NONRATG021943.2	NONRATG021943.2	lncRNA	5.59886	2.4837	9.11438	2.87548	1.6279	0.00237107	0.0275483	0.415686
NONRATG021944.2	NONRATG021944.2	lncRNA	7.71805	3.27839	12.057	3.8923	1.56218	0.00491795	0.0474448	0.379598
NONRATG021979.2	NONRATG021979.2	lncRNA	1.9133	0.365137	1.13899	0.168966	-1.67983	0.00128077	0.017276	0.699848
NONRATG022280.2	NONRATG022280.2	lncRNA	3.59553	0.289863	1.14246	1.77052	-3.14717	5.27978e-05	0.0013995	0.585957
NONRATG022364.2	NONRATG022364.2	lncRNA	1.48206	0.423405	0.551261	0.180181	-2.68849	2.36837e-05	0.000732225	0.712604
NONRATG022447.2	NONRATG022447.2	lncRNA	1.22236	0.381536	0.612802	0.119944	-1.99471	0.00156195	0.0199884	0.627003
NONRATG022448.2	NONRATG022448.2	lncRNA	2.53969	0.389639	1.72377	0.22389	-1.47333	0.00265864	0.0300395	0.683694
NONRATG022450.2	NONRATG022450.2	lncRNA	3.3108	0.306068	2.42251	0.324382	-1.36668	0.00249891	0.02868	0.708742
NONRATG022451.2	NONRATG022451.2	lncRNA	3.21744	0.513932	2.3091	0.371307	-1.39338	0.00326009	0.0349799	0.604117
NONRATG022465.2	NONRATG022465.2	lncRNA	33.8262	2.75525	50.8635	10.9111	1.50367	0.000408035	0.00699465	0.624595
NONRATG022585.2	NONRATG022585.2	lncRNA	4.28752	0.528961	8.04176	1.01822	1.87562	1.89426e-07	1.22099e-05	0.793743
NONRATG022615.2	NONRATG022615.2	lncRNA	1.73774	0.347236	2.84002	0.695241	1.63432	0.00146478	0.0189813	0.600293
NONRATG022759.2	NONRATG022759.2	lncRNA	6.1296	0.616466	8.67896	1.6345	1.41591	0.00139603	0.0183214	0.611097
NONRATG022779.2	NONRATG022779.2	lncRNA	17.5568	3.49478	25.7078	5.12272	1.46427	0.00139952	0.0183535	0.57006
NONRATG022803.2	NONRATG022803.2	lncRNA	0.832718	0.263598	1.64524	0.385243	1.97574	0.000455873	0.00764955	0.67115
NONRATG023040.2	NONRATG023040.2	lncRNA	7.34144	0.621921	9.2818	1.12122	1.2643	0.00469301	0.0460082	0.624455
NONRATG023097.2	NONRATG023097.2	lncRNA	6.38983	0.353527	4.87793	0.742692	-1.30995	0.0029031	0.0321583	0.687214
NONRATG023118.2	NONRATG023118.2	lncRNA	2.40652	0.148543	0.838017	0.202305	-2.87168	1.53313e-08	1.49613e-06	0.83267
NONRATG023155.2	NONRATG023155.2	lncRNA	1.26493	0.143647	2.17066	0.295541	1.71603	0.000813556	0.0121775	0.772346
NONRATG023222.2	NONRATG023222.2	lncRNA	11.8119	4.29863	19.2648	3.35625	1.63097	0.00022023	0.00429006	0.585752
NONRATG023420.2	NONRATG023420.2	lncRNA	6.56647	1.86162	3.37461	1.59731	-1.94585	0.000103636	0.00232989	0.565923
NONRATG023421.2	NONRATG023421.2	lncRNA	49.7516	15.3423	26.5096	12.1762	-1.87674	0.000271669	0.00505919	0.526855
NONRATG023434.2	NONRATG023434.2	lncRNA	2.84713	0.397667	3.81226	0.269572	1.33898	0.00430431	0.0431122	0.710892
NONRATG023438.2	NONRATG023438.2	lncRNA	1.43577	0.2904	0.876459	0.192354	-1.63814	0.00258728	0.0294619	0.645164
NONRATG023453.2	NONRATG023453.2	lncRNA	4.32032	0.882741	2.76555	0.474402	-1.56219	0.000698573	0.0108084	0.633312
NONRATG023571.2	NONRATG023571.2	lncRNA	2.58837	0.498315	0.471861	0.170242	-5.48546	4.43653e-10	7.04521e-08	0.811714
NONRATG023574.2	NONRATG023574.2	lncRNA	0.743899	0.22234	1.60608	0.386501	2.159	8.39118e-05	0.00200242	0.701093
NONRATG023621.2	NONRATG023621.2	lncRNA	10.2422	2.00774	6.28889	1.35122	-1.62862	6.55517e-05	0.00164994	0.650919
NONRATG023670.2	NONRATG023670.2	lncRNA	3.92834	3.0936	1.09028	1.39289	-3.60306	0.00333768	0.0356434	0.371344
NONRATG023762.2	NONRATG023762.2	lncRNA	2.5289	0.360819	1.71472	0.427567	-1.47482	0.00413269	0.0417601	0.610047
NONRATG023801.2	NONRATG023801.2	lncRNA	5.79089	1.22156	9.61445	1.77527	1.66027	3.03784e-05	0.00088886	0.676937
NONRATG023909.2	NONRATG023909.2	lncRNA	1.57646	0.417108	5.17448	1.55654	3.28235	1.26629e-07	8.64048e-06	0.735145
NONRATG023929.2	NONRATG023929.2	lncRNA	1.45312	0.201471	0.785176	0.16256	-1.85069	0.000671758	0.0104958	0.762128
NONRATG023959.2	NONRATG023959.2	lncRNA	5.06653	0.512482	6.49184	0.531978	1.28132	0.00290541	0.0321621	0.700538
NONRATG024008.2	NONRATG024008.2	lncRNA	8.12685	3.02616	4.56158	0.571908	-1.78158	0.000322844	0.00583793	0.51607
NONRATG024024.2	NONRATG024024.2	lncRNA	1.46653	0.25396	2.86764	0.376604	1.9554	7.65039e-06	0.000293708	0.787146
NONRATG024077.2	NONRATG024077.2	lncRNA	0.743784	0.206334	1.99325	0.469647	2.67988	1.56742e-05	0.000530613	0.752179
NONRATG024107.2	NONRATG024107.2	lncRNA	1.0713	0.288022	1.9529	0.374168	1.82293	0.000218214	0.00426371	0.691609
NONRATG024257.2	NONRATG024257.2	lncRNA	3.74574	1.05219	1.27709	0.328329	-2.93304	1.6795e-07	1.10292e-05	0.735796
NONRATG024270.2	NONRATG024270.2	lncRNA	10.2485	1.57615	6.32862	0.908086	-1.6194	1.25009e-05	0.000440252	0.727456
NONRATG024340.2	NONRATG024340.2	lncRNA	0.695918	0.242426	1.46702	0.203655	2.10804	8.71865e-05	0.0020553	0.752158
NONRATG024341.2	NONRATG024341.2	lncRNA	0.676118	0.178584	1.63747	0.379242	2.42186	0.000116125	0.00254195	0.740657
NONRATG024342.2	NONRATG024342.2	lncRNA	2.47991	0.154084	3.3969	0.298787	1.36977	0.00362876	0.0380019	0.77081
NONRATG024391.2	NONRATG024391.2	lncRNA	4.91851	0.978729	0.576515	0.105849	-8.53146	2.40497e-12	8.23724e-10	0.817753
NONRATG024438.2	NONRATG024438.2	lncRNA	0.695029	0.245215	1.93082	0.632589	2.77804	1.64279e-05	0.000550792	0.68462
NONRATG024517.2	NONRATG024517.2	lncRNA	7.91358	0.59628	5.84567	0.989336	-1.35375	0.00229651	0.0269231	0.679577
NONRATG024518.2	NONRATG024518.2	lncRNA	9.17885	0.849414	6.65724	1.25994	-1.37878	0.00104953	0.0148087	0.656086
NONRATG024525.2	NONRATG024525.2	lncRNA	2.93553	0.0943261	1.61032	1.51263	-1.82294	0.00477231	0.0465453	0.390627
NONRATG024608.2	NONRATG024608.2	lncRNA	4.65605	1.02703	0.290827	0.0540688	-16.0097	3.21743e-13	1.70309e-10	0.81539
NONRATG024680.2	NONRATG024680.2	lncRNA	1.70192	0.264352	2.69875	0.741928	1.58571	0.00167821	0.0212228	0.554394
NONRATG024761.2	NONRATG024761.2	lncRNA	1.51177	0.197018	2.6077	0.589981	1.72493	0.000207409	0.00409382	0.674837
NONRATG024797.2	NONRATG024797.2	lncRNA	1.18353	0.175678	1.84006	0.294357	1.55472	0.0020112	0.0243294	0.698552
NONRATG024872.2	NONRATG024872.2	lncRNA	1.99551	0.242505	1.17582	0.232068	-1.69711	0.000228956	0.00443393	0.752647
NONRATG024923.2	NONRATG024923.2	lncRNA	4.89907	1.08474	2.03487	0.364218	-2.40756	1.96172e-07	1.25983e-05	0.757019
NONRATG024924.2	NONRATG024924.2	lncRNA	4.08508	0.526794	1.83154	0.292395	-2.2304	3.83555e-08	3.2524e-06	0.806225
NONRATG024925.2	NONRATG024925.2	lncRNA	4.71331	0.740658	2.24881	0.479427	-2.09592	6.34957e-08	4.97373e-06	0.774265
NONRATG024949.2	NONRATG024949.2	lncRNA	2.32637	1.4612	0.840615	1.1148	-2.76747	0.0044672	0.0442615	0.356732
NONRATG024997.2	NONRATG024997.2	lncRNA	5.11927	0.936965	0.166148	0.0883323	-30.8115	1.39888e-14	1.43739e-11	0.82659
NONRATG025070.2	NONRATG025070.2	lncRNA	0.00303817	0.00275167	1.76621	1.73218	581.342	0.000481779	0.00799279	0.458624
NONRATG025133.2	NONRATG025133.2	lncRNA	13.0373	8.6287	29.0983	11.0464	2.23193	0.000237862	0.00457884	0.511552
NONRATG025175.2	NONRATG025175.2	lncRNA	2.23844	0.396788	1.17861	0.349657	-1.89922	0.000100355	0.00227959	0.710278
NONRATG025177.2	NONRATG025177.2	lncRNA	6.67675	0.936125	2.39664	0.677812	-2.78588	6.54522e-10	9.77196e-08	0.805404
NONRATG025190.2	NONRATG025190.2	lncRNA	10.6172	0.701356	8.56742	0.853985	-1.23926	0.00339177	0.0360825	0.689785
NONRATG025215.2	NONRATG025215.2	lncRNA	0.100253	0.110446	3.60767	3.76872	35.9857	0.000974023	0.013969	0.418116
NONRATG025258.2	NONRATG025258.2	lncRNA	5.44443	1.91497	8.4451	1.17247	1.55114	0.000346818	0.00618817	0.576792
NONRATG025333.2	NONRATG025333.2	lncRNA	2.29001	0.855562	1.10796	0.305848	-2.06686	0.000354574	0.00629441	0.565841
NONRATG025417.2	NONRATG025417.2	lncRNA	3.75743	0.419238	6.83904	1.52583	1.82014	4.28898e-06	0.000184078	0.702967
NONRATG025477.2	NONRATG025477.2	lncRNA	19.6632	4.40731	29.0733	3.38902	1.47857	0.000371765	0.00650701	0.662428
NONRATG025478.2	NONRATG025478.2	lncRNA	19.8943	10.8479	33.2525	3.60954	1.67146	0.000513241	0.00841022	0.520125
NONRATG025480.2	NONRATG025480.2	lncRNA	18.5078	4.0738	24.8742	3.02889	1.34398	0.00516136	0.0492133	0.550547
NONRATG025967.1	NONRATG025967.1	lncRNA	7.17784	0.966871	0.524517	0.142711	-13.6847	2.33147e-15	4.07261e-12	0.835005
NONRATG026050.1	NONRATG026050.1	lncRNA	3.84124	0.973219	1.61416	0.619402	-2.37972	1.63507e-06	7.92342e-05	0.700672
NONRATG026566.1	NONRATG026566.1	lncRNA	0.407989	0.242709	1.55533	0.376038	3.81218	4.54531e-07	2.60319e-05	0.76106
NONRATG026809.1	NONRATG026809.1	lncRNA	1.85741	0.299177	0.784397	0.359347	-2.36795	4.87184e-06	0.000205063	0.740782
NONRATG026873.1	NONRATG026873.1	lncRNA	6.86721	1.81104	3.89668	0.316725	-1.76232	2.69647e-05	0.000813505	0.647259
NONRATG027159.1	NONRATG027159.1	lncRNA	0.5629	0.16002	2.44631	0.598306	4.3459	1.56431e-08	1.51808e-06	0.785442
NONRATG027841.1	NONRATG027841.1	lncRNA	1.02124	0.0782249	1.79538	0.130619	1.75805	2.99549e-05	0.000879416	0.825099
NONRATG027850.1	NONRATG027850.1	lncRNA	9.82189	2.24968	5.24237	1.48183	-1.87356	1.88292e-05	0.000612492	0.663809
NONRATG027852.1	NONRATG027852.1	lncRNA	0.915551	0.383689	1.66593	0.337209	1.81959	0.000785758	0.0118631	0.613552
NONRATG027858.1	NONRATG027858.1	lncRNA	5.42944	0.434615	1.57468	0.200842	-3.44796	1.40842e-11	3.72761e-09	0.838574
NONRATG027881.1	NONRATG027881.1	lncRNA	1.04241	0.224825	1.81544	0.524201	1.74157	0.00197715	0.0239839	0.582438
NONRATG027885.1	NONRATG027885.1	lncRNA	8.22151	4.5214	3.55466	1.88087	-2.31288	0.00110461	0.0153625	0.428942
The meanC represents the mean FPKM of Wistar rats, the meanE represents the mean FPKM of GK rats, the stdC means standard deviation of Wistar rats, the stdE means standard deviation of GK rats; the power value of t-test was calculated by pwr.t.test in R package pwr; n=6 in each group.
