# Supplementary material for: Comprehensive analysis of long non-coding RNAs and mRNAs in skeletal muscle of diabetic Goto-Kakizaki rats during the early stage of type 2 diabetes
Source: PeerJ. 2020 Feb 12;8:e8548. doi: 10.7717/peerj.8548 (PMC7023842; doi:10.7717/peerj.8548)
Supplement: Table S5 [file peerj-08-8548-s005.xlsx]

## Sheet: Upregulated DEGs
Table S5-1 Top 10 node mRNAs and their corresponding node degrees in protein-protein interaction network of overlapping upregulated DEGs between 3 and 4 weeks
Gene	Degree
Cpt1a	8
Foxo1	8
Timp1	7
Pdk4	7
Lgals3	6
Ucp2	6
Slc27a1	5
Smad3	5
Ucp3	5
Ace	5

## Sheet: Downregulated DEGs
Table S5-2 Top 10 node mRNAs and their corresponding node degrees in protein-protein interaction network of overlapping downregulated DEGs between 3 and 4 weeks
Gene	Degree
Asb5	6
Asb18	5
Asb12	5
Fbxw7	5
Srebf1	5
mrpl11	4
Ube3d	4
Commd9	4
Msmo1	3
Sqle	3
