# Supplementary material for: Comprehensive analysis of long non-coding RNAs and mRNAs in skeletal muscle of diabetic Goto-Kakizaki rats during the early stage of type 2 diabetes
Source: PeerJ. 2020 Feb 12;8:e8548. doi: 10.7717/peerj.8548 (PMC7023842; doi:10.7717/peerj.8548)
Supplement: Table S6 [file peerj-08-8548-s006.xlsx]

## Sheet: Sheet1
Table S6-1 The 901 co-expressed lncRNA-mRNA pairs and the correlation coefficients
lncRNA_ID	mRNA_ID	mRNA_name	Correlation coefficients	p P value	Power value
NONRATG017315.2	ENSRNOG00000009565	Pdk4	0.993574	2.58e-22	1
NONRATG010201.2	ENSRNOG00000017286	Ephx2	0.986665	7.68e-19	1
MSTRG.8782	ENSRNOG00000047706	LOC103690108	0.985644	1.72e-18	1
MSTRG.18252	ENSRNOG00000017412	AABR07001512.1	0.985235	2.34e-18	1
MSTRG.2584	ENSRNOG00000008618	Tex10	0.984632	3.62e-18	1
MSTRG.8694	ENSRNOG00000008618	Tex10	0.984338	4.46e-18	1
MSTRG.24388	ENSRNOG00000048130	LOC100911725	0.981361	2.98e-17	1
NONRATG011747.2	ENSRNOG00000017286	Ephx2	0.980751	4.24e-17	1
NONRATG025967.1	ENSRNOG00000026493	Cdnf	0.980592	4.64e-17	1
NONRATG003318.2	ENSRNOG00000020729	Stc2	0.980227	5.68e-17	1
NONRATG010201.2	ENSRNOG00000005177	Tp53i3	0.978765	1.24e-16	1
MSTRG.2584	ENSRNOG00000061579	AABR07070810.1	0.978351	1.53e-16	1
MSTRG.14579	ENSRNOG00000017286	Ephx2	0.976565	3.62e-16	1
NONRATG010201.2	ENSRNOG00000026493	Cdnf	0.976373	3.96e-16	1
MSTRG.8694	ENSRNOG00000061579	AABR07070810.1	0.976279	4.13e-16	1
MSTRG.8782	ENSRNOG00000010645	Lgals3	0.975791	5.16e-16	1
NONRATG004122.2	ENSRNOG00000008618	Tex10	0.975607	5.6e-16	1
MSTRG.7818	ENSRNOG00000010645	Lgals3	0.975192	6.73e-16	1
MSTRG.4686	ENSRNOG00000008618	Tex10	0.974572	8.8e-16	1
MSTRG.8782	ENSRNOG00000038999	RT1-A1	0.973786	1.23e-15	1
NONRATG025967.1	ENSRNOG00000005177	Tp53i3	0.973515	1.37e-15	1
NONRATG024997.2	ENSRNOG00000027797	Nit2	0.973511	1.37e-15	1
MSTRG.10868	ENSRNOG00000009734	Akr1b8	0.972971	1.71e-15	1
MSTRG.10868	ENSRNOG00000027433	LOC100910708	0.97224	2.29e-15	1
NONRATG024997.2	ENSRNOG00000017286	Ephx2	0.971879	2.63e-15	1
MSTRG.7818	ENSRNOG00000047706	LOC103690108	0.971877	2.63e-15	1
NONRATG011747.2	ENSRNOG00000000473	Pfdn6	0.971396	3.17e-15	1
MSTRG.7818	ENSRNOG00000038999	RT1-A1	0.971251	3.35e-15	1
NONRATG004122.2	ENSRNOG00000061579	AABR07070810.1	0.970188	4.96e-15	1
NONRATG010201.2	ENSRNOG00000000473	Pfdn6	0.969856	5.6e-15	1
MSTRG.14579	ENSRNOG00000000473	Pfdn6	0.969476	6.41e-15	1
NONRATG025967.1	ENSRNOG00000010802	Ube3d	0.967152	1.42e-14	1
NONRATG012485.2	ENSRNOG00000013397	Foxo1	0.967129	1.43e-14	1
NONRATG002422.2	ENSRNOG00000017286	Ephx2	0.966549	1.73e-14	1
NONRATG010201.2	ENSRNOG00000024924	Cep19	0.966098	2e-14	1
NONRATG011747.2	ENSRNOG00000005177	Tp53i3	0.965541	2.39e-14	1
MSTRG.12678	ENSRNOG00000022762	Mettl21cl1	0.964853	2.96e-14	1
NONRATG006818.2	ENSRNOG00000017286	Ephx2	0.964336	3.47e-14	1
NONRATG002422.2	ENSRNOG00000027797	Nit2	0.963254	4.79e-14	1
NONRATG010201.2	ENSRNOG00000016937	Mtfr1l	0.963001	5.16e-14	1
NONRATG021518.2	ENSRNOG00000005177	Tp53i3	0.962939	5.26e-14	1
NONRATG024997.2	ENSRNOG00000000473	Pfdn6	0.96287	5.36e-14	1
NONRATG002422.2	ENSRNOG00000000473	Pfdn6	0.962852	5.39e-14	1
MSTRG.18300	ENSRNOG00000051699	Zdhhc4	0.962817	5.45e-14	1
NONRATG002422.2	ENSRNOG00000016937	Mtfr1l	0.96216	6.59e-14	1
MSTRG.2584	ENSRNOG00000050104	Clip3	0.962037	6.82e-14	1
NONRATG011747.2	ENSRNOG00000026493	Cdnf	0.961131	8.8e-14	1
NONRATG014028.2	ENSRNOG00000000529	Pim1	0.960992	9.15e-14	1
MSTRG.7818	ENSRNOG00000016576	Carmil1	0.960795	9.67e-14	1
MSTRG.7818	ENSRNOG00000010253	Cd163	0.960727	9.85e-14	1
NONRATG007179.2	ENSRNOG00000016576	Carmil1	0.960557	1.03e-13	1
MSTRG.14579	ENSRNOG00000005177	Tp53i3	0.960327	1.1e-13	1
MSTRG.4686	ENSRNOG00000050104	Clip3	0.960181	1.14e-13	1
NONRATG011747.2	ENSRNOG00000016937	Mtfr1l	0.960107	1.17e-13	1
MSTRG.8782	ENSRNOG00000016576	Carmil1	0.959952	1.22e-13	1
MSTRG.14579	ENSRNOG00000016937	Mtfr1l	0.959718	1.3e-13	1
NONRATG004345.2	ENSRNOG00000008618	Tex10	0.959632	1.33e-13	1
NONRATG024438.2	ENSRNOG00000014375	Adgrb2	0.959272	1.46e-13	1
NONRATG002422.2	ENSRNOG00000024924	Cep19	0.95894	1.59e-13	1
NONRATG024340.2	ENSRNOG00000010645	Lgals3	0.958798	1.65e-13	1
NONRATG027858.1	ENSRNOG00000005177	Tp53i3	0.958764	1.67e-13	1
MSTRG.10868	ENSRNOG00000022242	Cxcl9	0.958612	1.74e-13	1
MSTRG.1851	ENSRNOG00000017716	Ucp3	0.958313	1.88e-13	1
MSTRG.14579	ENSRNOG00000026493	Cdnf	0.958304	1.88e-13	1
NONRATG021518.2	ENSRNOG00000026493	Cdnf	0.958094	1.99e-13	1
NONRATG011747.2	ENSRNOG00000024924	Cep19	0.957943	2.06e-13	1
MSTRG.8782	ENSRNOG00000016545	Ift140	0.957587	2.26e-13	1
MSTRG.14579	ENSRNOG00000024924	Cep19	0.957323	2.42e-13	1
NONRATG024997.2	ENSRNOG00000005177	Tp53i3	0.957158	2.52e-13	1
NONRATG004125.2	ENSRNOG00000061579	AABR07070810.1	0.956724	2.81e-13	1
NONRATG020491.2	ENSRNOG00000019221	Gstm4	0.956481	2.99e-13	1
NONRATG027858.1	ENSRNOG00000026493	Cdnf	0.956044	3.33e-13	1
MSTRG.2584	ENSRNOG00000025140	Zfat	0.955981	3.38e-13	1
NONRATG027841.1	ENSRNOG00000061579	AABR07070810.1	0.955916	3.43e-13	1
NONRATG021874.2	ENSRNOG00000005177	Tp53i3	0.954605	4.71e-13	1
NONRATG006818.2	ENSRNOG00000005177	Tp53i3	0.95447	4.86e-13	1
NONRATG006818.2	ENSRNOG00000026493	Cdnf	0.953049	6.77e-13	1
MSTRG.4686	ENSRNOG00000025140	Zfat	0.952906	7e-13	1
NONRATG004345.2	ENSRNOG00000051699	Zdhhc4	0.952658	7.41e-13	1
MSTRG.21106	ENSRNOG00000019221	Gstm4	0.952591	7.52e-13	1
MSTRG.8782	ENSRNOG00000010253	Cd163	0.952401	7.85e-13	1
MSTRG.8694	ENSRNOG00000050104	Clip3	0.952141	8.33e-13	1
MSTRG.14356	ENSRNOG00000050183	RT1-CE1	0.952129	8.35e-13	1
MSTRG.14356	ENSRNOG00000029115	AABR07057190.1	0.951628	9.34e-13	1
MSTRG.12678	ENSRNOG00000004377	Lpin1	0.951439	9.74e-13	1
NONRATG004125.2	ENSRNOG00000008618	Tex10	0.951436	9.75e-13	1
NONRATG027841.1	ENSRNOG00000008618	Tex10	0.95127	1.01e-12	1
MSTRG.12678	ENSRNOG00000017528	Gpr157	0.951175	1.03e-12	1
MSTRG.2584	ENSRNOG00000029115	AABR07057190.1	0.950998	1.07e-12	1
MSTRG.16002	ENSRNOG00000002244	Pdgfra	0.95096	1.08e-12	1
MSTRG.4686	ENSRNOG00000061579	AABR07070810.1	0.950856	1.11e-12	1
MSTRG.14356	ENSRNOG00000003620	Fmo3	0.950842	1.11e-12	1
NONRATG024340.2	ENSRNOG00000047706	LOC103690108	0.950455	1.21e-12	1
NONRATG021518.2	ENSRNOG00000047045	Sdhaf1	0.95034	1.24e-12	1
NONRATG020849.2	ENSRNOG00000043171	Hdhd2	0.95024	1.27e-12	1
MSTRG.15791	ENSRNOG00000002917	Sec14l5	0.950156	1.29e-12	1
NONRATG012485.2	ENSRNOG00000052758	Fam49a	0.949716	1.42e-12	1
NONRATG024608.2	ENSRNOG00000005177	Tp53i3	0.949652	1.44e-12	1
MSTRG.895	ENSRNOG00000005177	Tp53i3	0.949572	1.46e-12	1
NONRATG004345.2	ENSRNOG00000050104	Clip3	0.949541	1.47e-12	1
MSTRG.18527	ENSRNOG00000024924	Cep19	0.949517	1.48e-12	1
MSTRG.14579	ENSRNOG00000024066	Fundc2	0.949325	1.54e-12	1
NONRATG009225.2	ENSRNOG00000024924	Cep19	0.949265	1.56e-12	1
MSTRG.7818	ENSRNOG00000020563	Cma1	0.949083	1.62e-12	1
NONRATG021518.2	ENSRNOG00000017286	Ephx2	0.948762	1.74e-12	1
MSTRG.2225	ENSRNOG00000019221	Gstm4	0.948591	1.8e-12	1
NONRATG018610.2	ENSRNOG00000005177	Tp53i3	0.948586	1.8e-12	1
MSTRG.17733	ENSRNOG00000005177	Tp53i3	0.948523	1.83e-12	1
MSTRG.14356	ENSRNOG00000012393	S100a13	0.948379	1.88e-12	1
NONRATG016680.2	ENSRNOG00000027797	Nit2	0.948356	1.89e-12	1
MSTRG.21106	ENSRNOG00000020821	LOC108348122	0.948353	1.89e-12	1
NONRATG024997.2	ENSRNOG00000026493	Cdnf	0.948103	1.99e-12	1
MSTRG.9695	ENSRNOG00000014339	Anxa10	0.947525	2.24e-12	1
MSTRG.2584	ENSRNOG00000005826	RGD1562420	0.947516	2.25e-12	1
NONRATG002422.2	ENSRNOG00000005177	Tp53i3	0.947308	2.35e-12	1
NONRATG027858.1	ENSRNOG00000017286	Ephx2	0.947277	2.36e-12	1
NONRATG011747.2	ENSRNOG00000027797	Nit2	0.947209	2.39e-12	1
MSTRG.8694	ENSRNOG00000025140	Zfat	0.947022	2.49e-12	1
NONRATG021874.2	ENSRNOG00000024924	Cep19	0.94681	2.6e-12	1
NONRATG024340.2	ENSRNOG00000018170	Slc27a1	0.946581	2.72e-12	1
NONRATG006818.2	ENSRNOG00000024924	Cep19	0.946578	2.72e-12	1
MSTRG.8782	ENSRNOG00000039890	Abcg3l3	0.946539	2.74e-12	1
NONRATG010127.2	ENSRNOG00000005177	Tp53i3	0.946295	2.88e-12	1
MSTRG.2628	ENSRNOG00000008618	Tex10	0.946277	2.89e-12	1
NONRATG024391.2	ENSRNOG00000005177	Tp53i3	0.946221	2.92e-12	1
NONRATG006598.2	ENSRNOG00000005177	Tp53i3	0.946198	2.93e-12	1
MSTRG.19916	ENSRNOG00000005177	Tp53i3	0.94616	2.96e-12	1
MSTRG.7938	ENSRNOG00000022242	Cxcl9	0.946158	2.96e-12	1
NONRATG018610.2	ENSRNOG00000024924	Cep19	0.94612	2.98e-12	1
MSTRG.8694	ENSRNOG00000005826	RGD1562420	0.946118	2.98e-12	1
NONRATG004345.2	ENSRNOG00000019221	Gstm4	0.945905	3.11e-12	1
NONRATG021874.2	ENSRNOG00000017286	Ephx2	0.945717	3.23e-12	1
NONRATG000660.2	ENSRNOG00000024924	Cep19	0.945568	3.33e-12	1
NONRATG024997.2	ENSRNOG00000016937	Mtfr1l	0.945482	3.38e-12	1
NONRATG016680.2	ENSRNOG00000017286	Ephx2	0.945442	3.41e-12	1
NONRATG024997.2	ENSRNOG00000009512	Esd	0.945312	3.5e-12	1
MSTRG.74	ENSRNOG00000050104	Clip3	0.945251	3.54e-12	1
NONRATG020491.2	ENSRNOG00000018996	Phf7	0.945227	3.56e-12	1
MSTRG.21106	ENSRNOG00000050104	Clip3	0.945166	3.6e-12	1
MSTRG.25698	ENSRNOG00000010208	Timp1	0.945073	3.67e-12	1
NONRATG016680.2	ENSRNOG00000000473	Pfdn6	0.944806	3.86e-12	1
MSTRG.4686	ENSRNOG00000020821	LOC108348122	0.94465	3.98e-12	1
MSTRG.2584	ENSRNOG00000019221	Gstm4	0.944507	4.09e-12	1
MSTRG.14356	ENSRNOG00000008618	Tex10	0.944429	4.15e-12	1
NONRATG025967.1	ENSRNOG00000017286	Ephx2	0.944403	4.17e-12	1
NONRATG024340.2	ENSRNOG00000010253	Cd163	0.944196	4.35e-12	1
NONRATG020491.2	ENSRNOG00000050104	Clip3	0.944086	4.44e-12	1
NONRATG016680.2	ENSRNOG00000021156	Vegfb	0.944012	4.5e-12	1
NONRATG010201.2	ENSRNOG00000027797	Nit2	0.943714	4.77e-12	1
MSTRG.2584	ENSRNOG00000020427	Borcs8	0.943684	4.79e-12	1
NONRATG016295.2	ENSRNOG00000010802	Ube3d	0.943525	4.94e-12	1
NONRATG002422.2	ENSRNOG00000047045	Sdhaf1	0.943362	5.1e-12	1
NONRATG000193.2	ENSRNOG00000024924	Cep19	0.943169	5.28e-12	1
NONRATG004122.2	ENSRNOG00000016545	Ift140	0.943148	5.31e-12	1
NONRATG020491.2	ENSRNOG00000005850	Gdap1	0.943139	5.32e-12	1
MSTRG.12678	ENSRNOG00000027433	LOC100910708	0.943079	5.38e-12	1
MSTRG.16002	ENSRNOG00000039890	Abcg3l3	0.942652	5.82e-12	1
MSTRG.14579	ENSRNOG00000027797	Nit2	0.942531	5.96e-12	1
MSTRG.14973	ENSRNOG00000014339	Anxa10	0.942417	6.09e-12	1
MSTRG.8694	ENSRNOG00000020427	Borcs8	0.942382	6.13e-12	1
MSTRG.4686	ENSRNOG00000056435	LOC102546764	0.942365	6.14e-12	1
MSTRG.24388	ENSRNOG00000005177	Tp53i3	0.942344	6.17e-12	1
MSTRG.2584	ENSRNOG00000056435	LOC102546764	0.942142	6.41e-12	1
NONRATG000193.2	ENSRNOG00000005177	Tp53i3	0.942035	6.53e-12	1
NONRATG021874.2	ENSRNOG00000026493	Cdnf	0.941499	7.21e-12	1
MSTRG.18527	ENSRNOG00000005177	Tp53i3	0.941424	7.31e-12	1
NONRATG012485.2	ENSRNOG00000038319	Akr1c19	0.94133	7.44e-12	1
MSTRG.14356	ENSRNOG00000047706	LOC103690108	0.941287	7.5e-12	1
MSTRG.18252	ENSRNOG00000013973	Lcn2	0.941271	7.52e-12	1
NONRATG000660.2	ENSRNOG00000005177	Tp53i3	0.941118	7.73e-12	1
MSTRG.13728	ENSRNOG00000017286	Ephx2	0.940936	7.99e-12	1
MSTRG.895	ENSRNOG00000026493	Cdnf	0.940919	8.02e-12	1
NONRATG011747.2	ENSRNOG00000021156	Vegfb	0.940784	8.21e-12	1
MSTRG.2225	ENSRNOG00000005850	Gdap1	0.940699	8.34e-12	1
NONRATG025177.2	ENSRNOG00000021156	Vegfb	0.940655	8.41e-12	1
NONRATG027841.1	ENSRNOG00000017412	AABR07001512.1	0.940533	8.6e-12	1
MSTRG.8782	ENSRNOG00000029115	AABR07057190.1	0.940438	8.74e-12	1
NONRATG002422.2	ENSRNOG00000001842	Mrps35	0.940407	8.79e-12	1
NONRATG002573.2	ENSRNOG00000005177	Tp53i3	0.940384	8.83e-12	1
NONRATG024997.2	ENSRNOG00000024924	Cep19	0.940336	8.91e-12	1
MSTRG.2584	ENSRNOG00000020821	LOC108348122	0.94021	9.11e-12	1
MSTRG.6158	ENSRNOG00000008618	Tex10	0.940207	9.11e-12	1
NONRATG004122.2	ENSRNOG00000025140	Zfat	0.940067	9.35e-12	1
NONRATG018610.2	ENSRNOG00000017286	Ephx2	0.940005	9.45e-12	1
NONRATG010201.2	ENSRNOG00000024066	Fundc2	0.939998	9.46e-12	1
NONRATG004125.2	ENSRNOG00000017412	AABR07001512.1	0.939814	9.78e-12	1
NONRATG024608.2	ENSRNOG00000024924	Cep19	0.939495	1.03e-11	1
MSTRG.18527	ENSRNOG00000017286	Ephx2	0.939478	1.04e-11	1
NONRATG018610.2	ENSRNOG00000026493	Cdnf	0.939414	1.05e-11	1
MSTRG.11394	ENSRNOG00000026493	Cdnf	0.939351	1.06e-11	1
NONRATG000193.2	ENSRNOG00000017286	Ephx2	0.939326	1.07e-11	1
NONRATG011884.2	ENSRNOG00000003439	Il15	0.939282	1.07e-11	1
MSTRG.21162	ENSRNOG00000005177	Tp53i3	0.938936	1.14e-11	1
NONRATG000660.2	ENSRNOG00000017286	Ephx2	0.938818	1.17e-11	1
NONRATG008889.2	ENSRNOG00000020563	Cma1	0.938795	1.17e-11	1
MSTRG.14579	ENSRNOG00000047045	Sdhaf1	0.938765	1.18e-11	1
NONRATG002573.2	ENSRNOG00000017286	Ephx2	0.938597	1.21e-11	1
MSTRG.19916	ENSRNOG00000036649	Pwwp2b	0.938546	1.22e-11	1
MSTRG.8694	ENSRNOG00000019221	Gstm4	0.938316	1.27e-11	1
MSTRG.13284	ENSRNOG00000018996	Phf7	0.938261	1.28e-11	1
MSTRG.3097	ENSRNOG00000017286	Ephx2	0.93824	1.29e-11	1
MSTRG.8694	ENSRNOG00000029115	AABR07057190.1	0.938177	1.3e-11	1
NONRATG011882.2	ENSRNOG00000003439	Il15	0.938176	1.3e-11	1
NONRATG006453.2	ENSRNOG00000056017	Bcl7a	0.938173	1.3e-11	1
NONRATG004345.2	ENSRNOG00000018487	Slc3a2	0.938138	1.31e-11	1
NONRATG024608.2	ENSRNOG00000017286	Ephx2	0.938057	1.33e-11	1
MSTRG.18300	ENSRNOG00000012440	Msra	0.937997	1.34e-11	1
MSTRG.10868	ENSRNOG00000051699	Zdhhc4	0.937774	1.4e-11	1
NONRATG004345.2	ENSRNOG00000014743	Hagh	0.937729	1.41e-11	1
NONRATG024340.2	ENSRNOG00000038999	RT1-A1	0.93772	1.41e-11	1
MSTRG.24388	ENSRNOG00000026493	Cdnf	0.937614	1.44e-11	1
MSTRG.74	ENSRNOG00000020821	LOC108348122	0.937375	1.5e-11	1
NONRATG023909.2	ENSRNOG00000006118	Klf10	0.937157	1.55e-11	1
NONRATG006598.2	ENSRNOG00000026493	Cdnf	0.937136	1.56e-11	1
NONRATG011924.2	ENSRNOG00000005850	Gdap1	0.93711	1.57e-11	1
MSTRG.2584	ENSRNOG00000012393	S100a13	0.937083	1.57e-11	1
MSTRG.17733	ENSRNOG00000024924	Cep19	0.937044	1.58e-11	1
NONRATG020849.2	ENSRNOG00000024601	Taf11	0.936983	1.6e-11	1
MSTRG.8694	ENSRNOG00000056435	LOC102546764	0.936967	1.6e-11	1
NONRATG024608.2	ENSRNOG00000026493	Cdnf	0.936763	1.66e-11	1
NONRATG002865.2	ENSRNOG00000027724	Plekhf1	0.936745	1.67e-11	1
NONRATG011747.2	ENSRNOG00000047045	Sdhaf1	0.936733	1.67e-11	1
NONRATG024391.2	ENSRNOG00000010802	Ube3d	0.936723	1.67e-11	1
MSTRG.18300	ENSRNOG00000018487	Slc3a2	0.936593	1.71e-11	1
MSTRG.17733	ENSRNOG00000017286	Ephx2	0.93658	1.71e-11	1
MSTRG.12678	ENSRNOG00000033567	Musk	0.936557	1.72e-11	1
MSTRG.10868	ENSRNOG00000012440	Msra	0.936316	1.79e-11	1
NONRATG010201.2	ENSRNOG00000047045	Sdhaf1	0.935986	1.89e-11	1
MSTRG.895	ENSRNOG00000017286	Ephx2	0.935839	1.94e-11	1
MSTRG.10868	ENSRNOG00000017528	Gpr157	0.93577	1.96e-11	1
NONRATG020491.2	ENSRNOG00000020821	LOC108348122	0.935665	2e-11	1
MSTRG.2628	ENSRNOG00000061579	AABR07070810.1	0.935457	2.07e-11	1
MSTRG.18527	ENSRNOG00000036649	Pwwp2b	0.935369	2.1e-11	1
NONRATG012139.2	ENSRNOG00000005177	Tp53i3	0.935253	2.14e-11	1
NONRATG023571.2	ENSRNOG00000010889	Fbxw7	0.935165	2.17e-11	1
MSTRG.18300	ENSRNOG00000019221	Gstm4	0.935057	2.21e-11	1
MSTRG.10868	ENSRNOG00000018487	Slc3a2	0.934993	2.23e-11	1
NONRATG025967.1	ENSRNOG00000046871	LOC681367	0.934974	2.24e-11	1
NONRATG006598.2	ENSRNOG00000036649	Pwwp2b	0.934947	2.25e-11	1
MSTRG.2584	ENSRNOG00000005358	Pmm1	0.934773	2.31e-11	1
MSTRG.14579	ENSRNOG00000021156	Vegfb	0.934545	2.4e-11	1
MSTRG.1944	ENSRNOG00000061579	AABR07070810.1	0.934545	2.4e-11	1
NONRATG024391.2	ENSRNOG00000036649	Pwwp2b	0.93423	2.53e-11	1
NONRATG012139.2	ENSRNOG00000036649	Pwwp2b	0.934206	2.54e-11	1
NONRATG013497.2	ENSRNOG00000010889	Fbxw7	0.934109	2.58e-11	1
NONRATG018610.2	ENSRNOG00000036649	Pwwp2b	0.933932	2.65e-11	1
NONRATG021518.2	ENSRNOG00000046871	LOC681367	0.933885	2.67e-11	1
MSTRG.1851	ENSRNOG00000022242	Cxcl9	0.933866	2.68e-11	1
MSTRG.8782	ENSRNOG00000002244	Pdgfra	0.933716	2.75e-11	1
NONRATG021874.2	ENSRNOG00000010802	Ube3d	0.933697	2.75e-11	1
NONRATG025177.2	ENSRNOG00000047045	Sdhaf1	0.933498	2.84e-11	1
NONRATG002573.2	ENSRNOG00000014339	Anxa10	0.933271	2.95e-11	1
MSTRG.895	ENSRNOG00000010802	Ube3d	0.933137	3.01e-11	1
NONRATG000193.2	ENSRNOG00000026493	Cdnf	0.933032	3.07e-11	1
NONRATG002573.2	ENSRNOG00000026493	Cdnf	0.933011	3.08e-11	1
NONRATG006598.2	ENSRNOG00000017286	Ephx2	0.932978	3.09e-11	1
MSTRG.19916	ENSRNOG00000026493	Cdnf	0.932805	3.18e-11	1
NONRATG024608.2	ENSRNOG00000010802	Ube3d	0.93276	3.2e-11	1
NONRATG006818.2	ENSRNOG00000000473	Pfdn6	0.932753	3.2e-11	1
NONRATG024391.2	ENSRNOG00000004755	Commd9	0.932685	3.24e-11	1
MSTRG.16002	ENSRNOG00000016576	Carmil1	0.932582	3.29e-11	1
NONRATG007179.2	ENSRNOG00000010645	Lgals3	0.932477	3.35e-11	1
MSTRG.17733	ENSRNOG00000026493	Cdnf	0.932436	3.37e-11	1
NONRATG004125.2	ENSRNOG00000018996	Phf7	0.932428	3.37e-11	1
MSTRG.19916	ENSRNOG00000024924	Cep19	0.932342	3.42e-11	1
NONRATG002422.2	ENSRNOG00000021156	Vegfb	0.932219	3.49e-11	1
NONRATG024608.2	ENSRNOG00000036649	Pwwp2b	0.932113	3.55e-11	1
NONRATG004345.2	ENSRNOG00000012440	Msra	0.932072	3.57e-11	1
NONRATG024391.2	ENSRNOG00000026493	Cdnf	0.932047	3.58e-11	1
NONRATG000660.2	ENSRNOG00000026493	Cdnf	0.931955	3.63e-11	1
MSTRG.1944	ENSRNOG00000008618	Tex10	0.931921	3.65e-11	1
NONRATG016680.2	ENSRNOG00000005177	Tp53i3	0.931839	3.7e-11	1
MSTRG.14356	ENSRNOG00000014254	Cpt1a	0.931789	3.73e-11	1
NONRATG011883.2	ENSRNOG00000009571	Wipf3	0.931732	3.76e-11	1
NONRATG007179.2	ENSRNOG00000047706	LOC103690108	0.93172	3.77e-11	1
MSTRG.21106	ENSRNOG00000018996	Phf7	0.931672	3.8e-11	1
MSTRG.1851	ENSRNOG00000056135	Tsc22d3	0.931662	3.81e-11	1
MSTRG.21162	ENSRNOG00000026493	Cdnf	0.931531	3.88e-11	1
MSTRG.12678	ENSRNOG00000022242	Cxcl9	0.931511	3.9e-11	1
NONRATG002422.2	ENSRNOG00000026493	Cdnf	0.931488	3.91e-11	1
MSTRG.396	ENSRNOG00000036649	Pwwp2b	0.93147	3.92e-11	1
NONRATG011747.2	ENSRNOG00000001842	Mrps35	0.931271	4.04e-11	1
NONRATG006598.2	ENSRNOG00000024924	Cep19	0.931243	4.06e-11	1
MSTRG.19916	ENSRNOG00000010802	Ube3d	0.931161	4.11e-11	1
MSTRG.11394	ENSRNOG00000016873	Msrb2	0.93116	4.11e-11	1
NONRATG007179.2	ENSRNOG00000002928	Guk1	0.931104	4.15e-11	1
NONRATG027841.1	ENSRNOG00000018996	Phf7	0.931086	4.16e-11	1
NONRATG002573.2	ENSRNOG00000024924	Cep19	0.931018	4.21e-11	1
NONRATG027841.1	ENSRNOG00000050104	Clip3	0.930984	4.23e-11	1
NONRATG021518.2	ENSRNOG00000027797	Nit2	0.93094	4.26e-11	1
MSTRG.2584	ENSRNOG00000012183	Glrx	0.930899	4.28e-11	1
MSTRG.18527	ENSRNOG00000026493	Cdnf	0.930815	4.34e-11	1
MSTRG.8694	ENSRNOG00000005358	Pmm1	0.930807	4.35e-11	1
NONRATG004125.2	ENSRNOG00000050104	Clip3	0.930796	4.35e-11	1
NONRATG025967.1	ENSRNOG00000048130	LOC100911725	0.930762	4.38e-11	1
MSTRG.23201	ENSRNOG00000027797	Nit2	0.930736	4.39e-11	1
MSTRG.2584	ENSRNOG00000016545	Ift140	0.930671	4.44e-11	1
NONRATG011747.2	ENSRNOG00000024066	Fundc2	0.930639	4.46e-11	1
NONRATG004122.2	ENSRNOG00000017412	AABR07001512.1	0.930581	4.5e-11	1
NONRATG006818.2	ENSRNOG00000016937	Mtfr1l	0.93056	4.51e-11	1
NONRATG025967.1	ENSRNOG00000009512	Esd	0.930491	4.56e-11	1
MSTRG.12678	ENSRNOG00000009734	Akr1b8	0.930363	4.65e-11	1
NONRATG010127.2	ENSRNOG00000026493	Cdnf	0.930334	4.67e-11	1
MSTRG.4686	ENSRNOG00000019221	Gstm4	0.930201	4.77e-11	1
NONRATG004345.2	ENSRNOG00000061579	AABR07070810.1	0.930117	4.83e-11	1
MSTRG.25698	ENSRNOG00000015514	Bcat1	0.930109	4.84e-11	1
NONRATG000193.2	ENSRNOG00000016937	Mtfr1l	0.929999	4.92e-11	1
MSTRG.2584	ENSRNOG00000024601	Taf11	0.92997	4.94e-11	1
MSTRG.13728	ENSRNOG00000009512	Esd	0.929862	5.02e-11	1
NONRATG002205.2	ENSRNOG00000015718	RGD1307461	0.929816	5.06e-11	1
NONRATG009225.2	ENSRNOG00000016937	Mtfr1l	0.929703	5.14e-11	1
MSTRG.14458	ENSRNOG00000014375	Adgrb2	0.929693	5.15e-11	1
MSTRG.14579	ENSRNOG00000001842	Mrps35	0.92969	5.15e-11	1
MSTRG.14356	ENSRNOG00000014398	Scara5	0.929518	5.29e-11	1
MSTRG.17733	ENSRNOG00000036649	Pwwp2b	0.929245	5.51e-11	1
MSTRG.1944	ENSRNOG00000056435	LOC102546764	0.929136	5.61e-11	1
NONRATG024391.2	ENSRNOG00000008688	Usp45	0.929135	5.61e-11	1
MSTRG.8694	ENSRNOG00000018487	Slc3a2	0.92911	5.63e-11	1
MSTRG.21162	ENSRNOG00000036649	Pwwp2b	0.929079	5.65e-11	1
MSTRG.14579	ENSRNOG00000030750	Zfp2	0.929014	5.71e-11	1
NONRATG027858.1	ENSRNOG00000000473	Pfdn6	0.928813	5.88e-11	1
MSTRG.16002	ENSRNOG00000016545	Ift140	0.928719	5.97e-11	1
MSTRG.21106	ENSRNOG00000008620	Smad3	0.928606	6.07e-11	1
MSTRG.14356	ENSRNOG00000038999	RT1-A1	0.928516	6.15e-11	1
NONRATG010127.2	ENSRNOG00000017286	Ephx2	0.928356	6.3e-11	1
NONRATG024391.2	ENSRNOG00000017286	Ephx2	0.928324	6.33e-11	1
NONRATG004122.2	ENSRNOG00000039890	Abcg3l3	0.928245	6.4e-11	1
MSTRG.7938	ENSRNOG00000004377	Lpin1	0.928214	6.43e-11	1
NONRATG024438.2	ENSRNOG00000008620	Smad3	0.928181	6.46e-11	1
MSTRG.1944	ENSRNOG00000005826	RGD1562420	0.928158	6.49e-11	1
MSTRG.8694	ENSRNOG00000019206	Nupr1	0.92795	6.69e-11	1
NONRATG006818.2	ENSRNOG00000031174	Arnt	0.927909	6.73e-11	1
NONRATG010127.2	ENSRNOG00000008688	Usp45	0.927863	6.78e-11	1
MSTRG.8694	ENSRNOG00000050922	Nupr1l1	0.927836	6.8e-11	1
MSTRG.13728	ENSRNOG00000027797	Nit2	0.927817	6.82e-11	1
MSTRG.18300	ENSRNOG00000043171	Hdhd2	0.927805	6.83e-11	1
NONRATG010127.2	ENSRNOG00000010802	Ube3d	0.927676	6.97e-11	1
NONRATG027858.1	ENSRNOG00000015718	RGD1307461	0.927674	6.97e-11	1
MSTRG.7818	ENSRNOG00000018170	Slc27a1	0.92761	7.03e-11	1
MSTRG.895	ENSRNOG00000031174	Arnt	0.927586	7.06e-11	1
NONRATG027858.1	ENSRNOG00000031174	Arnt	0.92754	7.11e-11	1
NONRATG000907.2	ENSRNOG00000004377	Lpin1	0.927518	7.13e-11	1
MSTRG.23201	ENSRNOG00000017286	Ephx2	0.927394	7.26e-11	1
NONRATG007179.2	ENSRNOG00000020563	Cma1	0.927278	7.39e-11	1
MSTRG.7938	ENSRNOG00000049560	Glul	0.927274	7.39e-11	1
MSTRG.10868	ENSRNOG00000004377	Lpin1	0.92725	7.42e-11	1
MSTRG.18252	ENSRNOG00000022144	AABR07072356.1	0.927211	7.46e-11	1
NONRATG026566.1	ENSRNOG00000027742	Adamtsl2	0.927137	7.54e-11	1
MSTRG.10868	ENSRNOG00000017716	Ucp3	0.927082	7.6e-11	1
MSTRG.23201	ENSRNOG00000024924	Cep19	0.926967	7.73e-11	1
NONRATG021518.2	ENSRNOG00000008688	Usp45	0.926952	7.75e-11	1
NONRATG000193.2	ENSRNOG00000036649	Pwwp2b	0.92693	7.77e-11	1
MSTRG.23201	ENSRNOG00000000473	Pfdn6	0.926893	7.81e-11	1
MSTRG.23201	ENSRNOG00000001842	Mrps35	0.92684	7.87e-11	1
NONRATG011747.2	ENSRNOG00000030750	Zfp2	0.926658	8.09e-11	1
NONRATG002205.2	ENSRNOG00000012827	Mlf1	0.926513	8.26e-11	1
MSTRG.21106	ENSRNOG00000005850	Gdap1	0.926492	8.28e-11	1
MSTRG.2225	ENSRNOG00000009734	Akr1b8	0.926469	8.31e-11	1
MSTRG.3097	ENSRNOG00000026493	Cdnf	0.926431	8.36e-11	1
MSTRG.3097	ENSRNOG00000005177	Tp53i3	0.926421	8.37e-11	1
NONRATG016680.2	ENSRNOG00000026493	Cdnf	0.92641	8.38e-11	1
MSTRG.14356	ENSRNOG00000016545	Ift140	0.926393	8.4e-11	1
NONRATG010201.2	ENSRNOG00000030750	Zfp2	0.926375	8.42e-11	1
MSTRG.2225	ENSRNOG00000008620	Smad3	0.926288	8.53e-11	1
NONRATG002573.2	ENSRNOG00000010802	Ube3d	0.926204	8.63e-11	1
NONRATG008828.2	ENSRNOG00000004755	Commd9	0.926053	8.82e-11	1
NONRATG021518.2	ENSRNOG00000000473	Pfdn6	0.92602	8.87e-11	1
MSTRG.19916	ENSRNOG00000017286	Ephx2	0.925969	8.93e-11	1
MSTRG.8694	ENSRNOG00000012393	S100a13	0.925886	9.04e-11	1
NONRATG016680.2	ENSRNOG00000016937	Mtfr1l	0.925854	9.08e-11	1
MSTRG.11394	ENSRNOG00000017286	Ephx2	0.925822	9.12e-11	1
MSTRG.2584	ENSRNOG00000038319	Akr1c19	0.925805	9.14e-11	1
NONRATG009225.2	ENSRNOG00000000473	Pfdn6	0.925621	9.39e-11	1
MSTRG.8694	ENSRNOG00000016545	Ift140	0.925574	9.45e-11	1
NONRATG010201.2	ENSRNOG00000009512	Esd	0.92556	9.47e-11	1
NONRATG009225.2	ENSRNOG00000001842	Mrps35	0.925556	9.48e-11	1
MSTRG.14356	ENSRNOG00000020427	Borcs8	0.925437	9.64e-11	1
MSTRG.1944	ENSRNOG00000025140	Zfat	0.925313	9.81e-11	1
MSTRG.11394	ENSRNOG00000005177	Tp53i3	0.925286	9.85e-11	1
MSTRG.14865	ENSRNOG00000022242	Cxcl9	0.925263	9.88e-11	1
NONRATG000660.2	ENSRNOG00000016937	Mtfr1l	0.925241	9.91e-11	1
NONRATG021874.2	ENSRNOG00000016937	Mtfr1l	0.924948	1.03e-10	1
MSTRG.25698	ENSRNOG00000046636	Hist2h4	0.924884	1.04e-10	1
MSTRG.14356	ENSRNOG00000013397	Foxo1	0.924859	1.05e-10	1
NONRATG009360.2	ENSRNOG00000013196	Dok5	0.924824	1.05e-10	1
NONRATG016295.2	ENSRNOG00000026493	Cdnf	0.924802	1.06e-10	1
MSTRG.24388	ENSRNOG00000010802	Ube3d	0.924797	1.06e-10	1
MSTRG.10868	ENSRNOG00000008620	Smad3	0.924764	1.06e-10	1
MSTRG.13620	ENSRNOG00000036649	Pwwp2b	0.924759	1.06e-10	1
NONRATG025967.1	ENSRNOG00000015718	RGD1307461	0.924704	1.07e-10	1
MSTRG.18527	ENSRNOG00000016937	Mtfr1l	0.924445	1.11e-10	1
NONRATG004122.2	ENSRNOG00000028350	Arse	0.924442	1.11e-10	1
NONRATG010127.2	ENSRNOG00000024924	Cep19	0.924368	1.12e-10	1
NONRATG024997.2	ENSRNOG00000021156	Vegfb	0.924217	1.15e-10	1
NONRATG027858.1	ENSRNOG00000009512	Esd	0.924078	1.17e-10	1
MSTRG.10868	ENSRNOG00000033567	Musk	0.924058	1.17e-10	1
MSTRG.24388	ENSRNOG00000046871	LOC681367	0.924012	1.18e-10	1
NONRATG027858.1	ENSRNOG00000027797	Nit2	0.923939	1.19e-10	1
MSTRG.8782	ENSRNOG00000003620	Fmo3	0.923926	1.19e-10	1
NONRATG012139.2	ENSRNOG00000010802	Ube3d	0.923797	1.22e-10	1
MSTRG.2584	ENSRNOG00000046700	Mettl27	0.923759	1.22e-10	1
MSTRG.895	ENSRNOG00000048130	LOC100911725	0.923743	1.22e-10	1
NONRATG024997.2	ENSRNOG00000055295	Pecr	0.923699	1.23e-10	1
NONRATG016295.2	ENSRNOG00000005177	Tp53i3	0.923687	1.23e-10	1
NONRATG006598.2	ENSRNOG00000004755	Commd9	0.923625	1.24e-10	1
NONRATG025967.1	ENSRNOG00000012827	Mlf1	0.923597	1.25e-10	1
NONRATG006818.2	ENSRNOG00000030750	Zfp2	0.923513	1.26e-10	1
MSTRG.12678	ENSRNOG00000043288	Smim13	0.9235	1.27e-10	1
MSTRG.13620	ENSRNOG00000057061	AABR07073021.3	0.923462	1.27e-10	1
MSTRG.4686	ENSRNOG00000028350	Arse	0.923406	1.28e-10	1
NONRATG024270.2	ENSRNOG00000004755	Commd9	0.923312	1.3e-10	1
NONRATG006598.2	ENSRNOG00000047045	Sdhaf1	0.923288	1.3e-10	1
NONRATG012139.2	ENSRNOG00000024924	Cep19	0.923007	1.36e-10	1
MSTRG.19916	ENSRNOG00000046871	LOC681367	0.922975	1.36e-10	1
MSTRG.18300	ENSRNOG00000024601	Taf11	0.922843	1.39e-10	1
MSTRG.6158	ENSRNOG00000025140	Zfat	0.922808	1.39e-10	1
MSTRG.1944	ENSRNOG00000019221	Gstm4	0.92275	1.4e-10	1
NONRATG024608.2	ENSRNOG00000004755	Commd9	0.922737	1.41e-10	1
MSTRG.21162	ENSRNOG00000015718	RGD1307461	0.922581	1.44e-10	1
NONRATG010770.2	ENSRNOG00000020821	LOC108348122	0.922562	1.44e-10	1
MSTRG.7938	ENSRNOG00000017528	Gpr157	0.922462	1.46e-10	1
NONRATG018610.2	ENSRNOG00000016937	Mtfr1l	0.922275	1.5e-10	1
NONRATG021518.2	ENSRNOG00000009512	Esd	0.922265	1.5e-10	1
MSTRG.895	ENSRNOG00000024924	Cep19	0.922245	1.51e-10	1
NONRATG004345.2	ENSRNOG00000024601	Taf11	0.922227	1.51e-10	1
MSTRG.18527	ENSRNOG00000047045	Sdhaf1	0.922224	1.51e-10	1
NONRATG012485.2	ENSRNOG00000025140	Zfat	0.922134	1.53e-10	1
NONRATG018610.2	ENSRNOG00000010802	Ube3d	0.922127	1.53e-10	1
MSTRG.8694	ENSRNOG00000024601	Taf11	0.922116	1.53e-10	1
MSTRG.19916	ENSRNOG00000015718	RGD1307461	0.922112	1.53e-10	1
NONRATG024997.2	ENSRNOG00000001842	Mrps35	0.922052	1.55e-10	1
MSTRG.1851	ENSRNOG00000004377	Lpin1	0.921888	1.58e-10	1
NONRATG004122.2	ENSRNOG00000029115	AABR07057190.1	0.921879	1.58e-10	1
NONRATG007179.2	ENSRNOG00000046636	Hist2h4	0.921835	1.59e-10	1
MSTRG.8782	ENSRNOG00000038319	Akr1c19	0.921784	1.6e-10	1
NONRATG002422.2	ENSRNOG00000008688	Usp45	0.921764	1.61e-10	1
NONRATG014091.2	ENSRNOG00000061316	LOC102547056	0.921655	1.63e-10	1
NONRATG012139.2	ENSRNOG00000017286	Ephx2	0.92165	1.63e-10	1
MSTRG.14458	ENSRNOG00000019221	Gstm4	0.92157	1.65e-10	1
MSTRG.24388	ENSRNOG00000015718	RGD1307461	0.921376	1.69e-10	1
NONRATG002573.2	ENSRNOG00000016937	Mtfr1l	0.921344	1.7e-10	1
MSTRG.8782	ENSRNOG00000061768	Slc43a3	0.921325	1.71e-10	1
MSTRG.14356	ENSRNOG00000038319	Akr1c19	0.921321	1.71e-10	1
NONRATG007179.2	ENSRNOG00000038999	RT1-A1	0.921294	1.71e-10	1
MSTRG.18300	ENSRNOG00000014743	Hagh	0.921293	1.71e-10	1
MSTRG.13728	ENSRNOG00000000473	Pfdn6	0.921282	1.72e-10	1
MSTRG.7938	ENSRNOG00000022762	Mettl21cl1	0.921275	1.72e-10	1
NONRATG021874.2	ENSRNOG00000000473	Pfdn6	0.921255	1.72e-10	1
MSTRG.8694	ENSRNOG00000020821	LOC108348122	0.921207	1.73e-10	1
NONRATG012485.2	ENSRNOG00000061579	AABR07070810.1	0.921197	1.74e-10	1
NONRATG010201.2	ENSRNOG00000001842	Mrps35	0.92119	1.74e-10	1
NONRATG024391.2	ENSRNOG00000024924	Cep19	0.921168	1.74e-10	1
NONRATG021478.2	ENSRNOG00000024924	Cep19	0.92114	1.75e-10	1
NONRATG021518.2	ENSRNOG00000030750	Zfp2	0.921096	1.76e-10	1
NONRATG021478.2	ENSRNOG00000016937	Mtfr1l	0.921095	1.76e-10	1
NONRATG014381.2	ENSRNOG00000009263	Ifi27	0.921056	1.77e-10	1
NONRATG025177.2	ENSRNOG00000017286	Ephx2	0.921013	1.78e-10	1
NONRATG012139.2	ENSRNOG00000026493	Cdnf	0.920888	1.81e-10	1
MSTRG.2225	ENSRNOG00000020821	LOC108348122	0.920764	1.84e-10	1
NONRATG009225.2	ENSRNOG00000017286	Ephx2	0.920747	1.84e-10	1
NONRATG010127.2	ENSRNOG00000046871	LOC681367	0.920705	1.85e-10	1
NONRATG010201.2	ENSRNOG00000010802	Ube3d	0.920683	1.86e-10	1
NONRATG021874.2	ENSRNOG00000036649	Pwwp2b	0.92063	1.87e-10	1
MSTRG.14865	ENSRNOG00000043400	LOC100910678	0.920604	1.88e-10	1
MSTRG.8782	ENSRNOG00000020563	Cma1	0.920547	1.89e-10	1
NONRATG000193.2	ENSRNOG00000010802	Ube3d	0.920529	1.9e-10	1
NONRATG025177.2	ENSRNOG00000027797	Nit2	0.920524	1.9e-10	1
MSTRG.10868	ENSRNOG00000043288	Smim13	0.920505	1.9e-10	1
MSTRG.14356	ENSRNOG00000061768	Slc43a3	0.920498	1.91e-10	1
MSTRG.2584	ENSRNOG00000017307	Prss23	0.920458	1.92e-10	1
MSTRG.21162	ENSRNOG00000017286	Ephx2	0.920343	1.95e-10	1
NONRATG024391.2	ENSRNOG00000046871	LOC681367	0.920297	1.96e-10	1
NONRATG004345.2	ENSRNOG00000020821	LOC108348122	0.920156	2e-10	1
MSTRG.895	ENSRNOG00000048130	LOC100911725	0.923743	1.22e-10	1
NONRATG000907.2	ENSRNOG00000022762	Mettl21cl1	0.920122	2e-10	1
NONRATG004345.2	ENSRNOG00000043171	Hdhd2	0.920115	2.01e-10	1
MSTRG.14356	ENSRNOG00000046700	Mettl27	0.920091	2.01e-10	1
NONRATG012139.2	ENSRNOG00000008688	Usp45	0.919925	2.06e-10	1
MSTRG.8694	ENSRNOG00000018996	Phf7	0.919917	2.06e-10	1
NONRATG002865.2	ENSRNOG00000042838	Junb	0.919819	2.09e-10	1
NONRATG004122.2	ENSRNOG00000050104	Clip3	0.91979	2.09e-10	1
NONRATG027841.1	ENSRNOG00000025140	Zfat	0.919783	2.1e-10	1
NONRATG008889.2	ENSRNOG00000016576	Carmil1	0.919782	2.1e-10	1
NONRATG002422.2	ENSRNOG00000009512	Esd	0.919761	2.1e-10	1
NONRATG027858.1	ENSRNOG00000024924	Cep19	0.919739	2.11e-10	1
MSTRG.4686	ENSRNOG00000024601	Taf11	0.919706	2.12e-10	1
NONRATG000193.2	ENSRNOG00000015718	RGD1307461	0.919658	2.13e-10	1
MSTRG.10868	ENSRNOG00000022762	Mettl21cl1	0.919629	2.14e-10	1
MSTRG.2584	ENSRNOG00000013397	Foxo1	0.919545	2.16e-10	1
NONRATG020849.2	ENSRNOG00000051699	Zdhhc4	0.91953	2.17e-10	1
NONRATG021518.2	ENSRNOG00000016937	Mtfr1l	0.919509	2.17e-10	1
NONRATG010201.2	ENSRNOG00000008688	Usp45	0.919412	2.2e-10	1
NONRATG004125.2	ENSRNOG00000025140	Zfat	0.919273	2.24e-10	1
MSTRG.14356	ENSRNOG00000061579	AABR07070810.1	0.919185	2.27e-10	1
NONRATG010770.2	ENSRNOG00000050104	Clip3	0.91911	2.29e-10	1
MSTRG.4686	ENSRNOG00000020427	Borcs8	0.91905	2.31e-10	1
MSTRG.24388	ENSRNOG00000036649	Pwwp2b	0.919025	2.32e-10	1
MSTRG.2628	ENSRNOG00000029115	AABR07057190.1	0.919005	2.32e-10	1
MSTRG.4686	ENSRNOG00000046493	Pnpo	0.918998	2.33e-10	1
NONRATG002573.2	ENSRNOG00000008688	Usp45	0.918953	2.34e-10	1
NONRATG000907.2	ENSRNOG00000033567	Musk	0.918817	2.38e-10	1
NONRATG025177.2	ENSRNOG00000000473	Pfdn6	0.918805	2.38e-10	1
NONRATG006598.2	ENSRNOG00000010802	Ube3d	0.918798	2.39e-10	1
MSTRG.2628	ENSRNOG00000019206	Nupr1	0.918743	2.4e-10	1
NONRATG004345.2	ENSRNOG00000017412	AABR07001512.1	0.918676	2.43e-10	1
MSTRG.8782	ENSRNOG00000018865	Adamts12	0.918632	2.44e-10	1
MSTRG.12377	ENSRNOG00000051699	Zdhhc4	0.918573	2.46e-10	1
NONRATG006598.2	ENSRNOG00000030750	Zfp2	0.918564	2.46e-10	1
MSTRG.2628	ENSRNOG00000050922	Nupr1l1	0.918537	2.47e-10	1
NONRATG024270.2	ENSRNOG00000024924	Cep19	0.918452	2.5e-10	1
MSTRG.19916	ENSRNOG00000000473	Pfdn6	0.918436	2.5e-10	1
NONRATG000660.2	ENSRNOG00000036649	Pwwp2b	0.918414	2.51e-10	1
NONRATG014091.2	ENSRNOG00000001842	Mrps35	0.918374	2.52e-10	1
MSTRG.1662	ENSRNOG00000009734	Akr1b8	0.918346	2.53e-10	1
NONRATG010201.2	ENSRNOG00000021156	Vegfb	0.918298	2.55e-10	1
NONRATG000193.2	ENSRNOG00000014339	Anxa10	0.91823	2.57e-10	1
NONRATG012485.2	ENSRNOG00000005358	Pmm1	0.91806	2.63e-10	1
MSTRG.895	ENSRNOG00000036649	Pwwp2b	0.917818	2.71e-10	1
MSTRG.2584	ENSRNOG00000050922	Nupr1l1	0.917688	2.76e-10	1
MSTRG.2584	ENSRNOG00000019206	Nupr1	0.917653	2.77e-10	1
MSTRG.1851	ENSRNOG00000022762	Mettl21cl1	0.917553	2.81e-10	1
NONRATG010127.2	ENSRNOG00000036649	Pwwp2b	0.917485	2.83e-10	1
MSTRG.1944	ENSRNOG00000020427	Borcs8	0.917479	2.83e-10	1
MSTRG.17733	ENSRNOG00000000473	Pfdn6	0.917462	2.84e-10	1
MSTRG.2628	ENSRNOG00000046700	Mettl27	0.917459	2.84e-10	1
MSTRG.8694	ENSRNOG00000014743	Hagh	0.917454	2.84e-10	1
MSTRG.8694	ENSRNOG00000013397	Foxo1	0.917389	2.87e-10	1
MSTRG.16002	ENSRNOG00000013141	LOC100911625	0.917306	2.9e-10	1
NONRATG011747.2	ENSRNOG00000008688	Usp45	0.917222	2.93e-10	1
NONRATG010127.2	ENSRNOG00000048130	LOC100911725	0.917156	2.95e-10	1
MSTRG.13728	ENSRNOG00000024924	Cep19	0.917115	2.97e-10	1
MSTRG.6158	ENSRNOG00000061579	AABR07070810.1	0.917048	2.99e-10	1
NONRATG027858.1	ENSRNOG00000010802	Ube3d	0.917024	3e-10	1
NONRATG021518.2	ENSRNOG00000004755	Commd9	0.916995	3.01e-10	1
MSTRG.7938	ENSRNOG00000027724	Plekhf1	0.916993	3.01e-10	1
MSTRG.17733	ENSRNOG00000031174	Arnt	0.916968	3.02e-10	1
MSTRG.2225	ENSRNOG00000050104	Clip3	0.916889	3.05e-10	1
MSTRG.13728	ENSRNOG00000005177	Tp53i3	0.916871	3.06e-10	1
MSTRG.21162	ENSRNOG00000030750	Zfp2	0.916798	3.09e-10	1
MSTRG.12678	ENSRNOG00000009565	Pdk4	0.91672	3.12e-10	1
NONRATG024997.2	ENSRNOG00000047045	Sdhaf1	0.916703	3.13e-10	1
MSTRG.4686	ENSRNOG00000018996	Phf7	0.916618	3.16e-10	1
NONRATG009225.2	ENSRNOG00000027797	Nit2	0.916575	3.18e-10	1
MSTRG.1662	ENSRNOG00000017716	Ucp3	0.916481	3.22e-10	1
NONRATG018983.2	ENSRNOG00000013603	Dffa	0.916423	3.24e-10	1
MSTRG.14458	ENSRNOG00000020821	LOC108348122	0.916389	3.26e-10	1
MSTRG.4686	ENSRNOG00000016545	Ift140	0.916358	3.27e-10	1
NONRATG015714.2	ENSRNOG00000016244	Mical2	0.916284	3.3e-10	1
NONRATG023118.2	ENSRNOG00000008688	Usp45	0.916249	3.31e-10	1
NONRATG024608.2	ENSRNOG00000016937	Mtfr1l	0.91622	3.33e-10	1
MSTRG.8782	ENSRNOG00000018170	Slc27a1	0.916189	3.34e-10	1
NONRATG006818.2	ENSRNOG00000047045	Sdhaf1	0.916188	3.34e-10	1
NONRATG018610.2	ENSRNOG00000047045	Sdhaf1	0.916138	3.36e-10	1
NONRATG010026.2	ENSRNOG00000014375	Adgrb2	0.916081	3.38e-10	1
NONRATG021874.2	ENSRNOG00000046871	LOC681367	0.916076	3.39e-10	1
NONRATG000907.2	ENSRNOG00000017716	Ucp3	0.916063	3.39e-10	1
NONRATG006818.2	ENSRNOG00000048130	LOC100911725	0.91601	3.41e-10	1
MSTRG.6158	ENSRNOG00000018996	Phf7	0.915957	3.44e-10	1
NONRATG024340.2	ENSRNOG00000038319	Akr1c19	0.915884	3.47e-10	1
NONRATG024391.2	ENSRNOG00000047045	Sdhaf1	0.915869	3.48e-10	1
MSTRG.2584	ENSRNOG00000050183	RT1-CE1	0.915845	3.49e-10	1
NONRATG024391.2	ENSRNOG00000031174	Arnt	0.915734	3.54e-10	1
NONRATG010127.2	ENSRNOG00000004755	Commd9	0.915731	3.54e-10	1
MSTRG.18527	ENSRNOG00000000473	Pfdn6	0.915682	3.56e-10	1
MSTRG.8694	ENSRNOG00000050183	RT1-CE1	0.915621	3.59e-10	1
NONRATG000193.2	ENSRNOG00000008688	Usp45	0.915559	3.61e-10	1
MSTRG.18216	ENSRNOG00000010802	Ube3d	0.915452	3.66e-10	1
NONRATG002422.2	ENSRNOG00000024066	Fundc2	0.915307	3.73e-10	1
MSTRG.895	ENSRNOG00000008688	Usp45	0.915304	3.73e-10	1
NONRATG027858.1	ENSRNOG00000047045	Sdhaf1	0.914915	3.92e-10	1
MSTRG.17733	ENSRNOG00000047045	Sdhaf1	0.914913	3.92e-10	1
MSTRG.16789	ENSRNOG00000043426	Kyat3	0.914895	3.93e-10	1
NONRATG021874.2	ENSRNOG00000048130	LOC100911725	0.914812	3.97e-10	1
MSTRG.18300	ENSRNOG00000050104	Clip3	0.914789	3.98e-10	1
MSTRG.18527	ENSRNOG00000004755	Commd9	0.914712	4.02e-10	1
NONRATG011747.2	ENSRNOG00000009512	Esd	0.91469	4.03e-10	1
MSTRG.11394	ENSRNOG00000055295	Pecr	0.914687	4.03e-10	1
NONRATG021518.2	ENSRNOG00000010802	Ube3d	0.914683	4.03e-10	1
MSTRG.14356	ENSRNOG00000050922	Nupr1l1	0.914651	4.05e-10	1
MSTRG.14356	ENSRNOG00000019206	Nupr1	0.914594	4.08e-10	1
NONRATG025967.1	ENSRNOG00000002917	Sec14l5	0.914535	4.11e-10	1
MSTRG.8694	ENSRNOG00000046700	Mettl27	0.914527	4.11e-10	1
MSTRG.2584	ENSRNOG00000043171	Hdhd2	0.914436	4.16e-10	1
MSTRG.74	ENSRNOG00000008618	Tex10	0.914396	4.18e-10	1
MSTRG.14579	ENSRNOG00000055295	Pecr	0.914389	4.18e-10	1
NONRATG018610.2	ENSRNOG00000000473	Pfdn6	0.914388	4.18e-10	1
NONRATG010201.2	ENSRNOG00000046871	LOC681367	0.914347	4.2e-10	1
NONRATG024391.2	ENSRNOG00000048130	LOC100911725	0.914332	4.21e-10	1
NONRATG012485.2	ENSRNOG00000020427	Borcs8	0.914214	4.27e-10	1
NONRATG021874.2	ENSRNOG00000004755	Commd9	0.914184	4.29e-10	1
MSTRG.17733	ENSRNOG00000010802	Ube3d	0.914167	4.3e-10	1
MSTRG.21106	ENSRNOG00000002303	Kcnj12	0.914083	4.34e-10	1
MSTRG.2584	ENSRNOG00000003620	Fmo3	0.914066	4.35e-10	1
MSTRG.7362	ENSRNOG00000009263	Ifi27	0.914017	4.38e-10	1
NONRATG012485.2	ENSRNOG00000003620	Fmo3	0.913998	4.39e-10	1
MSTRG.12678	ENSRNOG00000017716	Ucp3	0.913962	4.41e-10	1
MSTRG.16789	ENSRNOG00000021156	Vegfb	0.913846	4.47e-10	1
NONRATG024608.2	ENSRNOG00000000473	Pfdn6	0.91377	4.51e-10	1
MSTRG.19916	ENSRNOG00000048130	LOC100911725	0.913743	4.53e-10	1
NONRATG014091.2	ENSRNOG00000027797	Nit2	0.913605	4.61e-10	1
MSTRG.24388	ENSRNOG00000017286	Ephx2	0.913539	4.64e-10	1
MSTRG.4686	ENSRNOG00000017307	Prss23	0.913481	4.68e-10	1
MSTRG.13284	ENSRNOG00000050104	Clip3	0.913474	4.68e-10	1
MSTRG.16002	ENSRNOG00000046636	Hist2h4	0.91343	4.7e-10	1
MSTRG.19916	ENSRNOG00000016937	Mtfr1l	0.913391	4.73e-10	1
MSTRG.14356	ENSRNOG00000002930	Ppl	0.91335	4.75e-10	1
MSTRG.13728	ENSRNOG00000016937	Mtfr1l	0.913348	4.75e-10	1
NONRATG000193.2	ENSRNOG00000046871	LOC681367	0.913318	4.77e-10	1
NONRATG020491.2	ENSRNOG00000008620	Smad3	0.913308	4.78e-10	1
NONRATG024608.2	ENSRNOG00000047045	Sdhaf1	0.913252	4.81e-10	1
NONRATG024608.2	ENSRNOG00000008688	Usp45	0.913224	4.82e-10	1
NONRATG004345.2	ENSRNOG00000056435	LOC102546764	0.91322	4.83e-10	1
MSTRG.2584	ENSRNOG00000039890	Abcg3l3	0.913213	4.83e-10	1
MSTRG.14356	ENSRNOG00000019342	Sult1a1	0.91321	4.83e-10	1
NONRATG027858.1	ENSRNOG00000016937	Mtfr1l	0.913062	4.92e-10	1
MSTRG.18217	ENSRNOG00000014339	Anxa10	0.913021	4.95e-10	1
NONRATG024608.2	ENSRNOG00000015718	RGD1307461	0.91281	5.07e-10	1
NONRATG000193.2	ENSRNOG00000000473	Pfdn6	0.912733	5.12e-10	1
NONRATG002205.2	ENSRNOG00000010802	Ube3d	0.912689	5.15e-10	1
MSTRG.18527	ENSRNOG00000030750	Zfp2	0.912578	5.22e-10	1
NONRATG014091.2	ENSRNOG00000047045	Sdhaf1	0.912565	5.23e-10	1
NONRATG024340.2	ENSRNOG00000029115	AABR07057190.1	0.912537	5.25e-10	1
MSTRG.13284	ENSRNOG00000020821	LOC108348122	0.912529	5.25e-10	1
NONRATG012485.2	ENSRNOG00000016545	Ift140	0.912517	5.26e-10	1
NONRATG012485.2	ENSRNOG00000028350	Arse	0.912474	5.29e-10	1
MSTRG.17733	ENSRNOG00000016937	Mtfr1l	0.912456	5.3e-10	1
NONRATG024391.2	ENSRNOG00000015718	RGD1307461	0.912447	5.3e-10	1
MSTRG.16002	ENSRNOG00000002928	Guk1	0.912395	5.34e-10	1
NONRATG015288.2	ENSRNOG00000043098	Mt2A	0.912376	5.35e-10	1
NONRATG024608.2	ENSRNOG00000046871	LOC681367	0.912327	5.38e-10	1
NONRATG007179.2	ENSRNOG00000010253	Cd163	0.912309	5.39e-10	1
MSTRG.14865	ENSRNOG00000017716	Ucp3	0.912252	5.43e-10	1
MSTRG.18527	ENSRNOG00000010802	Ube3d	0.912156	5.49e-10	1
MSTRG.895	ENSRNOG00000015718	RGD1307461	0.912106	5.53e-10	1
MSTRG.11394	ENSRNOG00000016451	Cd1d1	0.912058	5.56e-10	1
NONRATG024997.2	ENSRNOG00000061316	LOC102547056	0.912034	5.57e-10	1
NONRATG024340.2	ENSRNOG00000014398	Scara5	0.912008	5.59e-10	1
MSTRG.2584	ENSRNOG00000014743	Hagh	0.911972	5.62e-10	1
MSTRG.7818	ENSRNOG00000029115	AABR07057190.1	0.911954	5.63e-10	1
NONRATG024341.2	ENSRNOG00000012393	S100a13	0.911926	5.65e-10	1
NONRATG014381.2	ENSRNOG00000019342	Sult1a1	0.911883	5.68e-10	1
NONRATG024608.2	ENSRNOG00000048130	LOC100911725	0.91184	5.7e-10	1
NONRATG016295.2	ENSRNOG00000048130	LOC100911725	0.911734	5.78e-10	1
NONRATG008828.2	ENSRNOG00000008688	Usp45	0.911721	5.79e-10	1
NONRATG004125.2	ENSRNOG00000014743	Hagh	0.911696	5.8e-10	1
NONRATG018610.2	ENSRNOG00000004755	Commd9	0.911656	5.83e-10	1
NONRATG009225.2	ENSRNOG00000024066	Fundc2	0.911635	5.85e-10	1
NONRATG021874.2	ENSRNOG00000008688	Usp45	0.911561	5.9e-10	1
NONRATG008828.2	ENSRNOG00000031174	Arnt	0.911551	5.91e-10	1
MSTRG.4686	ENSRNOG00000014743	Hagh	0.911531	5.92e-10	1
MSTRG.17733	ENSRNOG00000048130	LOC100911725	0.911521	5.93e-10	1
MSTRG.74	ENSRNOG00000061579	AABR07070810.1	0.911445	5.98e-10	1
MSTRG.2584	ENSRNOG00000018996	Phf7	0.911345	6.05e-10	1
MSTRG.21162	ENSRNOG00000024924	Cep19	0.911333	6.06e-10	1
NONRATG027858.1	ENSRNOG00000008688	Usp45	0.911313	6.08e-10	1
MSTRG.21162	ENSRNOG00000047045	Sdhaf1	0.911284	6.1e-10	1
NONRATG024340.2	ENSRNOG00000016545	Ift140	0.911263	6.11e-10	1
NONRATG000660.2	ENSRNOG00000000473	Pfdn6	0.911244	6.13e-10	1
NONRATG008828.2	ENSRNOG00000005177	Tp53i3	0.911231	6.14e-10	1
MSTRG.21106	ENSRNOG00000018487	Slc3a2	0.911095	6.24e-10	1
NONRATG018610.2	ENSRNOG00000014339	Anxa10	0.911045	6.27e-10	1
MSTRG.6158	ENSRNOG00000050104	Clip3	0.911025	6.29e-10	1
MSTRG.14356	ENSRNOG00000007081	Xdh	0.91091	6.37e-10	1
NONRATG021478.2	ENSRNOG00000030750	Zfp2	0.910901	6.38e-10	1
MSTRG.10868	ENSRNOG00000019221	Gstm4	0.910892	6.39e-10	1
MSTRG.21162	ENSRNOG00000046871	LOC681367	0.910876	6.4e-10	1
NONRATG002422.2	ENSRNOG00000061316	LOC102547056	0.91087	6.4e-10	1
NONRATG024340.2	ENSRNOG00000016576	Carmil1	0.91084	6.43e-10	1
MSTRG.21162	ENSRNOG00000031174	Arnt	0.910473	6.71e-10	1
MSTRG.2584	ENSRNOG00000018951	Col4a5	0.910432	6.75e-10	1
NONRATG012330.2	ENSRNOG00000004537	Rxrg	0.910363	6.8e-10	1
NONRATG010127.2	ENSRNOG00000031174	Arnt	0.910351	6.81e-10	1
NONRATG021874.2	ENSRNOG00000015718	RGD1307461	0.910344	6.82e-10	1
NONRATG027841.1	ENSRNOG00000014743	Hagh	0.910303	6.85e-10	1
NONRATG021874.2	ENSRNOG00000014339	Anxa10	0.91021	6.92e-10	1
NONRATG006598.2	ENSRNOG00000016937	Mtfr1l	0.910124	6.99e-10	1
NONRATG007179.2	ENSRNOG00000039890	Abcg3l3	0.910114	7e-10	1
NONRATG004122.2	ENSRNOG00000046700	Mettl27	0.910106	7.01e-10	1
NONRATG000193.2	ENSRNOG00000047045	Sdhaf1	0.910077	7.03e-10	1
MSTRG.8694	ENSRNOG00000043171	Hdhd2	0.910073	7.04e-10	1
MSTRG.14356	ENSRNOG00000009263	Ifi27	0.910036	7.07e-10	1
MSTRG.12678	ENSRNOG00000027724	Plekhf1	0.910008	7.09e-10	1
MSTRG.1944	ENSRNOG00000012393	S100a13	0.909974	7.12e-10	1
MSTRG.895	ENSRNOG00000046871	LOC681367	0.909973	7.12e-10	1
NONRATG011924.2	ENSRNOG00000019221	Gstm4	0.909962	7.13e-10	1
NONRATG021478.2	ENSRNOG00000024066	Fundc2	0.909899	7.18e-10	1
MSTRG.396	ENSRNOG00000005177	Tp53i3	0.909826	7.24e-10	1
MSTRG.18252	ENSRNOG00000017810	Uros	0.90967	7.38e-10	1
NONRATG002205.2	ENSRNOG00000026493	Cdnf	0.909621	7.42e-10	1
MSTRG.18527	ENSRNOG00000015718	RGD1307461	0.909609	7.43e-10	1
MSTRG.13728	ENSRNOG00000026493	Cdnf	0.909487	7.54e-10	1
NONRATG004125.2	ENSRNOG00000024601	Taf11	0.909384	7.63e-10	1
MSTRG.10868	ENSRNOG00000002303	Kcnj12	0.90934	7.67e-10	1
NONRATG023571.2	ENSRNOG00000024924	Cep19	0.909271	7.73e-10	1
NONRATG006818.2	ENSRNOG00000024066	Fundc2	0.909215	7.78e-10	1
NONRATG000193.2	ENSRNOG00000024066	Fundc2	0.909123	7.86e-10	1
NONRATG016680.2	ENSRNOG00000016873	Msrb2	0.909096	7.89e-10	1
MSTRG.2584	ENSRNOG00000018487	Slc3a2	0.909086	7.9e-10	1
NONRATG012139.2	ENSRNOG00000048130	LOC100911725	0.909022	7.96e-10	1
MSTRG.19916	ENSRNOG00000047045	Sdhaf1	0.908904	8.07e-10	1
MSTRG.12678	ENSRNOG00000049560	Glul	0.9089	8.07e-10	1
MSTRG.13284	ENSRNOG00000000529	Pim1	0.908868	8.1e-10	1
MSTRG.8694	ENSRNOG00000039890	Abcg3l3	0.908859	8.11e-10	1
NONRATG012485.2	ENSRNOG00000047706	LOC103690108	0.908852	8.12e-10	1
NONRATG000908.2	ENSRNOG00000002917	Sec14l5	0.90878	8.18e-10	1
NONRATG010201.2	ENSRNOG00000055295	Pecr	0.908702	8.26e-10	1
MSTRG.23201	ENSRNOG00000021156	Vegfb	0.908677	8.28e-10	1
NONRATG004345.2	ENSRNOG00000019206	Nupr1	0.908673	8.28e-10	1
NONRATG004345.2	ENSRNOG00000050922	Nupr1l1	0.908658	8.3e-10	1
NONRATG024340.2	ENSRNOG00000020563	Cma1	0.908593	8.36e-10	1
NONRATG012485.2	ENSRNOG00000008618	Tex10	0.908564	8.39e-10	1
MSTRG.14579	ENSRNOG00000008688	Usp45	0.908564	8.39e-10	1
MSTRG.21162	ENSRNOG00000048130	LOC100911725	0.908533	8.42e-10	1
NONRATG018610.2	ENSRNOG00000015718	RGD1307461	0.908514	8.44e-10	1
NONRATG006598.2	ENSRNOG00000009512	Esd	0.90849	8.46e-10	1
MSTRG.18527	ENSRNOG00000024066	Fundc2	0.908455	8.5e-10	1
MSTRG.8782	ENSRNOG00000014254	Cpt1a	0.908435	8.52e-10	1
NONRATG011924.2	ENSRNOG00000009734	Akr1b8	0.908429	8.52e-10	1
NONRATG012485.2	ENSRNOG00000029115	AABR07057190.1	0.908341	8.61e-10	1
NONRATG025967.1	ENSRNOG00000000473	Pfdn6	0.908281	8.67e-10	1
MSTRG.8782	ENSRNOG00000028350	Arse	0.908277	8.67e-10	1
NONRATG000660.2	ENSRNOG00000010802	Ube3d	0.908239	8.71e-10	1
NONRATG012914.2	ENSRNOG00000023386	LOC103690018	0.907988	8.97e-10	1
NONRATG027881.1	ENSRNOG00000017307	Prss23	0.907973	8.98e-10	1
NONRATG020491.2	ENSRNOG00000018487	Slc3a2	0.907969	8.98e-10	1
MSTRG.14458	ENSRNOG00000008620	Smad3	0.907922	9.03e-10	1
MSTRG.24388	ENSRNOG00000020729	Stc2	0.907858	9.1e-10	1
NONRATG006598.2	ENSRNOG00000000473	Pfdn6	0.907853	9.11e-10	1
MSTRG.8782	ENSRNOG00000025140	Zfat	0.90782	9.14e-10	1
MSTRG.13284	ENSRNOG00000005850	Gdap1	0.907766	9.2e-10	1
NONRATG017315.2	ENSRNOG00000004377	Lpin1	0.907754	9.21e-10	1
NONRATG014091.2	ENSRNOG00000000473	Pfdn6	0.907698	9.27e-10	1
MSTRG.14458	ENSRNOG00000050104	Clip3	0.907692	9.27e-10	1
NONRATG014381.2	ENSRNOG00000011936	Abhd14a	0.907689	9.28e-10	1
NONRATG006818.2	ENSRNOG00000008688	Usp45	0.907688	9.28e-10	1
NONRATG024608.2	ENSRNOG00000014339	Anxa10	0.907611	9.36e-10	1
NONRATG025967.1	ENSRNOG00000024924	Cep19	0.907604	9.37e-10	1
NONRATG020491.2	ENSRNOG00000051699	Zdhhc4	0.907466	9.52e-10	1
NONRATG018610.2	ENSRNOG00000030750	Zfp2	0.907446	9.54e-10	1
MSTRG.2225	ENSRNOG00000002303	Kcnj12	0.907416	9.57e-10	1
NONRATG010127.2	ENSRNOG00000016937	Mtfr1l	0.907367	9.63e-10	1
NONRATG020491.2	ENSRNOG00000008618	Tex10	0.907338	9.66e-10	1
NONRATG021874.2	ENSRNOG00000047045	Sdhaf1	0.907277	9.72e-10	1
MSTRG.8694	ENSRNOG00000051699	Zdhhc4	0.907225	9.78e-10	1
NONRATG000660.2	ENSRNOG00000047045	Sdhaf1	0.907203	9.81e-10	1
NONRATG012485.2	ENSRNOG00000039890	Abcg3l3	0.907127	9.89e-10	1
MSTRG.22877	ENSRNOG00000032798	Slco3a1	0.90711	9.91e-10	1
MSTRG.9684	ENSRNOG00000001842	Mrps35	0.907005	1e-09	1
NONRATG010770.2	ENSRNOG00000017307	Prss23	0.906982	1.01e-09	1
NONRATG000660.2	ENSRNOG00000024066	Fundc2	0.906932	1.01e-09	1
NONRATG010026.2	ENSRNOG00000008620	Smad3	0.906837	1.02e-09	1
NONRATG011884.2	ENSRNOG00000009571	Wipf3	0.90683	1.02e-09	1
NONRATG007179.2	ENSRNOG00000002244	Pdgfra	0.906751	1.03e-09	1
MSTRG.13284	ENSRNOG00000019221	Gstm4	0.906719	1.04e-09	1
NONRATG000907.2	ENSRNOG00000022242	Cxcl9	0.906686	1.04e-09	1
NONRATG009225.2	ENSRNOG00000047045	Sdhaf1	0.906615	1.05e-09	1
MSTRG.1851	ENSRNOG00000033567	Musk	0.90659	1.05e-09	1
MSTRG.7938	ENSRNOG00000012440	Msra	0.906567	1.05e-09	1
NONRATG024341.2	ENSRNOG00000050922	Nupr1l1	0.906545	1.06e-09	1
NONRATG024608.2	ENSRNOG00000031174	Arnt	0.9065	1.06e-09	1
NONRATG011884.2	ENSRNOG00000002917	Sec14l5	0.906489	1.06e-09	1
NONRATG012139.2	ENSRNOG00000004755	Commd9	0.906407	1.07e-09	1
NONRATG000660.2	ENSRNOG00000014339	Anxa10	0.90637	1.08e-09	1
NONRATG014381.2	ENSRNOG00000012393	S100a13	0.906324	1.08e-09	1
NONRATG024341.2	ENSRNOG00000019206	Nupr1	0.906322	1.08e-09	1
NONRATG027841.1	ENSRNOG00000024601	Taf11	0.906316	1.08e-09	1
MSTRG.4686	ENSRNOG00000005826	RGD1562420	0.906272	1.09e-09	1
NONRATG010127.2	ENSRNOG00000047045	Sdhaf1	0.906233	1.09e-09	1
MSTRG.8694	ENSRNOG00000012684	Bloc1s2	0.906175	1.1e-09	1
MSTRG.12377	ENSRNOG00000043171	Hdhd2	0.906165	1.1e-09	1
MSTRG.1851	ENSRNOG00000027433	LOC100910708	0.906088	1.11e-09	1
MSTRG.11394	ENSRNOG00000009571	Wipf3	0.906066	1.12e-09	1
MSTRG.8782	ENSRNOG00000013141	LOC100911625	0.906053	1.12e-09	1
NONRATG004122.2	ENSRNOG00000046493	Pnpo	0.906008	1.12e-09	1
NONRATG016680.2	ENSRNOG00000001842	Mrps35	0.905997	1.12e-09	1
MSTRG.2628	ENSRNOG00000050104	Clip3	0.905926	1.13e-09	1
MSTRG.7818	ENSRNOG00000016545	Ift140	0.905909	1.13e-09	1
MSTRG.18300	ENSRNOG00000009734	Akr1b8	0.905866	1.14e-09	1
NONRATG018610.2	ENSRNOG00000048130	LOC100911725	0.905789	1.15e-09	1
NONRATG000193.2	ENSRNOG00000048130	LOC100911725	0.905782	1.15e-09	1
NONRATG002865.2	ENSRNOG00000005964	Nr4a3	0.905705	1.16e-09	1
NONRATG000660.2	ENSRNOG00000008688	Usp45	0.905687	1.16e-09	1
MSTRG.396	ENSRNOG00000020729	Stc2	0.905672	1.17e-09	1
MSTRG.14458	ENSRNOG00000012440	Msra	0.905588	1.18e-09	1
MSTRG.14356	ENSRNOG00000013557	Lancl1	0.905564	1.18e-09	1
NONRATG010127.2	ENSRNOG00000000473	Pfdn6	0.90556	1.18e-09	1
NONRATG006818.2	ENSRNOG00000027797	Nit2	0.905466	1.19e-09	1
MSTRG.5879	ENSRNOG00000015718	RGD1307461	0.90545	1.19e-09	1
NONRATG018610.2	ENSRNOG00000008688	Usp45	0.905405	1.2e-09	1
NONRATG002573.2	ENSRNOG00000046871	LOC681367	0.905291	1.22e-09	1
MSTRG.11394	ENSRNOG00000000473	Pfdn6	0.905288	1.22e-09	1
NONRATG011747.2	ENSRNOG00000031174	Arnt	0.905287	1.22e-09	1
NONRATG010026.2	ENSRNOG00000002303	Kcnj12	0.905273	1.22e-09	1
NONRATG006598.2	ENSRNOG00000015718	RGD1307461	0.90525	1.22e-09	1
NONRATG027858.1	ENSRNOG00000030750	Zfp2	0.905241	1.22e-09	1
NONRATG024008.2	ENSRNOG00000021156	Vegfb	0.905214	1.23e-09	1
MSTRG.2584	ENSRNOG00000028350	Arse	0.9052	1.23e-09	1
NONRATG016680.2	ENSRNOG00000024924	Cep19	0.905159	1.23e-09	1
MSTRG.396	ENSRNOG00000026493	Cdnf	0.905144	1.24e-09	1
NONRATG016680.2	ENSRNOG00000047045	Sdhaf1	0.905142	1.24e-09	1
NONRATG000660.2	ENSRNOG00000015718	RGD1307461	0.905116	1.24e-09	1
MSTRG.7938	ENSRNOG00000017716	Ucp3	0.905073	1.25e-09	1
MSTRG.12678	ENSRNOG00000018487	Slc3a2	0.905061	1.25e-09	1
NONRATG018983.2	ENSRNOG00000021156	Vegfb	0.904983	1.26e-09	1
NONRATG024340.2	ENSRNOG00000013397	Foxo1	0.904927	1.27e-09	1
MSTRG.13620	ENSRNOG00000052634	Lsmem2	0.904879	1.27e-09	1
NONRATG004345.2	ENSRNOG00000020427	Borcs8	0.904873	1.27e-09	1
NONRATG016295.2	ENSRNOG00000017286	Ephx2	0.90484	1.28e-09	1
NONRATG012914.2	ENSRNOG00000008688	Usp45	0.904801	1.28e-09	1
MSTRG.17733	ENSRNOG00000004755	Commd9	0.904597	1.31e-09	1
NONRATG010201.2	ENSRNOG00000031174	Arnt	0.904491	1.33e-09	1
MSTRG.18527	ENSRNOG00000048130	LOC100911725	0.904464	1.33e-09	1
MSTRG.17733	ENSRNOG00000008688	Usp45	0.904338	1.35e-09	1
MSTRG.14356	ENSRNOG00000039890	Abcg3l3	0.904291	1.36e-09	1
MSTRG.17733	ENSRNOG00000015718	RGD1307461	0.904288	1.36e-09	1
MSTRG.7938	ENSRNOG00000009734	Akr1b8	0.904196	1.37e-09	1
NONRATG009608.2	ENSRNOG00000009571	Wipf3	0.904159	1.38e-09	1
MSTRG.2225	ENSRNOG00000027433	LOC100910708	0.904082	1.39e-09	1
MSTRG.7818	ENSRNOG00000018865	Adamts12	0.904081	1.39e-09	1
NONRATG006598.2	ENSRNOG00000003853	Scoc	0.903974	1.41e-09	1
MSTRG.13620	ENSRNOG00000013218	Sap30	0.903963	1.41e-09	1
NONRATG004125.2	ENSRNOG00000046493	Pnpo	0.90395	1.41e-09	1
MSTRG.8694	ENSRNOG00000038319	Akr1c19	0.903928	1.41e-09	1
NONRATG002205.2	ENSRNOG00000009512	Esd	0.903921	1.41e-09	1
MSTRG.21162	ENSRNOG00000016937	Mtfr1l	0.903916	1.42e-09	1
NONRATG018610.2	ENSRNOG00000046871	LOC681367	0.903908	1.42e-09	1
NONRATG002573.2	ENSRNOG00000004755	Commd9	0.903866	1.42e-09	1
NONRATG004122.2	ENSRNOG00000005358	Pmm1	0.903742	1.44e-09	1
MSTRG.14663	ENSRNOG00000027797	Nit2	0.903617	1.46e-09	1
NONRATG021478.2	ENSRNOG00000017286	Ephx2	0.903537	1.48e-09	1
NONRATG012485.2	ENSRNOG00000018951	Col4a5	0.903462	1.49e-09	1
NONRATG012139.2	ENSRNOG00000014339	Anxa10	0.903434	1.49e-09	1
MSTRG.6158	ENSRNOG00000005826	RGD1562420	0.903343	1.51e-09	1
NONRATG002205.2	ENSRNOG00000005177	Tp53i3	0.903124	1.54e-09	1
NONRATG021874.2	ENSRNOG00000031174	Arnt	0.903072	1.55e-09	1
NONRATG024340.2	ENSRNOG00000018865	Adamts12	0.903042	1.56e-09	1
MSTRG.19916	ENSRNOG00000008688	Usp45	0.903032	1.56e-09	1
NONRATG018610.2	ENSRNOG00000024066	Fundc2	0.903008	1.56e-09	1
NONRATG012139.2	ENSRNOG00000000473	Pfdn6	0.902937	1.58e-09	1
MSTRG.18300	ENSRNOG00000022242	Cxcl9	0.902922	1.58e-09	1
NONRATG012485.2	ENSRNOG00000012393	S100a13	0.902842	1.59e-09	1
NONRATG025177.2	ENSRNOG00000030750	Zfp2	0.902822	1.6e-09	1
MSTRG.18527	ENSRNOG00000008688	Usp45	0.902732	1.61e-09	1
MSTRG.21162	ENSRNOG00000008688	Usp45	0.902635	1.63e-09	1
NONRATG021518.2	ENSRNOG00000015718	RGD1307461	0.902559	1.64e-09	1
NONRATG010026.2	ENSRNOG00000017528	Gpr157	0.902537	1.65e-09	1
NONRATG027841.1	ENSRNOG00000046493	Pnpo	0.902423	1.67e-09	1
NONRATG010201.2	ENSRNOG00000015718	RGD1307461	0.9024	1.67e-09	1
NONRATG020491.2	ENSRNOG00000061579	AABR07070810.1	0.902313	1.69e-09	1
MSTRG.16002	ENSRNOG00000015514	Bcat1	0.902296	1.69e-09	1
NONRATG024438.2	ENSRNOG00000017528	Gpr157	0.902251	1.7e-09	1
MSTRG.1662	ENSRNOG00000027433	LOC100910708	0.902196	1.71e-09	1
MSTRG.5879	ENSRNOG00000002917	Sec14l5	0.902182	1.71e-09	1
NONRATG007236.2	ENSRNOG00000003510	Fmo2	0.902181	1.71e-09	1
NONRATG024997.2	ENSRNOG00000016873	Msrb2	0.902093	1.73e-09	1
MSTRG.895	ENSRNOG00000000473	Pfdn6	0.902081	1.73e-09	1
MSTRG.7818	ENSRNOG00000039890	Abcg3l3	0.902036	1.74e-09	1
NONRATG012139.2	ENSRNOG00000046871	LOC681367	0.902024	1.74e-09	1
NONRATG021874.2	ENSRNOG00000024066	Fundc2	0.902018	1.74e-09	1
NONRATG012139.2	ENSRNOG00000031174	Arnt	0.901892	1.76e-09	1
NONRATG021518.2	ENSRNOG00000016873	Msrb2	0.901868	1.77e-09	1
MSTRG.6158	ENSRNOG00000020427	Borcs8	0.901783	1.78e-09	1
MSTRG.18217	ENSRNOG00000010802	Ube3d	0.901658	1.81e-09	1
MSTRG.18252	ENSRNOG00000018996	Phf7	0.901601	1.82e-09	1
MSTRG.1944	ENSRNOG00000024601	Taf11	0.901582	1.82e-09	1
NONRATG021518.2	ENSRNOG00000024924	Cep19	0.901531	1.83e-09	1
NONRATG008828.2	ENSRNOG00000010802	Ube3d	0.901526	1.83e-09	1
NONRATG000193.2	ENSRNOG00000004755	Commd9	0.901513	1.84e-09	1
NONRATG000660.2	ENSRNOG00000031174	Arnt	0.901512	1.84e-09	1
NONRATG025967.1	ENSRNOG00000004755	Commd9	0.901475	1.84e-09	1
NONRATG010997.2	ENSRNOG00000036649	Pwwp2b	0.901474	1.84e-09	1
NONRATG024391.2	ENSRNOG00000000473	Pfdn6	0.901463	1.85e-09	1
MSTRG.18300	ENSRNOG00000026982	LOC691921	0.901456	1.85e-09	1
MSTRG.8782	ENSRNOG00000061579	AABR07070810.1	0.901335	1.87e-09	1
MSTRG.9653	ENSRNOG00000008915	Prima1	0.901319	1.88e-09	1
MSTRG.14356	ENSRNOG00000005358	Pmm1	0.901278	1.88e-09	1
MSTRG.1944	ENSRNOG00000012684	Bloc1s2	0.901233	1.89e-09	1
NONRATG006818.2	ENSRNOG00000020729	Stc2	0.901195	1.9e-09	1
MSTRG.8782	ENSRNOG00000013397	Foxo1	0.901162	1.91e-09	1
NONRATG024391.2	ENSRNOG00000016937	Mtfr1l	0.901106	1.92e-09	1
MSTRG.21162	ENSRNOG00000010802	Ube3d	0.901064	1.93e-09	1
NONRATG020491.2	ENSRNOG00000012440	Msra	0.901014	1.94e-09	1
MSTRG.11394	ENSRNOG00000032798	Slco3a1	0.900902	1.96e-09	1
NONRATG011747.2	ENSRNOG00000055295	Pecr	0.900823	1.98e-09	1
MSTRG.8694	ENSRNOG00000012183	Glrx	0.900715	2e-09	1
MSTRG.14579	ENSRNOG00000009512	Esd	0.900686	2.01e-09	1
MSTRG.18216	ENSRNOG00000036649	Pwwp2b	0.900644	2.01e-09	1
MSTRG.14356	ENSRNOG00000001425	Sh2b2	0.900617	2.02e-09	1
MSTRG.2628	ENSRNOG00000017412	AABR07001512.1	0.900608	2.02e-09	1
NONRATG027858.1	ENSRNOG00000046871	LOC681367	0.900577	2.03e-09	1
NONRATG024340.2	ENSRNOG00000003620	Fmo3	0.900575	2.03e-09	1
NONRATG006818.2	ENSRNOG00000001842	Mrps35	0.900574	2.03e-09	1
NONRATG011747.2	ENSRNOG00000048130	LOC100911725	0.900572	2.03e-09	1
NONRATG002573.2	ENSRNOG00000000473	Pfdn6	0.90039	2.07e-09	1
MSTRG.2584	ENSRNOG00000046493	Pnpo	0.900334	2.08e-09	1
MSTRG.1662	ENSRNOG00000005615	Gadd45a	0.900266	2.1e-09	1
MSTRG.4686	ENSRNOG00000029115	AABR07057190.1	0.900243	2.1e-09	1
MSTRG.4686	ENSRNOG00000005358	Pmm1	0.900177	2.12e-09	1
NONRATG021518.2	ENSRNOG00000031174	Arnt	0.900174	2.12e-09	1
MSTRG.18527	ENSRNOG00000031174	Arnt	0.900024	2.15e-09	1
The power value of the correlation was calculated by pwr.r.test in R package pwr.

## Sheet: Sheet2
Table S6-2 The FPKM of differentially expressed lncRNAs in 901 co-expressed lncRNA-mRNA pairs
Weeks	lncRNA_ID	lncRNA_name	meanC	meanE	stdC	stdE	Fold change	P Value	FDR
3	NONRATG024008.2	NONRATG024008.2	8.43035	4.10869	0.994342	0.979594	-2.05184	3.47e-07	5.06e-05
4	NONRATG024008.2	NONRATG024008.2	8.43035	4.10869	0.994342	0.979594	-2.05184	3.47e-07	5.06e-05
3	NONRATG009360.2	NONRATG009360.2	2.17874	1.01336	0.144765	0.443889	-2.15001	4.36e-06	0.000430463
4	NONRATG009360.2	NONRATG009360.2	2.17874	1.01336	0.144765	0.443889	-2.15001	4.36e-06	0.000430463
3	MSTRG.14579	MSTRG.14579	2.55787	0.0420325	0.310387	0.077841	-60.8545	5.05e-13	4.3e-10
4	MSTRG.14579	MSTRG.14579	2.55787	0.0420325	0.310387	0.077841	-60.8545	5.05e-13	4.3e-10
3	NONRATG018610.2	NONRATG018610.2	22.309	0.731133	3.35865	0.561192	-30.5129	2.22e-16	1.29e-12
4	NONRATG018610.2	NONRATG018610.2	22.309	0.731133	3.35865	0.561192	-30.5129	2.22e-16	1.29e-12
3	NONRATG010770.2	NONRATG010770.2	1.23852	2.70364	0.145755	0.44557	2.18296	0.000427508	0.0139323
4	NONRATG010770.2	NONRATG010770.2	1.23852	2.70364	0.145755	0.44557	2.18296	0.000427508	0.0139323
3	MSTRG.8694	MSTRG.8694	1.00852	13.7145	0.333396	3.46161	13.5986	2.54e-10	9.06e-08
4	MSTRG.8694	MSTRG.8694	1.00852	13.7145	0.333396	3.46161	13.5986	2.54e-10	9.06e-08
3	NONRATG024340.2	NONRATG024340.2	0.553541	1.99569	0.0949412	1.13957	3.60533	0.000823467	0.022655
4	NONRATG024340.2	NONRATG024340.2	0.553541	1.99569	0.0949412	1.13957	3.60533	0.000823467	0.022655
3	NONRATG009225.2	NONRATG009225.2	2.4101	0.613658	0.271672	0.207465	-3.92743	5.06e-10	1.73e-07
4	NONRATG009225.2	NONRATG009225.2	2.4101	0.613658	0.271672	0.207465	-3.92743	5.06e-10	1.73e-07
3	NONRATG010997.2	NONRATG010997.2	5.60464	3.30338	0.909188	0.950376	-1.69664	0.000419081	0.0137345
4	NONRATG010997.2	NONRATG010997.2	5.60464	3.30338	0.909188	0.950376	-1.69664	0.000419081	0.0137345
3	NONRATG006598.2	NONRATG006598.2	7.32907	0.440435	1.05035	0.328647	-16.6405	4.44e-15	7.76e-12
4	NONRATG006598.2	NONRATG006598.2	7.32907	0.440435	1.05035	0.328647	-16.6405	4.44e-15	7.76e-12
3	NONRATG006453.2	NONRATG006453.2	6.29884	4.059	1.05017	1.08238	-1.55182	0.00116186	0.0289795
4	NONRATG006453.2	NONRATG006453.2	6.29884	4.059	1.05017	1.08238	-1.55182	0.00116186	0.0289795
3	NONRATG000193.2	NONRATG000193.2	4.72844	0.624914	0.891428	0.119518	-7.56654	3.13e-13	3.04e-10
4	NONRATG000193.2	NONRATG000193.2	4.72844	0.624914	0.891428	0.119518	-7.56654	3.13e-13	3.04e-10
3	MSTRG.1944	MSTRG.1944	1.09246	2.8782	0.152669	0.582461	2.63461	6.08e-05	0.00338497
4	MSTRG.1944	MSTRG.1944	1.09246	2.8782	0.152669	0.582461	2.63461	6.08e-05	0.00338497
3	NONRATG023571.2	NONRATG023571.2	3.88099	0.958528	0.612898	0.460708	-4.04891	5.34e-11	2.45e-08
4	NONRATG023571.2	NONRATG023571.2	3.88099	0.958528	0.612898	0.460708	-4.04891	5.34e-11	2.45e-08
3	MSTRG.13284	MSTRG.13284	1.25543	7.73243	0.41612	1.1043	6.15921	1.29e-08	2.93e-06
4	MSTRG.13284	MSTRG.13284	1.25543	7.73243	0.41612	1.1043	6.15921	1.29e-08	2.93e-06
3	MSTRG.13620	MSTRG.13620	8.12075	4.04695	1.28239	0.759894	-2.00664	1.16e-06	0.000142186
4	MSTRG.13620	MSTRG.13620	8.12075	4.04695	1.28239	0.759894	-2.00664	1.16e-06	0.000142186
3	NONRATG021478.2	NONRATG021478.2	2.04408	0.324295	0.629361	0.117893	-6.30316	7.28e-09	1.9e-06
4	NONRATG021478.2	NONRATG021478.2	2.04408	0.324295	0.629361	0.117893	-6.30316	7.28e-09	1.9e-06
3	MSTRG.396	MSTRG.396	5.6867	0.432413	1.66912	0.30171	-13.1511	4.04e-11	2.02e-08
4	MSTRG.396	MSTRG.396	5.6867	0.432413	1.66912	0.30171	-13.1511	4.04e-11	2.02e-08
3	NONRATG000907.2	NONRATG000907.2	3.03362	8.50242	1.09006	3.74478	2.80273	0.000266163	0.00995575
4	NONRATG000907.2	NONRATG000907.2	3.03362	8.50242	1.09006	3.74478	2.80273	0.000266163	0.00995575
3	NONRATG024270.2	NONRATG024270.2	10.7804	6.12909	1.09602	0.908652	-1.75889	6.97e-06	0.000617997
4	NONRATG024270.2	NONRATG024270.2	10.7804	6.12909	1.09602	0.908652	-1.75889	6.97e-06	0.000617997
3	MSTRG.17733	MSTRG.17733	1.94417	0.167895	0.333636	0.213425	-11.5797	7.78e-11	3.49e-08
4	MSTRG.17733	MSTRG.17733	1.94417	0.167895	0.333636	0.213425	-11.5797	7.78e-11	3.49e-08
3	NONRATG024438.2	NONRATG024438.2	0.530431	1.55468	0.130446	0.530546	2.93097	0.000347521	0.011997
4	NONRATG024438.2	NONRATG024438.2	0.530431	1.55468	0.130446	0.530546	2.93097	0.000347521	0.011997
3	NONRATG010026.2	NONRATG010026.2	13.087	23.1645	1.11743	5.15442	1.77004	0.000379297	0.0126927
4	NONRATG010026.2	NONRATG010026.2	13.087	23.1645	1.11743	5.15442	1.77004	0.000379297	0.0126927
3	NONRATG024341.2	NONRATG024341.2	0.666268	1.55376	0.155082	0.560158	2.33204	0.00237548	0.0470221
4	NONRATG024341.2	NONRATG024341.2	0.666268	1.55376	0.155082	0.560158	2.33204	0.00237548	0.0470221
3	MSTRG.18300	MSTRG.18300	0.831332	2.68456	0.314297	0.152545	3.22922	1.15e-05	0.000925142
4	MSTRG.18300	MSTRG.18300	0.831332	2.68456	0.314297	0.152545	3.22922	1.15e-05	0.000925142
3	NONRATG024608.2	NONRATG024608.2	4.5238	0.548212	0.600871	0.388414	-8.25192	1.3e-13	1.51e-10
4	NONRATG024608.2	NONRATG024608.2	4.5238	0.548212	0.600871	0.388414	-8.25192	1.3e-13	1.51e-10
3	MSTRG.9653	MSTRG.9653	0.361822	1.76143	0.111631	0.640929	4.86821	2.25e-05	0.00155896
4	MSTRG.9653	MSTRG.9653	0.361822	1.76143	0.111631	0.640929	4.86821	2.25e-05	0.00155896
3	MSTRG.21106	MSTRG.21106	0.217052	3.52558	0.241354	0.501378	16.243	2.22e-08	4.61e-06
4	MSTRG.21106	MSTRG.21106	0.217052	3.52558	0.241354	0.501378	16.243	2.22e-08	4.61e-06
3	NONRATG015288.2	NONRATG015288.2	0.551927	1.45853	0.0992379	0.337524	2.64261	0.000284429	0.0103935
4	NONRATG015288.2	NONRATG015288.2	0.551927	1.45853	0.0992379	0.337524	2.64261	0.000284429	0.0103935
3	NONRATG027881.1	NONRATG027881.1	0.718578	1.814	0.254366	0.280727	2.52443	0.000190564	0.007945
4	NONRATG027881.1	NONRATG027881.1	0.718578	1.814	0.254366	0.280727	2.52443	0.000190564	0.007945
3	NONRATG004125.2	NONRATG004125.2	1.13337	2.08534	0.0970764	0.23307	1.83995	0.00228359	0.0458563
4	NONRATG004125.2	NONRATG004125.2	1.13337	2.08534	0.0970764	0.23307	1.83995	0.00228359	0.0458563
3	NONRATG027858.1	NONRATG027858.1	5.04124	1.71831	0.779485	0.354211	-2.93383	9.19e-09	2.26e-06
4	NONRATG027858.1	NONRATG027858.1	5.04124	1.71831	0.779485	0.354211	-2.93383	9.19e-09	2.26e-06
3	NONRATG023118.2	NONRATG023118.2	2.76455	1.487	0.24349	0.551204	-1.85914	0.000163373	0.00717035
4	NONRATG023118.2	NONRATG023118.2	2.76455	1.487	0.24349	0.551204	-1.85914	0.000163373	0.00717035
3	NONRATG014028.2	NONRATG014028.2	3.28587	6.91955	0.591192	0.995633	2.10585	0.000128897	0.0059252
4	NONRATG014028.2	NONRATG014028.2	3.28587	6.91955	0.591192	0.995633	2.10585	0.000128897	0.0059252
3	NONRATG025177.2	NONRATG025177.2	6.99939	3.24745	0.980499	0.492696	-2.15535	5.22e-07	7.12e-05
4	NONRATG025177.2	NONRATG025177.2	6.99939	3.24745	0.980499	0.492696	-2.15535	5.22e-07	7.12e-05
3	NONRATG012330.2	NONRATG012330.2	8.85409	2.56228	2.23001	0.82139	-3.45555	8.7e-09	2.17e-06
4	NONRATG012330.2	NONRATG012330.2	8.85409	2.56228	2.23001	0.82139	-3.45555	8.7e-09	2.17e-06
3	NONRATG008828.2	NONRATG008828.2	6.08141	1.60506	0.914731	1.78747	-3.78889	3.44e-08	6.6e-06
4	NONRATG008828.2	NONRATG008828.2	6.08141	1.60506	0.914731	1.78747	-3.78889	3.44e-08	6.6e-06
3	MSTRG.12678	MSTRG.12678	7.42149	15.7686	0.783495	3.87922	2.12473	1.68e-05	0.001263
4	MSTRG.12678	MSTRG.12678	7.42149	15.7686	0.783495	3.87922	2.12473	1.68e-05	0.001263
3	NONRATG000908.2	NONRATG000908.2	14.2791	7.66152	2.86413	2.3857	-1.86374	2.52e-05	0.00168985
4	NONRATG000908.2	NONRATG000908.2	14.2791	7.66152	2.86413	2.3857	-1.86374	2.52e-05	0.00168985
3	MSTRG.3097	MSTRG.3097	2.08862	0.127127	0.732614	0.0724537	-16.4294	3.5e-09	1.05e-06
4	MSTRG.3097	MSTRG.3097	2.08862	0.127127	0.732614	0.0724537	-16.4294	3.5e-09	1.05e-06
3	MSTRG.15791	MSTRG.15791	3.96289	1.95813	0.696529	0.596599	-2.02381	1.08e-05	0.000885956
4	MSTRG.15791	MSTRG.15791	3.96289	1.95813	0.696529	0.596599	-2.02381	1.08e-05	0.000885956
3	NONRATG004122.2	NONRATG004122.2	0.677126	3.86693	0.0504695	0.970291	5.7108	1.06e-06	0.000134136
4	NONRATG004122.2	NONRATG004122.2	0.677126	3.86693	0.0504695	0.970291	5.7108	1.06e-06	0.000134136
3	MSTRG.18217	MSTRG.18217	18.711	5.21844	4.89403	3.1851	-3.58556	2.26e-08	4.65e-06
4	MSTRG.18217	MSTRG.18217	18.711	5.21844	4.89403	3.1851	-3.58556	2.26e-08	4.65e-06
3	NONRATG007179.2	NONRATG007179.2	2.17456	7.66442	0.500412	5.09021	3.52459	0.000887766	0.0237118
4	NONRATG007179.2	NONRATG007179.2	2.17456	7.66442	0.500412	5.09021	3.52459	0.000887766	0.0237118
3	NONRATG027841.1	NONRATG027841.1	1.12713	2.07248	0.0951264	0.242254	1.83873	0.00179292	0.0396943
4	NONRATG027841.1	NONRATG027841.1	1.12713	2.07248	0.0951264	0.242254	1.83873	0.00179292	0.0396943
3	MSTRG.13728	MSTRG.13728	2.28849	0.02474	0.65182	0.0201496	-92.5015	8.45e-11	3.69e-08
4	MSTRG.13728	MSTRG.13728	2.28849	0.02474	0.65182	0.0201496	-92.5015	8.45e-11	3.69e-08
3	MSTRG.14663	MSTRG.14663	5.3414	2.3629	0.407273	1.05953	-2.26053	1.47e-06	0.00017066
4	MSTRG.14663	MSTRG.14663	5.3414	2.3629	0.407273	1.05953	-2.26053	1.47e-06	0.00017066
3	MSTRG.24388	MSTRG.24388	1.7856	0.690586	0.18338	0.193642	-2.58563	8.83e-06	0.00074555
4	MSTRG.24388	MSTRG.24388	1.7856	0.690586	0.18338	0.193642	-2.58563	8.83e-06	0.00074555
3	NONRATG014091.2	NONRATG014091.2	2.66319	1.08317	0.308187	0.240406	-2.45871	3.39e-07	4.98e-05
4	NONRATG014091.2	NONRATG014091.2	2.66319	1.08317	0.308187	0.240406	-2.45871	3.39e-07	4.98e-05
3	NONRATG002573.2	NONRATG002573.2	2.41831	0.278039	0.607701	0.0985082	-8.69772	1.3e-10	5.05e-08
4	NONRATG002573.2	NONRATG002573.2	2.41831	0.278039	0.607701	0.0985082	-8.69772	1.3e-10	5.05e-08
3	MSTRG.4686	MSTRG.4686	0.0960603	2.16768	0.0543224	0.327357	22.5658	6.29e-07	8.39e-05
4	MSTRG.4686	MSTRG.4686	0.0960603	2.16768	0.0543224	0.327357	22.5658	6.29e-07	8.39e-05
3	NONRATG012914.2	NONRATG012914.2	1.88026	0.946748	0.25307	0.354819	-1.98602	0.00010244	0.00501213
4	NONRATG012914.2	NONRATG012914.2	1.88026	0.946748	0.25307	0.354819	-1.98602	0.00010244	0.00501213
3	MSTRG.6158	MSTRG.6158	4.0826	7.4823	0.587746	0.681741	1.83273	0.000116548	0.00544349
4	MSTRG.6158	MSTRG.6158	4.0826	7.4823	0.587746	0.681741	1.83273	0.000116548	0.00544349
3	MSTRG.16002	MSTRG.16002	1.30587	3.10287	0.140402	1.18934	2.37609	0.00119269	0.0294808
4	MSTRG.16002	MSTRG.16002	1.30587	3.10287	0.140402	1.18934	2.37609	0.00119269	0.0294808
3	MSTRG.11394	MSTRG.11394	10.4419	1.45411	2.47146	0.55693	-7.18093	6.22e-12	3.88e-09
4	MSTRG.11394	MSTRG.11394	10.4419	1.45411	2.47146	0.55693	-7.18093	6.22e-12	3.88e-09
3	MSTRG.14356	MSTRG.14356	0.0100098	9.04414	0.0226834	5.29517	903.525	2.15e-06	0.000233205
4	MSTRG.14356	MSTRG.14356	0.0100098	9.04414	0.0226834	5.29517	903.525	2.15e-06	0.000233205
3	NONRATG007236.2	NONRATG007236.2	0.916887	4.41244	0.500359	2.58118	4.81241	8.9e-05	0.00457128
4	NONRATG007236.2	NONRATG007236.2	0.916887	4.41244	0.500359	2.58118	4.81241	8.9e-05	0.00457128
3	MSTRG.14865	MSTRG.14865	7.51742	13.5468	1.21544	2.48883	1.80206	9.14e-05	0.0046403
4	MSTRG.14865	MSTRG.14865	7.51742	13.5468	1.21544	2.48883	1.80206	9.14e-05	0.0046403
3	NONRATG026566.1	NONRATG026566.1	0.537356	1.51343	0.305854	0.461659	2.81643	0.000574611	0.0173656
4	NONRATG026566.1	NONRATG026566.1	0.537356	1.51343	0.305854	0.461659	2.81643	0.000574611	0.0173656
3	NONRATG006818.2	NONRATG006818.2	2.13185	0.0652807	0.382783	0.0576225	-32.6567	1.71e-12	1.3e-09
4	NONRATG006818.2	NONRATG006818.2	2.13185	0.0652807	0.382783	0.0576225	-32.6567	1.71e-12	1.3e-09
3	MSTRG.16789	MSTRG.16789	2.20476	0.298034	0.365475	0.10633	-7.39768	2.76e-11	1.45e-08
4	MSTRG.16789	MSTRG.16789	2.20476	0.298034	0.365475	0.10633	-7.39768	2.76e-11	1.45e-08
3	NONRATG008889.2	NONRATG008889.2	1.41809	4.49996	0.487546	2.41595	3.17325	0.000367077	0.0123971
4	NONRATG008889.2	NONRATG008889.2	1.41809	4.49996	0.487546	2.41595	3.17325	0.000367077	0.0123971
3	MSTRG.8782	MSTRG.8782	0.121026	6.07786	0.101191	4.34285	50.2196	5.44e-05	0.00312682
4	MSTRG.8782	MSTRG.8782	0.121026	6.07786	0.101191	4.34285	50.2196	5.44e-05	0.00312682
3	MSTRG.14973	MSTRG.14973	5.43131	0.219187	3.05715	0.142532	-24.7794	3.83e-07	5.5e-05
4	MSTRG.14973	MSTRG.14973	5.43131	0.219187	3.05715	0.142532	-24.7794	3.83e-07	5.5e-05
3	NONRATG011882.2	NONRATG011882.2	1.70897	0.968082	0.213608	0.244917	-1.76532	0.000376195	0.012613
4	NONRATG011882.2	NONRATG011882.2	1.70897	0.968082	0.213608	0.244917	-1.76532	0.000376195	0.012613
3	NONRATG011883.2	NONRATG011883.2	3.642	1.97989	1.07308	0.448751	-1.83949	0.000615785	0.0183559
4	NONRATG011883.2	NONRATG011883.2	3.642	1.97989	1.07308	0.448751	-1.83949	0.000615785	0.0183559
3	NONRATG002205.2	NONRATG002205.2	3.1672	0.915213	0.294137	0.150633	-3.46061	5.31e-11	2.45e-08
4	NONRATG002205.2	NONRATG002205.2	3.1672	0.915213	0.294137	0.150633	-3.46061	5.31e-11	2.45e-08
3	MSTRG.18216	MSTRG.18216	22.4777	6.9852	5.5618	2.22977	-3.21791	4.54e-09	1.3e-06
4	MSTRG.18216	MSTRG.18216	22.4777	6.9852	5.5618	2.22977	-3.21791	4.54e-09	1.3e-06
3	NONRATG024997.2	NONRATG024997.2	5.29829	0.21465	0.815587	0.10014	-24.6834	7.99e-15	1.27e-11
4	NONRATG024997.2	NONRATG024997.2	5.29829	0.21465	0.815587	0.10014	-24.6834	7.99e-15	1.27e-11
3	MSTRG.23201	MSTRG.23201	2.13241	0.630742	0.323491	0.193267	-3.3808	1.83e-08	3.9e-06
4	MSTRG.23201	MSTRG.23201	2.13241	0.630742	0.323491	0.193267	-3.3808	1.83e-08	3.9e-06
3	NONRATG023909.2	NONRATG023909.2	1.21258	3.21149	0.184047	1.00205	2.64848	0.000111388	0.00533073
4	NONRATG023909.2	NONRATG023909.2	1.21258	3.21149	0.184047	1.00205	2.64848	0.000111388	0.00533073
3	NONRATG020491.2	NONRATG020491.2	3.57111	19.1566	0.982725	2.28901	5.36432	1.24e-08	2.86e-06
4	NONRATG020491.2	NONRATG020491.2	3.57111	19.1566	0.982725	2.28901	5.36432	1.24e-08	2.86e-06
3	MSTRG.21162	MSTRG.21162	9.73577	0.167638	3.01206	0.131245	-58.0762	4.67e-12	3.13e-09
4	MSTRG.21162	MSTRG.21162	9.73577	0.167638	3.01206	0.131245	-58.0762	4.67e-12	3.13e-09
3	NONRATG016295.2	NONRATG016295.2	2.24021	0.971623	0.29362	0.179027	-2.30564	2.5e-07	3.87e-05
4	NONRATG016295.2	NONRATG016295.2	2.24021	0.971623	0.29362	0.179027	-2.30564	2.5e-07	3.87e-05
3	MSTRG.9695	MSTRG.9695	4.13762	1.14876	1.42147	0.28194	-3.60183	1.7e-07	2.72e-05
4	MSTRG.9695	MSTRG.9695	4.13762	1.14876	1.42147	0.28194	-3.60183	1.7e-07	2.72e-05
3	NONRATG012485.2	NONRATG012485.2	7.77982	15.569	1.04274	4.06047	2.0012	3.62e-05	0.00222142
4	NONRATG012485.2	NONRATG012485.2	7.77982	15.569	1.04274	4.06047	2.0012	3.62e-05	0.00222142
3	NONRATG020849.2	NONRATG020849.2	3.94293	6.32394	0.609975	0.38348	1.60387	0.000550577	0.0168728
4	NONRATG020849.2	NONRATG020849.2	3.94293	6.32394	0.609975	0.38348	1.60387	0.000550577	0.0168728
3	NONRATG025967.1	NONRATG025967.1	5.22297	0.515452	0.694958	0.0735101	-10.1328	2.01e-13	2.07e-10
4	NONRATG025967.1	NONRATG025967.1	5.22297	0.515452	0.694958	0.0735101	-10.1328	2.01e-13	2.07e-10
3	MSTRG.1851	MSTRG.1851	5.83864	19.9339	2.0147	8.95941	3.41414	5.98e-05	0.00334605
4	MSTRG.1851	MSTRG.1851	5.83864	19.9339	2.0147	8.95941	3.41414	5.98e-05	0.00334605
3	NONRATG004345.2	NONRATG004345.2	1.76051	23.6985	0.344362	4.41204	13.4611	9.3e-10	3.07e-07
4	NONRATG004345.2	NONRATG004345.2	1.76051	23.6985	0.344362	4.41204	13.4611	9.3e-10	3.07e-07
3	MSTRG.2628	MSTRG.2628	4.64479	8.82468	0.534488	1.90971	1.89991	0.000226688	0.00891845
4	MSTRG.2628	MSTRG.2628	4.64479	8.82468	0.534488	1.90971	1.89991	0.000226688	0.00891845
3	MSTRG.7818	MSTRG.7818	1.43461	4.77041	0.103244	3.22749	3.32524	0.00203105	0.0429175
4	MSTRG.7818	MSTRG.7818	1.43461	4.77041	0.103244	3.22749	3.32524	0.00203105	0.0429175
3	NONRATG009608.2	NONRATG009608.2	5.43036	2.99735	0.656068	0.891208	-1.81172	0.00022332	0.00888598
4	NONRATG009608.2	NONRATG009608.2	5.43036	2.99735	0.656068	0.891208	-1.81172	0.00022332	0.00888598
3	MSTRG.9684	MSTRG.9684	2.28046	1.2097	0.288449	0.205562	-1.88515	4.19e-05	0.00253966
4	MSTRG.9684	MSTRG.9684	2.28046	1.2097	0.288449	0.205562	-1.88515	4.19e-05	0.00253966
3	NONRATG017315.2	NONRATG017315.2	68.4437	250.286	65.8081	115.801	3.65682	0.000145643	0.00655693
4	NONRATG017315.2	NONRATG017315.2	68.4437	250.286	65.8081	115.801	3.65682	0.000145643	0.00655693
3	NONRATG003318.2	NONRATG003318.2	5.48513	1.54524	1.29581	0.316288	-3.54969	3.33e-09	1.02e-06
4	NONRATG003318.2	NONRATG003318.2	5.48513	1.54524	1.29581	0.316288	-3.54969	3.33e-09	1.02e-06
3	NONRATG018983.2	NONRATG018983.2	2.96064	1.48566	0.682321	0.461579	-1.99281	0.000189747	0.007945
4	NONRATG018983.2	NONRATG018983.2	2.96064	1.48566	0.682321	0.461579	-1.99281	0.000189747	0.007945
3	NONRATG000660.2	NONRATG000660.2	6.43321	0.132809	1.37268	0.0140239	-48.4394	2.15e-14	3.14e-11
4	NONRATG000660.2	NONRATG000660.2	6.43321	0.132809	1.37268	0.0140239	-48.4394	2.15e-14	3.14e-11
3	NONRATG016680.2	NONRATG016680.2	6.51762	0.463804	0.967375	0.95054	-14.0525	5.16e-13	4.3e-10
4	NONRATG016680.2	NONRATG016680.2	6.51762	0.463804	0.967375	0.95054	-14.0525	5.16e-13	4.3e-10
3	MSTRG.2584	MSTRG.2584	0	4.70008	0	1.17717	Inf	1.14e-08	2.73e-06
4	MSTRG.2584	MSTRG.2584	0	4.70008	0	1.17717	Inf	1.14e-08	2.73e-06
3	MSTRG.895	MSTRG.895	3.18993	0.562677	0.496322	0.318169	-5.66921	2.83e-11	1.45e-08
4	MSTRG.895	MSTRG.895	3.18993	0.562677	0.496322	0.318169	-5.66921	2.83e-11	1.45e-08
3	NONRATG021518.2	NONRATG021518.2	3.53484	1.38695	0.470742	0.376842	-2.54864	3.28e-07	4.86e-05
4	NONRATG021518.2	NONRATG021518.2	3.53484	1.38695	0.470742	0.376842	-2.54864	3.28e-07	4.86e-05
3	MSTRG.5879	MSTRG.5879	2.43158	1.25164	0.51243	0.221463	-1.94272	5.21e-05	0.00303649
4	MSTRG.5879	MSTRG.5879	2.43158	1.25164	0.51243	0.221463	-1.94272	5.21e-05	0.00303649
3	NONRATG011924.2	NONRATG011924.2	1.03184	4.06802	0.260881	1.02836	3.94249	2.21e-06	0.000236629
4	NONRATG011924.2	NONRATG011924.2	1.03184	4.06802	0.260881	1.02836	3.94249	2.21e-06	0.000236629
3	MSTRG.22877	MSTRG.22877	1.32241	0.652866	0.204318	0.0639046	-2.02555	0.000113788	0.00539322
4	MSTRG.22877	MSTRG.22877	1.32241	0.652866	0.204318	0.0639046	-2.02555	0.000113788	0.00539322
3	MSTRG.25698	MSTRG.25698	2.72191	8.11003	0.603118	5.75163	2.97954	0.00197884	0.0423607
4	MSTRG.25698	MSTRG.25698	2.72191	8.11003	0.603118	5.75163	2.97954	0.00197884	0.0423607
3	NONRATG002865.2	NONRATG002865.2	0.494716	1.15866	0.152653	0.297887	2.34206	0.00155702	0.0354633
4	NONRATG002865.2	NONRATG002865.2	0.494716	1.15866	0.152653	0.297887	2.34206	0.00155702	0.0354633
3	MSTRG.10868	MSTRG.10868	1.20471	5.66385	0.127249	1.30567	4.70144	7.42e-07	9.75e-05
4	MSTRG.10868	MSTRG.10868	1.20471	5.66385	0.127249	1.30567	4.70144	7.42e-07	9.75e-05
3	MSTRG.18527	MSTRG.18527	9.20635	0.569631	1.34537	0.29469	-16.1619	6.66e-16	2.33e-12
4	MSTRG.18527	MSTRG.18527	9.20635	0.569631	1.34537	0.29469	-16.1619	6.66e-16	2.33e-12
3	NONRATG002422.2	NONRATG002422.2	4.16868	0.695402	0.230566	0.199547	-5.99463	5.09e-13	4.3e-10
4	NONRATG002422.2	NONRATG002422.2	4.16868	0.695402	0.230566	0.199547	-5.99463	5.09e-13	4.3e-10
3	NONRATG010127.2	NONRATG010127.2	5.64282	1.18589	0.919847	0.808058	-4.75829	2.23e-11	1.22e-08
4	NONRATG010127.2	NONRATG010127.2	5.64282	1.18589	0.919847	0.808058	-4.75829	2.23e-11	1.22e-08
3	NONRATG014381.2	NONRATG014381.2	0.473802	3.07425	0.42152	1.67057	6.48847	0.000113784	0.00539322
4	NONRATG014381.2	NONRATG014381.2	0.473802	3.07425	0.42152	1.67057	6.48847	0.000113784	0.00539322
3	MSTRG.14458	MSTRG.14458	2.50993	7.22961	0.409356	0.901019	2.88041	1.62e-07	2.62e-05
4	MSTRG.14458	MSTRG.14458	2.50993	7.22961	0.409356	0.901019	2.88041	1.62e-07	2.62e-05
3	MSTRG.19916	MSTRG.19916	2.76156	0.112852	0.510595	0.169423	-24.4706	1.25e-13	1.51e-10
4	MSTRG.19916	MSTRG.19916	2.76156	0.112852	0.510595	0.169423	-24.4706	1.25e-13	1.51e-10
3	MSTRG.12377	MSTRG.12377	0.468314	3.61131	0.0673205	1.35668	7.71131	6.71e-06	0.000604487
4	MSTRG.12377	MSTRG.12377	0.468314	3.61131	0.0673205	1.35668	7.71131	6.71e-06	0.000604487
3	MSTRG.18252	MSTRG.18252	0	2.83423	0	1.26209	Inf	2.43e-06	0.000254048
4	MSTRG.18252	MSTRG.18252	0	2.83423	0	1.26209	Inf	2.43e-06	0.000254048
3	NONRATG013497.2	NONRATG013497.2	13.9923	6.89652	1.19672	1.47234	-2.02889	8.11e-08	1.43e-05
4	NONRATG013497.2	NONRATG013497.2	13.9923	6.89652	1.19672	1.47234	-2.02889	8.11e-08	1.43e-05
3	NONRATG012139.2	NONRATG012139.2	4.48878	0.972104	0.701053	0.52909	-4.61759	1.77e-11	9.97e-09
4	NONRATG012139.2	NONRATG012139.2	4.48878	0.972104	0.701053	0.52909	-4.61759	1.77e-11	9.97e-09
3	NONRATG015714.2	NONRATG015714.2	0.605029	2.00128	0.41769	0.902874	3.30774	0.00056986	0.0172518
4	NONRATG015714.2	NONRATG015714.2	0.605029	2.00128	0.41769	0.902874	3.30774	0.00056986	0.0172518
3	NONRATG011747.2	NONRATG011747.2	5.44906	0.081147	0.679784	0.0154838	-67.1504	3.33e-16	1.45e-12
4	NONRATG011747.2	NONRATG011747.2	5.44906	0.081147	0.679784	0.0154838	-67.1504	3.33e-16	1.45e-12
3	NONRATG024391.2	NONRATG024391.2	4.5917	1.06434	0.55726	0.627393	-4.31412	6.73e-12	4.05e-09
4	NONRATG024391.2	NONRATG024391.2	4.5917	1.06434	0.55726	0.627393	-4.31412	6.73e-12	4.05e-09
3	MSTRG.74	MSTRG.74	114.262	367.123	22.8886	70.8637	3.21298	1.33e-06	0.000157596
4	MSTRG.74	MSTRG.74	114.262	367.123	22.8886	70.8637	3.21298	1.33e-06	0.000157596
3	NONRATG011884.2	NONRATG011884.2	6.39166	3.21101	1.57767	1.19306	-1.99054	4.04e-05	0.00245695
4	NONRATG011884.2	NONRATG011884.2	6.39166	3.21101	1.57767	1.19306	-1.99054	4.04e-05	0.00245695
3	MSTRG.2225	MSTRG.2225	0.005234	2.93667	0.0128206	0.909641	561.076	3.36e-06	0.000339124
4	MSTRG.2225	MSTRG.2225	0.005234	2.93667	0.0128206	0.909641	561.076	3.36e-06	0.000339124
3	NONRATG010201.2	NONRATG010201.2	21.2405	0.123052	1.85777	0.0679753	-172.614	0	0
4	NONRATG010201.2	NONRATG010201.2	21.2405	0.123052	1.85777	0.0679753	-172.614	0	0
3	NONRATG021874.2	NONRATG021874.2	2.81049	0.261265	0.381438	0.177975	-10.7573	3.82e-12	2.78e-09
4	NONRATG021874.2	NONRATG021874.2	2.81049	0.261265	0.381438	0.177975	-10.7573	3.82e-12	2.78e-09
3	MSTRG.1662	MSTRG.1662	3.59922	16.2616	3.11436	7.43613	4.51809	1.1e-05	0.000894349
4	MSTRG.1662	MSTRG.1662	3.59922	16.2616	3.11436	7.43613	4.51809	1.1e-05	0.000894349
3	MSTRG.7362	MSTRG.7362	0.610247	4.68308	0.53699	2.5267	7.67408	3.3e-05	0.002059
4	MSTRG.7362	MSTRG.7362	0.610247	4.68308	0.53699	2.5267	7.67408	3.3e-05	0.002059
3	MSTRG.7938	MSTRG.7938	0.608477	2.8264	0.64068	0.478657	4.64504	1.49e-05	0.00114317
4	MSTRG.7938	MSTRG.7938	0.608477	2.8264	0.64068	0.478657	4.64504	1.49e-05	0.00114317
The meanC represents the mean FPKM of Wistar rats, the meanE represents the mean FPKM of GK rats, the stdC means standard deviation of Wistar rats, the stdE means standard deviation of GK rats;n=6 in each group.

## Sheet: Sheet3
Table S6-3 The FPKM of differentially expressed mRNAs in 901 co-expressed lncRNA-mRNA pairs
Weeks	Gene_ID	Gene_name	meanC	meanE	stdC	stdE	Fold change	P Value	FDR
3	ENSRNOG00000046636	Hist2h4	73.431	186.799	17.6546	88.6522	2.54387	0.000799619	0.0222556
4	ENSRNOG00000046636	Hist2h4	73.431	186.799	17.6546	88.6522	2.54387	0.000799619	0.0222556
3	ENSRNOG00000003853	Scoc	1.90114	0.63483	0.365919	0.203065	-2.99472	2.91e-07	4.43e-05
4	ENSRNOG00000003853	Scoc	1.90114	0.63483	0.365919	0.203065	-2.99472	2.91e-07	4.43e-05
3	ENSRNOG00000009565	Pdk4	40.9642	152.152	35.2378	73.0329	3.71427	0.000186953	0.00790725
4	ENSRNOG00000009565	Pdk4	40.9642	152.152	35.2378	73.0329	3.71427	0.000186953	0.00790725
3	ENSRNOG00000015718	RGD1307461	5.00459	1.76366	0.919238	0.640845	-2.83762	1.65e-08	3.57e-06
4	ENSRNOG00000015718	RGD1307461	5.00459	1.76366	0.919238	0.640845	-2.83762	1.65e-08	3.57e-06
3	ENSRNOG00000016937	Mtfr1l	94.6104	43.3691	6.01028	4.88483	-2.18152	3.88e-09	1.13e-06
4	ENSRNOG00000016937	Mtfr1l	94.6104	43.3691	6.01028	4.88483	-2.18152	3.88e-09	1.13e-06
3	ENSRNOG00000004377	Lpin1	11.3132	21.263	1.26541	3.96109	1.87949	7.12e-05	0.0038021
4	ENSRNOG00000004377	Lpin1	11.3132	21.263	1.26541	3.96109	1.87949	7.12e-05	0.0038021
3	ENSRNOG00000003620	Fmo3	0.339004	3.65527	0.138866	1.99622	10.7824	2.24e-05	0.00155896
4	ENSRNOG00000003620	Fmo3	0.339004	3.65527	0.138866	1.99622	10.7824	2.24e-05	0.00155896
3	ENSRNOG00000056135	Tsc22d3	27.0286	60.0611	9.87743	23.2458	2.22213	0.00047562	0.0151608
4	ENSRNOG00000056135	Tsc22d3	27.0286	60.0611	9.87743	23.2458	2.22213	0.00047562	0.0151608
3	ENSRNOG00000024066	Fundc2	40.513	24.5114	3.25343	1.47192	-1.65282	1.86e-05	0.00133912
4	ENSRNOG00000024066	Fundc2	40.513	24.5114	3.25343	1.47192	-1.65282	1.86e-05	0.00133912
3	ENSRNOG00000008620	Smad3	9.12023	20.2056	0.659219	3.66719	2.21546	1.89e-05	0.00135176
4	ENSRNOG00000008620	Smad3	9.12023	20.2056	0.659219	3.66719	2.21546	1.89e-05	0.00135176
3	ENSRNOG00000022762	Mettl21cl1	2.50712	7.38591	0.886315	2.60544	2.94597	5.3e-05	0.00307832
4	ENSRNOG00000022762	Mettl21cl1	2.50712	7.38591	0.886315	2.60544	2.94597	5.3e-05	0.00307832
3	ENSRNOG00000024924	Cep19	30.2154	13.0902	1.24963	0.918877	-2.30825	9.93e-11	4.23e-08
4	ENSRNOG00000024924	Cep19	30.2154	13.0902	1.24963	0.918877	-2.30825	9.93e-11	4.23e-08
3	ENSRNOG00000002244	Pdgfra	8.47331	14.6557	0.823665	3.55002	1.72963	0.000557761	0.0170332
4	ENSRNOG00000002244	Pdgfra	8.47331	14.6557	0.823665	3.55002	1.72963	0.000557761	0.0170332
3	ENSRNOG00000027433	LOC100910708	2.24719	5.11557	0.194589	1.01917	2.27643	6.28e-05	0.00345782
4	ENSRNOG00000027433	LOC100910708	2.24719	5.11557	0.194589	1.01917	2.27643	6.28e-05	0.00345782
3	ENSRNOG00000013603	Dffa	16.4775	9.59032	2.64386	2.13611	-1.71814	0.000134059	0.00610028
4	ENSRNOG00000013603	Dffa	16.4775	9.59032	2.64386	2.13611	-1.71814	0.000134059	0.00610028
3	ENSRNOG00000061579	AABR07070810.1	0.241825	6.73233	0.0515384	1.80131	27.8397	1.19e-08	2.79e-06
4	ENSRNOG00000061579	AABR07070810.1	0.241825	6.73233	0.0515384	1.80131	27.8397	1.19e-08	2.79e-06
3	ENSRNOG00000020729	Stc2	4.94088	1.55935	1.17095	0.288004	-3.16855	1.06e-08	2.57e-06
4	ENSRNOG00000020729	Stc2	4.94088	1.55935	1.17095	0.288004	-3.16855	1.06e-08	2.57e-06
3	ENSRNOG00000050183	RT1-CE1	0.81627	1.9787	0.183478	0.530402	2.42407	0.000726466	0.0208716
4	ENSRNOG00000050183	RT1-CE1	0.81627	1.9787	0.183478	0.530402	2.42407	0.000726466	0.0208716
3	ENSRNOG00000032798	Slco3a1	8.06597	5.26404	0.999371	0.654979	-1.53228	0.00026558	0.00995575
4	ENSRNOG00000032798	Slco3a1	8.06597	5.26404	0.999371	0.654979	-1.53228	0.00026558	0.00995575
3	ENSRNOG00000027724	Plekhf1	4.54638	8.12629	1.00837	1.91598	1.78742	0.000484665	0.015365
4	ENSRNOG00000027724	Plekhf1	4.54638	8.12629	1.00837	1.91598	1.78742	0.000484665	0.015365
3	ENSRNOG00000061768	Slc43a3	1.04547	3.90461	0.14813	1.87225	3.73478	0.000119198	0.0055524
4	ENSRNOG00000061768	Slc43a3	1.04547	3.90461	0.14813	1.87225	3.73478	0.000119198	0.0055524
3	ENSRNOG00000025140	Zfat	1.31867	3.35429	0.121405	0.550549	2.5437	0.000106996	0.0051773
4	ENSRNOG00000025140	Zfat	1.31867	3.35429	0.121405	0.550549	2.5437	0.000106996	0.0051773
3	ENSRNOG00000023386	LOC103690018	7.34666	2.51238	0.308506	2.48962	-2.92418	1.04e-06	0.000133126
4	ENSRNOG00000023386	LOC103690018	7.34666	2.51238	0.308506	2.48962	-2.92418	1.04e-06	0.000133126
3	ENSRNOG00000010253	Cd163	4.35502	10.2133	0.612359	6.01334	2.34518	0.00177387	0.0394224
4	ENSRNOG00000010253	Cd163	4.35502	10.2133	0.612359	6.01334	2.34518	0.00177387	0.0394224
3	ENSRNOG00000009263	Ifi27	20.1795	37.5713	3.00398	10.2785	1.86186	0.000269005	0.0100405
4	ENSRNOG00000009263	Ifi27	20.1795	37.5713	3.00398	10.2785	1.86186	0.000269005	0.0100405
3	ENSRNOG00000011936	Abhd14a	1.47575	2.96506	0.224806	0.739468	2.00919	0.00200084	0.0426748
4	ENSRNOG00000011936	Abhd14a	1.47575	2.96506	0.224806	0.739468	2.00919	0.00200084	0.0426748
3	ENSRNOG00000012393	S100a13	4.37755	11.6616	0.903751	3.93866	2.66395	1.76e-05	0.00129404
4	ENSRNOG00000012393	S100a13	4.37755	11.6616	0.903751	3.93866	2.66395	1.76e-05	0.00129404
3	ENSRNOG00000003510	Fmo2	0.938372	3.50747	0.349115	2.2035	3.73782	0.00105481	0.0267423
4	ENSRNOG00000003510	Fmo2	0.938372	3.50747	0.349115	2.2035	3.73782	0.00105481	0.0267423
3	ENSRNOG00000022242	Cxcl9	7.81715	16.9056	1.3957	3.1444	2.16263	4.24e-05	0.00255584
4	ENSRNOG00000022242	Cxcl9	7.81715	16.9056	1.3957	3.1444	2.16263	4.24e-05	0.00255584
3	ENSRNOG00000016244	Mical2	6.15481	13.5959	1.33699	4.669	2.20898	9.4e-05	0.00474597
4	ENSRNOG00000016244	Mical2	6.15481	13.5959	1.33699	4.669	2.20898	9.4e-05	0.00474597
3	ENSRNOG00000014398	Scara5	3.80776	7.99979	0.665405	2.69731	2.10092	0.000290367	0.0104866
4	ENSRNOG00000014398	Scara5	3.80776	7.99979	0.665405	2.69731	2.10092	0.000290367	0.0104866
3	ENSRNOG00000017307	Prss23	10.085	22.5178	1.13348	3.38263	2.2328	3.12e-06	0.000318774
4	ENSRNOG00000017307	Prss23	10.085	22.5178	1.13348	3.38263	2.2328	3.12e-06	0.000318774
3	ENSRNOG00000005615	Gadd45a	9.66853	30.2202	2.46071	12.1781	3.12562	3.49e-05	0.00214867
4	ENSRNOG00000005615	Gadd45a	9.66853	30.2202	2.46071	12.1781	3.12562	3.49e-05	0.00214867
3	ENSRNOG00000012183	Glrx	4.12473	17.3707	1.22252	3.59794	4.21136	3.87e-07	5.5e-05
4	ENSRNOG00000012183	Glrx	4.12473	17.3707	1.22252	3.59794	4.21136	3.87e-07	5.5e-05
3	ENSRNOG00000020427	Borcs8	3.76029	8.26037	0.493371	1.74266	2.19674	1.65e-05	0.00124747
4	ENSRNOG00000020427	Borcs8	3.76029	8.26037	0.493371	1.74266	2.19674	1.65e-05	0.00124747
3	ENSRNOG00000016873	Msrb2	3.91802	2.21114	0.414252	0.531265	-1.77194	3.33e-05	0.00206717
4	ENSRNOG00000016873	Msrb2	3.91802	2.21114	0.414252	0.531265	-1.77194	3.33e-05	0.00206717
3	ENSRNOG00000013973	Lcn2	0.226115	6.46897	0.115108	5.21013	28.6092	0.000165662	0.00725259
4	ENSRNOG00000013973	Lcn2	0.226115	6.46897	0.115108	5.21013	28.6092	0.000165662	0.00725259
3	ENSRNOG00000013141	LOC100911625	0.756995	1.58287	0.134828	0.588308	2.09099	0.00249588	0.0486585
4	ENSRNOG00000013141	LOC100911625	0.756995	1.58287	0.134828	0.588308	2.09099	0.00249588	0.0486585
3	ENSRNOG00000047045	Sdhaf1	18.8023	10.2416	1.58227	1.52534	-1.83587	1.5e-07	2.47e-05
4	ENSRNOG00000047045	Sdhaf1	18.8023	10.2416	1.58227	1.52534	-1.83587	1.5e-07	2.47e-05
3	ENSRNOG00000022144	AABR07072356.1	16.1025	25.6526	0.663826	4.91654	1.59308	0.00200369	0.0426788
4	ENSRNOG00000022144	AABR07072356.1	16.1025	25.6526	0.663826	4.91654	1.59308	0.00200369	0.0426788
3	ENSRNOG00000061316	LOC102547056	1.95348	1.02791	0.215759	0.100281	-1.90043	4.34e-05	0.00259779
4	ENSRNOG00000061316	LOC102547056	1.95348	1.02791	0.215759	0.100281	-1.90043	4.34e-05	0.00259779
3	ENSRNOG00000046493	Pnpo	1.99642	4.0196	0.307061	0.837707	2.0134	0.000667122	0.0193898
4	ENSRNOG00000046493	Pnpo	1.99642	4.0196	0.307061	0.837707	2.0134	0.000667122	0.0193898
3	ENSRNOG00000015514	Bcat1	1.77723	4.42122	0.211402	1.86529	2.48771	0.000343746	0.0119138
4	ENSRNOG00000015514	Bcat1	1.77723	4.42122	0.211402	1.86529	2.48771	0.000343746	0.0119138
3	ENSRNOG00000042838	Junb	3.29197	11.4621	0.504648	7.35039	3.48183	0.000452716	0.0145369
4	ENSRNOG00000042838	Junb	3.29197	11.4621	0.504648	7.35039	3.48183	0.000452716	0.0145369
3	ENSRNOG00000019221	Gstm4	4.10968	13.0102	0.407849	1.6067	3.16574	3.12e-08	6.19e-06
4	ENSRNOG00000019221	Gstm4	4.10968	13.0102	0.407849	1.6067	3.16574	3.12e-08	6.19e-06
3	ENSRNOG00000016545	Ift140	1.49614	3.14821	0.117445	0.794438	2.10422	0.000630766	0.0185805
4	ENSRNOG00000016545	Ift140	1.49614	3.14821	0.117445	0.794438	2.10422	0.000630766	0.0185805
3	ENSRNOG00000018996	Phf7	2.18207	6.43787	0.347998	0.957015	2.95035	1.68e-05	0.001263
4	ENSRNOG00000018996	Phf7	2.18207	6.43787	0.347998	0.957015	2.95035	1.68e-05	0.001263
3	ENSRNOG00000005850	Gdap1	0.824228	2.16141	0.136663	0.410069	2.62235	0.00128368	0.0311869
4	ENSRNOG00000005850	Gdap1	0.824228	2.16141	0.136663	0.410069	2.62235	0.00128368	0.0311869
3	ENSRNOG00000055295	Pecr	15.3078	8.48206	1.47197	1.05708	-1.80473	3.85e-06	0.00038173
4	ENSRNOG00000055295	Pecr	15.3078	8.48206	1.47197	1.05708	-1.80473	3.85e-06	0.00038173
3	ENSRNOG00000043098	Mt2A	7.03837	20.6438	2.67543	9.41515	2.93304	0.000127778	0.00589372
4	ENSRNOG00000043098	Mt2A	7.03837	20.6438	2.67543	9.41515	2.93304	0.000127778	0.00589372
3	ENSRNOG00000052758	Fam49a	3.35739	7.75612	0.341559	2.38131	2.31016	8.35e-05	0.00435724
4	ENSRNOG00000052758	Fam49a	3.35739	7.75612	0.341559	2.38131	2.31016	8.35e-05	0.00435724
3	ENSRNOG00000017528	Gpr157	3.71683	9.28795	0.777346	2.09398	2.49889	4.54e-06	0.000445773
4	ENSRNOG00000017528	Gpr157	3.71683	9.28795	0.777346	2.09398	2.49889	4.54e-06	0.000445773
3	ENSRNOG00000027797	Nit2	36.5371	14.7045	4.11742	2.77527	-2.48475	1.78e-10	6.62e-08
4	ENSRNOG00000027797	Nit2	36.5371	14.7045	4.11742	2.77527	-2.48475	1.78e-10	6.62e-08
3	ENSRNOG00000043400	LOC100910678	4.9304	8.82147	0.471888	1.55126	1.7892	0.000329576	0.0114911
4	ENSRNOG00000043400	LOC100910678	4.9304	8.82147	0.471888	1.55126	1.7892	0.000329576	0.0114911
3	ENSRNOG00000014254	Cpt1a	2.0534	5.15204	0.54502	1.72085	2.50903	0.000235252	0.00917273
4	ENSRNOG00000043400	LOC100910678	4.9304	8.82147	0.471888	1.55126	1.7892	0.000329576	0.0114911
3	ENSRNOG00000004755	Commd9	18.4575	11.3766	1.79586	1.84707	-1.62241	2.98e-05	0.00191263
4	ENSRNOG00000004755	Commd9	18.4575	11.3766	1.79586	1.84707	-1.62241	2.98e-05	0.00191263
3	ENSRNOG00000024601	Taf11	4.11506	8.27335	0.858958	0.405254	2.01051	8.06e-06	0.000693164
4	ENSRNOG00000024601	Taf11	4.11506	8.27335	0.858958	0.405254	2.01051	8.06e-06	0.000693164
3	ENSRNOG00000014375	Adgrb2	0.199088	3.88308	0.0215835	1.31026	19.5043	1.56e-07	2.54e-05
4	ENSRNOG00000014375	Adgrb2	0.199088	3.88308	0.0215835	1.31026	19.5043	1.56e-07	2.54e-05
3	ENSRNOG00000020821	LOC108348122	0.66817	1.84659	0.109897	0.23029	2.76365	0.000532199	0.0164831
4	ENSRNOG00000020821	LOC108348122	0.66817	1.84659	0.109897	0.23029	2.76365	0.000532199	0.0164831
3	ENSRNOG00000046871	LOC681367	7.40079	4.10504	1.20574	0.521546	-1.80285	2.57e-05	0.00170889
4	ENSRNOG00000046871	LOC681367	7.40079	4.10504	1.20574	0.521546	-1.80285	2.57e-05	0.00170889
3	ENSRNOG00000009512	Esd	32.3246	17.757	3.42071	1.62493	-1.82038	1.37e-06	0.000161574
4	ENSRNOG00000009512	Esd	32.3246	17.757	3.42071	1.62493	-1.82038	1.37e-06	0.000161574
3	ENSRNOG00000039890	Abcg3l3	0.921601	2.50672	0.226363	0.745076	2.71997	0.00022634	0.00891845
4	ENSRNOG00000039890	Abcg3l3	0.921601	2.50672	0.226363	0.745076	2.71997	0.00022634	0.00891845
3	ENSRNOG00000017412	AABR07001512.1	0.0589893	4.97232	0.0750488	2.23221	84.2918	1.5e-06	0.000171993
4	ENSRNOG00000017412	AABR07001512.1	0.0589893	4.97232	0.0750488	2.23221	84.2918	1.5e-06	0.000171993
3	ENSRNOG00000026982	LOC691921	12.6141	28.3981	1.53756	5.5208	2.2513	4.61e-06	0.0004503
4	ENSRNOG00000026982	LOC691921	12.6141	28.3981	1.53756	5.5208	2.2513	4.61e-06	0.0004503
3	ENSRNOG00000049560	Glul	82.7169	191.286	17.8988	46.4287	2.31254	9.57e-05	0.00481075
4	ENSRNOG00000049560	Glul	82.7169	191.286	17.8988	46.4287	2.31254	9.57e-05	0.00481075
3	ENSRNOG00000005358	Pmm1	7.21891	12.3121	0.765448	2.05656	1.70554	0.000826151	0.022655
4	ENSRNOG00000005358	Pmm1	7.21891	12.3121	0.765448	2.05656	1.70554	0.000826151	0.022655
3	ENSRNOG00000001425	Sh2b2	1.83435	4.8351	0.129993	1.96641	2.63586	0.000198621	0.00816355
4	ENSRNOG00000001425	Sh2b2	1.83435	4.8351	0.129993	1.96641	2.63586	0.000198621	0.00816355
3	ENSRNOG00000005177	Tp53i3	11.2505	3.30199	0.794867	0.743491	-3.40719	4.32e-12	3.02e-09
4	ENSRNOG00000005177	Tp53i3	11.2505	3.30199	0.794867	0.743491	-3.40719	4.32e-12	3.02e-09
3	ENSRNOG00000016576	Carmil1	0.837981	1.96588	0.0959571	0.853545	2.34597	0.00249208	0.0486387
4	ENSRNOG00000016576	Carmil1	0.837981	1.96588	0.0959571	0.853545	2.34597	0.00249208	0.0486387
3	ENSRNOG00000021156	Vegfb	5.87481	0.154975	1.07386	0.129556	-37.908	4e-15	7.76e-12
4	ENSRNOG00000021156	Vegfb	5.87481	0.154975	1.07386	0.129556	-37.908	4e-15	7.76e-12
3	ENSRNOG00000017716	Ucp3	1.30041	9.68053	1.02932	4.88191	7.44422	1.81e-05	0.00131063
4	ENSRNOG00000017716	Ucp3	1.30041	9.68053	1.02932	4.88191	7.44422	1.81e-05	0.00131063
3	ENSRNOG00000043288	Smim13	2.72989	5.4679	0.329776	0.977174	2.00298	9.83e-05	0.00484226
4	ENSRNOG00000043288	Smim13	2.72989	5.4679	0.329776	0.977174	2.00298	9.83e-05	0.00484226
3	ENSRNOG00000050104	Clip3	0.736324	2.20352	0.106996	0.262906	2.9926	1.8e-05	0.00130724
4	ENSRNOG00000050104	Clip3	0.736324	2.20352	0.106996	0.262906	2.9926	1.8e-05	0.00130724
3	ENSRNOG00000017810	Uros	1.82778	3.75988	0.193067	1.18653	2.05708	0.00144605	0.033951
4	ENSRNOG00000017810	Uros	1.82778	3.75988	0.193067	1.18653	2.05708	0.00144605	0.033951
3	ENSRNOG00000036649	Pwwp2b	3.823	1.33664	0.846978	0.199085	-2.86015	3.22e-08	6.32e-06
4	ENSRNOG00000036649	Pwwp2b	3.823	1.33664	0.846978	0.199085	-2.86015	3.22e-08	6.32e-06
3	ENSRNOG00000014339	Anxa10	2.68655	1.29628	0.653035	0.328946	-2.07251	2.18e-05	0.00153762
4	ENSRNOG00000014339	Anxa10	2.68655	1.29628	0.653035	0.328946	-2.07251	2.18e-05	0.00153762
3	ENSRNOG00000027742	Adamtsl2	1.22401	3.61321	0.377092	0.76427	2.95194	5.55e-05	0.00316021
4	ENSRNOG00000027742	Adamtsl2	1.22401	3.61321	0.377092	0.76427	2.95194	5.55e-05	0.00316021
3	ENSRNOG00000005826	RGD1562420	0.204901	14.748	0.0487212	4.52168	71.9764	5.45e-09	1.51e-06
4	ENSRNOG00000005826	RGD1562420	0.204901	14.748	0.0487212	4.52168	71.9764	5.45e-09	1.51e-06
3	ENSRNOG00000051699	Zdhhc4	3.73106	13.3872	0.387928	1.65833	3.58805	1.65e-08	3.57e-06
4	ENSRNOG00000051699	Zdhhc4	3.73106	13.3872	0.387928	1.65833	3.58805	1.65e-08	3.57e-06
3	ENSRNOG00000009734	Akr1b8	1.76493	4.06213	0.1838	0.669262	2.30158	6.08e-05	0.00338497
4	ENSRNOG00000009734	Akr1b8	1.76493	4.06213	0.1838	0.669262	2.30158	6.08e-05	0.00338497
3	ENSRNOG00000000529	Pim1	5.41495	10.5241	1.00745	1.65259	1.94352	4.52e-05	0.00267778
4	ENSRNOG00000000529	Pim1	5.41495	10.5241	1.00745	1.65259	1.94352	4.52e-05	0.00267778
3	ENSRNOG00000047706	LOC103690108	0.0146325	6.70748	0.0168442	5.71383	458.395	0.000177055	0.00757783
4	ENSRNOG00000047706	LOC103690108	0.0146325	6.70748	0.0168442	5.71383	458.395	0.000177055	0.00757783
3	ENSRNOG00000002917	Sec14l5	11.9831	5.43527	0.992573	1.59544	-2.20469	1.38e-08	3.09e-06
4	ENSRNOG00000002917	Sec14l5	11.9831	5.43527	0.992573	1.59544	-2.20469	1.38e-08	3.09e-06
3	ENSRNOG00000018865	Adamts12	6.06	10.4498	0.656955	2.97727	1.72438	0.00075979	0.0216157
4	ENSRNOG00000018865	Adamts12	6.06	10.4498	0.656955	2.97727	1.72438	0.00075979	0.0216157
3	ENSRNOG00000038999	RT1-A1	0.902609	20.6982	0.13603	20.7352	22.9316	0.00102914	0.0263699
4	ENSRNOG00000038999	RT1-A1	0.902609	20.6982	0.13603	20.7352	22.9316	0.00102914	0.0263699
3	ENSRNOG00000017286	Ephx2	5.04734	0.550821	0.339395	0.113272	-9.1633	3.11e-15	6.79e-12
4	ENSRNOG00000017286	Ephx2	5.04734	0.550821	0.339395	0.113272	-9.1633	3.11e-15	6.79e-12
3	ENSRNOG00000029115	AABR07057190.1	0.887953	3.75363	0.295208	1.57588	4.22728	4.29e-05	0.00257487
4	ENSRNOG00000029115	AABR07057190.1	0.887953	3.75363	0.295208	1.57588	4.22728	4.29e-05	0.00257487
3	ENSRNOG00000043171	Hdhd2	2.91134	5.86085	0.333601	0.54841	2.01311	0.000265089	0.00995575
4	ENSRNOG00000043171	Hdhd2	2.91134	5.86085	0.333601	0.54841	2.01311	0.000265089	0.00995575
3	ENSRNOG00000050922	Nupr1l1	6.55231	18.481	0.99254	5.87994	2.82054	1.72e-05	0.00128539
4	ENSRNOG00000050922	Nupr1l1	6.55231	18.481	0.99254	5.87994	2.82054	1.72e-05	0.00128539
3	ENSRNOG00000028350	Arse	1.71596	3.36272	0.249721	0.664891	1.95968	0.00208172	0.043549
4	ENSRNOG00000028350	Arse	1.71596	3.36272	0.249721	0.664891	1.95968	0.00208172	0.043549
3	ENSRNOG00000013397	Foxo1	8.17834	15.1737	1.07705	3.93118	1.85535	0.000465709	0.0148993
4	ENSRNOG00000013397	Foxo1	8.17834	15.1737	1.07705	3.93118	1.85535	0.000465709	0.0148993
3	ENSRNOG00000043426	Kyat3	3.84587	1.70802	0.655697	0.152462	-2.25165	1.11e-06	0.000139941
4	ENSRNOG00000043426	Kyat3	3.84587	1.70802	0.655697	0.152462	-2.25165	1.11e-06	0.000139941
3	ENSRNOG00000002930	Ppl	1.20948	3.13563	0.211187	1.19399	2.59255	0.00038593	0.0128408
4	ENSRNOG00000002930	Ppl	1.20948	3.13563	0.211187	1.19399	2.59255	0.00038593	0.0128408
3	ENSRNOG00000020563	Cma1	4.23597	12.7232	1.2761	9.46493	3.00361	0.00227316	0.0457987
4	ENSRNOG00000020563	Cma1	4.23597	12.7232	1.2761	9.46493	3.00361	0.00227316	0.0457987
3	ENSRNOG00000046700	Mettl27	0.829396	1.98979	0.174724	0.643245	2.39909	0.00139369	0.0330775
4	ENSRNOG00000046700	Mettl27	0.829396	1.98979	0.174724	0.643245	2.39909	0.00139369	0.0330775
3	ENSRNOG00000057061	AABR07073021.3	2.14767	0.724831	0.623424	0.356807	-2.96299	7.41e-06	0.000643971
4	ENSRNOG00000057061	AABR07073021.3	2.14767	0.724831	0.623424	0.356807	-2.96299	7.41e-06	0.000643971
3	ENSRNOG00000048130	LOC100911725	2.05648	0.915834	0.278274	0.266687	-2.24548	2.34e-05	0.00159458
4	ENSRNOG00000048130	LOC100911725	2.05648	0.915834	0.278274	0.266687	-2.24548	2.34e-05	0.00159458
3	ENSRNOG00000000473	Pfdn6	32.8954	18.272	1.59932	1.0966	-1.80031	1.41e-07	2.34e-05
4	ENSRNOG00000000473	Pfdn6	32.8954	18.272	1.59932	1.0966	-1.80031	1.41e-07	2.34e-05
3	ENSRNOG00000033567	Musk	2.5541	4.6006	0.242958	1.22189	1.80126	0.00206441	0.0433427
4	ENSRNOG00000033567	Musk	2.5541	4.6006	0.242958	1.22189	1.80126	0.00206441	0.0433427
3	ENSRNOG00000008618	Tex10	0.00542317	3.81642	0.00421967	1.05941	703.724	1.46e-08	3.23e-06
4	ENSRNOG00000008618	Tex10	0.00542317	3.81642	0.00421967	1.05941	703.724	1.46e-08	3.23e-06
3	ENSRNOG00000002303	Kcnj12	10.6283	17.375	1.52001	3.10025	1.63478	0.00254004	0.0491355
4	ENSRNOG00000002303	Kcnj12	10.6283	17.375	1.52001	3.10025	1.63478	0.00254004	0.0491355
3	ENSRNOG00000004537	Rxrg	18.2349	11.5125	3.86642	2.56137	-1.58392	0.000383668	0.0127902
4	ENSRNOG00000004537	Rxrg	18.2349	11.5125	3.86642	2.56137	-1.58392	0.000383668	0.0127902
3	ENSRNOG00000018170	Slc27a1	1.83539	5.31991	0.182975	3.2408	2.89852	0.00121815	0.0299699
4	ENSRNOG00000018170	Slc27a1	1.83539	5.31991	0.182975	3.2408	2.89852	0.00121815	0.0299699
3	ENSRNOG00000038319	Akr1c19	2.03979	4.67581	0.337474	1.52898	2.2923	0.000279482	0.0103004
4	ENSRNOG00000038319	Akr1c19	2.03979	4.67581	0.337474	1.52898	2.2923	0.000279482	0.0103004
3	ENSRNOG00000009571	Wipf3	9.0157	4.77632	1.03183	1.0811	-1.88758	7.2e-06	0.000628723
4	ENSRNOG00000009571	Wipf3	9.0157	4.77632	1.03183	1.0811	-1.88758	7.2e-06	0.000628723
3	ENSRNOG00000008915	Prima1	0.402776	3.52008	0.113831	1.71264	8.73956	1.31e-05	0.00102287
4	ENSRNOG00000008915	Prima1	0.402776	3.52008	0.113831	1.71264	8.73956	1.31e-05	0.00102287
3	ENSRNOG00000010802	Ube3d	1.48823	0.773141	0.199939	0.116088	-1.92491	0.00024305	0.00941373
4	ENSRNOG00000010802	Ube3d	1.48823	0.773141	0.199939	0.116088	-1.92491	0.00024305	0.00941373
3	ENSRNOG00000014743	Hagh	8.25178	14.2787	1.21787	1.6853	1.73038	0.000154029	0.00686372
4	ENSRNOG00000014743	Hagh	8.25178	14.2787	1.21787	1.6853	1.73038	0.000154029	0.00686372
3	ENSRNOG00000012684	Bloc1s2	5.81119	12.6421	1.24904	1.87292	2.17548	1.12e-06	0.000139941
4	ENSRNOG00000012684	Bloc1s2	5.81119	12.6421	1.24904	1.87292	2.17548	1.12e-06	0.000139941
3	ENSRNOG00000056435	LOC102546764	5.128	9.25667	0.621393	0.712067	1.80512	0.000141672	0.00639464
4	ENSRNOG00000056435	LOC102546764	5.128	9.25667	0.621393	0.712067	1.80512	0.000141672	0.00639464
3	ENSRNOG00000013196	Dok5	12.8251	7.78268	1.00863	1.90796	-1.6479	9.75e-05	0.0048341
4	ENSRNOG00000013196	Dok5	12.8251	7.78268	1.00863	1.90796	-1.6479	9.75e-05	0.0048341
3	ENSRNOG00000002928	Guk1	3.97018	8.50225	0.917636	3.43313	2.14152	0.00118348	0.0293651
4	ENSRNOG00000002928	Guk1	3.97018	8.50225	0.917636	3.43313	2.14152	0.00118348	0.0293651
3	ENSRNOG00000018487	Slc3a2	19.2729	37.1769	1.48591	3.22786	1.92898	1.27e-05	0.000996597
4	ENSRNOG00000018487	Slc3a2	19.2729	37.1769	1.48591	3.22786	1.92898	1.27e-05	0.000996597
3	ENSRNOG00000005964	Nr4a3	0.412887	1.0238	0.111492	0.307123	2.4796	0.000853795	0.0231226
4	ENSRNOG00000005964	Nr4a3	0.412887	1.0238	0.111492	0.307123	2.4796	0.000853795	0.0231226
3	ENSRNOG00000031174	Arnt	1.56781	0.825354	0.229413	0.25846	-1.89956	0.000700851	0.0202021
4	ENSRNOG00000031174	Arnt	1.56781	0.825354	0.229413	0.25846	-1.89956	0.000700851	0.0202021
3	ENSRNOG00000012440	Msra	2.50654	5.35994	0.282723	0.256827	2.13838	3.25e-05	0.00204219
4	ENSRNOG00000012440	Msra	2.50654	5.35994	0.282723	0.256827	2.13838	3.25e-05	0.00204219
3	ENSRNOG00000008688	Usp45	5.04251	3.02558	0.489156	0.640697	-1.66663	0.000929885	0.024518
4	ENSRNOG00000008688	Usp45	5.04251	3.02558	0.489156	0.640697	-1.66663	0.000929885	0.024518
3	ENSRNOG00000012827	Mlf1	348.534	187.697	44.0911	27.297	-1.8569	6.52e-06	0.000599352
4	ENSRNOG00000012827	Mlf1	348.534	187.697	44.0911	27.297	-1.8569	6.52e-06	0.000599352
3	ENSRNOG00000007081	Xdh	4.70098	13.5442	1.20056	7.82469	2.88115	0.000440364	0.014245
4	ENSRNOG00000007081	Xdh	4.70098	13.5442	1.20056	7.82469	2.88115	0.000440364	0.014245
3	ENSRNOG00000030750	Zfp2	1.66856	1.02081	0.188387	0.0972573	-1.63454	0.000952656	0.0248744
4	ENSRNOG00000030750	Zfp2	1.66856	1.02081	0.188387	0.0972573	-1.63454	0.000952656	0.0248744
3	ENSRNOG00000001842	Mrps35	11.8336	5.13503	0.991856	0.506575	-2.30449	1.11e-09	3.59e-07
4	ENSRNOG00000001842	Mrps35	11.8336	5.13503	0.991856	0.506575	-2.30449	1.11e-09	3.59e-07
3	ENSRNOG00000010889	Fbxw7	9.80399	5.13473	1.42675	1.30401	-1.90935	6.97e-06	0.000617997
4	ENSRNOG00000010889	Fbxw7	9.80399	5.13473	1.42675	1.30401	-1.90935	6.97e-06	0.000617997
3	ENSRNOG00000026493	Cdnf	9.09737	0.535745	0.897926	0.200345	-16.9808	0	0
4	ENSRNOG00000026493	Cdnf	9.09737	0.535745	0.897926	0.200345	-16.9808	0	0
3	ENSRNOG00000013218	Sap30	6.49882	3.47803	0.920758	0.464886	-1.86853	2.17e-05	0.00153604
4	ENSRNOG00000013218	Sap30	6.49882	3.47803	0.920758	0.464886	-1.86853	2.17e-05	0.00153604
3	ENSRNOG00000006118	Klf10	6.76175	10.4951	0.664127	1.04741	1.55213	0.000629275	0.0185679
4	ENSRNOG00000006118	Klf10	6.76175	10.4951	0.664127	1.04741	1.55213	0.000629275	0.0185679
3	ENSRNOG00000003439	Il15	5.26126	2.8889	0.984312	0.428849	-1.8212	0.000115986	0.00544349
4	ENSRNOG00000003439	Il15	5.26126	2.8889	0.984312	0.428849	-1.8212	0.000115986	0.00544349
3	ENSRNOG00000019206	Nupr1	6.87004	19.3702	1.04087	6.16461	2.81952	1.06e-05	0.00087245
4	ENSRNOG00000019206	Nupr1	6.87004	19.3702	1.04087	6.16461	2.81952	1.06e-05	0.00087245
3	ENSRNOG00000010645	Lgals3	8.56257	27.2357	0.798164	18.9932	3.18079	0.00147516	0.0344493
4	ENSRNOG00000010645	Lgals3	8.56257	27.2357	0.798164	18.9932	3.18079	0.00147516	0.0344493
3	ENSRNOG00000010208	Timp1	2.15539	7.15981	0.860381	4.3381	3.32182	0.000425452	0.0138912
4	ENSRNOG00000010208	Timp1	2.15539	7.15981	0.860381	4.3381	3.32182	0.000425452	0.0138912
3	ENSRNOG00000013557	Lancl1	3.47485	6.5006	0.16601	1.13085	1.87076	0.00156335	0.0354937
4	ENSRNOG00000013557	Lancl1	3.47485	6.5006	0.16601	1.13085	1.87076	0.00156335	0.0354937
3	ENSRNOG00000052634	Lsmem2	5.15393	2.69693	0.401753	0.514787	-1.91104	5.37e-05	0.003104
4	ENSRNOG00000052634	Lsmem2	5.15393	2.69693	0.401753	0.514787	-1.91104	5.37e-05	0.003104
3	ENSRNOG00000019342	Sult1a1	14.3695	30.4229	3.38323	11.4207	2.11718	0.000486072	0.0153817
4	ENSRNOG00000019342	Sult1a1	14.3695	30.4229	3.38323	11.4207	2.11718	0.000486072	0.0153817
3	ENSRNOG00000016451	Cd1d1	5.23355	1.98447	0.49574	1.02772	-2.63725	1.89e-07	2.98e-05
4	ENSRNOG00000016451	Cd1d1	5.23355	1.98447	0.49574	1.02772	-2.63725	1.89e-07	2.98e-05
3	ENSRNOG00000018951	Col4a5	4.0796	8.51047	0.328591	2.37487	2.08611	0.000368921	0.0123971
4	ENSRNOG00000018951	Col4a5	4.0796	8.51047	0.328591	2.37487	2.08611	0.000368921	0.0123971
3	ENSRNOG00000056017	Bcl7a	9.73975	6.18054	1.80594	1.1522	-1.57587	0.000204331	0.00833937
4	ENSRNOG00000056017	Bcl7a	9.73975	6.18054	1.80594	1.1522	-1.57587	0.000204331	0.00833937
The meanC represents the mean FPKM of Wistar rats, the meanE represents the mean FPKM of GK rats, the stdC means standard deviation of Wistar rats, the stdE means standard deviation of GK rats;n=6 in each group.
