# Supplementary material for: Comprehensive analysis of long non-coding RNAs and mRNAs in skeletal muscle of diabetic Goto-Kakizaki rats during the early stage of type 2 diabetes
Source: PeerJ. 2020 Feb 12;8:e8548. doi: 10.7717/peerj.8548 (PMC7023842; doi:10.7717/peerj.8548)
Supplement: Table S7 [file peerj-08-8548-s007.xlsx]

## Sheet: Sheet1
Table S7-1 The expression of genes related to fatty acid transport and oxidation, glycolysys and glycogen synthesis at 3 weeks
Glycolysis related genes
Gene_ID	Gene_name	meanC	meanE	stdC	stdE	Fold change	P Value	FDR
ENSRNOG00000046891	Hk1	3.86292	5.10547	0.264568	2.73753	1.32166	0.155693	0.365888
ENSRNOG00000006116	Hk2	10.9307	12.3535	1.69372	2.90988	1.13017	0.324433	0.538553
ENSRNOG00000034116	Gk	2.39174	2.17853	0.358338	0.503803	-1.09787	0.549883	0.722723
ENSRNOG00000023150	Gpi	225.875	277.282	27.6055	51.4875	1.22759	0.128249	0.331682
ENSRNOG00000057988	Pfkm	225.861	246.628	11.8225	54.8904	1.09195	0.495852	0.682012
ENSRNOG00000052802	Aldoa	3748.89	3568.53	423.54	766.974	-1.05054	0.787995	0.883883
ENSRNOG00000058249	Pgk1	397.938	408.148	45.2079	79.4493	1.02566	0.852587	0.920969
ENSRNOG00000050585	Pgam1	12.0117	19.0927	0.732922	7.02418	1.58952	0.0108494	0.116196
ENSRNOG00000013532	Pgam2	1024.15	1086.57	117.572	210.373	1.06094	0.808727	0.895237
ENSRNOG00000037443	Pgam5	2.83623	2.2803	0.792727	0.484127	-1.24379	0.186968	0.401174
ENSRNOG00000010133	Bpgm	32.7779	30.6631	5.29117	3.7903	-1.06897	0.543984	0.717992
ENSRNOG00000017895	Eno1	167.752	136.812	22.3501	12.9789	-1.22615	0.103335	0.298899
ENSRNOG00000048365	Eno2	0.72888	1.50357	0.125776	0.563824	2.06285	0.00548115	0.0785437
ENSRNOG00000004078	Eno3	2083.11	1984.45	303.865	442.865	-1.04971	0.863196	0.927325
ENSRNOG00000011329	Pkm	726.708	744.598	118.26	157.755	1.02462	0.895544	0.946208
glycogen synthase related genes
ENSRNOG00000020417	Gsk3a	9.29012	10.1481	0.814897	1.24577	1.09235	0.421547	0.621137
ENSRNOG00000002833	Gsk3b	19.8288	21.3626	1.6517	2.87329	1.07735	0.48026	0.670042
ENSRNOG00000020812	Gys1	52.0368	53.7726	4.2609	14.9554	1.03336	0.790775	0.885054
The meanC represent the means of Wistar rats, the meanE represent the means of GK rats, the stdC means standard deviation of Wistar rats, the stdE means standard deviation of GK rats;n=6 in each group.

## Sheet: Sheet2
Table S7-2 The expression of genes related to fatty acid transport and oxidation, glycolysys and glycogen synthesis at 4 weeks
Glycolysis related genes
Gene_ID	Gene_name	meanC	meanE	stdC	stdE	Fold change	P Value	FDR
ENSRNOG00000046891	Hk1	3.71625	3.69591	0.391149	0.197225	-1.0055	0.949428	0.986215
ENSRNOG00000006116	Hk2	9.54695	10.612	1.75445	2.35564	1.11156	0.304525	0.620851
ENSRNOG00000034116	Gk	1.95259	1.91524	0.708496	0.467981	-1.0195	0.902976	0.969756
ENSRNOG00000023150	Gpi	356.324	324.808	63.2261	61.9191	-1.09703	0.402321	0.706945
ENSRNOG00000057988	Pfkm	349.654	301.63	30.9302	75.2373	-1.15921	0.177406	0.476312
ENSRNOG00000052802	Aldoa	4873.2	4227.33	855.568	721.657	-1.15278	0.399635	0.704991
ENSRNOG00000058249	Pgk1	464.535	436.769	67.8869	47.1843	-1.06357	0.556759	0.813778
ENSRNOG00000050585	Pgam1	10.7959	14.8945	0.493947	0.740371	1.37964	2.32592e-05	0.000722938
ENSRNOG00000013532	Pgam2	1390.56	1281.26	276.534	258.477	-1.08531	0.817075	0.938682
ENSRNOG00000037443	Pgam5	2.41726	2.09506	0.481136	0.348523	-1.15379	0.23032	0.541923
ENSRNOG00000010133	Bpgm	43.0182	38.013	6.65934	3.20695	-1.13167	0.143519	0.425512
ENSRNOG00000017895	Eno1	156.543	121.852	26.429	13.5442	-1.2847	0.0177366	0.117101
ENSRNOG00000048365	Eno2	0.636772	1.19675	0.154396	0.211801	1.8794	0.00107272	0.0150146
ENSRNOG00000004078	Eno3	2623.34	2268.48	467.206	237.134	-1.15643	0.577537	0.825459
ENSRNOG00000011329	Pkm	990.756	877.219	199.046	96.9592	-1.12943	0.616555	0.846364
glycogen synthase related genes
ENSRNOG00000020417	Gsk3a	11.5386	10.6838	0.710174	1.50029	-1.08001	0.346221	0.660473
ENSRNOG00000002833	Gsk3b	20.4832	19.2395	2.26554	2.77173	-1.06464	0.441539	0.737926
ENSRNOG00000020812	Gys1	63.0072	59.7073	6.02049	5.63347	-1.05527	0.574691	0.823992
The meanC represent the means of Wistar rats, the meanE represent the means of GK rats, the stdC means standard deviation of Wistar rats, the stdE means standard deviation of GK rats;n=6 in each group.
