# Supplementary material for: Comprehensive analysis of long non-coding RNAs and mRNAs in skeletal muscle of diabetic Goto-Kakizaki rats during the early stage of type 2 diabetes
Source: PeerJ. 2020 Feb 12;8:e8548. doi: 10.7717/peerj.8548 (PMC7023842; doi:10.7717/peerj.8548)
Supplement: Table S8 [file peerj-08-8548-s008.xlsx]

## Sheet: cis-target mRNAs
Table S8-1 The cis-target mRNAs of differentially expressed lncRNAs at 3 weeks
Chr	Gene_TSS	Gene_TES	Location	lncRNA_ID	Chr	lncRNA_TSS	lncRNA_TES	Location	Gene_ID	Gene_name	R	P value
10	14442487	14451514	-	MSTRG.11036	10	14373679	14461160	+	ENSRNOG00000016545	Ift140	-0.410862	0.0461059
1	165480570	165496206	+	MSTRG.1662	1	165482155	165496206	+	ENSRNOG00000017716	Ucp3	0.916481	3.21718e-10
16	29662937	29682002	-	MSTRG.18899	16	29674793	29741465	+	ENSRNOG00000014339	Anxa10	0.697832	0.00015003
1	195060654	195072378	-	MSTRG.2006	1	195074330	195096460	-	ENSRNOG00000059764	Snrpn	0.251361	0.23609
1	195074330	195096710	-	MSTRG.2016	1	195074330	195096460	-	ENSRNOG00000059764	Snrpn	0.297297	0.158293
1	221006340	221018384	-	MSTRG.2521	1	221006340	221015929	-	ENSRNOG00000020726	Sipa1	-0.494289	0.0140816
1	224921332	224924589	+	MSTRG.2628	1	224906554	224921092	-	ENSRNOG00000018487	Slc3a2	0.894771	3.6839e-09
1	72889278	72901222	+	MSTRG.612	1	72882806	72886488	+	ENSRNOG00000018250	Tnni3	0.934365	2.47225e-11
1	156283113	156289272	+	NONRATG000772.2	1	156283128	156291052	+	ENSRNOG00000022748	Tmem126a	0.442366	0.0304229
1	215642888	215656135	+	NONRATG001121.2	1	215659713	215660492	-	ENSRNOG00000051534	AC132720.2	-0.337032	0.10729
1	89010264	89011217	-	NONRATG002053.2	1	89008117	89010256	+	ENSRNOG00000020922	Hspb6	0.428126	0.0368776
1	143438756	143439385	-	NONRATG002316.2	1	143443300	143535583	-	ENSRNOG00000061450	Homer2	0.841332	2.60299e-07
1	166030062	166031345	-	NONRATG002428.2	1	166031272	166037424	-	ENSRNOG00000019283	P2ry2	0.901392	1.86041e-09
1	224908091	224909504	-	NONRATG002865.2	1	224906554	224921092	-	ENSRNOG00000018487	Slc3a2	0.812396	1.42423e-06
4	26242249	26246257	+	NONRATG025967.1	4	25825567	26419127	+	ENSRNOG00000007151	Cdk14	-0.790159	4.3687e-06

## Sheet: trans-target mRNAs
Table S8-2 The trans-target mRNAs of differentially expressed lncRNAs at 3 weeks
LncRNA_ID	Gene_ID	Gene_name
NONRATG000908.2	ENSRNOG00000002194	Coq2
NONRATG000908.2	ENSRNOG00000046493	Pnpo
NONRATG000908.2	ENSRNOG00000001842	Mrps35
NONRATG000908.2	ENSRNOG00000002255	Fam162a
NONRATG000908.2	ENSRNOG00000006523	Atl2
NONRATG002428.2	ENSRNOG00000002194	Coq2
NONRATG002428.2	ENSRNOG00000001842	Mrps35
NONRATG007179.2	ENSRNOG00000017441	Tpm3
NONRATG007215.2	ENSRNOG00000007059	Atp1b4
NONRATG007236.2	ENSRNOG00000007059	Atp1b4
NONRATG007350.2	ENSRNOG00000004553	Cox20
NONRATG007386.2	ENSRNOG00000031934	Enah
NONRATG009148.2	ENSRNOG00000003745	Atf3
NONRATG009148.2	ENSRNOG00000016123	Rnf144b
NONRATG009148.2	ENSRNOG00000021156	Vegfb
NONRATG009148.2	ENSRNOG00000006608	Tmem70
NONRATG009148.2	ENSRNOG00000024960	Smco1
NONRATG009562.2	ENSRNOG00000002194	Coq2
NONRATG009562.2	ENSRNOG00000029115	AABR07057190.1
NONRATG009562.2	ENSRNOG00000002255	Fam162a
NONRATG009680.2	ENSRNOG00000020427	Borcs8
NONRATG009733.2	ENSRNOG00000013218	Sap30
NONRATG010026.2	ENSRNOG00000013679	Sema4d
NONRATG010997.2	ENSRNOG00000016123	Rnf144b
NONRATG011669.2	ENSRNOG00000003745	Atf3
NONRATG011669.2	ENSRNOG00000016123	Rnf144b
NONRATG011669.2	ENSRNOG00000021156	Vegfb
NONRATG011669.2	ENSRNOG00000038166	Ptgr2
NONRATG011669.2	ENSRNOG00000024960	Smco1
NONRATG011747.2	ENSRNOG00000002194	Coq2
NONRATG011747.2	ENSRNOG00000046493	Pnpo
NONRATG011747.2	ENSRNOG00000001842	Mrps35
NONRATG011747.2	ENSRNOG00000029115	AABR07057190.1
NONRATG011747.2	ENSRNOG00000002255	Fam162a
NONRATG011747.2	ENSRNOG00000006523	Atl2
NONRATG011747.2	ENSRNOG00000047531	Ccdc57
NONRATG011882.2	ENSRNOG00000003439	Il15
NONRATG012139.2	ENSRNOG00000002194	Coq2
NONRATG012139.2	ENSRNOG00000001842	Mrps35
NONRATG012139.2	ENSRNOG00000029115	AABR07057190.1
NONRATG012139.2	ENSRNOG00000002255	Fam162a
NONRATG012139.2	ENSRNOG00000006523	Atl2
NONRATG012139.2	ENSRNOG00000047531	Ccdc57
NONRATG012485.2	ENSRNOG00000002194	Coq2
NONRATG013497.2	ENSRNOG00000010889	Fbxw7
NONRATG013853.2	ENSRNOG00000012512	Nexn
NONRATG014028.2	ENSRNOG00000000529	Pim1
NONRATG015288.2	ENSRNOG00000051307	Aoc3
NONRATG018032.2	ENSRNOG00000007964	Tp53inp1
NONRATG018624.2	ENSRNOG00000002194	Coq2
NONRATG018624.2	ENSRNOG00000001842	Mrps35
NONRATG018624.2	ENSRNOG00000029115	AABR07057190.1
NONRATG018624.2	ENSRNOG00000002255	Fam162a
NONRATG018624.2	ENSRNOG00000006523	Atl2
NONRATG018624.2	ENSRNOG00000047531	Ccdc57
NONRATG019612.2	ENSRNOG00000003745	Atf3
NONRATG019612.2	ENSRNOG00000016123	Rnf144b
NONRATG019612.2	ENSRNOG00000021156	Vegfb
NONRATG019612.2	ENSRNOG00000006608	Tmem70
NONRATG019612.2	ENSRNOG00000038166	Ptgr2
NONRATG019612.2	ENSRNOG00000024960	Smco1
NONRATG019826.2	ENSRNOG00000003745	Atf3
NONRATG019826.2	ENSRNOG00000016123	Rnf144b
NONRATG019826.2	ENSRNOG00000021156	Vegfb
NONRATG019826.2	ENSRNOG00000006608	Tmem70
NONRATG020096.2	ENSRNOG00000002194	Coq2
NONRATG020096.2	ENSRNOG00000029115	AABR07057190.1
NONRATG020096.2	ENSRNOG00000002255	Fam162a
NONRATG020096.2	ENSRNOG00000006523	Atl2
NONRATG020096.2	ENSRNOG00000047531	Ccdc57
NONRATG020196.2	ENSRNOG00000016123	Rnf144b
NONRATG020196.2	ENSRNOG00000021156	Vegfb
NONRATG020196.2	ENSRNOG00000006608	Tmem70
NONRATG020196.2	ENSRNOG00000038166	Ptgr2
NONRATG020196.2	ENSRNOG00000024960	Smco1
NONRATG020202.2	ENSRNOG00000007326	Prepl
NONRATG020316.2	ENSRNOG00000004377	Lpin1
NONRATG020466.2	ENSRNOG00000022777	Six1
NONRATG021164.2	ENSRNOG00000026415	Col14a1
NONRATG022285.2	ENSRNOG00000036827	Ppp1r1a
NONRATG023040.2	ENSRNOG00000034037	Zfp266
NONRATG023042.2	ENSRNOG00000034037	Zfp266
NONRATG023042.2	ENSRNOG00000016123	Rnf144b
NONRATG023042.2	ENSRNOG00000021156	Vegfb
NONRATG023546.2	ENSRNOG00000022999	Ppp2r3a
NONRATG023548.2	ENSRNOG00000022999	Ppp2r3a
NONRATG024270.2	ENSRNOG00000016123	Rnf144b
NONRATG024270.2	ENSRNOG00000006608	Tmem70
