# Supplementary material for: Comprehensive analysis of long non-coding RNAs and mRNAs in skeletal muscle of diabetic Goto-Kakizaki rats during the early stage of type 2 diabetes
Source: PeerJ. 2020 Feb 12;8:e8548. doi: 10.7717/peerj.8548 (PMC7023842; doi:10.7717/peerj.8548)
Supplement: Table S9 [file peerj-08-8548-s009.xlsx]

## Sheet: cis-target mRNAs
Table S9-1 The cis-target mRNAs of differentially expressed lncRNAs at 4 weeks
Chr	Gene_TSS	Gene_TES	Location	lncRNA_ID	Chr	lncRNA_TSS	lncRNA_TES	Location	Gene_ID	Gene_name	R	P value
1	101511907	101514974	-	MSTRG.1206	1	101511901	101514974	-	ENSRNOG00000020938	Ppp1r15a	0.921086	1.76198e-10
1	101687896	101692846	+	MSTRG.1219	1	101687855	101692846	+	ENSRNOG00000021027	Dbp	0.447556	0.0283084
1	128211391	128219939	-	MSTRG.1376	1	128199322	128203268	+	ENSRNOG00000050624	Lysmd4	-0.605631	0.00171149
1	21851660	21854763	-	MSTRG.157	1	21851660	21854773	-	ENSRNOG00000015036	Ctgf	0.90963	7.41198e-10
1	165480570	165496206	+	MSTRG.1662	1	165482155	165496206	+	ENSRNOG00000017716	Ucp3	0.916481	3.21718e-10
16	29662937	29682002	-	MSTRG.18899	16	29674793	29741465	+	ENSRNOG00000014339	Anxa10	0.697832	0.00015003
1	1869362	1885931	-	MSTRG.19	1	1870388	1885981	-	ENSRNOG00000015239	Ginm1	0.673409	0.000310063
16	59227141	59229482	+	MSTRG.19086	16	59077574	59247754	+	ENSRNOG00000010780	Dlc1	0.617385	0.00130849
1	211195452	211205708	-	MSTRG.2226	1	211205903	211239888	+	ENSRNOG00000016940	Ppp2r2d	0.529092	0.00785004
1	213742637	213751405	-	MSTRG.2261	1	213750192	213751405	-	ENSRNOG00000014936	Ifitm2	-0.722539	6.6787e-05
19	55448240	55467688	-	MSTRG.23686	19	55441572	55510460	-	ENSRNOG00000014723	Cbfa2t3	0.510887	0.0107357
1	219397850	219403260	+	MSTRG.2434	1	219397850	219403260	+	ENSRNOG00000021828	Coro1b	0.763685	1.41176e-05
1	221272353	221281180	-	MSTRG.2538	1	221272353	221281180	-	ENSRNOG00000020904	Cdc42ep2	0.486092	0.0160247
1	222198710	222207453	+	MSTRG.2584	1	222194266	222197252	-	ENSRNOG00000021145	Gpr137	0.830463	5.11354e-07
1	224921332	224924589	+	MSTRG.2628	1	224906554	224921092	-	ENSRNOG00000018487	Slc3a2	0.894771	3.6839e-09
1	65537640	65540712	+	MSTRG.519	1	65537640	65541177	+	ENSRNOG00000027514	Ube2m	-0.954654	4.65489e-13
1	7219545	7252366	+	NONRATG000019.2	1	7252349	7259035	+	ENSRNOG00000025587	Plagl1	0.926152	8.69886e-11
1	101688325	101690849	+	NONRATG000578.2	1	101687855	101692846	+	ENSRNOG00000021027	Dbp	0.835489	3.76488e-07
1	104939402	104939901	+	NONRATG000597.2	1	104576589	104941552	+	ENSRNOG00000014530	Nav2	0.856684	9.16199e-08
1	126566419	126574292	+	NONRATG000628.2	1	126523169	126559489	+	ENSRNOG00000024460	Tarsl2	0.907396	9.59339e-10
1	215660363	215662507	+	NONRATG001122.2	1	215659713	215660492	-	ENSRNOG00000051534	AC132720.2	0.741824	3.34064e-05
1	62541252	62577704	-	NONRATG001829.2	1	62555188	62558033	-	ENSRNOG00000011675	Zfp40	0.79704	3.134e-06
1	222195787	222198031	-	NONRATG002840.2	1	222194266	222197252	-	ENSRNOG00000021145	Gpr137	0.801522	2.50704e-06
1	224908091	224909504	-	NONRATG002865.2	1	224906554	224921092	-	ENSRNOG00000018487	Slc3a2	0.812396	1.42423e-06
1	260525139	260526359	-	NONRATG003043.2	1	260527781	260638915	-	ENSRNOG00000013309	Pik3ap1	0.812548	1.41264e-06
1	266393623	266396316	-	NONRATG003122.2	1	266358728	266415296	+	ENSRNOG00000020020	Wbp1l	0.719123	7.50661e-05
20	29627183	29627946	-	NONRATG024340.2	20	29558689	29648893	+	ENSRNOG00000056647	Ascc1	0.853621	1.13901e-07
20	29628665	29629544	-	NONRATG024341.2	20	29558689	29648893	+	ENSRNOG00000056647	Ascc1	0.809119	1.6951e-06
20	29629657	29632128	-	NONRATG024342.2	20	29558689	29648893	+	ENSRNOG00000056647	Ascc1	0.660745	0.000440438
4	26242249	26246257	+	NONRATG025967.1	4	25825567	26419127	+	ENSRNOG00000007151	Cdk14	-0.790159	4.3687e-06
1	243371414	243373733	+	NONRATG001342.2	1	243276403	243398536	+	ENSRNOG00000016023	Kank1	0.558709	0.0045425

## Sheet: trans-target mRNAs
Table S9-2 The cis-target mRNAs of differentially expressed lncRNAs at 4 weeks
LncRNA_name	Gene_ID	Gene_name
NONRATG003122.2	ENSRNOG00000012734	Dcun1d1
NONRATG004232.2	ENSRNOG00000012734	Dcun1d1
NONRATG004685.2	ENSRNOG00000012734	Dcun1d1
NONRATG010997.2	ENSRNOG00000012734	Dcun1d1
NONRATG011302.2	ENSRNOG00000012734	Dcun1d1
NONRATG018471.2	ENSRNOG00000012734	Dcun1d1
NONRATG020196.2	ENSRNOG00000012734	Dcun1d1
NONRATG020680.2	ENSRNOG00000012734	Dcun1d1
NONRATG024270.2	ENSRNOG00000012734	Dcun1d1
NONRATG008625.2	ENSRNOG00000001030	Tsc22d1
NONRATG016916.2	ENSRNOG00000023257	Adamts9
NONRATG013497.2	ENSRNOG00000010889	Fbxw7
NONRATG000908.2	ENSRNOG00000014461	Galns
NONRATG003397.2	ENSRNOG00000014461	Galns
NONRATG004232.2	ENSRNOG00000014461	Galns
NONRATG004685.2	ENSRNOG00000014461	Galns
NONRATG006057.2	ENSRNOG00000014461	Galns
NONRATG009446.2	ENSRNOG00000014461	Galns
NONRATG009562.2	ENSRNOG00000014461	Galns
NONRATG011539.2	ENSRNOG00000014461	Galns
NONRATG011747.2	ENSRNOG00000014461	Galns
NONRATG012139.2	ENSRNOG00000014461	Galns
NONRATG012485.2	ENSRNOG00000014461	Galns
NONRATG014117.2	ENSRNOG00000014461	Galns
NONRATG015894.2	ENSRNOG00000014461	Galns
NONRATG016864.2	ENSRNOG00000014461	Galns
NONRATG018471.2	ENSRNOG00000014461	Galns
NONRATG020096.2	ENSRNOG00000014461	Galns
NONRATG020680.2	ENSRNOG00000014461	Galns
NONRATG022803.2	ENSRNOG00000014461	Galns
NONRATG023959.2	ENSRNOG00000014461	Galns
NONRATG024270.2	ENSRNOG00000014461	Galns
NONRATG000908.2	ENSRNOG00000005749	Foxred2
NONRATG003397.2	ENSRNOG00000005749	Foxred2
NONRATG005048.2	ENSRNOG00000005749	Foxred2
NONRATG006057.2	ENSRNOG00000005749	Foxred2
NONRATG008696.2	ENSRNOG00000005749	Foxred2
NONRATG009446.2	ENSRNOG00000005749	Foxred2
NONRATG009562.2	ENSRNOG00000005749	Foxred2
NONRATG011539.2	ENSRNOG00000005749	Foxred2
NONRATG011747.2	ENSRNOG00000005749	Foxred2
NONRATG012139.2	ENSRNOG00000005749	Foxred2
NONRATG012485.2	ENSRNOG00000005749	Foxred2
NONRATG012728.2	ENSRNOG00000005749	Foxred2
NONRATG015894.2	ENSRNOG00000005749	Foxred2
NONRATG016864.2	ENSRNOG00000005749	Foxred2
NONRATG020096.2	ENSRNOG00000005749	Foxred2
NONRATG022803.2	ENSRNOG00000005749	Foxred2
NONRATG023434.2	ENSRNOG00000005749	Foxred2
NONRATG023959.2	ENSRNOG00000005749	Foxred2
NONRATG000908.2	ENSRNOG00000001189	Sik1
NONRATG003397.2	ENSRNOG00000001189	Sik1
NONRATG006057.2	ENSRNOG00000001189	Sik1
NONRATG009446.2	ENSRNOG00000001189	Sik1
NONRATG009562.2	ENSRNOG00000001189	Sik1
NONRATG011539.2	ENSRNOG00000001189	Sik1
NONRATG011747.2	ENSRNOG00000001189	Sik1
NONRATG012139.2	ENSRNOG00000001189	Sik1
NONRATG012485.2	ENSRNOG00000001189	Sik1
NONRATG014117.2	ENSRNOG00000001189	Sik1
NONRATG015894.2	ENSRNOG00000001189	Sik1
NONRATG016864.2	ENSRNOG00000001189	Sik1
NONRATG020096.2	ENSRNOG00000001189	Sik1
NONRATG022803.2	ENSRNOG00000001189	Sik1
NONRATG023959.2	ENSRNOG00000001189	Sik1
NONRATG016469.2	ENSRNOG00000005906	LOC103690020
NONRATG012151.2	ENSRNOG00000008243	Slc43a1
NONRATG018070.2	ENSRNOG00000008688	Usp45
NONRATG000908.2	ENSRNOG00000038365	Plekha2
NONRATG003397.2	ENSRNOG00000038365	Plekha2
NONRATG005048.2	ENSRNOG00000038365	Plekha2
NONRATG006057.2	ENSRNOG00000038365	Plekha2
NONRATG008696.2	ENSRNOG00000038365	Plekha2
NONRATG009446.2	ENSRNOG00000038365	Plekha2
NONRATG009562.2	ENSRNOG00000038365	Plekha2
NONRATG011539.2	ENSRNOG00000038365	Plekha2
NONRATG011747.2	ENSRNOG00000038365	Plekha2
NONRATG012139.2	ENSRNOG00000038365	Plekha2
NONRATG012728.2	ENSRNOG00000038365	Plekha2
NONRATG014117.2	ENSRNOG00000038365	Plekha2
NONRATG015894.2	ENSRNOG00000038365	Plekha2
NONRATG016864.2	ENSRNOG00000038365	Plekha2
NONRATG020096.2	ENSRNOG00000038365	Plekha2
NONRATG022803.2	ENSRNOG00000038365	Plekha2
NONRATG023434.2	ENSRNOG00000038365	Plekha2
NONRATG023959.2	ENSRNOG00000038365	Plekha2
NONRATG020316.2	ENSRNOG00000004377	Lpin1
NONRATG000908.2	ENSRNOG00000046493	Pnpo
NONRATG011539.2	ENSRNOG00000046493	Pnpo
NONRATG011747.2	ENSRNOG00000046493	Pnpo
NONRATG015894.2	ENSRNOG00000046493	Pnpo
NONRATG023574.2	ENSRNOG00000011936	Abhd14a
NONRATG000908.2	ENSRNOG00000031993	Prim1
NONRATG003397.2	ENSRNOG00000031993	Prim1
NONRATG005048.2	ENSRNOG00000031993	Prim1
NONRATG006057.2	ENSRNOG00000031993	Prim1
NONRATG008696.2	ENSRNOG00000031993	Prim1
NONRATG009562.2	ENSRNOG00000031993	Prim1
NONRATG011539.2	ENSRNOG00000031993	Prim1
NONRATG011747.2	ENSRNOG00000031993	Prim1
NONRATG012139.2	ENSRNOG00000031993	Prim1
NONRATG012485.2	ENSRNOG00000031993	Prim1
NONRATG015894.2	ENSRNOG00000031993	Prim1
NONRATG016864.2	ENSRNOG00000031993	Prim1
NONRATG023434.2	ENSRNOG00000031993	Prim1
NONRATG023959.2	ENSRNOG00000031993	Prim1
NONRATG014588.2	ENSRNOG00000013895	Npdc1
NONRATG009050.2	ENSRNOG00000042960	Rgcc
NONRATG014188.2	ENSRNOG00000030109	Kpna5
NONRATG015887.2	ENSRNOG00000017737	Dgkz
NONRATG000908.2	ENSRNOG00000052142	Ahsa2
NONRATG003397.2	ENSRNOG00000052142	Ahsa2
NONRATG005048.2	ENSRNOG00000052142	Ahsa2
NONRATG006057.2	ENSRNOG00000052142	Ahsa2
NONRATG008696.2	ENSRNOG00000052142	Ahsa2
NONRATG009446.2	ENSRNOG00000052142	Ahsa2
NONRATG009562.2	ENSRNOG00000052142	Ahsa2
NONRATG011539.2	ENSRNOG00000052142	Ahsa2
NONRATG011747.2	ENSRNOG00000052142	Ahsa2
NONRATG012139.2	ENSRNOG00000052142	Ahsa2
NONRATG012485.2	ENSRNOG00000052142	Ahsa2
NONRATG014117.2	ENSRNOG00000052142	Ahsa2
NONRATG015894.2	ENSRNOG00000052142	Ahsa2
NONRATG016864.2	ENSRNOG00000052142	Ahsa2
NONRATG020096.2	ENSRNOG00000052142	Ahsa2
NONRATG022803.2	ENSRNOG00000052142	Ahsa2
NONRATG023434.2	ENSRNOG00000052142	Ahsa2
NONRATG023959.2	ENSRNOG00000052142	Ahsa2
NONRATG022803.2	ENSRNOG00000012406	Pcbp4
NONRATG003122.2	ENSRNOG00000024569	Gimap9
NONRATG004232.2	ENSRNOG00000024569	Gimap9
NONRATG004685.2	ENSRNOG00000024569	Gimap9
NONRATG010997.2	ENSRNOG00000024569	Gimap9
NONRATG011302.2	ENSRNOG00000024569	Gimap9
NONRATG018471.2	ENSRNOG00000024569	Gimap9
NONRATG020196.2	ENSRNOG00000024569	Gimap9
NONRATG020680.2	ENSRNOG00000024569	Gimap9
NONRATG024270.2	ENSRNOG00000024569	Gimap9
NONRATG000908.2	ENSRNOG00000052415	Gstt2
NONRATG003397.2	ENSRNOG00000052415	Gstt2
NONRATG005048.2	ENSRNOG00000052415	Gstt2
NONRATG006057.2	ENSRNOG00000052415	Gstt2
NONRATG008696.2	ENSRNOG00000052415	Gstt2
NONRATG009446.2	ENSRNOG00000052415	Gstt2
NONRATG009562.2	ENSRNOG00000052415	Gstt2
NONRATG011539.2	ENSRNOG00000052415	Gstt2
NONRATG011747.2	ENSRNOG00000052415	Gstt2
NONRATG012139.2	ENSRNOG00000052415	Gstt2
NONRATG012485.2	ENSRNOG00000052415	Gstt2
NONRATG014117.2	ENSRNOG00000052415	Gstt2
NONRATG015894.2	ENSRNOG00000052415	Gstt2
NONRATG016864.2	ENSRNOG00000052415	Gstt2
NONRATG020096.2	ENSRNOG00000052415	Gstt2
NONRATG022803.2	ENSRNOG00000052415	Gstt2
NONRATG023434.2	ENSRNOG00000052415	Gstt2
NONRATG023959.2	ENSRNOG00000052415	Gstt2
NONRATG022779.2	ENSRNOG00000008459	Anapc13
NONRATG013443.2	ENSRNOG00000011586	LOC100909712
NONRATG000908.2	ENSRNOG00000000394	Srgn
NONRATG003397.2	ENSRNOG00000000394	Srgn
NONRATG006057.2	ENSRNOG00000000394	Srgn
NONRATG009446.2	ENSRNOG00000000394	Srgn
NONRATG009562.2	ENSRNOG00000000394	Srgn
NONRATG011539.2	ENSRNOG00000000394	Srgn
NONRATG011747.2	ENSRNOG00000000394	Srgn
NONRATG012139.2	ENSRNOG00000000394	Srgn
NONRATG014117.2	ENSRNOG00000000394	Srgn
NONRATG015894.2	ENSRNOG00000000394	Srgn
NONRATG016864.2	ENSRNOG00000000394	Srgn
NONRATG020096.2	ENSRNOG00000000394	Srgn
NONRATG022803.2	ENSRNOG00000000394	Srgn
NONRATG023959.2	ENSRNOG00000000394	Srgn
NONRATG000908.2	ENSRNOG00000002194	Coq2
NONRATG003397.2	ENSRNOG00000002194	Coq2
NONRATG005048.2	ENSRNOG00000002194	Coq2
NONRATG006057.2	ENSRNOG00000002194	Coq2
NONRATG009446.2	ENSRNOG00000002194	Coq2
NONRATG009562.2	ENSRNOG00000002194	Coq2
NONRATG011539.2	ENSRNOG00000002194	Coq2
NONRATG011747.2	ENSRNOG00000002194	Coq2
NONRATG012139.2	ENSRNOG00000002194	Coq2
NONRATG012485.2	ENSRNOG00000002194	Coq2
NONRATG014117.2	ENSRNOG00000002194	Coq2
NONRATG015894.2	ENSRNOG00000002194	Coq2
NONRATG016864.2	ENSRNOG00000002194	Coq2
NONRATG020096.2	ENSRNOG00000002194	Coq2
NONRATG022803.2	ENSRNOG00000002194	Coq2
NONRATG023434.2	ENSRNOG00000002194	Coq2
NONRATG023959.2	ENSRNOG00000002194	Coq2
NONRATG023909.2	ENSRNOG00000061379	C7
NONRATG003122.2	ENSRNOG00000003745	Atf3
NONRATG004685.2	ENSRNOG00000003745	Atf3
NONRATG000908.2	ENSRNOG00000019387	Ifi30
NONRATG005048.2	ENSRNOG00000019387	Ifi30
NONRATG008696.2	ENSRNOG00000019387	Ifi30
NONRATG011539.2	ENSRNOG00000019387	Ifi30
NONRATG015894.2	ENSRNOG00000019387	Ifi30
NONRATG023434.2	ENSRNOG00000019387	Ifi30
NONRATG023959.2	ENSRNOG00000019387	Ifi30
NONRATG004232.2	ENSRNOG00000005981	Nt5c3a
NONRATG004685.2	ENSRNOG00000005981	Nt5c3a
NONRATG018471.2	ENSRNOG00000005981	Nt5c3a
NONRATG020096.2	ENSRNOG00000005981	Nt5c3a
NONRATG020196.2	ENSRNOG00000005981	Nt5c3a
NONRATG020680.2	ENSRNOG00000005981	Nt5c3a
NONRATG016469.2	ENSRNOG00000040108	Cd36
NONRATG011278.2	ENSRNOG00000013738	LOC100174910
NONRATG014028.2	ENSRNOG00000000529	Pim1
NONRATG017052.2	ENSRNOG00000010253	Cd163
NONRATG003397.2	ENSRNOG00000047531	Ccdc57
NONRATG009446.2	ENSRNOG00000047531	Ccdc57
NONRATG009562.2	ENSRNOG00000047531	Ccdc57
NONRATG011539.2	ENSRNOG00000047531	Ccdc57
NONRATG011747.2	ENSRNOG00000047531	Ccdc57
NONRATG012139.2	ENSRNOG00000047531	Ccdc57
NONRATG014117.2	ENSRNOG00000047531	Ccdc57
NONRATG016864.2	ENSRNOG00000047531	Ccdc57
NONRATG020096.2	ENSRNOG00000047531	Ccdc57
NONRATG022803.2	ENSRNOG00000047531	Ccdc57
NONRATG011996.2	ENSRNOG00000016971	Zfp612
NONRATG009350.2	ENSRNOG00000013218	Sap30
NONRATG014588.2	ENSRNOG00000004027	Aldh9a1
NONRATG008889.2	ENSRNOG00000053494	Mcpt1l1
NONRATG000908.2	ENSRNOG00000019746	Paf1
NONRATG003397.2	ENSRNOG00000019746	Paf1
NONRATG005048.2	ENSRNOG00000019746	Paf1
NONRATG006057.2	ENSRNOG00000019746	Paf1
NONRATG008696.2	ENSRNOG00000019746	Paf1
NONRATG009446.2	ENSRNOG00000019746	Paf1
NONRATG009562.2	ENSRNOG00000019746	Paf1
NONRATG011539.2	ENSRNOG00000019746	Paf1
NONRATG011747.2	ENSRNOG00000019746	Paf1
NONRATG012139.2	ENSRNOG00000019746	Paf1
NONRATG012485.2	ENSRNOG00000019746	Paf1
NONRATG015894.2	ENSRNOG00000019746	Paf1
NONRATG016864.2	ENSRNOG00000019746	Paf1
NONRATG023434.2	ENSRNOG00000019746	Paf1
NONRATG023959.2	ENSRNOG00000019746	Paf1
NONRATG006057.2	ENSRNOG00000004158	Hdac9
NONRATG009562.2	ENSRNOG00000004158	Hdac9
NONRATG012485.2	ENSRNOG00000004158	Hdac9
NONRATG023959.2	ENSRNOG00000004158	Hdac9
NONRATG005497.2	ENSRNOG00000057794	Adamts5
NONRATG023762.2	ENSRNOG00000014180	Prickle4
NONRATG015288.2	ENSRNOG00000051307	Aoc3
NONRATG000908.2	ENSRNOG00000048043	F2r
NONRATG005048.2	ENSRNOG00000048043	F2r
NONRATG008696.2	ENSRNOG00000048043	F2r
NONRATG011539.2	ENSRNOG00000048043	F2r
NONRATG015894.2	ENSRNOG00000048043	F2r
NONRATG022803.2	ENSRNOG00000048043	F2r
NONRATG023434.2	ENSRNOG00000048043	F2r
NONRATG023959.2	ENSRNOG00000048043	F2r
NONRATG011882.2	ENSRNOG00000003439	Il15
NONRATG017896.2	ENSRNOG00000005695	Mgp
NONRATG005838.2	ENSRNOG00000000891	AABR07035107.1
NONRATG021481.2	ENSRNOG00000000891	AABR07035107.1
NONRATG023801.2	ENSRNOG00000019598	Vegfa
NONRATG018317.2	ENSRNOG00000005905	Pde4b
NONRATG003422.2	ENSRNOG00000026745	Acsl6
NONRATG010987.2	ENSRNOG00000019542	MGC108823
NONRATG005786.2	ENSRNOG00000001880	Dgcr6
NONRATG000908.2	ENSRNOG00000009227	Aplnr
NONRATG003397.2	ENSRNOG00000009227	Aplnr
NONRATG005048.2	ENSRNOG00000009227	Aplnr
NONRATG006057.2	ENSRNOG00000009227	Aplnr
NONRATG008696.2	ENSRNOG00000009227	Aplnr
NONRATG009446.2	ENSRNOG00000009227	Aplnr
NONRATG009562.2	ENSRNOG00000009227	Aplnr
NONRATG011539.2	ENSRNOG00000009227	Aplnr
NONRATG011747.2	ENSRNOG00000009227	Aplnr
NONRATG012139.2	ENSRNOG00000009227	Aplnr
NONRATG012485.2	ENSRNOG00000009227	Aplnr
NONRATG015894.2	ENSRNOG00000009227	Aplnr
NONRATG016864.2	ENSRNOG00000009227	Aplnr
NONRATG022803.2	ENSRNOG00000009227	Aplnr
NONRATG023434.2	ENSRNOG00000009227	Aplnr
NONRATG023959.2	ENSRNOG00000009227	Aplnr
NONRATG004232.2	ENSRNOG00000036794	Asb16
NONRATG011302.2	ENSRNOG00000036794	Asb16
NONRATG018471.2	ENSRNOG00000036794	Asb16
NONRATG019044.2	ENSRNOG00000005882	Tle1
NONRATG020737.2	ENSRNOG00000005451	Dnah11
NONRATG012151.2	ENSRNOG00000040297	Ttc37
NONRATG003397.2	ENSRNOG00000029115	AABR07057190.1
NONRATG009446.2	ENSRNOG00000029115	AABR07057190.1
NONRATG009562.2	ENSRNOG00000029115	AABR07057190.1
NONRATG011539.2	ENSRNOG00000029115	AABR07057190.1
NONRATG011747.2	ENSRNOG00000029115	AABR07057190.1
NONRATG012139.2	ENSRNOG00000029115	AABR07057190.1
NONRATG014117.2	ENSRNOG00000029115	AABR07057190.1
NONRATG016864.2	ENSRNOG00000029115	AABR07057190.1
NONRATG020096.2	ENSRNOG00000029115	AABR07057190.1
NONRATG022803.2	ENSRNOG00000029115	AABR07057190.1
NONRATG008342.2	ENSRNOG00000007632	Mss51
NONRATG006433.2	ENSRNOG00000001055	Rilpl1
NONRATG004345.2	ENSRNOG00000058908	Hmgb1
NONRATG018032.2	ENSRNOG00000007964	Tp53inp1
NONRATG003122.2	ENSRNOG00000021156	Vegfb
NONRATG004232.2	ENSRNOG00000021156	Vegfb
NONRATG004685.2	ENSRNOG00000021156	Vegfb
NONRATG011302.2	ENSRNOG00000021156	Vegfb
NONRATG018471.2	ENSRNOG00000021156	Vegfb
NONRATG020196.2	ENSRNOG00000021156	Vegfb
NONRATG020680.2	ENSRNOG00000021156	Vegfb
NONRATG024270.2	ENSRNOG00000021156	Vegfb
NONRATG010055.2	ENSRNOG00000026564	Ptpdc1
NONRATG014587.2	ENSRNOG00000013102	Entpd2
NONRATG020624.2	ENSRNOG00000051619	Asb2
NONRATG017578.2	ENSRNOG00000037871	Sfxn5
NONRATG000908.2	ENSRNOG00000010134	Acot2
NONRATG003397.2	ENSRNOG00000010134	Acot2
NONRATG005048.2	ENSRNOG00000010134	Acot2
NONRATG006057.2	ENSRNOG00000010134	Acot2
NONRATG008696.2	ENSRNOG00000010134	Acot2
NONRATG009446.2	ENSRNOG00000010134	Acot2
NONRATG009562.2	ENSRNOG00000010134	Acot2
NONRATG011539.2	ENSRNOG00000010134	Acot2
NONRATG011747.2	ENSRNOG00000010134	Acot2
NONRATG012139.2	ENSRNOG00000010134	Acot2
NONRATG012728.2	ENSRNOG00000010134	Acot2
NONRATG014117.2	ENSRNOG00000010134	Acot2
NONRATG015894.2	ENSRNOG00000010134	Acot2
NONRATG016864.2	ENSRNOG00000010134	Acot2
NONRATG020096.2	ENSRNOG00000010134	Acot2
NONRATG022803.2	ENSRNOG00000010134	Acot2
NONRATG023434.2	ENSRNOG00000010134	Acot2
NONRATG023959.2	ENSRNOG00000010134	Acot2
NONRATG010026.2	ENSRNOG00000013679	Sema4d
NONRATG000908.2	ENSRNOG00000020167	Reep5
NONRATG003397.2	ENSRNOG00000020167	Reep5
NONRATG006057.2	ENSRNOG00000020167	Reep5
NONRATG009446.2	ENSRNOG00000020167	Reep5
NONRATG009562.2	ENSRNOG00000020167	Reep5
NONRATG011539.2	ENSRNOG00000020167	Reep5
NONRATG011747.2	ENSRNOG00000020167	Reep5
NONRATG012139.2	ENSRNOG00000020167	Reep5
NONRATG012485.2	ENSRNOG00000020167	Reep5
NONRATG015894.2	ENSRNOG00000020167	Reep5
NONRATG016864.2	ENSRNOG00000020167	Reep5
NONRATG020096.2	ENSRNOG00000020167	Reep5
NONRATG022803.2	ENSRNOG00000020167	Reep5
NONRATG023959.2	ENSRNOG00000020167	Reep5
NONRATG017956.2	ENSRNOG00000046353	LOC501406
NONRATG019253.2	ENSRNOG00000015318	Heyl
NONRATG003122.2	ENSRNOG00000024960	Smco1
NONRATG004232.2	ENSRNOG00000024960	Smco1
NONRATG004685.2	ENSRNOG00000024960	Smco1
NONRATG011302.2	ENSRNOG00000024960	Smco1
NONRATG020196.2	ENSRNOG00000024960	Smco1
NONRATG020680.2	ENSRNOG00000024960	Smco1
NONRATG020064.2	ENSRNOG00000009263	Ifi27
NONRATG021405.2	ENSRNOG00000006305	Slc38a2
NONRATG009562.2	ENSRNOG00000015895	B4galt6
NONRATG000908.2	ENSRNOG00000030688	Lrrc2
NONRATG005048.2	ENSRNOG00000030688	Lrrc2
NONRATG006057.2	ENSRNOG00000030688	Lrrc2
NONRATG008696.2	ENSRNOG00000030688	Lrrc2
NONRATG011539.2	ENSRNOG00000030688	Lrrc2
NONRATG012728.2	ENSRNOG00000030688	Lrrc2
NONRATG015894.2	ENSRNOG00000030688	Lrrc2
NONRATG023434.2	ENSRNOG00000030688	Lrrc2
NONRATG023959.2	ENSRNOG00000030688	Lrrc2
NONRATG019240.2	ENSRNOG00000046607	Cited4
NONRATG000908.2	ENSRNOG00000048138	Zfp566
NONRATG009446.2	ENSRNOG00000048138	Zfp566
NONRATG011747.2	ENSRNOG00000048138	Zfp566
NONRATG012484.2	ENSRNOG00000013397	Foxo1
NONRATG002913.2	ENSRNOG00000057943	AABR07058884.2
NONRATG000908.2	ENSRNOG00000001842	Mrps35
NONRATG005048.2	ENSRNOG00000001842	Mrps35
NONRATG006057.2	ENSRNOG00000001842	Mrps35
NONRATG008696.2	ENSRNOG00000001842	Mrps35
NONRATG009446.2	ENSRNOG00000001842	Mrps35
NONRATG011539.2	ENSRNOG00000001842	Mrps35
NONRATG011747.2	ENSRNOG00000001842	Mrps35
NONRATG012139.2	ENSRNOG00000001842	Mrps35
NONRATG015894.2	ENSRNOG00000001842	Mrps35
NONRATG016864.2	ENSRNOG00000001842	Mrps35
NONRATG023434.2	ENSRNOG00000001842	Mrps35
NONRATG023959.2	ENSRNOG00000001842	Mrps35
NONRATG009572.2	ENSRNOG00000018996	Phf7
