# Supplementary material for: Comprehensive analysis of long non-coding RNAs and mRNAs in skeletal muscle of diabetic Goto-Kakizaki rats during the early stage of type 2 diabetes
Source: PeerJ. 2020 Feb 12;8:e8548. doi: 10.7717/peerj.8548 (PMC7023842; doi:10.7717/peerj.8548)
Supplement: Table S10 [file peerj-08-8548-s010.xlsx]

## Sheet: Sheet1
Table S10 The overlapping lncRNA-target mRNA pairs between 3 and 4 weeks
lncRNA_ID	mRNA_ID	mRNA_name	Type
MSTRG.1662	ENSRNOG00000017716	Ucp3	cis
MSTRG.18899	ENSRNOG00000014339	Anxa10	cis
NONRATG025967.1	ENSRNOG00000007151	Cdk14	cis
MSTRG.2628	ENSRNOG00000018487	Slc3a2	cis
NONRATG002865.2	ENSRNOG00000018487	Slc3a2	trans
NONRATG013497.2	ENSRNOG00000010889	Fbxw7	trans
NONRATG020316.2	ENSRNOG00000004377	Lpin1	trans
NONRATG000908.2	ENSRNOG00000046493	Pnpo	trans
NONRATG011747.2	ENSRNOG00000046493	Pnpo	trans
NONRATG000908.2	ENSRNOG00000002194	Coq2	trans
NONRATG009562.2	ENSRNOG00000002194	Coq2	trans
NONRATG011747.2	ENSRNOG00000002194	Coq2	trans
NONRATG012139.2	ENSRNOG00000002194	Coq2	trans
NONRATG012485.2	ENSRNOG00000002194	Coq2	trans
NONRATG020096.2	ENSRNOG00000002194	Coq2	trans
NONRATG014028.2	ENSRNOG00000000529	Pim1	trans
NONRATG011747.2	ENSRNOG00000047531	Ccdc57	trans
NONRATG012139.2	ENSRNOG00000047531	Ccdc57	trans
NONRATG020096.2	ENSRNOG00000047531	Ccdc57	trans
NONRATG015288.2	ENSRNOG00000051307	Aoc3	trans
NONRATG011882.2	ENSRNOG00000003439	Il15	trans
NONRATG009562.2	ENSRNOG00000029115	AABR07057190.1	trans
NONRATG011747.2	ENSRNOG00000029115	AABR07057190.1	trans
NONRATG012139.2	ENSRNOG00000029115	AABR07057190.1	trans
NONRATG020096.2	ENSRNOG00000029115	AABR07057190.1	trans
NONRATG018032.2	ENSRNOG00000007964	Tp53inp1	trans
NONRATG020196.2	ENSRNOG00000021156	Vegfb	trans
NONRATG010026.2	ENSRNOG00000013679	Sema4d	trans
NONRATG020196.2	ENSRNOG00000024960	Smco1	trans
NONRATG000908.2	ENSRNOG00000001842	Mrps35	trans
NONRATG011747.2	ENSRNOG00000001842	Mrps35	trans
NONRATG012139.2	ENSRNOG00000001842	Mrps35	trans
